# Supplementary material for: Reliability of plastid and mitochondrial localisation prediction declines rapidly with the evolutionary distance to the training set increasing
Source: PLoS Comput Biol. 2024 Nov 11;20(11):e1012575. doi: 10.1371/journal.pcbi.1012575 (PMC11581415; doi:10.1371/journal.pcbi.1012575)
Supplement: S1 Table — (XLSX) [file pcbi.1012575.s009.xlsx]

## Sheet: A
A All protein families recovered from the four species
Orthogroup	A_thaliana	C_reinhardtii	M_polymorpha	P_patens	Z_mays
OG0000000		cre_CHLRE_01g006576v5, cre_CHLRE_01g006600v5, cre_CHLRE_01g006614v5, cre_CHLRE_01g006628v5, cre_CHLRE_01g006656v5, cre_CHLRE_01g006670v5, cre_CHLRE_01g006700v5, cre_CHLRE_02g092983v5, cre_CHLRE_02g093017v5, cre_CHLRE_02g093051v5, cre_CHLRE_02g093084v5, cre_CHLRE_02g093202v5, cre_CHLRE_02g093252v5, cre_CHLRE_02g095032v5, cre_CHLRE_02g095033v5, cre_CHLRE_02g095034v5, cre_CHLRE_02g095035v5, cre_CHLR…
OG0000001	ath_AT1G11620, ath_AT1G11810, ath_AT1G24800, ath_AT1G24881, ath_AT1G25055, ath_AT1G25141, ath_AT1G25150, ath_AT1G25211, ath_AT1G27490, ath_AT1G31510, ath_AT1G32140, ath_AT1G50470, ath_AT1G54550, ath_AT1G59680, ath_AT1G62270, ath_AT1G65990, ath_AT1G66490, ath_AT1G67450, ath_AT1G67455, ath_AT1G77650, ath_AT2G04920, ath_AT2G07140, ath_AT2G11200, ath_AT2G17830, ath_AT2G18780, ath_AT2G24510, ath_AT2G2…				zma_100285119
OG0000002	ath_AT1G19160, ath_AT1G23037, ath_AT1G26510, ath_AT1G26515, ath_AT1G30780, ath_AT1G30790, ath_AT1G30920, ath_AT1G30925, ath_AT1G30930, ath_AT1G31000, ath_AT1G31080, ath_AT1G31090, ath_AT1G31163, ath_AT1G31620, ath_AT1G32420, ath_AT1G32660, ath_AT1G33010, ath_AT1G33020, ath_AT1G43005, ath_AT1G46840, ath_AT1G46912, ath_AT1G46984, ath_AT1G47300, ath_AT1G47340, ath_AT1G47350, ath_AT1G47730, ath_AT1G4…				zma_100383281
OG0000003	ath_AT1G12560, ath_AT1G20190, ath_AT1G26770, ath_AT1G62980, ath_AT1G69530, ath_AT2G03090, ath_AT2G28950, ath_AT2G37640, ath_AT2G39700, ath_AT2G40610, ath_AT3G03220, ath_AT3G15370, ath_AT3G29030, ath_AT3G55500, ath_AT4G01630, ath_AT4G38210, ath_AT5G02260, ath_AT5G05290, ath_AT5G39260, ath_AT5G39270, ath_AT5G39280, ath_AT5G39290, ath_AT5G39300, ath_AT5G39310, ath_AT5G56320	cre_CHLRE_10g462816v5, cre_CHLRE_14g631950v5	Mp1g14140.1-0027-, Mp1g22700.1-0027-, Mp1g22730.1-0027-, Mp1g22740.1-0027-, Mp1g24230.1-0027-, Mp1g26350.1-0027-, Mp1g28890.1-0027-, Mp2g18600.1-0027-, Mp2g18610.1-0027-, Mp3g03880.1-0027-, Mp3g03890.1-0027-, Mp3g03930.1-0027-, Mp3g03930.2-0027-, Mp3g03970.1-0027-, Mp3g03970.2-0027-, Mp3g06900.1-0027-, Mp3g09650.1-0027-, Mp3g09760.1-0027-, Mp3g09770.1-0027-, Mp3g10160.1-0027-, Mp3g22690.1-0027-, …	ppp_112273392, ppp_112274056, ppp_112274102, ppp_112274474, ppp_112274755, ppp_112274878, ppp_112276452, ppp_112276568, ppp_112276904, ppp_112279484, ppp_112280081, ppp_112284459, ppp_112284709, ppp_112285133, ppp_112285402, ppp_112285422, ppp_112285449, ppp_112285490, ppp_112285508, ppp_112285885, ppp_112288396, ppp_112289447, ppp_112290281, ppp_112290417, ppp_112291069, ppp_112291079, ppp_11229…	zma_100191303, zma_100193290, zma_100283615, zma_100284166, zma_100381902, zma_100382618, zma_103628493, zma_103630843, zma_103631735, zma_103631736, zma_103639572, zma_103640286, zma_103643529, zma_103643530, zma_103643533, zma_103649941, zma_103649994, zma_107325939, zma_109939178, zma_109943515, zma_109943516, zma_541904, zma_541905, zma_541907, zma_542648
OG0000004					zma_100303785, zma_103626674, zma_103628281, zma_103628548, zma_103628784, zma_103629097, zma_103629211, zma_103629473, zma_103629751, zma_103629758, zma_103631312, zma_103631351, zma_103631516, zma_103631617, zma_103632698, zma_103633150, zma_103633986, zma_103634453, zma_103635574, zma_103635992, zma_103636124, zma_103636351, zma_103636353, zma_103636776, zma_103637171, zma_103637494, zma_10363…
OG0000005	ath_AT1G01900, ath_AT1G04110, ath_AT1G20150, ath_AT1G20160, ath_AT1G30600, ath_AT1G62340, ath_AT2G04160, ath_AT2G05920, ath_AT2G19170, ath_AT2G39850, ath_AT3G14067, ath_AT3G14240, ath_AT3G46840, ath_AT3G46850, ath_AT4G00230, ath_AT4G15040, ath_AT4G20430, ath_AT4G26330, ath_AT4G30020, ath_AT4G34980, ath_AT5G03620, ath_AT5G44530, ath_AT5G45640, ath_AT5G45650, ath_AT5G51750, ath_AT5G58820, ath_AT5G5…	cre_CHLRE_02g076950v5	Mp2g21550.1-0027-, Mp2g21570.1-0027-, Mp2g21580.1-0027-, Mp3g14980.1-0027-, Mp4g01740.1-0027-, Mp4g01740.2-0027-, Mp5g07150.1-0027-, Mp6g07860.1-0027-, Mp6g08100.1-0027-, Mp6g12310.1-0027-, Mp6g12710.1-0027-, Mp6g14210.1-0027-, Mp8g07080.1-0027-	ppp_112272700, ppp_112275964, ppp_112278687, ppp_112279492, ppp_112281997, ppp_112283708, ppp_112284194, ppp_112286302, ppp_112288708, ppp_112289066, ppp_112289299, ppp_112289705, ppp_112289956, ppp_112291551, ppp_112295146	zma_100191879, zma_100191892, zma_100191963, zma_100192953, zma_100193436, zma_100274260, zma_100274487, zma_100279250, zma_100279360, zma_100279461, zma_100279499, zma_100279566, zma_100285096, zma_100285183, zma_100285390, zma_100286067, zma_100304357, zma_100304374, zma_100304436, zma_100381515, zma_100381627, zma_100382040, zma_100382750, zma_100383258, zma_100383484, zma_100501616, zma_10362…
OG0000006					zma_103628145, zma_103628189, zma_103628218, zma_103628231, zma_103628291, zma_103628340, zma_103628698, zma_103630954, zma_103630982, zma_103630992, zma_103631043, zma_103631045, zma_103631331, zma_103631373, zma_103631406, zma_103631419, zma_103631476, zma_103631477, zma_103633640, zma_103633832, zma_103634326, zma_103634420, zma_103634447, zma_103636693, zma_103636992, zma_103637097, zma_10363…
OG0000007					zma_103628144, zma_103628352, zma_103628367, zma_103628368, zma_103628393, zma_103628478, zma_103628544, zma_103628747, zma_103631382, zma_103633814, zma_103633909, zma_103634029, zma_103634057, zma_103634061, zma_103634078, zma_103634104, zma_103636898, zma_103636903, zma_103636929, zma_103636969, zma_103637071, zma_103637135, zma_103637331, zma_103638355, zma_103639958, zma_103639984, zma_10364…
OG0000008		cre_CHLRE_01g033450v5, cre_CHLRE_01g033500v5, cre_CHLRE_02g117750v5, cre_CHLRE_03g145807v5, cre_CHLRE_03g154800v5, cre_CHLRE_03g170950v5, cre_CHLRE_03g173650v5, cre_CHLRE_03g194050v5, cre_CHLRE_03g205150v5, cre_CHLRE_04g218200v5, cre_CHLRE_04g219796v5, cre_CHLRE_04g219800v5, cre_CHLRE_04g223375v5, cre_CHLRE_05g230700v5, cre_CHLRE_05g234644v5, cre_CHLRE_05g234646v5, cre_CHLRE_05g244150v5, cre_CHLR…
OG0000009	ath_AT1G17600, ath_AT1G17610, ath_AT1G17615, ath_AT1G31540, ath_AT1G56510, ath_AT1G56520, ath_AT1G56540, ath_AT1G57630, ath_AT1G57650, ath_AT1G63730, ath_AT1G63740, ath_AT1G63750, ath_AT1G63860, ath_AT1G63870, ath_AT1G63880, ath_AT1G64070, ath_AT1G65850, ath_AT1G66090, ath_AT1G69550, ath_AT1G72840, ath_AT1G72850, ath_AT1G72860, ath_AT1G72870, ath_AT1G72890, ath_AT1G72900, ath_AT1G72910, ath_AT1G7…			ppp_112275233, ppp_112277684
OG0000010					zma_103626254, zma_103626334, zma_103626443, zma_103627029, zma_103628041, zma_103628783, zma_103629690, zma_103631218, zma_103631257, zma_103631548, zma_103631618, zma_103632107, zma_103632723, zma_103633821, zma_103633985, zma_103634655, zma_103636727, zma_103636728, zma_103636773, zma_103637304, zma_103637365, zma_103637495, zma_103639625, zma_103639647, zma_103639832, zma_103640469, zma_10364…
OG0000011					zma_100193536, zma_100216790, zma_100384556, zma_103625741, zma_103625779, zma_103625826, zma_103626117, zma_103627763, zma_103627924, zma_103628236, zma_103629045, zma_103629717, zma_103630396, zma_103630667, zma_103630838, zma_103631405, zma_103631653, zma_103632752, zma_103632794, zma_103633325, zma_103633597, zma_103633894, zma_103634631, zma_103634734, zma_103634737, zma_103634796, zma_10363…
OG0000012	ath_AT1G01310, ath_AT1G50050, ath_AT1G50060, ath_AT2G14580, ath_AT2G14610, ath_AT2G19970, ath_AT2G19980, ath_AT2G19990, ath_AT3G09590, ath_AT3G19690, ath_AT4G07820, ath_AT4G25780, ath_AT4G25790, ath_AT4G30320, ath_AT4G31470, ath_AT4G33710, ath_AT4G33720, ath_AT4G33730, ath_AT5G02730, ath_AT5G26130, ath_AT5G57625, ath_AT5G66590	cre_CHLRE_01g045000v5, cre_CHLRE_02g083100v5, cre_CHLRE_06g278158v5, cre_CHLRE_06g278160v5, cre_CHLRE_06g278166v5, cre_CHLRE_11g467672v5, cre_CHLRE_12g559750v5	Mp1g08190.1-0027-, Mp1g08210.1-0027-, Mp1g08990.1-0027-, Mp1g09000.1-0027-, Mp2g05480.1-0027-, Mp2g06570.1-0027-, Mp2g11950.1-0027-, Mp2g12420.1-0027-, Mp2g15960.1-0027-, Mp2g15970.1-0027-, Mp2g15990.1-0027-, Mp3g03430.1-0027-, Mp3g14100.1-0027-, Mp3g14110.1-0027-, Mp3g14130.1-0027-, Mp3g21890.1-0027-, Mp4g16750.1-0027-, Mp5g12510.1-0027-, Mp5g12540.1-0027-, Mp5g16820.1-0027-, Mp6g06330.1-0027-, …	ppp_112272751, ppp_112273306, ppp_112277260, ppp_112277264, ppp_112282267, ppp_112282304, ppp_112288414, ppp_112294013, ppp_112295046, ppp_112295138	zma_100194144, zma_100272820, zma_100280436, zma_100280661, zma_100286221, zma_100502535, zma_103627834, zma_103627835, zma_103631918, zma_103632200, zma_103633658, zma_103636577, zma_103643968, zma_103646628, zma_103649392, zma_103655722, zma_542352
OG0000013	ath_AT1G17950, ath_AT1G26780, ath_AT1G43330, ath_AT1G69560, ath_AT1G73410, ath_AT2G13960, ath_AT2G23290, ath_AT2G39880, ath_AT3G09230, ath_AT3G09370, ath_AT3G27785, ath_AT3G29020, ath_AT3G30210, ath_AT3G50060, ath_AT3G55730, ath_AT4G00540, ath_AT4G18770, ath_AT4G32730, ath_AT4G33450, ath_AT4G37260, ath_AT5G02320, ath_AT5G11050, ath_AT5G11510, ath_AT5G17800, ath_AT5G39700, ath_AT5G58850, ath_AT5G6…	cre_CHLRE_01g034350v5, cre_CHLRE_03g197100v5, cre_CHLRE_09g399067v5, cre_CHLRE_16g677382v5	Mp1g08640.1-0027-, Mp3g02830.1-0027-, Mp3g09350.1-0027-, Mp3g13510.1-0027-, Mp4g04750.1-0027-, Mp4g04750.2-0027-, Mp4g04760.1-0027-, Mp4g04760.2-0027-, Mp4g09860.1-0027-, Mp4g09880.1-0027-, Mp4g09880.2-0027-, Mp4g09880.3-0027-, Mp5g13030.1-0027-, Mp5g13040.1-0027-, Mp5g13060.1-0027-, Mp5g14610.1-0027-, Mp5g20280.1-0027-, Mp5g22280.1-0027-, Mp8g11870.1-0027-	ppp_112273291, ppp_112275761, ppp_112279749, ppp_112280761, ppp_112282862, ppp_112283659, ppp_112287608, ppp_112289433, ppp_112291937, ppp_112294109, ppp_112295543	zma_100193529, zma_100193638, zma_100273738, zma_100273887, zma_100281240, zma_100284969, zma_100285081, zma_100285488, zma_100304070, zma_100381481, zma_100381651, zma_100382063, zma_100382779, zma_100382901, zma_100501819, zma_100502222, zma_100502241, zma_103625811, zma_103625936, zma_103628756, zma_103630174, zma_103643927, zma_103644185, zma_103650011, zma_103650675, zma_107546755
OG0000014	ath_AT1G06140, ath_AT1G08070, ath_AT1G11290, ath_AT1G15510, ath_AT1G16480, ath_AT1G18485, ath_AT1G28690, ath_AT1G50270, ath_AT2G01510, ath_AT2G04860, ath_AT2G27610, ath_AT3G02010, ath_AT3G03580, ath_AT3G12770, ath_AT3G22690, ath_AT3G26782, ath_AT3G46790, ath_AT3G49170, ath_AT3G57430, ath_AT3G63370, ath_AT4G14170, ath_AT4G18520, ath_AT4G18750, ath_AT4G25270, ath_AT4G30700, ath_AT4G33170, ath_AT4G3…		Mp8g01790.1-0027-	ppp_112274825, ppp_112275185, ppp_112276869, ppp_112278332, ppp_112279897, ppp_112282538, ppp_112282955, ppp_112289073, ppp_112291744, ppp_112294202, ppp_112294811, ppp_112295756	zma_100191417, zma_100193546, zma_100274764, zma_100275453, zma_100279406, zma_100304218, zma_100384813, zma_100501514, zma_103627550, zma_103629856, zma_103629949, zma_103630172, zma_103630631, zma_103630650, zma_103630763, zma_103633575, zma_103635985, zma_103637131, zma_103637747, zma_103637767, zma_103637971, zma_103641747, zma_103641766, zma_103642486, zma_103644348, zma_103647190, zma_10364…
OG0000015					zma_103627011, zma_103627522, zma_103627555, zma_103627958, zma_103628454, zma_103630486, zma_103631346, zma_103631506, zma_103631643, zma_103631728, zma_103631823, zma_103632034, zma_103633107, zma_103633880, zma_103634323, zma_103634585, zma_103634662, zma_103634789, zma_103635191, zma_103635474, zma_103636697, zma_103636985, zma_103636988, zma_103637756, zma_103638006, zma_103638555, zma_10363…
OG0000016	ath_AT1G19460, ath_AT1G19470, ath_AT1G19930, ath_AT1G48190, ath_AT1G60570, ath_AT1G61540, ath_AT1G77880, ath_AT2G03460, ath_AT2G14288, ath_AT2G20380, ath_AT2G21680, ath_AT2G21950, ath_AT2G22030, ath_AT2G22050, ath_AT2G22060, ath_AT2G29600, ath_AT2G29770, ath_AT2G29780, ath_AT2G29800, ath_AT2G29810, ath_AT2G29820, ath_AT2G29830, ath_AT2G29860, ath_AT2G41360, ath_AT2G44030, ath_AT2G44630, ath_AT2G4…		Mp1g25860.1-0027-		zma_100279526
OG0000017		cre_CHLRE_01g003250v5, cre_CHLRE_01g005126v5, cre_CHLRE_01g005250v5, cre_CHLRE_01g005350v5, cre_CHLRE_01g006202v5, cre_CHLRE_01g015100v5, cre_CHLRE_01g031550v5, cre_CHLRE_01g039101v5, cre_CHLRE_01g045400v5, cre_CHLRE_01g045426v5, cre_CHLRE_01g050200v5, cre_CHLRE_02g073176v5, cre_CHLRE_02g074626v5, cre_CHLRE_02g076663v5, cre_CHLRE_02g095057v5, cre_CHLRE_02g100876v5, cre_CHLRE_02g105026v5, cre_CHLR…
OG0000018	ath_AT1G17800, ath_AT1G22480, ath_AT1G72230, ath_AT2G02850, ath_AT2G26720, ath_AT2G31050, ath_AT2G32300, ath_AT3G17675, ath_AT3G27200, ath_AT5G20230, ath_AT5G26330	cre_CHLRE_14g629050v5, cre_CHLRE_17g724100v5	Mp1g07620.1-0027-, Mp2g12430.1-0027-, Mp2g14890.1-0027-, Mp2g21450.1-0027-, Mp2g21460.1-0027-, Mp3g05570.1-0027-, Mp3g06110.1-0027-, Mp3g09420.1-0027-, Mp3g10260.1-0027-, Mp3g10270.1-0027-, Mp3g10290.1-0027-, Mp3g10320.1-0027-, Mp3g10330.1-0027-, Mp3g10770.1-0027-, Mp3g10780.1-0027-, Mp3g10790.1-0027-, Mp3g10810.1-0027-, Mp3g14000.1-0027-, Mp3g14010.1-0027-, Mp3g14680.1-0027-, Mp3g17480.1-0027-, …	ppp_112277277, ppp_112277590, ppp_112279538, ppp_112281611, ppp_112281992, ppp_112282026, ppp_112283639, ppp_112284504, ppp_112285356, ppp_112288467, ppp_112289516, ppp_112292154, ppp_112293735	zma_100191824, zma_100273187, zma_100279743, zma_100280893, zma_100280976, zma_100282003, zma_100282350, zma_100283139, zma_100283202, zma_100283222, zma_100283229, zma_100283238, zma_100283289, zma_100283414, zma_100284336, zma_100284531, zma_100285647, zma_100286063, zma_100286319, zma_100382230, zma_103627765, zma_103628238, zma_103632883, zma_103633266, zma_103633617, zma_103633705, zma_10363…
OG0000019	ath_AT1G24159, ath_AT1G70110, ath_AT1G70130, ath_AT2G37710, ath_AT3G08870, ath_AT3G45330, ath_AT3G45390, ath_AT3G45410, ath_AT3G45420, ath_AT3G45430, ath_AT3G45440, ath_AT3G46760, ath_AT3G53810, ath_AT3G55550, ath_AT4G02410, ath_AT4G02420, ath_AT4G29050, ath_AT5G01540, ath_AT5G01550, ath_AT5G01560, ath_AT5G10530, ath_AT5G59260, ath_AT5G59270, ath_AT5G60270, ath_AT5G60280, ath_AT5G60300, ath_AT5G6…		Mp1g08790.1-0027-, Mp1g13200.1-0027-, Mp2g14530.1-0027-, Mp5g05970.1-0027-, Mp5g09340.1-0027-, Mp6g03790.1-0027-, Mp6g16970.1-0027-	ppp_112273425, ppp_112276482, ppp_112280981, ppp_112282369, ppp_112284569, ppp_112284889, ppp_112288172, ppp_112288262, ppp_112289991	zma_100273547, zma_100279577, zma_100281082, zma_100281445, zma_100281513, zma_100281556, zma_100281599, zma_100382142, zma_100382208, zma_100382219, zma_100383079, zma_100501591, zma_100501776, zma_100501941, zma_103628483, zma_103629785, zma_103630002, zma_103632181, zma_103633335, zma_103633795, zma_103639802, zma_103640588, zma_103641871, zma_103641872, zma_103642561, zma_103643528, zma_10364…
OG0000020	ath_AT1G07400, ath_AT1G53540, ath_AT1G59860, ath_AT2G29500, ath_AT3G46230, ath_AT4G10250, ath_AT5G12020, ath_AT5G12030, ath_AT5G37670, ath_AT5G59720	cre_CHLRE_07g318600v5, cre_CHLRE_07g318800v5, cre_CHLRE_07g318850v5, cre_CHLRE_14g616400v5	Mp2g02650.1-0027-, Mp2g22630.1-0027-, Mp3g04180.1-0027-, Mp5g23110.1-0027-, Mp5g23120.1-0027-, Mp5g23130.1-0027-, Mp5g23140.1-0027-, Mp5g23150.1-0027-, Mp6g15170.1-0027-, Mp6g15170.2-0027-, Mp6g18600.1-0027-, Mp6g18600.2-0027-, Mp6g18600.3-0027-, Mp6g19790.1-0027-, Mp6g19800.1-0027-, Mp6g20360.1-0027-, Mp6g20360.2-0027-, Mp7g02030.1-0027-, Mp7g02080.1-0027-, Mp7g06480.1-0027-, Mp7g07870.1-0027-, …	ppp_112274457, ppp_112274521, ppp_112274557, ppp_112277214, ppp_112277282, ppp_112282053, ppp_112285292, ppp_112285323, ppp_112285324, ppp_112285360, ppp_112286189, ppp_112288210, ppp_112289233, ppp_112290350, ppp_112293238, ppp_112293285, ppp_112294505, ppp_112295129, ppp_112295995, ppp_112296068	zma_100037778, zma_100191552, zma_100274593, zma_100280576, zma_100282012, zma_100282088, zma_100282956, zma_100283239, zma_100283766, zma_100284772, zma_100285576, zma_100286044, zma_100383105, zma_103634220, zma_103634805, zma_103639183, zma_103654949, zma_542293, zma_542723
OG0000021	ath_AT1G03800, ath_AT1G12980, ath_AT1G24590, ath_AT1G28360, ath_AT1G28370, ath_AT1G43160, ath_AT1G50640, ath_AT1G53170, ath_AT1G72360, ath_AT1G80580, ath_AT2G33710, ath_AT2G44840, ath_AT2G47520, ath_AT3G15210, ath_AT3G16770, ath_AT3G20310, ath_AT4G34410, ath_AT5G07310, ath_AT5G13330, ath_AT5G18560, ath_AT5G44210, ath_AT5G50080, ath_AT5G61890, ath_AT5G64750	cre_CHLRE_06g275500v5, cre_CHLRE_14g620500v5, cre_CHLRE_16g674890v5	Mp1g20040.1-0027-, Mp4g00380.1-0027-, Mp5g06970.1-0027-, Mp5g12480.1-0027-	ppp_112277758, ppp_112278431, ppp_112278481, ppp_112283385, ppp_112284385, ppp_112287155, ppp_112288386, ppp_112292139, ppp_112293327, ppp_112293431, ppp_112294078	zma_100192457, zma_100193143, zma_100273194, zma_100275504, zma_100278463, zma_100279571, zma_100280468, zma_100280788, zma_100280929, zma_100280953, zma_100281295, zma_100281797, zma_100283213, zma_100283357, zma_100283393, zma_100285604, zma_100286307, zma_100304148, zma_100384698, zma_103628663, zma_103630419, zma_103630552, zma_103630553, zma_103632960, zma_103636576, zma_103642046, zma_10364…
OG0000022			Mp1g01310.1-0027-, Mp1g01800.1-0027-, Mp1g03470.1-0027-, Mp1g04030.1-0027-, Mp1g13510.1-0027-, Mp1g14190.1-0027-, Mp1g16620.1-0027-, Mp1g18390.1-0027-, Mp1g18790.1-0027-, Mp1g20900.1-0027-, Mp1g20910.1-0027-, Mp2g00610.1-0027-, Mp2g00940.1-0027-, Mp2g02720.1-0027-, Mp2g02730.1-0027-, Mp2g09430.1-0027-, Mp2g17920.1-0027-, Mp2g21210.1-0027-, Mp2g26090.1-0027-, Mp2g26110.1-0027-, Mp2g26120.1-0027-, …
OG0000023					zma_100502403, zma_103627941, zma_103628020, zma_103628199, zma_103628661, zma_103630416, zma_103630898, zma_103631627, zma_103631661, zma_103632330, zma_103633322, zma_103636821, zma_103636873, zma_103636906, zma_103636914, zma_103638314, zma_103639201, zma_103639720, zma_103639788, zma_103640292, zma_103640393, zma_103642770, zma_103642936, zma_103644521, zma_103644601, zma_103644620, zma_10364…
OG0000024	ath_AT1G06630, ath_AT1G19070, ath_AT1G21990, ath_AT1G47915, ath_AT1G47920, ath_AT1G48390, ath_AT1G48400, ath_AT1G52650, ath_AT1G56610, ath_AT1G58310, ath_AT1G64540, ath_AT2G29910, ath_AT2G29930, ath_AT2G33796, ath_AT2G42720, ath_AT2G42730, ath_AT3G03030, ath_AT3G03040, ath_AT3G42770, ath_AT3G44060, ath_AT3G44080, ath_AT3G44090, ath_AT3G44180, ath_AT3G44810, ath_AT3G49150, ath_AT3G54160, ath_AT3G5…
OG0000025	ath_AT1G01620, ath_AT1G17810, ath_AT1G73190, ath_AT2G16850, ath_AT2G25810, ath_AT2G36830, ath_AT2G37170, ath_AT2G37180, ath_AT2G39010, ath_AT2G45960, ath_AT3G16240, ath_AT3G26520, ath_AT3G47440, ath_AT3G53420, ath_AT3G54820, ath_AT3G61430, ath_AT4G00430, ath_AT4G01470, ath_AT4G17340, ath_AT4G23400, ath_AT4G35100, ath_AT5G47450, ath_AT5G60660	cre_CHLRE_12g549300v5, cre_CHLRE_17g711250v5	Mp1g04190.1-0027-, Mp1g04200.1-0027-, Mp1g20890.1-0027-, Mp2g13930.1-0027-, Mp4g03020.1-0027-, Mp4g04450.1-0027-, Mp4g17210.1-0027-, Mp6g11720.1-0027-, Mp6g11730.1-0027-, Mp6g11740.1-0027-, Mp6g11750.1-0027-, Mp6g11780.1-0027-, Mp6g11790.1-0027-, Mp6g11800.1-0027-	ppp_112273051, ppp_112275855, ppp_112276819, ppp_112279313, ppp_112280334, ppp_112281367, ppp_112281798, ppp_112285321, ppp_112285486, ppp_112290289	zma_100280539, zma_103646110, zma_103646186, zma_103647293, zma_107648857, zma_109280157, zma_109941001, zma_113523644, zma_541675, zma_541687, zma_541779, zma_541886, zma_541888, zma_541889, zma_541890, zma_541891, zma_541893, zma_541894, zma_541895, zma_541896, zma_541900, zma_541912, zma_542014, zma_542434, zma_542619, zma_542644, zma_542647
OG0000026	ath_AT1G26560, ath_AT1G52400, ath_AT1G61810, ath_AT1G61820, ath_AT1G66270, ath_AT1G66280, ath_AT1G75940, ath_AT2G25630, ath_AT2G32860, ath_AT2G44450, ath_AT2G44460, ath_AT2G44470, ath_AT2G44480, ath_AT2G44490, ath_AT3G03640, ath_AT3G09260, ath_AT3G18070, ath_AT3G18080, ath_AT3G21370, ath_AT3G60120, ath_AT3G60130, ath_AT3G60140, ath_AT4G21760, ath_AT5G24540, ath_AT5G24550, ath_AT5G28510, ath_AT5G3…	cre_CHLRE_07g320850v5	Mp2g13770.1-0027-, Mp5g05310.1-0027-, Mp5g17440.1-0027-, Mp5g17440.2-0027-	ppp_112272771, ppp_112272964, ppp_112273713, ppp_112275777, ppp_112278815, ppp_112279570, ppp_112280885, ppp_112285165, ppp_112285392, ppp_112288300, ppp_112288817	zma_100174972, zma_100192939, zma_100193998, zma_100272792, zma_100274288, zma_100279348, zma_100279909, zma_100280071, zma_100281760, zma_100282438, zma_100284659, zma_100381862, zma_100501315, zma_100502335, zma_103626358, zma_103634742, zma_103641409, zma_103643865, zma_103646225, zma_103646226, zma_103648573, zma_103650330, zma_103650331, zma_103650610, zma_111590853, zma_111591355, zma_54241…
OG0000027	ath_ArthMp075	cre_CHLRE_11g467734v5		ppp_112275848	zma_100193977, zma_100272714, zma_100304412, zma_103628713, zma_103629078, zma_103629216, zma_103630936, zma_103631357, zma_103631523, zma_103633208, zma_103634009, zma_103634120, zma_103637106, zma_103640371, zma_103640411, zma_103644738, zma_103644932, zma_103644963, zma_103645264, zma_103648881, zma_103649108, zma_103649365, zma_103650335, zma_103651706, zma_103651878, zma_103652560, zma_10365…
OG0000028	ath_AT1G07660, ath_AT1G07820, ath_AT2G28740, ath_AT3G45930, ath_AT3G46320, ath_AT3G53730, ath_AT5G59690, ath_AT5G59970	cre_CHLRE_06g264600v5, cre_CHLRE_06g265050v5, cre_CHLRE_06g265200v5, cre_CHLRE_06g265450v5, cre_CHLRE_06g266600v5, cre_CHLRE_06g268000v5, cre_CHLRE_06g268400v5, cre_CHLRE_06g271300v5, cre_CHLRE_06g273950v5, cre_CHLRE_06g274150v5, cre_CHLRE_06g274300v5, cre_CHLRE_06g274900v5, cre_CHLRE_06g275700v5, cre_CHLRE_06g276650v5, cre_CHLRE_06g276800v5, cre_CHLRE_12g504600v5, cre_CHLRE_12g504850v5, cre_CHLR…	Mp4g03080.1-0027-, Mp4g03090.1-0027-, Mp4g13430.1-0027-, Mp4g13440.1-0027-, Mp5g16840.1-0027-, Mp5g22450.1-0027-, Mp5g22460.1-0027-, Mp5g22470.1-0027-	ppp_112274525, ppp_112275030, ppp_112278387, ppp_112281094, ppp_112282661, ppp_112283355, ppp_112283563, ppp_112283565, ppp_112284452, ppp_112290486, ppp_112291857, ppp_112292836, ppp_112293815	zma_100192931, zma_100278340, zma_100282268, zma_103631010, zma_103633139, zma_103633162, zma_103634846, zma_103635780, zma_103636523, zma_103646024, zma_103646028, zma_103649716, zma_103651039
OG0000029	ath_AT1G09200, ath_AT1G13370, ath_AT1G19890, ath_AT1G75600, ath_AT3G27360, ath_AT4G40030, ath_AT4G40040, ath_AT5G10390, ath_AT5G10400, ath_AT5G10980, ath_AT5G65350, ath_AT5G65360	cre_CHLRE_06g264650v5, cre_CHLRE_06g265500v5, cre_CHLRE_06g266650v5, cre_CHLRE_06g267950v5, cre_CHLRE_06g268350v5, cre_CHLRE_06g271250v5, cre_CHLRE_06g274000v5, cre_CHLRE_06g274350v5, cre_CHLRE_06g274850v5, cre_CHLRE_06g275750v5, cre_CHLRE_06g276600v5, cre_CHLRE_06g276850v5, cre_CHLRE_12g504650v5, cre_CHLRE_12g504800v5, cre_CHLRE_12g505500v5, cre_CHLRE_12g506300v5, cre_CHLRE_13g569950v5, cre_CHLR…	Mp3g07730.1-0027-, Mp3g09090.1-0027-, Mp3g11410.1-0027-, Mp7g10700.1-0027-, Mp7g10730.1-0027-, Mp7g16200.1-0027-, Mp7g18030.1-0027-	ppp_112273136, ppp_112274778, ppp_112275812, ppp_112276488, ppp_112276507, ppp_112278409, ppp_112280465, ppp_112282886, ppp_112285416, ppp_112295295, ppp_112295644, ppp_112295645	zma_100192589, zma_100192746, zma_100194139, zma_100381287, zma_100502113, zma_103627323, zma_103629514, zma_103636448, zma_103638044, zma_103638137, zma_103641629, zma_103641644, zma_103646471, zma_103646477, zma_103650575, zma_103653610, zma_107648867
OG0000030	ath_AT1G05080, ath_AT1G19410, ath_AT1G22000, ath_AT1G26815, ath_AT1G26890, ath_AT1G32375, ath_AT1G50980, ath_AT1G51055, ath_AT1G55030, ath_AT1G55660, ath_AT2G04230, ath_AT2G26860, ath_AT3G10750, ath_AT3G12840, ath_AT3G14710, ath_AT3G26920, ath_AT3G26922, ath_AT3G26930, ath_AT3G49020, ath_AT3G49030, ath_AT3G49040, ath_AT3G49045, ath_AT3G49480, ath_AT3G50710, ath_AT3G51530, ath_AT3G52680, ath_AT3G5…				zma_100217297
OG0000031	ath_AT1G02800, ath_AT1G19940, ath_AT1G22880, ath_AT1G23210, ath_AT1G48930, ath_AT1G64390, ath_AT1G65610, ath_AT1G70710, ath_AT1G71380, ath_AT1G75680, ath_AT2G32990, ath_AT2G44540, ath_AT2G44550, ath_AT2G44560, ath_AT2G44570, ath_AT3G42153, ath_AT3G43860, ath_AT4G02290, ath_AT4G09740, ath_AT4G11050, ath_AT4G23560, ath_AT4G38990, ath_AT4G39000, ath_AT4G39010	cre_CHLRE_06g270500v5, cre_CHLRE_06g273100v5, cre_CHLRE_07g317250v5, cre_CHLRE_17g730550v5, cre_CHLRE_17g730600v5	Mp1g20540.1-0027-, Mp1g20540.2-0027-, Mp2g26250.1-0027-, Mp8g00020.1-0027-, Mp8g03630.1-0027-, Mp8g03880.1-0027-, Mp8g17860.1-0027-	ppp_112275011, ppp_112275012, ppp_112275298, ppp_112278112, ppp_112280461, ppp_112280520, ppp_112281028, ppp_112282068, ppp_112283136, ppp_112284556, ppp_112289094, ppp_112290261, ppp_112290638, ppp_112293326, ppp_112295108, ppp_112295917	zma_100192969, zma_100216867, zma_100274182, zma_100279256, zma_100285069, zma_100285091, zma_100285574, zma_100381926, zma_100384439, zma_103626453, zma_103626552, zma_103628973, zma_103630931, zma_103632707, zma_103633084, zma_103634987, zma_103637788, zma_103641675, zma_103642193, zma_103654079, zma_109939707
OG0000032				ppp_112281039	zma_100381847, zma_100384061, zma_100502410, zma_103625760, zma_103625940, zma_103627908, zma_103628467, zma_103630335, zma_103630729, zma_103631610, zma_103632064, zma_103632206, zma_103632680, zma_103632706, zma_103633093, zma_103633282, zma_103634136, zma_103634151, zma_103634196, zma_103635472, zma_103636790, zma_103637721, zma_103639502, zma_103640330, zma_103640522, zma_103640730, zma_10364…
OG0000033					zma_100192854, zma_100216778, zma_100274682, zma_100276222, zma_100276444, zma_100278387, zma_100280201, zma_100304370, zma_100381458, zma_103628186, zma_103628430, zma_103628624, zma_103629115, zma_103629247, zma_103629756, zma_103631198, zma_103631328, zma_103632301, zma_103632679, zma_103633926, zma_103634325, zma_103635194, zma_103635282, zma_103635915, zma_103636004, zma_103636188, zma_10363…
OG0000034					zma_103625790, zma_103628455, zma_103630600, zma_103631505, zma_103631644, zma_103632941, zma_103633830, zma_103633927, zma_103634200, zma_103634314, zma_103636696, zma_103636986, zma_103637615, zma_103637677, zma_103638589, zma_103639083, zma_103639158, zma_103639185, zma_103639749, zma_103641541, zma_103642313, zma_103642608, zma_103642636, zma_103644391, zma_103644452, zma_103644846, zma_10364…
OG0000035	ath_AT1G24260, ath_AT1G26310, ath_AT1G69120, ath_AT2G03710, ath_AT2G14210, ath_AT2G22630, ath_AT2G42830, ath_AT2G45650, ath_AT2G45660, ath_AT3G02310, ath_AT3G30260, ath_AT3G57230, ath_AT3G57390, ath_AT3G58780, ath_AT3G61120, ath_AT4G09960, ath_AT4G11880, ath_AT4G18960, ath_AT4G22950, ath_AT4G24540, ath_AT4G37940, ath_AT5G13790, ath_AT5G15800, ath_AT5G51860, ath_AT5G51870, ath_AT5G60910, ath_AT5G6…	cre_CHLRE_11g467577v5	Mp4g11760.1-0027-	ppp_112280533, ppp_112281299, ppp_112281887, ppp_112289549, ppp_112291409, ppp_112293993	zma_100037764, zma_100279630, zma_100285996, zma_100382583, zma_100415938, zma_103627683, zma_103627685, zma_103629495, zma_103633128, zma_103639757, zma_103643284, zma_103646360, zma_103653464, zma_103655506, zma_111589324, zma_541764, zma_541765, zma_542032, zma_542037, zma_542038, zma_542039, zma_542040, zma_542041, zma_542042, zma_542043, zma_542045, zma_542244, zma_542256, zma_542257, zma_54…
OG0000036			Mp1g04940.1-0027-, Mp1g14900.1-0027-, Mp1g21110.1-0027-, Mp1g23160.1-0027-, Mp1g27080.1-0027-, Mp2g05030.1-0027-, Mp2g05030.2-0027-, Mp2g06620.1-0027-, Mp2g10590.1-0027-, Mp2g21700.1-0027-, Mp2g21920.1-0027-, Mp2g22940.1-0027-, Mp2g23750.1-0027-, Mp2g24360.1-0027-, Mp3g01070.1-0027-, Mp3g01430.1-0027-, Mp3g01450.1-0027-, Mp3g19100.1-0027-, Mp3g20530.1-0027-, Mp3g21060.1-0027-, Mp3g24280.1-0027-, …
OG0000037					zma_103628049, zma_103628111, zma_103628118, zma_103628316, zma_103628356, zma_103628507, zma_103628588, zma_103628724, zma_103628797, zma_103628841, zma_103628876, zma_103631064, zma_103631329, zma_103631479, zma_103631554, zma_103631556, zma_103633656, zma_103633778, zma_103636712, zma_103636888, zma_103637168, zma_103637356, zma_103637531, zma_103637552, zma_103637561, zma_103639842, zma_10363…
OG0000038					zma_103628207, zma_103628400, zma_103631380, zma_103633934, zma_103634128, zma_103639993, zma_103640352, zma_103642388, zma_103644632, zma_103644902, zma_103645605, zma_103651984, zma_103655295, zma_103655473, zma_103655572, zma_109939735, zma_109939740, zma_109939777, zma_109940378, zma_109940940, zma_109940942, zma_109941023, zma_109941066, zma_109941139, zma_109941182, zma_109941217, zma_10994…
OG0000039					zma_100191389, zma_100304227, zma_103628847, zma_103630141, zma_103634187, zma_103634188, zma_103634238, zma_103637074, zma_103637391, zma_103638001, zma_103639306, zma_103639710, zma_103639748, zma_103643457, zma_103643937, zma_103644389, zma_103644544, zma_103644657, zma_103645034, zma_103645197, zma_103645519, zma_103645609, zma_103645774, zma_103646250, zma_103647367, zma_103649264, zma_10365…
OG0000040	ath_AT1G43260, ath_AT5G31412	cre_CHLRE_04g217966v5, cre_CHLRE_04g217967v5			zma_103625785, zma_103626113, zma_103627675, zma_103628115, zma_103628594, zma_103628595, zma_103629447, zma_103630145, zma_103630186, zma_103630779, zma_103633038, zma_103633377, zma_103634041, zma_103634310, zma_103636472, zma_103637973, zma_103638232, zma_103638263, zma_103638371, zma_103641151, zma_103641436, zma_103641746, zma_103642080, zma_103642422, zma_103642505, zma_103642506, zma_10364…
OG0000041		cre_CHLRE_01g001671v5, cre_CHLRE_01g058156v5, cre_CHLRE_02g073826v5, cre_CHLRE_02g084873v5, cre_CHLRE_02g086350v5, cre_CHLRE_02g095154v5, cre_CHLRE_02g099452v5, cre_CHLRE_02g114575v5, cre_CHLRE_02g119484v5, cre_CHLRE_02g144802v5, cre_CHLRE_03g159083v5, cre_CHLRE_03g176440v5, cre_CHLRE_03g199199v5, cre_CHLRE_03g202050v5, cre_CHLRE_04g226226v5, cre_CHLRE_06g250150v5, cre_CHLRE_06g296912v5, cre_CHLR…
OG0000042					zma_100273518, zma_100273940, zma_100274655, zma_100276223, zma_100381835, zma_100382101, zma_100502212, zma_103626597, zma_103626879, zma_103627212, zma_103629641, zma_103629915, zma_103629936, zma_103630074, zma_103630970, zma_103631634, zma_103631732, zma_103633422, zma_103633600, zma_103634766, zma_103635426, zma_103635430, zma_103635936, zma_103638856, zma_103638915, zma_103638941, zma_10363…
OG0000043	ath_AT1G05160, ath_AT1G12740, ath_AT1G73340, ath_AT2G29090, ath_AT2G32440, ath_AT2G42850, ath_AT3G13730, ath_AT3G19270, ath_AT3G30180, ath_AT3G50660, ath_AT4G19230, ath_AT4G36380, ath_AT5G05690, ath_AT5G14400, ath_AT5G38970, ath_AT5G45340	cre_CHLRE_07g325000v5, cre_CHLRE_11g467627v5	Mp1g04680.1-0027-, Mp1g10110.1-0027-, Mp1g15990.1-0027-, Mp1g25410.1-0027-, Mp2g06070.1-0027-, Mp2g10420.1-0027-, Mp2g25940.1-0027-, Mp3g17510.1-0027-, Mp4g00450.1-0027-, Mp4g23680.1-0027-, Mp4g23680.2-0027-, Mp5g22590.1-0027-, Mp7g11110.1-0027-, Mp7g14540.1-0027-, Mp8g07210.1-0027-	ppp_112276049, ppp_112276337, ppp_112286276, ppp_112289378, ppp_112292180, ppp_112293782, ppp_112295553	zma_100191562, zma_100191697, zma_100193331, zma_100217085, zma_100272666, zma_100272916, zma_100274595, zma_100281774, zma_100281925, zma_100383693, zma_100384722, zma_103626352, zma_103627541, zma_103630138, zma_103639316, zma_103641956, zma_103644585, zma_103646055, zma_103646058, zma_103647105, zma_103647484, zma_103653298, zma_103654206, zma_542580
OG0000044	ath_AT1G10360, ath_AT1G10370, ath_AT1G17170, ath_AT1G17180, ath_AT1G17190, ath_AT1G27130, ath_AT1G27140, ath_AT1G53680, ath_AT1G59670, ath_AT1G59700, ath_AT1G69920, ath_AT1G69930, ath_AT1G74590, ath_AT1G78320, ath_AT1G78340, ath_AT1G78360, ath_AT1G78370, ath_AT1G78380, ath_AT2G29420, ath_AT2G29440, ath_AT2G29450, ath_AT2G29460, ath_AT2G29470, ath_AT2G29480, ath_AT2G29490, ath_AT3G09270, ath_AT3G4…	cre_CHLRE_11g467690v5	Mp2g03760.1-0027-, Mp3g08510.1-0027-		zma_100192043, zma_100280815, zma_100281369, zma_100285806, zma_100502255, zma_100856957, zma_103626044, zma_103637303, zma_103637314, zma_103639633, zma_103640476, zma_103650740, zma_541834, zma_541836, zma_541837, zma_541839, zma_541840, zma_541842, zma_541843, zma_541845, zma_541846, zma_541847, zma_541848, zma_541849, zma_541850, zma_541991, zma_542491, zma_542587, zma_542631, zma_542632, zma…
OG0000045	ath_AT2G13770, ath_AT3G22935				zma_103625857, zma_103627939, zma_103628014, zma_103628575, zma_103629659, zma_103630973, zma_103631565, zma_103634586, zma_103637143, zma_103637384, zma_103637388, zma_103638426, zma_103639956, zma_103640177, zma_103640241, zma_103640340, zma_103640701, zma_103642532, zma_103642945, zma_103643853, zma_103644568, zma_103644606, zma_103644669, zma_103644689, zma_103644819, zma_103644999, zma_10364…
OG0000046					zma_100272341, zma_100279054, zma_100383737, zma_103626541, zma_103626671, zma_103626762, zma_103627449, zma_103627643, zma_103628452, zma_103628528, zma_103628902, zma_103628907, zma_103630039, zma_103630270, zma_103630398, zma_103631655, zma_103633851, zma_103635826, zma_103635970, zma_103636796, zma_103637219, zma_103638228, zma_103638697, zma_103639223, zma_103639742, zma_103642655, zma_10364…
OG0000047	ath_AT1G19260, ath_AT1G41920, ath_AT1G42710, ath_AT2G06541, ath_AT3G29450, ath_AT3G29763, ath_AT3G29765, ath_AT3G30235, ath_AT3G31402, ath_AT4G09660		Mp1g02760.1-0027-, Mp1g14830.1-0027-, Mp1g17350.1-0027-, Mp2g26350.1-0027-, Mp3g09850.1-0027-, Mp3g19870.1-0027-, Mp4g04590.1-0027-, Mp4g17540.1-0027-, Mp4g18190.1-0027-, Mp5g12630.1-0027-, Mp6g08630.1-0027-, Mp7g11270.1-0027-, Mp7g17030.1-0027-		zma_100383380, zma_100500983, zma_103628729, zma_103629712, zma_103629788, zma_103629969, zma_103630049, zma_103631165, zma_103631223, zma_103633067, zma_103633159, zma_103634265, zma_103635314, zma_103635907, zma_103636440, zma_103640058, zma_103640789, zma_103641397, zma_103642207, zma_103645974, zma_103648637, zma_103649840, zma_103651286, zma_103652144, zma_103652725, zma_103653902, zma_10365…
OG0000048	ath_AT1G31120, ath_AT1G60160, ath_AT1G70300, ath_AT2G30070, ath_AT2G35060, ath_AT2G40540, ath_AT3G02050, ath_AT4G13420, ath_AT4G19960, ath_AT4G23640, ath_AT4G33530, ath_AT5G09400, ath_AT5G14880	cre_CHLRE_04g217350v5, cre_CHLRE_17g714150v5, cre_CHLRE_17g714200v5, cre_CHLRE_17g714450v5	Mp4g11330.1-0027-, Mp4g14020.1-0027-, Mp5g03610.1-0027-, Mp5g03610.2-0027-, Mp6g19920.1-0027-, Mp7g00710.1-0027-, Mp7g07060.1-0027-	ppp_112274465, ppp_112274678, ppp_112275312, ppp_112276461, ppp_112277866, ppp_112279705, ppp_112279719, ppp_112279801, ppp_112281016, ppp_112281552, ppp_112286294, ppp_112289594, ppp_112289662, ppp_112293826, ppp_112294970, ppp_112295033	zma_100191398, zma_100193955, zma_100194111, zma_100273533, zma_100279541, zma_100279933, zma_100281081, zma_100383367, zma_100384472, zma_100502520, zma_103629720, zma_103633542, zma_103633843, zma_103635197, zma_103641145, zma_103641608, zma_103642049, zma_103645946, zma_103646532, zma_103650791
OG0000049	ath_AT1G02920, ath_AT1G02930, ath_AT1G02940, ath_AT1G02950, ath_AT1G49860, ath_AT2G02930, ath_AT2G30860, ath_AT2G30870, ath_AT2G47730, ath_AT3G03190, ath_AT3G62760, ath_AT4G02520, ath_AT5G17220	cre_CHLRE_12g508850v5	Mp1g26760.1-0027-, Mp1g26760.2-0027-, Mp2g02670.1-0027-, Mp2g02680.1-0027-, Mp2g04220.1-0027-, Mp2g18340.1-0027-, Mp2g22390.1-0027-, Mp2g22410.1-0027-, Mp2g24970.1-0027-, Mp5g00330.1-0027-, Mp5g00690.1-0027-, Mp5g04090.1-0027-, Mp5g04090.2-0027-, Mp5g16180.1-0027-, Mp5g16180.2-0027-, Mp5g16180.3-0027-, Mp7g00790.1-0027-, Mp7g02980.1-0027-, Mp7g02980.2-0027-, Mp7g11560.1-0027-, Mp7g13390.1-0027-	ppp_112275763, ppp_112284321, ppp_112284977, ppp_112289817, ppp_112290011, ppp_112292619, ppp_112292841, ppp_112294079, ppp_112294428, ppp_112294592	zma_100282447, zma_103633158, zma_541828, zma_541829, zma_541830, zma_541831, zma_541832, zma_541990, zma_542311, zma_542366, zma_542490, zma_542629, zma_542630, zma_542740
OG0000050	ath_AT1G05240, ath_AT1G05250, ath_AT1G05260, ath_AT1G49570, ath_AT3G01190, ath_AT3G21770, ath_AT4G11290, ath_AT5G15180		Mp1g22970.1-0027-, Mp3g06650.1-0027-, Mp3g12230.1-0027-, Mp3g12240.1-0027-, Mp3g12240.2-0027-, Mp3g12240.3-0027-, Mp3g15780.1-0027-, Mp3g15790.1-0027-, Mp3g15800.1-0027-, Mp3g15810.1-0027-, Mp3g16820.1-0027-, Mp3g22000.1-0027-, Mp4g16740.1-0027-, Mp5g03300.1-0027-, Mp5g09230.1-0027-, Mp5g13710.1-0027-, Mp5g13780.1-0027-, Mp5g13790.1-0027-, Mp5g13800.1-0027-, Mp5g13800.2-0027-, Mp5g13810.1-0027-, …	ppp_112280638, ppp_112290278	zma_100191153, zma_100191905, zma_100192080, zma_100192603, zma_100273061, zma_100273479, zma_100280077, zma_100280551, zma_100281280, zma_100282342, zma_100283382, zma_100283865, zma_103632211, zma_103632885, zma_103637120, zma_103638313, zma_103642084, zma_107548102, zma_109940806, zma_542505
OG0000051	ath_AT1G06070, ath_AT1G06850, ath_AT1G35490, ath_AT1G43700, ath_AT2G21230, ath_AT2G21235, ath_AT2G31370, ath_AT2G40620, ath_AT2G42380, ath_AT3G58120, ath_AT4G38900, ath_AT5G07160	cre_CHLRE_07g318050v5, cre_CHLRE_12g501600v5, cre_CHLRE_17g746547v5	Mp1g12700.1-0027-, Mp1g12700.2-0027-, Mp3g00600.1-0027-, Mp7g00210.1-0027-	ppp_112272705, ppp_112272706, ppp_112274696, ppp_112275092, ppp_112275202, ppp_112276737, ppp_112278846, ppp_112282640, ppp_112283766, ppp_112284436, ppp_112286112, ppp_112287962, ppp_112295602, ppp_112296128	zma_100191182, zma_100193071, zma_100193330, zma_100193658, zma_100194309, zma_100272663, zma_100273514, zma_100273609, zma_100276611, zma_100281171, zma_100281364, zma_100282182, zma_100285024, zma_100285278, zma_100285282, zma_100286334, zma_100382174, zma_100384258, zma_100502357, zma_100502386, zma_103633042, zma_103633044, zma_103636641, zma_103639594, zma_103654423, zma_103654746
OG0000052	ath_AT1G58037, ath_AT1G65180, ath_AT1G69150, ath_AT2G04500, ath_AT2G04680, ath_AT2G19650, ath_AT2G19660, ath_AT2G43220, ath_AT3G06990, ath_AT3G07000, ath_AT3G25850, ath_AT3G27473, ath_AT3G27480, ath_AT3G27490, ath_AT3G27500, ath_AT3G27510, ath_AT3G28650, ath_AT3G43890, ath_AT3G45530, ath_AT3G45840, ath_AT3G46800, ath_AT3G46810, ath_AT3G48400, ath_AT4G01350, ath_AT4G01740, ath_AT4G01760, ath_AT4G0…
OG0000053	ath_AT1G14430, ath_AT1G19900, ath_AT1G67290, ath_AT1G75620, ath_AT3G53950, ath_AT3G57620, ath_AT5G19580		Mp3g19610.1-0027-, Mp4g17900.1-0027-, Mp5g13680.1-0027-, Mp5g17340.1-0027-, Mp7g12570.1-0027-, Mp8g04560.1-0027-, Mp8g06750.1-0027-	ppp_112272868, ppp_112274031, ppp_112274573, ppp_112274650, ppp_112277362, ppp_112277777, ppp_112277859, ppp_112279107, ppp_112279109, ppp_112279498, ppp_112280110, ppp_112280147, ppp_112280594, ppp_112280851, ppp_112280934, ppp_112280996, ppp_112281200, ppp_112281703, ppp_112281956, ppp_112284134, ppp_112285624, ppp_112285625, ppp_112285655, ppp_112285675, ppp_112286732, ppp_112286747, ppp_11228…	zma_100283569, zma_100284074, zma_100384494, zma_103630723
OG0000054	ath_AT1G21460, ath_AT1G66770, ath_AT2G39060, ath_AT3G14770, ath_AT3G16690, ath_AT3G28007, ath_AT3G48740, ath_AT4G10850, ath_AT4G15920, ath_AT4G25010, ath_AT5G13170, ath_AT5G23660, ath_AT5G40260, ath_AT5G50790, ath_AT5G50800, ath_AT5G53190, ath_AT5G62850		Mp1g06250.1-0027-, Mp3g12350.1-0027-, Mp3g23670.1-0027-, Mp3g23680.1-0027-, Mp3g23690.1-0027-, Mp3g24910.1-0027-, Mp4g04860.1-0027-, Mp6g08040.1-0027-, Mp7g12610.1-0027-, Mp8g17890.1-0027-, Mp8g17890.2-0027-	ppp_112278316, ppp_112283366, ppp_112283378, ppp_112287798, ppp_112288686, ppp_112293388	zma_100192602, zma_100194326, zma_100217087, zma_100272419, zma_100273190, zma_100273706, zma_100273779, zma_100276360, zma_100279636, zma_100281296, zma_100282137, zma_100282584, zma_100282631, zma_100282648, zma_100282708, zma_100283122, zma_100284352, zma_100382256, zma_100502227, zma_103634637, zma_103635056, zma_103640316, zma_103649564, zma_103650117, zma_107275243
OG0000055	ath_AT1G01600, ath_AT1G13140, ath_AT1G13150, ath_AT1G24540, ath_AT1G34540, ath_AT1G63710, ath_AT1G69500, ath_AT2G44890, ath_AT2G45510, ath_AT2G45970, ath_AT3G01900, ath_AT3G26125, ath_AT3G56630, ath_AT4G00360, ath_AT5G08250, ath_AT5G23190	cre_CHLRE_01g003850v5	Mp1g05180.1-0027-, Mp1g17830.1-0027-, Mp2g06910.1-0027-, Mp2g10330.1-0027-, Mp3g12110.1-0027-, Mp3g17470.1-0027-, Mp4g01370.1-0027-, Mp4g01380.1-0027-, Mp4g01410.1-0027-, Mp4g01410.2-0027-, Mp5g04140.1-0027-, Mp6g01580.1-0027-, Mp6g06780.1-0027-, Mp6g16890.1-0027-, Mp6g16900.1-0027-	ppp_112275480, ppp_112276543, ppp_112283870, ppp_112283984, ppp_112284819, ppp_112285118, ppp_112288238, ppp_112290535, ppp_112291140, ppp_112294808	zma_100191749, zma_100192011, zma_100217282, zma_100272850, zma_100273063, zma_100273139, zma_100273436, zma_100275552, zma_100279836, zma_100383082, zma_100384710, zma_100501109, zma_100501739, zma_100501810, zma_103627969, zma_103633048
OG0000056	ath_AT1G15210, ath_AT1G15520, ath_AT1G59870, ath_AT1G66950, ath_AT2G26910, ath_AT2G29940, ath_AT2G36380, ath_AT2G37280, ath_AT3G16340, ath_AT3G53480	cre_CHLRE_04g224400v5, cre_CHLRE_04g224500v5, cre_CHLRE_09g395750v5, cre_CHLRE_11g467597v5, cre_CHLRE_12g540650v5, cre_CHLRE_16g655450v5, cre_CHLRE_17g723500v5	Mp1g25350.1-0027-, Mp2g03890.1-0027-, Mp2g03890.2-0027-, Mp2g03890.3-0027-, Mp2g03890.4-0027-, Mp2g07030.1-0027-, Mp2g07030.2-0027-, Mp2g21340.1-0027-, Mp2g21800.1-0027-, Mp4g05490.1-0027-, Mp4g06670.1-0027-, Mp8g09300.1-0027-, Mp8g13070.1-0027-	ppp_112274701, ppp_112279153, ppp_112281421, ppp_112282302, ppp_112282319, ppp_112282502, ppp_112283431, ppp_112289987, ppp_112293429, ppp_112293844, ppp_112293872, ppp_112295455, ppp_112295709	zma_100384030, zma_100384044, zma_100502270, zma_103629823, zma_103632597, zma_103635032, zma_103636060, zma_103636062, zma_103638587, zma_103640746, zma_103641492, zma_103646334, zma_103651251, zma_103651594, zma_103654816
OG0000057	ath_AT1G08880, ath_AT1G51060, ath_AT1G54690, ath_AT3G20670, ath_AT4G27230, ath_AT5G54640, ath_AT5G59870	cre_CHLRE_06g264750v5, cre_CHLRE_06g264950v5, cre_CHLRE_06g265350v5, cre_CHLRE_06g266700v5, cre_CHLRE_06g268050v5, cre_CHLRE_06g268300v5, cre_CHLRE_06g271350v5, cre_CHLRE_06g273900v5, cre_CHLRE_06g274200v5, cre_CHLRE_06g274800v5, cre_CHLRE_06g275850v5, cre_CHLRE_06g276500v5, cre_CHLRE_06g276950v5, cre_CHLRE_06g278088v5, cre_CHLRE_12g504500v5, cre_CHLRE_12g504750v5, cre_CHLRE_12g505550v5, cre_CHLR…	Mp2g00760.1-0027-, Mp3g00840.1-0027-, Mp3g02370.1-0027-, Mp4g21750.1-0027-, Mp5g19440.1-0027-	ppp_112279980, ppp_112280550, ppp_112281088, ppp_112282757, ppp_112282758, ppp_112283354, ppp_112288038	zma_100193816, zma_100194327, zma_100273269, zma_100273666, zma_100274138, zma_100501984, zma_103504712, zma_103625929, zma_103639303, zma_103640970, zma_103643930
OG0000058	ath_AT1G67110, ath_AT1G75130, ath_AT2G26710, ath_AT2G46950, ath_AT2G46960, ath_AT3G14610, ath_AT3G14620, ath_AT3G14630, ath_AT3G14640, ath_AT3G14650, ath_AT3G14660, ath_AT3G14680, ath_AT3G14690, ath_AT4G27710, ath_AT5G38450, ath_AT5G52400	cre_CHLRE_03g166900v5, cre_CHLRE_07g356250v5, cre_CHLRE_09g399402v5, cre_CHLRE_16g659200v5	Mp6g02020.1-0027-	ppp_112273940, ppp_112279045	zma_100193665, zma_100217090, zma_100217161, zma_100272288, zma_100272761, zma_100273181, zma_100277073, zma_100279819, zma_100280269, zma_100286851, zma_100381744, zma_100381883, zma_100382270, zma_100382651, zma_100384816, zma_100501672, zma_100501753, zma_100501848, zma_103626790, zma_103630512, zma_103634425, zma_103636103, zma_103636104, zma_103636106, zma_103636714, zma_103647886, zma_10364…
OG0000059	ath_AT1G07570, ath_AT1G14370, ath_AT1G26970, ath_AT1G69790, ath_AT1G72540, ath_AT1G74490, ath_AT1G76360, ath_AT2G02800, ath_AT2G05940, ath_AT2G07180, ath_AT2G17220, ath_AT2G26290, ath_AT2G28930, ath_AT2G39660, ath_AT3G01300, ath_AT3G28690, ath_AT3G55450, ath_AT4G35600, ath_AT5G01020, ath_AT5G02290, ath_AT5G15080, ath_AT5G35580, ath_AT5G56460		Mp3g25360.1-0027-	ppp_112285024, ppp_112288583, ppp_112291251, ppp_112294003	zma_100191980, zma_100193907, zma_100272762, zma_100273915, zma_100274061, zma_100279298, zma_100279389, zma_100280731, zma_100281330, zma_100281823, zma_100282988, zma_100283338, zma_100283834, zma_100284184, zma_100285589, zma_100381489, zma_100382475, zma_100502297, zma_103626473, zma_103628886, zma_103631789, zma_103631828, zma_103633417, zma_103633833, zma_103636168, zma_103650016, zma_10365…
OG0000060	ath_AT1G16060, ath_AT1G51190, ath_AT1G72570, ath_AT1G79700, ath_AT2G28550, ath_AT2G39250, ath_AT2G41710, ath_AT3G20840, ath_AT3G54320, ath_AT3G54990, ath_AT4G36920, ath_AT4G37750, ath_AT5G10510, ath_AT5G17430, ath_AT5G57390, ath_AT5G60120, ath_AT5G65510, ath_AT5G67180	cre_CHLRE_01g009575v5, cre_CHLRE_01g009650v5, cre_CHLRE_16g667900v5	Mp7g13270.1-0027-, Mp7g13270.2-0027-, Mp8g11450.1-0027-	ppp_112276084, ppp_112282729, ppp_112284093, ppp_112287262, ppp_112289383	zma_100193057, zma_100193098, zma_100217129, zma_100217237, zma_100271892, zma_100279334, zma_100279914, zma_100280414, zma_100281144, zma_100381947, zma_100384122, zma_100384337, zma_100384380, zma_100384463, zma_100502464, zma_103628261, zma_103629196, zma_103630034, zma_103631785, zma_103635944, zma_103635988, zma_103638091, zma_103638861, zma_103650883, zma_103651087, zma_103655837, zma_54168…
OG0000061		cre_CHLRE_01g015300v5, cre_CHLRE_01g015451v5, cre_CHLRE_01g065457v5, cre_CHLRE_02g084850v5, cre_CHLRE_02g115100v5, cre_CHLRE_02g117400v5, cre_CHLRE_03g158650v5, cre_CHLRE_03g197150v5, cre_CHLRE_03g201301v5, cre_CHLRE_05g245100v5, cre_CHLRE_05g246551v5, cre_CHLRE_06g256550v5, cre_CHLRE_06g260900v5, cre_CHLRE_07g315600v5, cre_CHLRE_07g315850v5, cre_CHLRE_07g324100v5, cre_CHLRE_07g339400v5, cre_CHLR…
OG0000062	ath_AT5G28950, ath_AT5G35695, ath_AT5G41980				zma_100283371, zma_100304145, zma_103625851, zma_103626059, zma_103626999, zma_103627448, zma_103627462, zma_103628121, zma_103628228, zma_103629477, zma_103630271, zma_103633679, zma_103639639, zma_103640350, zma_103640578, zma_103641285, zma_103643677, zma_103644319, zma_103644704, zma_103644716, zma_103645095, zma_103645209, zma_103645288, zma_103645383, zma_103645659, zma_103646892, zma_10364…
OG0000063	ath_AT1G14540, ath_AT1G14550, ath_AT1G44970, ath_AT2G18140, ath_AT2G18150, ath_AT2G38380, ath_AT2G38390, ath_AT3G32980, ath_AT3G49110, ath_AT3G49120, ath_AT3G50990, ath_AT4G08770, ath_AT4G08780, ath_AT4G16270, ath_AT4G36430, ath_AT5G05340, ath_AT5G06720, ath_AT5G06730, ath_AT5G19880, ath_AT5G58390, ath_AT5G58400, ath_AT5G66390		Mp3g15330.1-0027-, Mp5g10690.1-0027-, Mp7g19370.1-0027-, Mp7g19380.1-0027-, Mp7g19390.1-0027-	ppp_112279619	zma_100101533, zma_100125639, zma_100191769, zma_100192105, zma_100216859, zma_100216875, zma_100216995, zma_100272496, zma_100273221, zma_100280824, zma_100280862, zma_100282124, zma_100282431, zma_100285274, zma_100285577, zma_100381507, zma_100382033, zma_100383323, zma_100383495, zma_100384441, zma_103627003, zma_103633271, zma_103635254, zma_103636702, zma_103645835, zma_107546759, zma_541674
OG0000064	ath_AT3G22840, ath_AT4G14690	cre_CHLRE_07g320400v5, cre_CHLRE_07g320450v5, cre_CHLRE_08g384650v5, cre_CHLRE_09g393173v5, cre_CHLRE_09g394325v5, cre_CHLRE_16g679250v5	Mp3g12510.1-0027-, Mp3g12520.1-0027-, Mp3g12530.1-0027-, Mp3g12540.1-0027-, Mp3g12550.1-0027-, Mp3g12560.1-0027-, Mp3g15080.1-0027-, Mp3g15090.1-0027-, Mp3g15970.1-0027-, Mp3g15980.1-0027-, Mp4g18550.1-0027-, Mp4g18560.1-0027-, Mp4g18570.1-0027-, Mp4g18580.1-0027-, Mp4g18590.1-0027-, Mp4g18600.1-0027-, Mp4g18610.1-0027-, Mp4g18620.1-0027-, Mp4g18630.1-0027-, Mp5g20350.1-0027-, Mp6g14520.1-0027-, …	ppp_112273439, ppp_112275737, ppp_112275738, ppp_112276467, ppp_112279366, ppp_112279367, ppp_112279368, ppp_112279704, ppp_112279830, ppp_112281728, ppp_112286444, ppp_112288228, ppp_112288268, ppp_112291770, ppp_112293269, ppp_112293308, ppp_112293609, ppp_112295721	zma_100285817, zma_541918
OG0000065			Mp1g20170.1-0027-		zma_103625907, zma_103626427, zma_103628434, zma_103628593, zma_103628842, zma_103631033, zma_103631371, zma_103632083, zma_103632338, zma_103632744, zma_103634292, zma_103634554, zma_103634661, zma_103634963, zma_103635171, zma_103635554, zma_103635638, zma_103636748, zma_103637265, zma_103638297, zma_103638694, zma_103638728, zma_103639282, zma_103643564, zma_103644334, zma_103645734, zma_10364…
OG0000066	ath_AT1G02520, ath_AT1G02530, ath_AT1G10680, ath_AT1G27940, ath_AT2G39480, ath_AT2G47000, ath_AT3G28345, ath_AT3G28360, ath_AT3G28380, ath_AT3G28390, ath_AT3G28415, ath_AT3G28860, ath_AT3G55320, ath_AT3G62150, ath_AT4G01820, ath_AT4G01830, ath_AT4G18050, ath_AT4G25960, ath_AT5G46540	cre_CHLRE_17g725150v5, cre_CHLRE_17g725200v5	Mp1g26440.1-0027-, Mp2g02910.1-0027-, Mp2g02920.1-0027-, Mp2g06270.1-0027-, Mp3g11830.1-0027-, Mp4g07450.1-0027-, Mp5g17400.1-0027-, Mp7g04390.1-0027-, Mpzg01120.1-0027-	ppp_112274090, ppp_112280060, ppp_112280150, ppp_112281775, ppp_112282212, ppp_112283755, ppp_112287652, ppp_112289584, ppp_112292892, ppp_112294831	zma_100191944, zma_100194270, zma_100382746, zma_100383541, zma_103627277, zma_103636202, zma_103640122, zma_103642112, zma_103644583, zma_103645864, zma_103650065, zma_103650682, zma_103652531, zma_103654853
OG0000067	ath_AT1G29910, ath_AT1G29920, ath_AT1G29930, ath_AT2G05070, ath_AT2G05100, ath_AT2G34420, ath_AT2G34430, ath_AT3G27690	cre_CHLRE_01g066917v5	Mp1g29620.1-0027-, Mp7g05530.1-0027-, Mp7g05880.1-0027-, Mp7g05890.1-0027-, Mp7g05980.1-0027-, Mp7g06710.1-0027-, Mp7g06720.1-0027-, Mp7g06730.1-0027-, Mp7g06740.1-0027-, Mp7g06750.1-0027-, Mp7g06760.1-0027-, Mp7g06770.1-0027-, Mp7g06780.1-0027-, Mp7g06790.1-0027-, Mp7g08940.1-0027-, Mp7g09180.1-0027-	ppp_112274124, ppp_112275173, ppp_112276391, ppp_112276399, ppp_112277879, ppp_112278462, ppp_112278781, ppp_112279714, ppp_112280697, ppp_112281126, ppp_112282679, ppp_112282680, ppp_112282681, ppp_112283093, ppp_112290539, ppp_112290542, ppp_112295338, ppp_112295760, ppp_112296043	zma_100193833, zma_100274453, zma_100281248, zma_100281879, zma_100282054, zma_103643653, zma_103651575, zma_103651577, zma_103651578, zma_542530
OG0000068	ath_AT1G18940, ath_AT1G74780, ath_AT1G80530, ath_AT2G16660, ath_AT2G28120, ath_AT2G34350, ath_AT2G34355, ath_AT2G39210, ath_AT3G01930, ath_AT4G34950, ath_AT5G14120, ath_AT5G50520, ath_AT5G50630	cre_CHLRE_01g039950v5	Mp1g26030.1-0027-, Mp2g06490.1-0027-, Mp2g25060.1-0027-, Mp3g06660.1-0027-, Mp4g12380.1-0027-, Mp5g19920.1-0027-, Mp5g19920.2-0027-, Mp5g19920.3-0027-, Mp6g00260.1-0027-, Mp6g03460.1-0027-	ppp_112273227, ppp_112273573, ppp_112275220, ppp_112275741, ppp_112279662, ppp_112286470, ppp_112287223, ppp_112289821, ppp_112290897, ppp_112292325, ppp_112295441, ppp_112296030	zma_100273339, zma_100279749, zma_100283028, zma_100285665, zma_100285740, zma_100381633, zma_100382294, zma_100382788, zma_100501794, zma_100501814, zma_103632070, zma_103637046, zma_103637995, zma_103644190, zma_103644191, zma_103648199, zma_103648285, zma_109942183
OG0000069					zma_100384275, zma_103625725, zma_103626115, zma_103627934, zma_103630062, zma_103630502, zma_103631414, zma_103632134, zma_103634920, zma_103635332, zma_103639396, zma_103640339, zma_103641569, zma_103642026, zma_103642238, zma_103644100, zma_103644614, zma_103645340, zma_103645656, zma_103645793, zma_103646063, zma_103646514, zma_103648665, zma_103649222, zma_103649305, zma_103649637, zma_10365…
OG0000070	ath_AT1G11000, ath_AT1G11310, ath_AT1G26700, ath_AT1G42560, ath_AT1G61560, ath_AT2G17430, ath_AT2G17480, ath_AT2G33670, ath_AT2G39200, ath_AT2G44110, ath_AT3G45290, ath_AT4G02600, ath_AT4G24250, ath_AT5G53760, ath_AT5G65970	cre_CHLRE_01g016200v5, cre_CHLRE_01g016250v5	Mp2g01240.1-0027-, Mp2g01240.2-0027-, Mp2g01240.3-0027-, Mp2g01240.4-0027-, Mp2g01240.5-0027-, Mp3g17770.1-0027-, Mp4g10460.1-0027-, Mp5g01540.1-0027-, Mp6g00660.1-0027-	ppp_112275255, ppp_112275939, ppp_112276602, ppp_112277800, ppp_112279524, ppp_112281259, ppp_112281260, ppp_112281592, ppp_112286126, ppp_112286757, ppp_112292491	zma_100193407, zma_100281568, zma_103630367, zma_103635524, zma_103635651, zma_103642880, zma_103643796, zma_103653645, zma_542061, zma_542062, zma_542063, zma_542064, zma_542065, zma_542508, zma_542672, zma_542673
OG0000071	ath_AT1G18250, ath_AT1G19320, ath_AT1G20030, ath_AT1G73620, ath_AT1G75030, ath_AT1G75040, ath_AT1G75050, ath_AT1G75800, ath_AT1G77700, ath_AT2G17860, ath_AT2G24810, ath_AT2G28790, ath_AT4G11650, ath_AT4G24180, ath_AT4G36000, ath_AT4G36010, ath_AT4G38660, ath_AT4G38670, ath_AT5G02140, ath_AT5G24620, ath_AT5G40020		Mp1g15130.1-0027-	ppp_112277475, ppp_112284103, ppp_112293116	zma_100192090, zma_100192561, zma_100193194, zma_100193461, zma_100274734, zma_100276695, zma_100281135, zma_100281263, zma_100283065, zma_100283370, zma_100284037, zma_100284753, zma_100381471, zma_100383577, zma_100501485, zma_103626019, zma_103626457, zma_103630304, zma_103631016, zma_103633630, zma_103638580, zma_103643225, zma_103647557, zma_103652662, zma_103655253, zma_109611595, zma_10994…
OG0000072	ath_AT1G23480, ath_AT1G24070, ath_AT2G24630, ath_AT2G35650, ath_AT3G07330, ath_AT3G28180, ath_AT3G56000, ath_AT4G07960, ath_AT4G13410, ath_AT4G16590, ath_AT4G31590, ath_AT5G03760, ath_AT5G16190, ath_AT5G22740	cre_CHLRE_06g268550v5	Mp1g22770.1-0027-, Mp1g22770.2-0027-, Mp8g17530.1-0027-	ppp_112273888, ppp_112275154, ppp_112278395, ppp_112287030, ppp_112290961, ppp_112291472, ppp_112292455, ppp_112293383, ppp_112294312, ppp_112294313, ppp_112295593	zma_100191890, zma_100192112, zma_100193757, zma_100194288, zma_100216582, zma_100273418, zma_100383102, zma_100501463, zma_100501994, zma_103625842, zma_103629938, zma_103630593, zma_103633466, zma_103635818, zma_103636615, zma_103636997, zma_103638767, zma_103641084, zma_103643584, zma_103644075, zma_103649064, zma_103652523
OG0000073	ath_AT1G01250, ath_AT1G19210, ath_AT1G33760, ath_AT1G71450, ath_AT1G74930, ath_AT1G77200, ath_AT2G25820, ath_AT2G35700, ath_AT2G36450, ath_AT2G44940, ath_AT3G16280, ath_AT3G60490, ath_AT4G16750, ath_AT4G32800, ath_AT5G11590, ath_AT5G21960, ath_AT5G25810		Mp6g08690.1-0027-	ppp_112274032, ppp_112279394, ppp_112279618, ppp_112280848, ppp_112281872, ppp_112286194, ppp_112289375	zma_100281151, zma_100281323, zma_100281843, zma_100283619, zma_100285530, zma_103627054, zma_103627057, zma_103627305, zma_103627501, zma_103627502, zma_103627503, zma_103628889, zma_103631308, zma_103634944, zma_103637216, zma_103637641, zma_103638592, zma_103644384, zma_103648466, zma_103653867, zma_103653868, zma_103655480, zma_103655729, zma_109943013, zma_109943041, zma_541957
OG0000074	ath_ArthMp070			ppp_112295207	zma_103652807, zma_109939493, zma_109939605, zma_109939648, zma_109939760, zma_109939796, zma_109940363, zma_109940404, zma_109940405, zma_109940452, zma_109940482, zma_109940483, zma_109940509, zma_109940748, zma_109941141, zma_109941329, zma_109941363, zma_109941481, zma_109941662, zma_109941884, zma_109942113, zma_109942122, zma_109942564, zma_109942601, zma_109942606, zma_109942660, zma_10994…
OG0000075					zma_100278618, zma_103628412, zma_103628630, zma_103630927, zma_103631283, zma_103631524, zma_103633867, zma_103633879, zma_103639930, zma_103640113, zma_103640422, zma_103644798, zma_103645004, zma_103645137, zma_103645358, zma_103648728, zma_103648856, zma_103649024, zma_103651732, zma_103651907, zma_103651991, zma_103652123, zma_103652134, zma_103652481, zma_103653249, zma_103655187, zma_10365…
OG0000076	ath_AT1G13780, ath_AT1G16930, ath_AT1G16940, ath_AT1G16945, ath_AT1G32020, ath_AT1G51370, ath_AT1G60400, ath_AT1G60410, ath_AT1G66290, ath_AT1G66300, ath_AT1G66310, ath_AT1G66320, ath_AT1G66640, ath_AT1G69630, ath_AT1G78730, ath_AT1G78740, ath_AT1G78750, ath_AT1G78760, ath_AT1G78840, ath_AT1G80470, ath_AT2G26030, ath_AT2G27505, ath_AT3G19085, ath_AT3G23955, ath_AT3G60710, ath_AT4G13985, ath_AT5G1…
OG0000077	ath_AT1G29179, ath_AT1G29180, ath_AT1G34480, ath_AT1G44020, ath_AT1G44030, ath_AT1G44050, ath_AT1G45243, ath_AT1G53340, ath_AT1G61710, ath_AT1G61840, ath_AT1G62030, ath_AT1G66440, ath_AT1G66450, ath_AT2G02610, ath_AT2G02620, ath_AT2G02630, ath_AT2G02640, ath_AT2G02680, ath_AT2G02690, ath_AT2G02700, ath_AT2G13895, ath_AT2G13900, ath_AT2G13950, ath_AT2G28460, ath_AT2G40050, ath_AT3G21210, ath_AT3G2…
OG0000078	ath_AT1G17260, ath_AT1G80660, ath_AT2G07560, ath_AT2G18960, ath_AT2G24520, ath_AT3G42640, ath_AT3G47950, ath_AT3G60330, ath_AT4G30190, ath_AT5G57350, ath_AT5G62670	cre_CHLRE_10g459200v5	Mp1g13700.1-0027-, Mp2g05000.1-0027-, Mp2g09680.1-0027-, Mp3g07690.1-0027-, Mp3g07700.1-0027-, Mp3g07710.1-0027-, Mp3g12380.1-0027-, Mp3g12390.1-0027-, Mp3g12400.1-0027-, Mp3g12400.2-0027-, Mp3g12400.3-0027-, Mp3g12410.1-0027-, Mp3g12440.1-0027-, Mp3g12450.1-0027-, Mp3g15070.1-0027-, Mp3g19090.1-0027-, Mp3g21600.1-0027-, Mp3g25030.1-0027-, Mp4g02970.1-0027-, Mp4g02970.2-0027-, Mp4g06820.1-0027-, …	ppp_112275718, ppp_112277771, ppp_112280191, ppp_112280278, ppp_112286501, ppp_112290448	zma_100383137, zma_100383411, zma_100502231, zma_103629702, zma_103631462, zma_103638716, zma_542048, zma_542052, zma_542303
OG0000079	ath_AT1G07870, ath_AT1G20650, ath_AT1G54820, ath_AT1G61860, ath_AT1G76370, ath_AT2G28590, ath_AT3G02810, ath_AT3G07070, ath_AT3G20530, ath_AT3G24790, ath_AT3G26940, ath_AT3G58690, ath_AT4G13190, ath_AT5G02800, ath_AT5G13160, ath_AT5G16500, ath_AT5G18610		Mp3g18020.1-0027-, Mp3g18020.2-0027-, Mp7g08170.1-0027-	ppp_112282602, ppp_112282882, ppp_112283455, ppp_112283883	zma_100191239, zma_100193562, zma_100193908, zma_100216733, zma_100273161, zma_100273713, zma_100279284, zma_100279542, zma_100281460, zma_100281809, zma_100283091, zma_100285889, zma_100381452, zma_100382129, zma_100502441, zma_103627200, zma_103630334, zma_103631613, zma_103632376, zma_103634484, zma_103635820, zma_103635937, zma_103649354, zma_103649959, zma_103650676, zma_103653126
OG0000080	ath_AT1G09480, ath_AT1G09490, ath_AT1G09500, ath_AT1G09510, ath_AT1G15950, ath_AT1G25460, ath_AT1G51410, ath_AT1G66800, ath_AT1G68540, ath_AT1G76470, ath_AT1G80820, ath_AT2G02400, ath_AT4G35420, ath_AT5G19440, ath_AT5G58490		Mp2g00170.1-0027-, Mp2g00170.2-0027-, Mp2g00180.1-0027-, Mp2g01140.1-0027-, Mp2g10690.1-0027-, Mp4g03990.1-0027-, Mp4g04080.1-0027-, Mp5g13690.1-0027-, Mp8g00470.1-0027-, Mp8g02830.1-0027-, Mp8g02830.2-0027-, Mp8g02830.3-0027-, Mp8g02830.4-0027-, Mp8g07900.1-0027-	ppp_112284247, ppp_112284752, ppp_112285547, ppp_112293309	zma_100191263, zma_100193896, zma_100273448, zma_100283001, zma_100284029, zma_100285564, zma_100382657, zma_103634692, zma_103634693, zma_103638788, zma_103654125, zma_103656011, zma_109946031, zma_542463, zma_542650, zma_542735
OG0000081	ath_AT1G18630, ath_AT1G60650, ath_AT1G73530, ath_AT1G74230, ath_AT2G21660, ath_AT2G27330, ath_AT3G08000, ath_AT3G23830, ath_AT3G26420, ath_AT3G46020, ath_AT4G13850, ath_AT4G13860, ath_AT4G20030, ath_AT4G39260, ath_AT5G03580, ath_AT5G06210, ath_AT5G59860, ath_AT5G59865, ath_AT5G61030	cre_CHLRE_09g392350v5, cre_CHLRE_13g602850v5, cre_CHLRE_17g729150v5	Mp1g18780.1-0027-, Mp1g21200.1-0027-, Mp2g24130.1-0027-, Mp3g06220.1-0027-, Mp4g15980.1-0027-, Mp6g08160.1-0027-	ppp_112281312, ppp_112281354, ppp_112284404, ppp_112284810, ppp_112288642, ppp_112289500, ppp_112289501, ppp_112289598, ppp_112294515	zma_100191146, zma_100191295, zma_100194217, zma_100282339, zma_100283145, zma_100283722, zma_100283778, zma_100284207, zma_100382959, zma_103641920, zma_542562, zma_542725
OG0000082	ath_AT1G14870, ath_AT1G14880, ath_AT1G49030, ath_AT1G52200, ath_AT1G58320, ath_AT1G68610, ath_AT1G68630, ath_AT2G40935, ath_AT3G18450, ath_AT3G18460, ath_AT3G18470, ath_AT5G35525	cre_CHLRE_02g075000v5, cre_CHLRE_02g075400v5, cre_CHLRE_02g097150v5, cre_CHLRE_02g098500v5, cre_CHLRE_02g145900v5, cre_CHLRE_09g408800v5, cre_CHLRE_13g583450v5, cre_CHLRE_17g738000v5, cre_CHLRE_17g738050v5	Mp1g10640.1-0027-, Mp3g13930.1-0027-, Mp3g23350.1-0027-, Mp4g22330.1-0027-, Mp4g22330.2-0027-, Mp4g22340.1-0027-, Mp5g01110.1-0027-, Mp5g01500.1-0027-, Mp5g01890.1-0027-, Mp5g19030.1-0027-, Mp8g11660.1-0027-	ppp_112279247, ppp_112281315, ppp_112285571, ppp_112286260, ppp_112287701, ppp_112292674, ppp_112294499, ppp_112295168	zma_100193499, zma_100277715, zma_100281224, zma_100284351, zma_100284761, zma_100284956, zma_100500710, zma_100500711, zma_100500712
OG0000083	ath_AT2G14378, ath_AT2G24205, ath_AT2G27315, ath_AT3G42565, ath_AT3G48675, ath_AT4G09545, ath_AT4G35165, ath_AT5G36310, ath_AT5G36320, ath_AT5G36330, ath_AT5G36340, ath_AT5G36350, ath_AT5G36360, ath_AT5G36370, ath_AT5G36380, ath_AT5G36390, ath_AT5G36400, ath_AT5G36410, ath_AT5G36420, ath_AT5G36430, ath_AT5G36440, ath_AT5G36450, ath_AT5G36460, ath_AT5G36470, ath_AT5G36480, ath_AT5G36490, ath_AT5G3…
OG0000084					zma_100277307, zma_100382964, zma_100384316, zma_103627141, zma_103629423, zma_103631031, zma_103631861, zma_103632008, zma_103632415, zma_103634020, zma_103634696, zma_103635157, zma_103635356, zma_103637333, zma_103638296, zma_103638391, zma_103638463, zma_103638641, zma_103638724, zma_103638964, zma_103639811, zma_103639897, zma_103640384, zma_103641049, zma_103641416, zma_103642542, zma_10364…
OG0000085	ath_AT1G05700, ath_AT1G07550, ath_AT1G07560, ath_AT1G49100, ath_AT1G51790, ath_AT1G51800, ath_AT1G51805, ath_AT1G51810, ath_AT1G51820, ath_AT1G51830, ath_AT1G51850, ath_AT1G51860, ath_AT1G51870, ath_AT1G51880, ath_AT1G51890, ath_AT1G51910, ath_AT2G04300, ath_AT2G14440, ath_AT2G14510, ath_AT2G19190, ath_AT2G19210, ath_AT2G19230, ath_AT2G28960, ath_AT2G28970, ath_AT2G28990, ath_AT2G29000, ath_AT3G2…				zma_100275543
OG0000086	ath_AT1G03020, ath_AT1G77370, ath_AT2G20270, ath_AT2G47870, ath_AT3G21460, ath_AT3G62930, ath_AT3G62950, ath_AT4G15660, ath_AT4G15670, ath_AT4G15680, ath_AT4G15690, ath_AT4G15700, ath_AT4G28730, ath_AT5G18600, ath_AT5G20500, ath_AT5G40370, ath_AT5G63030	cre_CHLRE_12g513750v5, cre_CHLRE_12g550400v5	Mp3g15880.1-0027-, Mp3g15880.2-0027-, Mp5g00470.1-0027-, Mp5g00480.1-0027-, Mp5g00480.2-0027-, Mp5g10600.1-0027-, Mp5g17290.1-0027-, Mp8g13620.1-0027-	ppp_112276256, ppp_112280307, ppp_112280852, ppp_112285011, ppp_112287075, ppp_112295259	zma_100273447, zma_100282211, zma_100282495, zma_100283339, zma_100283484, zma_100284396, zma_100303864, zma_103631729, zma_103643793, zma_103648196, zma_103650186, zma_103650187, zma_103650789, zma_103652731, zma_103652732
OG0000087				ppp_112273140, ppp_112273208, ppp_112274064, ppp_112274088, ppp_112274154, ppp_112274155, ppp_112274491, ppp_112275236, ppp_112276508, ppp_112278664, ppp_112279124, ppp_112279893, ppp_112279894, ppp_112283133, ppp_112283464, ppp_112283514, ppp_112283516, ppp_112283686, ppp_112283999, ppp_112284141, ppp_112284195, ppp_112284993, ppp_112285955, ppp_112286499, ppp_112289668, ppp_112290171, ppp_11229…
OG0000088	ath_AT1G01980, ath_AT1G11770, ath_AT1G26380, ath_AT1G26390, ath_AT1G26400, ath_AT1G26410, ath_AT1G26420, ath_AT1G30700, ath_AT1G30710, ath_AT1G30720, ath_AT1G30730, ath_AT1G30740, ath_AT1G30760, ath_AT1G34575, ath_AT2G34790, ath_AT2G34810, ath_AT4G20800, ath_AT4G20820, ath_AT4G20830, ath_AT4G20840, ath_AT4G20860, ath_AT5G44360, ath_AT5G44380, ath_AT5G44390, ath_AT5G44400, ath_AT5G44410, ath_AT5G4…	cre_CHLRE_11g476600v5	Mp1g25840.1-0027-, Mp1g25840.2-0027-, Mp6g20430.1-0027-, Mp7g02610.1-0027-, Mp7g02610.2-0027-, Mp7g02610.3-0027-, Mp7g02610.4-0027-	ppp_112289746	zma_100191218, zma_100272856, zma_100276794, zma_100282250, zma_103629835, zma_103629842, zma_103633462, zma_103638604, zma_103641262, zma_103652911, zma_103653069
OG0000089	ath_AT1G15150, ath_AT1G15160, ath_AT1G15170, ath_AT1G15180, ath_AT1G64820, ath_AT1G66760, ath_AT1G66780, ath_AT1G71140, ath_AT1G73700, ath_AT2G34360, ath_AT5G52450	cre_CHLRE_01g014150v5, cre_CHLRE_01g027764v5, cre_CHLRE_10g444900v5	Mp1g11450.1-0027-, Mp1g28440.1-0027-, Mp3g05110.1-0027-, Mp4g18440.1-0027-, Mp4g18470.1-0027-, Mp6g02120.1-0027-, Mp6g21080.1-0027-	ppp_112278793, ppp_112279443, ppp_112281616, ppp_112286536, ppp_112288094, ppp_112291745, ppp_112294678	zma_100191687, zma_100193657, zma_100272795, zma_100272941, zma_100274540, zma_100278502, zma_100281125, zma_100281297, zma_100281401, zma_100281692, zma_100285292, zma_100285550, zma_100382400, zma_100384035, zma_103626905, zma_103628057, zma_103635304, zma_103643608, zma_103643612
OG0000090	ath_AT1G12030, ath_AT1G62420, ath_AT1G77145, ath_AT1G77160, ath_AT2G20670, ath_AT2G38820, ath_AT2G39650, ath_AT3G07350, ath_AT3G22970, ath_AT3G25240, ath_AT3G54550, ath_AT4G14620, ath_AT4G32480	cre_CHLRE_06g278171v5, cre_CHLRE_10g433500v5	Mp2g23680.1-0027-, Mp5g23920.1-0027-, Mp7g07050.1-0027-	ppp_112272713, ppp_112273475, ppp_112273576, ppp_112274386, ppp_112275223, ppp_112275573, ppp_112275893, ppp_112276512, ppp_112276944, ppp_112279007, ppp_112279052, ppp_112285357, ppp_112285772, ppp_112285873, ppp_112286248, ppp_112287774, ppp_112288728, ppp_112292365, ppp_112295419	zma_100193809, zma_100280829, zma_100281084, zma_100283833, zma_100284467, zma_100382025, zma_100384163, zma_103636366, zma_103644178, zma_103650854
OG0000091			Mp1g05000.1-0027-, Mp1g29440.1-0027-, Mp1g29440.3-0027-, Mp1g29460.1-0027-, Mp1g29460.2-0027-, Mp1g29460.3-0027-, Mp1g29460.4-0027-, Mp1g29460.5-0027-, Mp1g29460.6-0027-, Mp1g29480.1-0027-, Mp1g29480.2-0027-, Mp1g29480.3-0027-, Mp6g16340.1-0027-, Mp6g16340.2-0027-, Mp6g16340.3-0027-, Mp6g16340.4-0027-, Mp6g16340.5-0027-, Mp6g16340.6-0027-, Mp6g16350.1-0027-, Mp6g16350.2-0027-, Mp6g16360.1-0027-, …
OG0000092	ath_AT1G22340, ath_AT1G22360, ath_AT1G22370, ath_AT1G22380, ath_AT1G22400, ath_AT1G78270, ath_AT2G28080, ath_AT3G02100		Mp2g13180.1-0027-, Mp2g13210.1-0027-, Mp2g21770.1-0027-, Mp2g24660.1-0027-, Mp3g03440.1-0027-, Mp3g17090.1-0027-, Mp5g16980.1-0027-, Mp5g19840.1-0027-, Mp5g20210.1-0027-, Mp8g01930.1-0027-	ppp_112275835, ppp_112277849, ppp_112278255, ppp_112283184, ppp_112287432, ppp_112288752, ppp_112289608, ppp_112291519, ppp_112293107, ppp_112293676, ppp_112293909	zma_100277159, zma_100280958, zma_100281699, zma_100282611, zma_100282827, zma_100283727, zma_100284975, zma_100285666, zma_100382222, zma_100383517, zma_100501354, zma_103629923, zma_103633055, zma_103642530, zma_103654242, zma_103654243, zma_109944057
OG0000093	ath_AT1G22640, ath_AT1G34670, ath_AT1G35515, ath_AT2G16720, ath_AT3G01140, ath_AT3G02940, ath_AT3G13540, ath_AT3G61250, ath_AT4G05100, ath_AT4G09460, ath_AT4G17785, ath_AT4G21440, ath_AT4G34990, ath_AT4G38620, ath_AT5G10280, ath_AT5G15310, ath_AT5G16770, ath_AT5G54230, ath_AT5G65230		Mp1g09420.1-0027-, Mp1g09420.2-0027-, Mp3g07510.1-0027-	ppp_112274503, ppp_112277227, ppp_112283400, ppp_112293216, ppp_112293267	zma_100037768, zma_100101513, zma_100125635, zma_100192750, zma_100193234, zma_100272429, zma_100279555, zma_100279722, zma_100282111, zma_100382484, zma_100384181, zma_103643223, zma_103643278, zma_103646361, zma_103653470, zma_103654460, zma_541744, zma_541754, zma_542612
OG0000094	ath_AT1G30400, ath_AT1G30410, ath_AT1G30420, ath_AT1G71330, ath_AT2G07680, ath_AT2G34660, ath_AT2G47800, ath_AT3G13080, ath_AT3G21250, ath_AT3G59140, ath_AT3G60160, ath_AT3G60970, ath_AT3G62700	cre_CHLRE_03g174050v5, cre_CHLRE_04g228650v5, cre_CHLRE_13g564900v5	Mp2g22040.1-0027-, Mp4g11790.1-0027-, Mp4g15590.1-0027-, Mp4g15590.2-0027-, Mp5g02230.1-0027-, Mp5g02230.2-0027-, Mp5g13190.1-0027-, Mp7g13860.1-0027-	ppp_112275137, ppp_112281393, ppp_112282878, ppp_112285629, ppp_112289579, ppp_112292370, ppp_112294503	zma_100037760, zma_100274005, zma_103635154, zma_103637972, zma_103638451, zma_103639780, zma_103639971, zma_103641937, zma_103642016, zma_103645927, zma_103646012, zma_109941983, zma_109942672, zma_111589258
OG0000095	ath_AT1G29860, ath_AT1G64000, ath_AT1G69310, ath_AT2G40740, ath_AT2G44745, ath_AT2G46130, ath_AT2G47260, ath_AT3G01970, ath_AT3G56390, ath_AT3G62340, ath_AT4G18170, ath_AT4G39410, ath_AT5G13080, ath_AT5G26170, ath_AT5G41570, ath_AT5G46350, ath_AT5G49520, ath_AT5G64810		Mp1g08960.1-0027-, Mp6g16800.1-0027-	ppp_112274033, ppp_112274993, ppp_112295882	zma_100191170, zma_100194371, zma_100279449, zma_100280248, zma_100281232, zma_100281947, zma_100282240, zma_100285549, zma_100383722, zma_100384623, zma_100857064, zma_103630183, zma_103630630, zma_103630663, zma_103630738, zma_103631878, zma_103636675, zma_103648003, zma_103649650, zma_103651266, zma_103652912, zma_103653860
OG0000096	ath_AT1G11090, ath_AT1G52760, ath_AT1G77420, ath_AT2G39400, ath_AT2G39410, ath_AT2G39420, ath_AT2G47630, ath_AT3G55180, ath_AT3G55190, ath_AT3G62860, ath_AT5G14980, ath_AT5G16120, ath_AT5G19290	cre_CHLRE_09g390541v5, cre_CHLRE_12g504350v5, cre_CHLRE_13g579500v5	Mp2g21640.1-0027-, Mp3g06320.1-0027-, Mp5g07640.1-0027-, Mp5g08770.1-0027-, Mp5g13540.1-0027-, Mp5g23560.1-0027-	ppp_112272719, ppp_112273548, ppp_112275260, ppp_112278945, ppp_112284017, ppp_112284351, ppp_112286589, ppp_112288531, ppp_112288685, ppp_112288992, ppp_112294899	zma_100191177, zma_100191674, zma_100193405, zma_100216883, zma_100217066, zma_100382242, zma_100502438, zma_103629314, zma_103641295, zma_103651036, zma_109941956, zma_109942195
OG0000097		cre_CHLRE_01g021700v5, cre_CHLRE_01g030500v5, cre_CHLRE_02g074720v5, cre_CHLRE_02g074758v5, cre_CHLRE_02g074800v5, cre_CHLRE_02g091950v5, cre_CHLRE_02g093550v5, cre_CHLRE_02g100450v5, cre_CHLRE_02g100500v5, cre_CHLRE_02g115450v5, cre_CHLRE_02g117000v5, cre_CHLRE_02g146450v5, cre_CHLRE_03g149600v5, cre_CHLRE_03g199250v5, cre_CHLRE_03g200800v5, cre_CHLRE_05g246150v5, cre_CHLRE_06g259500v5, cre_CHLR…
OG0000098		cre_CHLRE_02g106700v5, cre_CHLRE_02g109050v5, cre_CHLRE_04g223150v5, cre_CHLRE_06g258051v5, cre_CHLRE_10g426200v5, cre_CHLRE_10g432400v5, cre_CHLRE_12g541700v5, cre_CHLRE_15g634800v5, cre_CHLRE_15g637850v5, cre_CHLRE_15g638000v5, cre_CHLRE_15g638050v5, cre_CHLRE_15g638100v5, cre_CHLRE_15g638150v5, cre_CHLRE_15g638300v5, cre_CHLRE_15g638303v5, cre_CHLRE_15g638304v5, cre_CHLRE_15g638401v5, cre_CHLR…
OG0000099	ath_AT1G04100, ath_AT1G04240, ath_AT1G04250, ath_AT1G04550, ath_AT1G15580, ath_AT1G52830, ath_AT1G80390, ath_AT2G22670, ath_AT2G33310, ath_AT3G04730, ath_AT3G15540, ath_AT3G23030, ath_AT3G23050, ath_AT4G14550, ath_AT4G14560, ath_AT4G28640, ath_AT4G29080, ath_AT5G25890, ath_AT5G43700, ath_AT5G65670		Mp6g05000.1-0027-	ppp_112276597, ppp_112285764	zma_100191581, zma_100192924, zma_100193994, zma_100216870, zma_100272577, zma_100273242, zma_100274141, zma_100274569, zma_100280600, zma_100280783, zma_100283579, zma_100283620, zma_100284259, zma_100284262, zma_100284457, zma_100284944, zma_100286028, zma_100304074, zma_100381959, zma_100384587, zma_103642379
OG0000100	ath_AT1G31370, ath_AT1G31380, ath_AT1G31390, ath_AT1G31400, ath_AT2G01790, ath_AT2G05400, ath_AT2G05410, ath_AT2G05420, ath_AT2G05430, ath_AT2G42455, ath_AT2G42460, ath_AT2G42465, ath_AT2G42470, ath_AT2G42475, ath_AT2G42480, ath_AT3G27040, ath_AT3G29580, ath_AT3G44790, ath_AT3G44800, ath_AT3G44805, ath_AT3G58200, ath_AT3G58210, ath_AT3G58220, ath_AT3G58230, ath_AT3G58240, ath_AT3G58250, ath_AT3G5…
OG0000101	ath_AT1G05800, ath_AT1G06250, ath_AT1G06800, ath_AT1G30370, ath_AT1G51440, ath_AT2G30550, ath_AT2G31100, ath_AT2G31690, ath_AT2G42690, ath_AT2G44810, ath_AT4G18550	cre_CHLRE_09g391986v5	Mp2g23490.1-0027-, Mp4g10860.1-0027-, Mp6g14140.1-0027-, Mp8g05150.1-0027-, Mp8g12940.1-0027-	ppp_112274804, ppp_112274844, ppp_112275904, ppp_112280994, ppp_112281164, ppp_112285739	zma_100193806, zma_100273423, zma_100273941, zma_100283440, zma_100284875, zma_100286304, zma_100382019, zma_100382214, zma_103629240, zma_103629515, zma_103635130, zma_103635734, zma_103636398, zma_103636400, zma_103650881, zma_103651272, zma_103651423, zma_103651424, zma_103653099, zma_103655796, zma_107303346
OG0000102			Mp3g22270.1-0027-, Mp3g22280.1-0027-, Mp5g14430.1-0027-, Mp5g14440.1-0027-, Mp5g14440.2-0027-, Mp5g15320.1-0027-, Mp5g16490.1-0027-, Mp5g16500.1-0027-, Mp5g17720.1-0027-, Mp5g18380.1-0027-, Mp5g19430.1-0027-, Mp5g19820.1-0027-, Mp5g19980.1-0027-, Mp5g19990.1-0027-, Mp5g19990.2-0027-, Mp5g19990.3-0027-, Mp5g19990.4-0027-, Mp5g19990.5-0027-, Mp5g20020.1-0027-, Mp5g20020.2-0027-, Mp5g20040.1-0027-, …
OG0000103	ath_AT1G04150, ath_AT1G22610, ath_AT1G51570, ath_AT1G74720, ath_AT3G03680, ath_AT3G57880, ath_AT3G61300, ath_AT3G61720, ath_AT4G00700, ath_AT4G11610, ath_AT4G20080, ath_AT5G03435, ath_AT5G06850, ath_AT5G12970, ath_AT5G17980, ath_AT5G44760, ath_AT5G48060	cre_CHLRE_06g263650v5, cre_CHLRE_16g689950v5, cre_CHLRE_16g690750v5	Mp6g00440.1-0027-	ppp_112278421, ppp_112278422, ppp_112287867, ppp_112291909, ppp_112293484, ppp_112293485	zma_100216665, zma_100273873, zma_100280923, zma_100281680, zma_100285739, zma_100286098, zma_100381735, zma_100501234, zma_100502336, zma_103631978, zma_103633176, zma_103636036, zma_103642209, zma_103646183, zma_103647671, zma_103655891
OG0000104	ath_AT1G04180, ath_AT1G04610, ath_AT1G21430, ath_AT1G48910, ath_AT2G33230, ath_AT4G13260, ath_AT4G28720, ath_AT4G32540, ath_AT5G11320, ath_AT5G25620, ath_AT5G43890		Mp5g07790.1-0027-, Mp5g10210.1-0027-, Mp5g22330.1-0027-, Mp5g22370.1-0027-, Mp8g08780.1-0027-	ppp_112274782, ppp_112279254, ppp_112279274, ppp_112280920, ppp_112288313, ppp_112290221	zma_100037821, zma_100192827, zma_100280444, zma_100281459, zma_100281570, zma_100281864, zma_100282971, zma_100282977, zma_100283420, zma_100285486, zma_103629142, zma_103631751, zma_103639230, zma_103646858, zma_103649119, zma_103649120, zma_103649553, zma_103652869, zma_103655123, zma_109945481
OG0000105	ath_AT1G16760, ath_AT1G17540, ath_AT1G72760, ath_AT1G78940, ath_AT2G07020, ath_AT2G19410, ath_AT2G24370, ath_AT2G45910, ath_AT3G20200, ath_AT3G49060, ath_AT4G25160, ath_AT4G31230, ath_AT5G12000, ath_AT5G20310, ath_AT5G26150, ath_AT5G35380, ath_AT5G51270, ath_AT5G57035, ath_AT5G61550, ath_AT5G61560	cre_CHLRE_12g517600v5, cre_CHLRE_12g532050v5			zma_100193510, zma_100216601, zma_100272561, zma_100275508, zma_100280107, zma_100501180, zma_100502371, zma_103632728, zma_103633586, zma_103637622, zma_103638622, zma_103639761, zma_103639799, zma_103646429, zma_103646714, zma_103648456, zma_103648769, zma_103653883, zma_103654806, zma_107546768
OG0000106	ath_AT1G14080, ath_AT1G14100, ath_AT1G14110, ath_AT1G74420, ath_AT2G03210, ath_AT2G03220, ath_AT2G15350, ath_AT2G15360, ath_AT2G15370, ath_AT2G15390	cre_CHLRE_02g109000v5, cre_CHLRE_08g364351v5	Mp2g12440.1-0027-, Mp2g16920.1-0027-, Mp2g18250.1-0027-, Mp2g21110.1-0027-, Mp2g22100.1-0027-, Mp4g10040.1-0027-, Mp4g23180.1-0027-, Mp6g10590.1-0027-, Mp6g19640.1-0027-, Mp7g11200.1-0027-	ppp_112282482, ppp_112284696, ppp_112286535, ppp_112289411, ppp_112291431	zma_100194120, zma_100274441, zma_100281049, zma_100304305, zma_100383179, zma_103627780, zma_103632856, zma_103637885, zma_103637886, zma_103637888, zma_103646204, zma_103646383, zma_103654232, zma_103654697, zma_103655107
OG0000107	ath_AT1G07920, ath_AT1G07930, ath_AT1G07940, ath_AT1G35550, ath_AT5G60390	cre_CHLRE_06g263450v5, cre_CHLRE_12g498600v5	Mp1g26380.1-0027-, Mp3g03620.1-0027-, Mp3g23400.1-0027-, Mp3g23400.2-0027-, Mp6g00240.1-0027-, Mp6g00930.1-0027-, Mp6g00940.1-0027-, Mp6g00950.1-0027-, Mp6g17690.1-0027-, Mp6g17700.1-0027-, Mp6g17710.1-0027-, Mp6g17720.1-0027-, Mp6g18130.1-0027-, Mp6g18140.1-0027-	ppp_112279082, ppp_112279083, ppp_112279084, ppp_112288666, ppp_112288671, ppp_112288692, ppp_112292377, ppp_112292386, ppp_112292582, ppp_112292660	zma_100037748, zma_100284707, zma_100286309, zma_103630200, zma_103631478, zma_103635497, zma_103635498, zma_109939177, zma_542555, zma_542581, zma_542620
OG0000108	ath_AT1G43910, ath_AT3G28510, ath_AT3G28520, ath_AT3G28540, ath_AT3G28560, ath_AT3G28580, ath_AT3G50930, ath_AT3G50940, ath_AT4G05340, ath_AT4G05380, ath_AT4G25835, ath_AT4G30250, ath_AT5G40010, ath_AT5G57480	cre_CHLRE_02g106450v5, cre_CHLRE_05g234661v5	Mp7g18570.1-0027-	ppp_112272747, ppp_112274004, ppp_112282920, ppp_112285474, ppp_112289134, ppp_112289230, ppp_112291242, ppp_112292467	zma_100191940, zma_100273892, zma_100278733, zma_100281142, zma_100281434, zma_100281676, zma_100281734, zma_100283346, zma_100381564, zma_100382205, zma_100383595, zma_103626381, zma_103632797, zma_103639115, zma_103644195, zma_103646883, zma_103648227
OG0000109	ath_AT1G21100, ath_AT1G21110, ath_AT1G21120, ath_AT1G21130, ath_AT1G33030, ath_AT1G51990, ath_AT1G62900, ath_AT1G63140, ath_AT1G76790, ath_AT1G77520, ath_AT1G77530, ath_AT3G53140, ath_AT4G35150, ath_AT4G35160, ath_AT5G37170, ath_AT5G53810, ath_AT5G54160	cre_CHLRE_03g148800v5, cre_CHLRE_05g240400v5, cre_CHLRE_08g365800v5	Mp1g25380.1-0027-, Mp1g28130.1-0027-, Mp1g28150.1-0027-, Mp2g07360.1-0027-, Mp2g07370.1-0027-, Mp2g07370.2-0027-, Mp2g07380.1-0027-, Mp2g07390.1-0027-, Mp2g09790.1-0027-, Mp2g09800.1-0027-, Mp2g19610.1-0027-, Mp2g19620.1-0027-, Mp2g21090.1-0027-, Mp8g07600.1-0027-, Mp8g07610.1-0027-	ppp_112282463, ppp_112288207, ppp_112289725	zma_100125646, zma_100283243, zma_103640406
OG0000110	ath_AT1G08090, ath_AT1G08100, ath_AT1G12940, ath_AT4G14358, ath_AT5G60770	cre_CHLRE_06g277450v5, cre_CHLRE_09g396000v5, cre_CHLRE_09g410800v5, cre_CHLRE_09g410850v5	Mp4g16320.1-0027-, Mp4g22670.1-0027-, Mp4g22680.1-0027-, Mp4g22700.1-0027-, Mp4g22720.1-0027-, Mp4g22740.1-0027-, Mp4g22760.1-0027-, Mp4g22800.1-0027-, Mp4g22810.1-0027-, Mp4g22820.1-0027-, Mp4g22830.1-0027-, Mp4g22840.1-0027-, Mp4g22880.1-0027-, Mp5g07750.1-0027-, Mp5g10710.1-0027-, Mp5g10760.1-0027-, Mp5g10770.1-0027-, Mp5g10790.1-0027-, Mp8g04780.1-0027-, Mp8g04800.1-0027-, Mp8g18730.1-0027-	ppp_112274839, ppp_112275140, ppp_112275245, ppp_112275246, ppp_112293235, ppp_112295794, ppp_112295867, ppp_112295869	zma_103636218, zma_542092, zma_606442
OG0000111	ath_AT1G05570, ath_AT1G06490, ath_AT2G13680, ath_AT2G31960, ath_AT2G36850, ath_AT3G07160, ath_AT3G14570, ath_AT3G59100, ath_AT4G03550, ath_AT4G04970, ath_AT5G13000, ath_AT5G36870	cre_CHLRE_03g198200v5, cre_CHLRE_13g574900v5	Mp2g04240.1-0027-, Mp3g24830.1-0027-, Mp4g17120.1-0027-	ppp_112273043, ppp_112275602, ppp_112276638, ppp_112277468, ppp_112281321, ppp_112281335, ppp_112281705, ppp_112286518, ppp_112287434, ppp_112287538, ppp_112287626, ppp_112292075	zma_100216809, zma_100272530, zma_100383026, zma_100501270, zma_100502361, zma_101202728, zma_103626482, zma_103639023, zma_103644387, zma_103651198, zma_103651372, zma_103651639
OG0000112	ath_AT4G07325				zma_100383940, zma_103625699, zma_103626324, zma_103628205, zma_103630852, zma_103631562, zma_103631619, zma_103632836, zma_103633103, zma_103634886, zma_103635486, zma_103636157, zma_103636620, zma_103639798, zma_103640870, zma_103641769, zma_103642267, zma_103643361, zma_103643849, zma_103644253, zma_103644320, zma_103646196, zma_103647643, zma_103649217, zma_103649263, zma_103651759, zma_10365…
OG0000113			Mp1g10650.1-0027-, Mp1g10650.2-0027-, Mp1g10650.3-0027-, Mp1g10650.4-0027-, Mp1g29050.1-0027-, Mp3g00170.1-0027-, Mp3g20180.1-0027-, Mp3g23540.1-0027-, Mp4g04090.1-0027-, Mp4g08270.1-0027-, Mp4g08290.1-0027-, Mp4g08290.2-0027-, Mp4g08290.3-0027-, Mp4g08290.4-0027-, Mp4g08290.5-0027-, Mp4g08290.6-0027-, Mp4g08290.7-0027-, Mp4g21990.1-0027-, Mp4g22030.1-0027-, Mp4g22040.1-0027-, Mp5g06300.1-0027-, …
OG0000114					zma_100275128, zma_103626754, zma_103626888, zma_103626904, zma_103627068, zma_103628135, zma_103628642, zma_103629865, zma_103630090, zma_103630566, zma_103631041, zma_103632051, zma_103632133, zma_103632328, zma_103632553, zma_103632594, zma_103632645, zma_103637169, zma_103638237, zma_103638358, zma_103638359, zma_103638469, zma_103642009, zma_103642340, zma_103645089, zma_103646529, zma_10364…
OG0000115	ath_AT1G13210, ath_AT1G17500, ath_AT1G26130, ath_AT1G54280, ath_AT1G59820, ath_AT1G68710, ath_AT1G72700, ath_AT3G13900, ath_AT3G18700, ath_AT3G25610, ath_AT3G27870, ath_AT5G04930	cre_CHLRE_12g536000v5, cre_CHLRE_12g536050v5, cre_CHLRE_16g656500v5	Mp2g13400.1-0027-, Mp4g23410.1-0027-, Mp4g23500.1-0027-, Mp4g23500.2-0027-, Mp4g23500.3-0027-, Mp5g08200.1-0027-, Mp6g06910.1-0027-, Mp6g09250.1-0027-	ppp_112275697, ppp_112275907, ppp_112282636, ppp_112284466, ppp_112284539, ppp_112285367, ppp_112288245, ppp_112288705	zma_103629310, zma_103630019, zma_103631301, zma_103634601, zma_103638375, zma_103638467, zma_103643332, zma_103643580, zma_103650024
OG0000116		cre_CHLRE_02g107050v5, cre_CHLRE_02g107350v5, cre_CHLRE_02g141606v5, cre_CHLRE_03g145127v5, cre_CHLRE_05g244250v5, cre_CHLRE_06g265950v5, cre_CHLRE_09g392282v5, cre_CHLRE_09g403800v5, cre_CHLRE_11g476050v5, cre_CHLRE_12g484250v5, cre_CHLRE_12g555950v5, cre_CHLRE_14g624950v5, cre_CHLRE_14g627576v5, cre_CHLRE_16g685450v5	Mp1g06980.1-0027-, Mp1g06980.2-0027-, Mp1g06980.3-0027-, Mp1g06980.4-0027-, Mp1g06980.5-0027-, Mp1g06980.6-0027-, Mp3g03630.1-0027-, Mp3g15550.1-0027-, Mp3g15550.2-0027-, Mp5g13570.1-0027-, Mp5g13570.2-0027-, Mp5g13570.3-0027-, Mp5g13570.4-0027-, Mp5g13570.5-0027-, Mp5g13570.6-0027-, Mp5g13570.7-0027-, Mp6g02360.1-0027-, Mp8g01590.1-0027-, Mp8g13060.1-0027-	ppp_112273181, ppp_112274883, ppp_112275842, ppp_112278417, ppp_112284397, ppp_112289327, ppp_112294715
OG0000117	ath_AT1G12090, ath_AT1G12100, ath_AT1G62500, ath_AT1G62510, ath_AT2G10940, ath_AT2G45180, ath_AT3G22120, ath_AT3G22142, ath_AT4G00165, ath_AT4G12470, ath_AT4G12480, ath_AT4G12490, ath_AT4G12500, ath_AT4G12510, ath_AT4G12520, ath_AT4G12530, ath_AT4G12545, ath_AT4G12550, ath_AT4G15160, ath_AT4G22460, ath_AT4G22470, ath_AT4G22485, ath_AT4G22490				zma_100273254, zma_100277605, zma_100280973, zma_100281909, zma_100283347, zma_100285357, zma_100285831, zma_100286204, zma_100286224, zma_100286227, zma_103627516, zma_103629370, zma_103637662, zma_103641995, zma_107546763, zma_541620
OG0000118	ath_AT1G54090, ath_AT1G72470, ath_AT3G14090, ath_AT3G29400, ath_AT5G03540, ath_AT5G13990, ath_AT5G50380, ath_AT5G52340, ath_AT5G52350	cre_CHLRE_10g421250v5	Mp1g14780.1-0027-, Mp1g14780.2-0027-, Mp1g14780.3-0027-, Mp1g14780.4-0027-, Mp5g19550.1-0027-	ppp_112279416, ppp_112281811, ppp_112282146, ppp_112283495, ppp_112288237, ppp_112289644, ppp_112290271, ppp_112290533, ppp_112291714	zma_100191404, zma_100274743, zma_100279383, zma_100281424, zma_100281479, zma_100281659, zma_100382098, zma_100383608, zma_100501891, zma_103632814, zma_103636348, zma_103637569, zma_103640783, zma_103642911, zma_103647462
OG0000119	ath_AT1G09170, ath_AT1G18410, ath_AT1G63640, ath_AT1G72250, ath_AT1G73860, ath_AT2G22610, ath_AT2G47500, ath_AT3G10310, ath_AT3G44730, ath_AT5G27000, ath_AT5G27550, ath_AT5G41310	cre_CHLRE_03g145107v5, cre_CHLRE_05g233100v5	Mp1g23060.1-0027-, Mp4g01680.1-0027-	ppp_112273018, ppp_112276642, ppp_112277046, ppp_112277705, ppp_112291328, ppp_112294475	zma_100193412, zma_100193929, zma_100194298, zma_100285120, zma_100381510, zma_100381956, zma_100382602, zma_100383902, zma_103630746, zma_103639240, zma_103648200, zma_103649672, zma_103650262, zma_103651216, zma_541857, zma_541859, zma_541865
OG0000120	ath_AT1G07790, ath_AT2G28720, ath_AT2G37470, ath_AT3G09480, ath_AT3G45980, ath_AT3G46030, ath_AT3G53650, ath_AT5G02570, ath_AT5G22880, ath_AT5G59910	cre_CHLRE_01g062172v5	Mp4g13450.1-0027-, Mp6g04070.1-0027-, Mp6g07010.1-0027-, Mp7g05430.1-0027-, Mp7g18140.1-0027-	ppp_112277783, ppp_112281076, ppp_112283562, ppp_112289576, ppp_112290574, ppp_112291437, ppp_112294493, ppp_112294494, ppp_112294495	zma_100192792, zma_100193014, zma_100273030, zma_100273491, zma_100273745, zma_100274083, zma_100274242, zma_100501306, zma_100501458, zma_100501614, zma_100502158, zma_103639304, zma_103647911, zma_542301
OG0000121	ath_AT1G11960, ath_AT1G30360, ath_AT1G32090, ath_AT1G62320, ath_AT3G21620, ath_AT4G02900, ath_AT4G04340, ath_AT4G15430, ath_AT4G22120	cre_CHLRE_08g360400v5, cre_CHLRE_08g360500v5, cre_CHLRE_08g360564v5, cre_CHLRE_08g360600v5, cre_CHLRE_09g399912v5	Mp7g01840.1-0027-, Mp7g01840.2-0027-, Mp7g04480.1-0027-, Mp8g07950.1-0027-	ppp_112279031, ppp_112280045, ppp_112281438, ppp_112282674, ppp_112284026, ppp_112285139, ppp_112285336, ppp_112286841, ppp_112287535, ppp_112288717, ppp_112289665, ppp_112292968, ppp_112293351, ppp_112293655, ppp_112294779	zma_100136879, zma_100281102, zma_103630383, zma_103637742, zma_103649511, zma_103651635
OG0000122	ath_AT1G10110, ath_AT1G27540, ath_AT1G27550, ath_AT1G27580, ath_AT1G67160, ath_AT1G69090, ath_AT2G03560, ath_AT2G03580, ath_AT2G03610, ath_AT2G04810, ath_AT2G04830, ath_AT2G04840, ath_AT2G05970, ath_AT2G14290, ath_AT2G14500, ath_AT2G24080, ath_AT2G33190, ath_AT2G33200, ath_AT3G03726, ath_AT3G03730, ath_AT3G22333, ath_AT3G22337, ath_AT3G22345, ath_AT4G10820, ath_AT4G12810, ath_AT4G12820, ath_AT4G1…
OG0000123			Mp1g14890.1-0027-, Mp4g02990.1-0027-, Mp4g05910.1-0027-, Mp4g13570.1-0027-, Mp4g13580.1-0027-, Mp4g13590.1-0027-, Mp4g13600.1-0027-, Mp4g13610.1-0027-, Mp4g13620.1-0027-, Mp4g13640.1-0027-, Mp4g13650.1-0027-, Mp4g13660.1-0027-, Mp4g13670.1-0027-, Mp4g13680.1-0027-, Mp4g18240.1-0027-, Mp4g18250.1-0027-, Mp4g18250.2-0027-, Mp4g18250.3-0027-, Mp4g18260.1-0027-, Mp4g18270.1-0027-, Mp4g18700.1-0027-, …
OG0000124					zma_100275500, zma_100279430, zma_103626397, zma_103628019, zma_103630652, zma_103630709, zma_103631207, zma_103631919, zma_103632037, zma_103632444, zma_103632791, zma_103632962, zma_103634559, zma_103636380, zma_103639395, zma_103640786, zma_103640912, zma_103642239, zma_103644025, zma_103646481, zma_103648114, zma_103648296, zma_103648297, zma_103650129, zma_103650581, zma_103650688, zma_10365…
OG0000125					zma_103628178, zma_103628550, zma_103628563, zma_103629124, zma_103630000, zma_103631159, zma_103632222, zma_103635327, zma_103637123, zma_103641880, zma_103644586, zma_103644589, zma_103644615, zma_103644691, zma_103644746, zma_103645285, zma_103648621, zma_103649188, zma_103649349, zma_103651790, zma_103652301, zma_103654269, zma_103655105, zma_103655764, zma_109939677, zma_109939762, zma_10994…
OG0000126	ath_AT1G45616, ath_AT1G47885, ath_AT1G47890, ath_AT1G71390, ath_AT1G71400, ath_AT2G15042, ath_AT2G15080, ath_AT2G25440, ath_AT2G32660, ath_AT2G32680, ath_AT2G33020, ath_AT2G33030, ath_AT2G33050, ath_AT2G33060, ath_AT2G33080, ath_AT3G05360, ath_AT3G05370, ath_AT3G05650, ath_AT3G05660, ath_AT3G11010, ath_AT3G11080, ath_AT3G23010, ath_AT3G23110, ath_AT3G23120, ath_AT3G24900, ath_AT3G24982, ath_AT3G2…
OG0000127	ath_AT1G64090, ath_AT1G68230, ath_AT2G23640, ath_AT2G46170, ath_AT3G10260, ath_AT3G10915, ath_AT3G18260, ath_AT3G54120, ath_AT3G61560, ath_AT4G01230, ath_AT4G11220, ath_AT4G23630, ath_AT5G41600	cre_CHLRE_06g308950v5	Mp6g03260.1-0027-, Mp6g03260.2-0027-	ppp_112279908, ppp_112280554, ppp_112281827, ppp_112289448, ppp_112290153, ppp_112290458	zma_100191184, zma_100191362, zma_100191576, zma_100191702, zma_100217189, zma_100279514, zma_100282693, zma_100283018, zma_100283096, zma_100283279, zma_100284105, zma_100284399, zma_100284518, zma_100284568, zma_101027215, zma_103651007
OG0000128	ath_AT1G05540, ath_AT1G05550, ath_AT1G30160, ath_AT1G30170, ath_AT1G68960, ath_AT2G45930, ath_AT2G45940, ath_AT3G25200, ath_AT3G43170, ath_AT3G43970, ath_AT4G13680, ath_AT4G14260, ath_AT4G16080, ath_AT4G16090, ath_AT4G25920, ath_AT4G25930, ath_AT5G03390, ath_AT5G46130, ath_AT5G46140, ath_AT5G52930, ath_AT5G52940, ath_AT5G53230, ath_AT5G53240, ath_AT5G53780, ath_AT5G53790, ath_AT5G54320, ath_AT5G5…				zma_100272343
OG0000129	ath_AT1G05200, ath_AT1G42540, ath_AT2G17260, ath_AT2G24710, ath_AT2G24720, ath_AT2G29100, ath_AT2G29110, ath_AT2G29120, ath_AT2G32390, ath_AT2G32400, ath_AT3G51480, ath_AT4G31710, ath_AT4G35290, ath_AT5G11180, ath_AT5G11210, ath_AT5G27100	cre_CHLRE_16g685650v5	Mp1g01040.1-0027-, Mp1g01040.2-0027-	ppp_112289643, ppp_112292047	zma_100275125, zma_100279951, zma_100383810, zma_103626309, zma_103626311, zma_103626312, zma_103626528, zma_103627839, zma_103627840, zma_103631863, zma_103632790, zma_103634135, zma_103641012, zma_103645580, zma_103647444, zma_103647445, zma_103647716
OG0000130	ath_AT2G31620, ath_AT3G21900, ath_AT3G21910, ath_AT3G21920, ath_AT3G21930, ath_AT3G21940, ath_AT3G21945, ath_AT3G21960, ath_AT3G21970, ath_AT3G21980, ath_AT3G21990, ath_AT3G22000, ath_AT3G22010, ath_AT3G22020, ath_AT3G22030, ath_AT3G22040, ath_AT3G22050, ath_AT3G22053, ath_AT3G22057, ath_AT3G22060, ath_AT3G29040, ath_AT3G29050, ath_AT3G58310, ath_AT4G20530, ath_AT4G20540, ath_AT4G20550, ath_AT4G2…
OG0000131		cre_CHLRE_02g078950v5, cre_CHLRE_02g079004v5, cre_CHLRE_02g142366v5, cre_CHLRE_03g144564v5, cre_CHLRE_03g170850v5, cre_CHLRE_03g201550v5, cre_CHLRE_03g201950v5, cre_CHLRE_05g232600v5, cre_CHLRE_06g278152v5, cre_CHLRE_06g278153v5, cre_CHLRE_06g278161v5, cre_CHLRE_06g278164v5, cre_CHLRE_06g278165v5, cre_CHLRE_06g292050v5, cre_CHLRE_06g302950v5, cre_CHLRE_07g324500v5, cre_CHLRE_07g333400v5, cre_CHLR…
OG0000132		cre_CHLRE_01g017701v5, cre_CHLRE_01g025726v5, cre_CHLRE_03g157550v5, cre_CHLRE_05g234643v5, cre_CHLRE_05g241851v5, cre_CHLRE_06g278207v5, cre_CHLRE_06g310576v5, cre_CHLRE_07g312701v5, cre_CHLRE_07g323890v5, cre_CHLRE_07g341552v5, cre_CHLRE_07g341553v5, cre_CHLRE_07g341554v5, cre_CHLRE_07g341555v5, cre_CHLRE_08g369451v5, cre_CHLRE_09g386748v5, cre_CHLRE_09g389097v5, cre_CHLRE_09g393025v5, cre_CHLR…
OG0000133			Mp1g17310.1-0027-, Mp2g16020.1-0027-, Mp2g16030.1-0027-, Mp2g16050.1-0027-, Mp2g18100.1-0027-, Mp2g18110.1-0027-, Mp2g18120.1-0027-, Mp2g18130.1-0027-, Mp2g18130.2-0027-, Mp2g18140.1-0027-, Mp2g18150.1-0027-, Mp2g18430.1-0027-, Mp2g18440.1-0027-, Mp2g18450.1-0027-, Mp2g19650.1-0027-, Mp2g19660.1-0027-, Mp2g20490.1-0027-, Mp2g20500.1-0027-, Mp2g20510.1-0027-, Mp2g20520.1-0027-, Mp2g20550.1-0027-, …
OG0000134					zma_100383725, zma_100384396, zma_103630981, zma_103634119, zma_103636701, zma_103637442, zma_103639847, zma_103639922, zma_103644371, zma_103644935, zma_103644960, zma_103648021, zma_103648895, zma_103648917, zma_103651856, zma_103655303, zma_103655407, zma_109940360, zma_109940421, zma_109940480, zma_109941375, zma_109941390, zma_109941395, zma_109941501, zma_109941767, zma_109941772, zma_10994…
OG0000135	ath_AT1G21000, ath_AT1G31040, ath_AT1G32700, ath_AT1G43000, ath_AT1G76590, ath_AT2G01818, ath_AT2G12646, ath_AT2G27930, ath_AT3G60670, ath_AT4G17900, ath_AT5G46710	cre_CHLRE_16g650400v5	Mp1g07250.1-0027-, Mp3g06190.1-0027-	ppp_112274294, ppp_112274490, ppp_112278131, ppp_112279596, ppp_112281639, ppp_112285649, ppp_112290860, ppp_112295241, ppp_112295294	zma_100192517, zma_100216682, zma_100276787, zma_100277057, zma_100277728, zma_100278906, zma_100279056, zma_100284599, zma_100502289, zma_103626673, zma_103626730, zma_103626867, zma_103638770, zma_103640526
OG0000136	ath_AT1G20823, ath_AT1G49200, ath_AT1G49210, ath_AT1G49220, ath_AT1G49230, ath_AT1G76410, ath_AT2G17450, ath_AT3G10910, ath_AT3G18773, ath_AT4G35480, ath_AT5G01880, ath_AT5G05280		Mp3g00390.1-0027-, Mp7g06030.1-0027-	ppp_112274543, ppp_112275323, ppp_112294946	zma_100192077, zma_100272881, zma_100280547, zma_100280990, zma_100283712, zma_100284205, zma_100285140, zma_100285343, zma_100285838, zma_103626512, zma_103627257, zma_103627480, zma_103629547, zma_103630493, zma_103637601, zma_103640726, zma_103641925, zma_103654086, zma_107403155, zma_111347718
OG0000137	ath_AT1G04625, ath_AT1G10000, ath_AT1G27220, ath_AT1G27250, ath_AT1G27870, ath_AT1G47497, ath_AT1G50160, ath_AT1G52990, ath_AT1G77815, ath_AT2G02650, ath_AT2G04420, ath_AT2G11205, ath_AT2G13980, ath_AT2G22440, ath_AT2G34320, ath_AT2G46460, ath_AT3G09510, ath_AT3G23320, ath_AT3G25270, ath_AT3G26855, ath_AT3G32130, ath_AT4G03292, ath_AT4G09490, ath_AT4G09775, ath_AT4G12170, ath_AT4G29090, ath_AT5G2…				zma_103637241, zma_103641168, zma_107403238
OG0000138	ath_AT1G17420, ath_AT1G55020, ath_AT1G67560, ath_AT1G72520, ath_AT3G22400, ath_AT3G45140	cre_CHLRE_12g512300v5	Mp1g21930.1-0027-, Mp2g20300.1-0027-, Mp5g21680.1-0027-, Mp8g01650.1-0027-, Mp8g08690.1-0027-, Mp8g15570.1-0027-	ppp_112282145, ppp_112284555, ppp_112288202, ppp_112289962, ppp_112291149, ppp_112291557, ppp_112292631, ppp_112292632, ppp_112292633, ppp_112292817, ppp_112294414	zma_100037802, zma_100037803, zma_100037804, zma_100037806, zma_100037807, zma_100037808, zma_100037809, zma_100037810, zma_100037829, zma_100382135, zma_103642039, zma_541856, zma_542495
OG0000139	ath_AT1G20860, ath_AT1G76430, ath_AT2G32830, ath_AT2G38940, ath_AT3G54700, ath_AT4G08878, ath_AT4G08895, ath_AT5G43340, ath_AT5G43350, ath_AT5G43360, ath_AT5G43370		Mp2g09810.1-0027-, Mp2g20600.1-0027-, Mp2g20610.1-0027-, Mp2g20620.1-0027-, Mp2g20630.1-0027-, Mp2g20640.1-0027-, Mp2g20650.1-0027-, Mp4g02230.1-0027-	ppp_112278909, ppp_112279131, ppp_112283633, ppp_112286477, ppp_112287620, ppp_112293123	zma_100194162, zma_100283520, zma_100284835, zma_100502494, zma_101027255, zma_103641502, zma_103646747, zma_542180, zma_606432, zma_732716, zma_732717, zma_732718
OG0000140	ath_AT1G08000, ath_AT1G08010, ath_AT2G28340, ath_AT2G45050, ath_AT3G24050, ath_AT3G45170, ath_AT3G51080, ath_AT3G54810, ath_AT3G60530, ath_AT4G32890, ath_AT4G34680, ath_AT4G36240, ath_AT5G25830, ath_AT5G66320	cre_CHLRE_10g435450v5	Mp1g03950.1-0027-	ppp_112273494, ppp_112273541, ppp_112287282, ppp_112287752	zma_100279625, zma_100280196, zma_100281278, zma_100282764, zma_100304362, zma_103635866, zma_103637652, zma_103639560, zma_103640824, zma_103644154, zma_103647123, zma_103655784, zma_103655786, zma_103655788, zma_103655789, zma_107228387, zma_109945888
OG0000141	ath_AT1G08470, ath_AT2G41290, ath_AT2G41300, ath_AT3G57010, ath_AT3G57020, ath_AT3G57030, ath_AT3G59530, ath_AT5G22020	cre_CHLRE_12g549050v5	Mp4g19000.1-0027-, Mp7g14290.1-0027-	ppp_112278245, ppp_112280467, ppp_112282626, ppp_112287625, ppp_112289807, ppp_112291302	zma_100194175, zma_100276161, zma_100283635, zma_100284402, zma_100284578, zma_103632673, zma_103634688, zma_103634716, zma_103634723, zma_103636435, zma_103636490, zma_103636491, zma_103636493, zma_103636494, zma_103636495, zma_103636496, zma_103636497, zma_103637527, zma_103639328, zma_111589555
OG0000142		cre_CHLRE_01g001300v5, cre_CHLRE_01g040650v5, cre_CHLRE_01g040850v5, cre_CHLRE_01g042450v5, cre_CHLRE_01g052750v5, cre_CHLRE_02g094801v5, cre_CHLRE_02g099055v5, cre_CHLRE_02g109501v5, cre_CHLRE_02g118700v5, cre_CHLRE_03g155700v5, cre_CHLRE_04g219150v5, cre_CHLRE_04g222650v5, cre_CHLRE_04g227251v5, cre_CHLRE_04g227500v5, cre_CHLRE_04g229550v5, cre_CHLRE_06g265652v5, cre_CHLRE_06g305350v5, cre_CHLR…
OG0000143					zma_100275163, zma_100383578, zma_103628817, zma_103628875, zma_103629680, zma_103630189, zma_103637421, zma_103639239, zma_103639474, zma_103639562, zma_103640991, zma_103643286, zma_103643372, zma_103644464, zma_103645299, zma_103646727, zma_103647772, zma_103649728, zma_103651401, zma_103652321, zma_103653306, zma_109939526, zma_109940577, zma_109943094, zma_109943139, zma_109943157, zma_10994…
OG0000144					zma_100280188, zma_103627022, zma_103628313, zma_103628521, zma_103628843, zma_103630414, zma_103630899, zma_103631169, zma_103638663, zma_103639680, zma_103640159, zma_103640193, zma_103640250, zma_103640293, zma_103642769, zma_103645176, zma_103645932, zma_103646409, zma_103647457, zma_103648166, zma_103649177, zma_103649300, zma_103650039, zma_103655177, zma_109939151, zma_109939465, zma_10993…
OG0000145	ath_AT1G33790, ath_AT1G52000, ath_AT1G52030, ath_AT1G52040, ath_AT1G52050, ath_AT1G52060, ath_AT1G52070, ath_AT1G52100, ath_AT1G52110, ath_AT1G52120, ath_AT1G52130, ath_AT1G57570, ath_AT1G58160, ath_AT1G60095, ath_AT1G60110, ath_AT1G60130, ath_AT1G61230, ath_AT2G25980, ath_AT2G39310, ath_AT2G39330, ath_AT3G16420, ath_AT3G16430, ath_AT3G16440, ath_AT3G16450, ath_AT3G16460, ath_AT3G16470, ath_AT3G2…
OG0000146	ath_AT1G05470, ath_AT1G34120, ath_AT1G71710, ath_AT2G32010, ath_AT2G37440, ath_AT3G63240, ath_AT4G18010, ath_AT5G04980, ath_AT5G65090	cre_CHLRE_07g352400v5	Mp1g23560.1-0027-	ppp_112272689, ppp_112274240, ppp_112275046, ppp_112278238, ppp_112281414, ppp_112295185	zma_100192520, zma_100193277, zma_100274100, zma_100281560, zma_100285261, zma_100381588, zma_103625816, zma_103626015, zma_103630655, zma_103630656, zma_103632346, zma_103636564, zma_103637855, zma_103643778, zma_103644163, zma_103651263, zma_103654251, zma_103654315, zma_110354864
OG0000147	ath_AT1G07650, ath_AT1G16670, ath_AT1G19090, ath_AT1G53420, ath_AT1G70530, ath_AT3G09010, ath_AT3G14840, ath_AT4G08545, ath_AT5G40380		Mp1g29440.2-0027-, Mp1g29450.1-0027-, Mp1g29470.1-0027-, Mp4g18760.1-0027-	ppp_112273636, ppp_112274434, ppp_112276060	zma_100191927, zma_100194403, zma_100216635, zma_100272682, zma_100273687, zma_100273918, zma_100274231, zma_100280471, zma_100281753, zma_100284690, zma_100284829, zma_100304281, zma_100384005, zma_100384481, zma_100501332, zma_100501883, zma_103630323, zma_103632613, zma_103639325, zma_103645884
OG0000148	ath_AT1G05500, ath_AT1G20080, ath_AT2G20990, ath_AT2G21010, ath_AT2G21040, ath_AT3G61050, ath_AT5G04220, ath_AT5G11100	cre_CHLRE_01g044600v5, cre_CHLRE_01g044650v5	Mp1g09920.1-0027-, Mp1g09920.2-0027-, Mp1g25090.1-0027-, Mp3g04670.1-0027-, Mp3g04690.1-0027-, Mp3g04720.1-0027-, Mp4g17950.1-0027-, Mp4g17950.2-0027-, Mp6g02520.1-0027-	ppp_112273464, ppp_112273516, ppp_112275730, ppp_112276687, ppp_112276968, ppp_112278521, ppp_112281561, ppp_112285716, ppp_112285804	zma_100191632, zma_100192771, zma_100285684, zma_100384434, zma_103626330, zma_103633613, zma_103634452, zma_103645856
OG0000149	ath_AT1G22900, ath_AT1G55210, ath_AT1G58170, ath_AT1G65870, ath_AT2G21100, ath_AT2G21110, ath_AT3G13650, ath_AT3G13660, ath_AT3G13662, ath_AT3G58090, ath_AT4G38700, ath_AT5G42500, ath_AT5G42510, ath_AT5G49040		Mp5g18490.1-0027-, Mp6g19850.1-0027-, Mp7g14300.1-0027-, Mp7g14300.2-0027-		zma_100272671, zma_100273230, zma_100274585, zma_100282340, zma_100282529, zma_100283195, zma_100283206, zma_100285699, zma_100285709, zma_100304142, zma_100382329, zma_103627194, zma_103644221, zma_103646993, zma_103646994, zma_103648339, zma_103652771, zma_113592386
OG0000150	ath_AT1G09157, ath_AT3G02430, ath_AT3G21520, ath_AT3G21550, ath_AT4G18425, ath_AT4G24310, ath_AT4G28485, ath_AT5G27370, ath_AT5G39650, ath_AT5G46090	cre_CHLRE_07g312850v5	Mp3g06430.1-0027-, Mp4g17600.1-0027-, Mp4g17620.1-0027-, Mp5g12170.1-0027-, Mp5g12180.1-0027-, Mp6g03820.1-0027-, Mp6g08200.1-0027-, Mp6g08250.1-0027-, Mp6g11700.1-0027-, Mpzg00340.1-0027-	ppp_112290192	zma_100276273, zma_100277191, zma_100277531, zma_100277972, zma_100278708, zma_103627158, zma_103631387, zma_103635334, zma_103636163, zma_103636425, zma_103636687, zma_103637805, zma_103639910, zma_103651591
OG0000151	ath_AT2G04850, ath_AT3G07570, ath_AT3G25290, ath_AT3G59070, ath_AT3G61750, ath_AT4G12980, ath_AT4G17280, ath_AT5G35735, ath_AT5G47530, ath_AT5G48750	cre_CHLRE_03g149050v5, cre_CHLRE_16g672850v5	Mp2g15890.1-0027-, Mp3g04620.1-0027-, Mp5g19400.1-0027-, Mp6g14640.1-0027-, Mp7g15400.1-0027-	ppp_112274509, ppp_112277178, ppp_112278045, ppp_112279438, ppp_112280565, ppp_112281460, ppp_112283071, ppp_112287341, ppp_112290634	zma_100191661, zma_100217044, zma_100281813, zma_100282143, zma_100282365, zma_100285512, zma_100286361, zma_100856943, zma_103632988, zma_103653190
OG0000152		cre_CHLRE_01g006450v5, cre_CHLRE_01g040517v5, cre_CHLRE_02g100533v5, cre_CHLRE_02g127237v5, cre_CHLRE_02g134124v5, cre_CHLRE_02g143392v5, cre_CHLRE_04g222200v5, cre_CHLRE_04g229374v5, cre_CHLRE_06g250276v5, cre_CHLRE_07g316526v5, cre_CHLRE_07g317626v5, cre_CHLRE_07g334250v5, cre_CHLRE_07g339926v5, cre_CHLRE_07g356000v5, cre_CHLRE_07g356970v5, cre_CHLRE_09g386476v5, cre_CHLRE_09g386500v5, cre_CHLR…
OG0000153					zma_103627296, zma_103627744, zma_103628003, zma_103628333, zma_103628444, zma_103628790, zma_103630928, zma_103632525, zma_103633206, zma_103636257, zma_103637189, zma_103637765, zma_103639726, zma_103642825, zma_103645295, zma_103645352, zma_103645539, zma_103648473, zma_103649168, zma_103649499, zma_103649506, zma_103650421, zma_103652365, zma_103652409, zma_103652638, zma_103655101, zma_10365…
OG0000154					zma_103628681, zma_103631008, zma_103633967, zma_103636854, zma_103637474, zma_103639651, zma_103639938, zma_103642478, zma_103645042, zma_103645236, zma_103645563, zma_103648415, zma_103648647, zma_103648681, zma_103649041, zma_103652254, zma_103652328, zma_103655096, zma_109939710, zma_109939770, zma_109940401, zma_109940414, zma_109940488, zma_109940496, zma_109940554, zma_109941076, zma_10994…
OG0000155	ath_AT1G20010, ath_AT1G75780, ath_AT2G29550, ath_AT4G20890, ath_AT5G12250, ath_AT5G23860, ath_AT5G44340, ath_AT5G62690, ath_AT5G62700	cre_CHLRE_12g542250v5, cre_CHLRE_12g549550v5	Mp1g20730.1-0027-, Mp2g00620.1-0027-, Mp2g09390.1-0027-, Mp2g16780.1-0027-, Mp3g13980.1-0027-	ppp_112278684, ppp_112282495, ppp_112282642, ppp_112283545, ppp_112283884, ppp_112285519, ppp_112286729	zma_100273658, zma_100382290, zma_100383576, zma_100502086, zma_103625832, zma_103629648, zma_542239, zma_542380, zma_542416, zma_542417, zma_542418, zma_542705
OG0000156	ath_AT1G50700, ath_AT2G38910, ath_AT3G20410, ath_AT4G04720, ath_AT4G04740, ath_AT4G23650, ath_AT4G38230, ath_AT5G12180, ath_AT5G19360, ath_AT5G23580	cre_CHLRE_07g328900v5, cre_CHLRE_17g705000v5, cre_CHLRE_19g750597v5	Mp3g22080.1-0027-, Mp4g13490.1-0027-	ppp_112273273, ppp_112273288, ppp_112275869, ppp_112285859	zma_100286149, zma_100381559, zma_100383602, zma_100384476, zma_100384477, zma_101061019, zma_103625819, zma_103635404, zma_103640839, zma_103644148, zma_103648992, zma_103653932, zma_542224, zma_542226, zma_542227, zma_542526
OG0000157	ath_AT1G06920, ath_AT2G18500, ath_AT2G30400, ath_AT2G36026, ath_AT3G52525, ath_AT4G04025, ath_AT4G18830, ath_AT5G01840, ath_AT5G19650, ath_AT5G22240, ath_AT5G58360		Mp3g18940.1-0027-, Mp6g16500.1-0027-		zma_100194263, zma_100194400, zma_100216587, zma_100280487, zma_100280525, zma_100280543, zma_100281885, zma_100282022, zma_100285003, zma_100285077, zma_100285465, zma_100286030, zma_100286179, zma_103632393, zma_103636451, zma_103636549, zma_103637459, zma_103640776, zma_103647057, zma_103651061, zma_103651236, zma_107546774
OG0000158	ath_AT1G69580, ath_AT1G79430, ath_AT2G01060, ath_AT3G12730, ath_AT3G24120, ath_AT4G13640, ath_AT5G45580	cre_CHLRE_12g495100v5	Mp4g01560.1-0027-, Mp4g07330.1-0027-, Mp4g07330.2-0027-	ppp_112274972, ppp_112277782, ppp_112279425, ppp_112280139, ppp_112281447, ppp_112281722, ppp_112289787, ppp_112290872, ppp_112291273, ppp_112294460	zma_100272524, zma_100272614, zma_100274073, zma_100275160, zma_100281611, zma_100282682, zma_100282824, zma_100284616, zma_100286254, zma_100502221, zma_103626675, zma_103627889, zma_103644443, zma_109944156
OG0000159	ath_AT1G14690, ath_AT1G27920, ath_AT2G01910, ath_AT2G38720, ath_AT3G60840, ath_AT4G26760, ath_AT5G51600, ath_AT5G55230, ath_AT5G62250	cre_CHLRE_14g614050v5	Mp8g01490.1-0027-, Mp8g01490.2-0027-	ppp_112284667, ppp_112284668, ppp_112288907, ppp_112293831, ppp_112295173	zma_100191450, zma_100279089, zma_100280300, zma_100284360, zma_100285152, zma_100285406, zma_100381554, zma_103626557, zma_103634618, zma_103637684, zma_103637726, zma_103638321, zma_103639079, zma_103642932, zma_103643915, zma_103645584, zma_103651339, zma_103651784
OG0000160		cre_CHLRE_01g041752v5, cre_CHLRE_01g054750v5, cre_CHLRE_01g055457v5, cre_CHLRE_03g187300v5, cre_CHLRE_06g266000v5, cre_CHLRE_06g266100v5, cre_CHLRE_06g266150v5, cre_CHLRE_06g266250v5, cre_CHLRE_06g266450v5, cre_CHLRE_06g278140v5, cre_CHLRE_08g369200v5, cre_CHLRE_10g460700v5, cre_CHLRE_10g460800v5, cre_CHLRE_12g495401v5, cre_CHLRE_12g510600v5, cre_CHLRE_12g525750v5, cre_CHLRE_12g525776v5, cre_CHLR…
OG0000161			Mp1g03240.1-0027-, Mp1g03250.1-0027-, Mp1g14100.1-0027-, Mp1g14940.1-0027-, Mp1g15260.1-0027-, Mp1g21000.1-0027-, Mp2g00190.1-0027-, Mp2g02130.1-0027-, Mp2g03700.1-0027-, Mp2g11970.1-0027-, Mp2g16710.1-0027-, Mp2g18310.1-0027-, Mp2g19640.1-0027-, Mp3g09030.1-0027-, Mp3g23790.1-0027-, Mp4g03550.1-0027-, Mp4g11280.1-0027-, Mp4g20820.1-0027-, Mp5g00010.1-0027-, Mp5g00450.1-0027-, Mp5g09730.1-0027-, …
OG0000162	ath_AT1G20560, ath_AT1G21530, ath_AT1G21540, ath_AT1G65880, ath_AT1G65890, ath_AT1G66120, ath_AT1G68270, ath_AT1G75960, ath_AT1G76290, ath_AT1G77240, ath_AT2G17650, ath_AT3G16910, ath_AT5G16340, ath_AT5G16370	cre_CHLRE_03g211745v5	Mp1g00320.1-0027-, Mp1g10910.1-0027-, Mp1g10910.2-0027-	ppp_112278987, ppp_112286775	zma_100191849, zma_100281089, zma_100281193, zma_100281397, zma_100286022, zma_100383521, zma_103627476, zma_103628967, zma_103631672, zma_103639585, zma_103645766, zma_103648984, zma_109942380, zma_109944305
OG0000163	ath_AT1G01720, ath_AT1G52880, ath_AT1G52890, ath_AT1G61110, ath_AT1G69490, ath_AT1G77450, ath_AT3G04070, ath_AT3G15500, ath_AT3G15510, ath_AT4G27410, ath_AT5G08790, ath_AT5G63790		Mp6g02620.1-0027-, Mp6g02670.1-0027-	ppp_112278385, ppp_112278386, ppp_112279431, ppp_112282409, ppp_112282657, ppp_112283790, ppp_112290665, ppp_112293686	zma_100191716, zma_100216773, zma_100273749, zma_100279608, zma_100280247, zma_100381829, zma_100383937, zma_100384376, zma_101027155, zma_103634603, zma_103649253, zma_111589312
OG0000164	ath_AT1G06500, ath_AT1G18790, ath_AT1G74480, ath_AT4G35590, ath_AT5G16100, ath_AT5G53040, ath_AT5G66990	cre_CHLRE_03g149350v5, cre_CHLRE_03g184600v5, cre_CHLRE_06g275550v5, cre_CHLRE_06g291500v5	Mp2g11310.1-0027-, Mp3g04030.1-0027-, Mp3g19150.1-0027-, Mp3g19150.2-0027-, Mp3g19150.3-0027-, Mp3g19150.4-0027-, Mp3g19150.5-0027-, Mp3g19160.1-0027-, Mp3g19160.2-0027-, Mp3g19160.3-0027-, Mp3g19160.4-0027-, Mp3g19160.5-0027-, Mp3g19160.6-0027-	ppp_112273714, ppp_112276464, ppp_112291106, ppp_112294019	zma_100272390, zma_100284670, zma_103628851, zma_103635991, zma_103641166, zma_103651621
OG0000165	ath_AT1G04820, ath_AT1G50010, ath_AT1G64740, ath_AT4G14960, ath_AT5G19770, ath_AT5G19780	cre_CHLRE_03g190950v5, cre_CHLRE_04g216850v5	Mp1g24530.1-0027-, Mp1g24530.2-0027-, Mp2g23500.1-0027-, Mp3g11780.1-0027-, Mp4g00550.1-0027-, Mp4g08430.1-0027-, Mp4g08430.2-0027-, Mp6g11660.1-0027-, Mp8g12620.1-0027-	ppp_112276034, ppp_112277402, ppp_112277403, ppp_112281110, ppp_112281111, ppp_112288231, ppp_112289159, ppp_112290284, ppp_112291159, ppp_112293488	zma_100037751, zma_100381303, zma_100383374, zma_103643947, zma_542248, zma_542395, zma_542582
OG0000166	ath_AT1G49240, ath_AT2G37620, ath_AT3G12110, ath_AT3G18780, ath_AT3G46520, ath_AT3G53750, ath_AT5G09810, ath_AT5G59370	cre_CHLRE_13g603700v5	Mp6g10990.1-0027-, Mp6g11010.1-0027-, Mpzg00230.1-0027-	ppp_112279950, ppp_112280574, ppp_112281251, ppp_112281618, ppp_112287653, ppp_112287693, ppp_112289521, ppp_112289636	zma_100191561, zma_100273396, zma_100273404, zma_100280540, zma_100281811, zma_100282267, zma_100283878, zma_100284092, zma_100304239, zma_100381643, zma_103625937, zma_103629275, zma_103629276, zma_103635981
OG0000167	ath_AT1G13960, ath_AT2G03340, ath_AT2G04880, ath_AT2G30250, ath_AT2G38470, ath_AT3G01080, ath_AT4G26440, ath_AT4G26640, ath_AT4G30935, ath_AT5G07100, ath_AT5G56270	cre_CHLRE_04g228400v5	Mp8g10640.1-0027-, Mp8g10640.2-0027-	ppp_112278723, ppp_112280333, ppp_112286055	zma_100191937, zma_100279301, zma_100279793, zma_100281160, zma_100281430, zma_100281507, zma_100281558, zma_100285086, zma_100382344, zma_100383070, zma_103636541, zma_103636617, zma_103639063, zma_103641616, zma_103641750, zma_103645621, zma_109942946
OG0000168	ath_AT2G39130, ath_AT2G41190, ath_AT3G09330, ath_AT3G09340, ath_AT3G28960, ath_AT3G54830, ath_AT5G02170, ath_AT5G02180, ath_AT5G15240	cre_CHLRE_03g168550v5	Mp2g13500.1-0027-, Mp3g17580.1-0027-	ppp_112279614, ppp_112279855, ppp_112286708, ppp_112287768, ppp_112287960	zma_100194339, zma_100216569, zma_100274249, zma_100281395, zma_100284302, zma_100285277, zma_100383728, zma_100383895, zma_103627843, zma_103629935, zma_103639473, zma_103639722, zma_103640076, zma_103645172, zma_103650516, zma_103651571, zma_103652507
OG0000169	ath_AT3G45860, ath_AT4G04490, ath_AT4G04500, ath_AT4G04510, ath_AT4G04540, ath_AT4G04570, ath_AT4G05200, ath_AT4G11460, ath_AT4G11470, ath_AT4G11480, ath_AT4G11490, ath_AT4G11521, ath_AT4G11530, ath_AT4G23130, ath_AT4G23140, ath_AT4G23150, ath_AT4G23160, ath_AT4G23170, ath_AT4G23180, ath_AT4G23190, ath_AT4G23200, ath_AT4G23210, ath_AT4G23220, ath_AT4G23230, ath_AT4G23240, ath_AT4G23250, ath_AT4G2…				zma_100279706
OG0000170		cre_CHLRE_01g015103v5, cre_CHLRE_01g019300v5, cre_CHLRE_01g025700v5, cre_CHLRE_01g034200v5, cre_CHLRE_02g085750v5, cre_CHLRE_02g085800v5, cre_CHLRE_02g090000v5, cre_CHLRE_02g103200v5, cre_CHLRE_03g162900v5, cre_CHLRE_03g175650v5, cre_CHLRE_03g177400v5, cre_CHLRE_03g194900v5, cre_CHLRE_03g201450v5, cre_CHLRE_03g202200v5, cre_CHLRE_03g202202v5, cre_CHLRE_03g202350v5, cre_CHLRE_07g318551v5, cre_CHLR…
OG0000171		cre_CHLRE_01g035900v5, cre_CHLRE_01g052550v5, cre_CHLRE_02g095119v5, cre_CHLRE_02g095124v5, cre_CHLRE_02g095142v5, cre_CHLRE_02g095143v5, cre_CHLRE_02g100900v5, cre_CHLRE_03g145927v5, cre_CHLRE_03g173850v5, cre_CHLRE_04g220100v5, cre_CHLRE_04g226650v5, cre_CHLRE_05g232300v5, cre_CHLRE_05g241631v5, cre_CHLRE_05g246250v5, cre_CHLRE_06g283700v5, cre_CHLRE_07g338500v5, cre_CHLRE_07g343750v5, cre_CHLR…
OG0000172			Mp1g02870.1-0027-, Mp1g03880.1-0027-, Mp1g16610.1-0027-, Mp1g18210.1-0027-, Mp1g19340.1-0027-, Mp2g01070.1-0027-, Mp2g13720.1-0027-, Mp2g19240.1-0027-, Mp2g20450.1-0027-, Mp2g26140.1-0027-, Mp2g26150.1-0027-, Mp2g26750.1-0027-, Mp3g00070.1-0027-, Mp3g00200.1-0027-, Mp3g25500.1-0027-, Mp4g07990.1-0027-, Mp4g10540.1-0027-, Mp4g23350.1-0027-, Mp5g07880.1-0027-, Mp5g14680.1-0027-, Mp5g19090.1-0027-, …
OG0000173	ath_AT1G19700, ath_AT1G75410, ath_AT1G75430, ath_AT2G16400, ath_AT2G23760, ath_AT2G27220, ath_AT2G27990, ath_AT2G35940, ath_AT4G32980, ath_AT4G34610, ath_AT4G36870, ath_AT5G02030, ath_AT5G41410	cre_CHLRE_12g508644v5	Mp8g18310.1-0027-	ppp_112281213, ppp_112290349	zma_100192481, zma_100272551, zma_100272976, zma_100273707, zma_100274028, zma_100280342, zma_100281545, zma_100281572, zma_100281671, zma_100281788, zma_100382470, zma_100502401, zma_103625988, zma_103654617, zma_109939306, zma_542080
OG0000174	ath_AT1G09090, ath_AT1G19230, ath_AT1G64060, ath_AT3G45810, ath_AT4G11230, ath_AT4G25090, ath_AT5G07390, ath_AT5G47910, ath_AT5G51060, ath_AT5G60010		Mp3g20340.1-0027-, Mp7g00270.1-0027-	ppp_112273003, ppp_112275518, ppp_112276389, ppp_112287224	zma_100037794, zma_100101532, zma_100136880, zma_100274717, zma_100381459, zma_100384248, zma_100502415, zma_103631294, zma_103635158, zma_103635232, zma_103636197, zma_103643238, zma_103648040, zma_103648043, zma_103648044, zma_103650368, zma_778438
OG0000175	ath_AT1G11650, ath_AT1G47490, ath_AT1G47500, ath_AT1G49600, ath_AT3G19130, ath_AT4G27000, ath_AT5G19350, ath_AT5G54900	cre_CHLRE_16g652900v5	Mp8g07840.1-0027-, Mp8g07840.2-0027-, Mp8g07840.3-0027-, Mp8g07840.4-0027-, Mp8g07840.5-0027-, Mp8g07840.6-0027-, Mp8g07840.7-0027-, Mp8g07840.8-0027-	ppp_112281247, ppp_112289766, ppp_112289785	zma_100191587, zma_100191611, zma_100193183, zma_100193230, zma_100193409, zma_100273450, zma_100274401, zma_100278143, zma_100284282, zma_100285821, zma_100382091, zma_100382170, zma_103653663
OG0000176	ath_AT1G57550, ath_AT2G24040, ath_AT2G38905, ath_AT3G05880, ath_AT3G05890, ath_AT4G28088, ath_AT4G30650, ath_AT4G30660	cre_CHLRE_03g196800v5, cre_CHLRE_03g197513v5	Mp1g07180.1-0027-, Mp1g07180.2-0027-, Mp1g15610.1-0027-, Mp1g23330.1-0027-, Mp1g26550.1-0027-, Mp2g15060.1-0027-, Mp3g18270.1-0027-, Mp4g20350.1-0027-	ppp_112274882, ppp_112277650, ppp_112284202, ppp_112286898, ppp_112295810	zma_100135422, zma_100279015, zma_100281012, zma_100281117, zma_100285273, zma_100285363, zma_100285559, zma_100303875, zma_109942407, zma_109944085
OG0000177	ath_AT1G47840, ath_AT1G47845, ath_AT1G50460, ath_AT2G19860, ath_AT3G20040, ath_AT4G29130, ath_AT4G37840	cre_CHLRE_02g117500v5	Mp3g04590.1-0027-, Mp6g14980.1-0027-, Mp6g14980.2-0027-	ppp_112274461, ppp_112274677, ppp_112276147, ppp_112278758, ppp_112285491, ppp_112286038, ppp_112287299, ppp_112291479, ppp_112292192, ppp_112292329, ppp_112294977, ppp_112296150	zma_100170246, zma_100192075, zma_100279587, zma_100283735, zma_100285932, zma_103636300, zma_103650768, zma_103651223, zma_109942531, zma_542510
OG0000178	ath_AT2G26740, ath_AT2G26750, ath_AT3G05600, ath_AT3G51000, ath_AT4G02340, ath_AT4G15955, ath_AT4G15960	cre_CHLRE_01g010550v5, cre_CHLRE_12g540550v5	Mp1g09620.1-0027-, Mp1g09620.2-0027-, Mp1g09640.1-0027-, Mp1g09650.1-0027-, Mp1g20860.1-0027-, Mp2g11980.1-0027-, Mp2g11980.2-0027-, Mp3g21540.1-0027-, Mp3g21540.2-0027-, Mp3g24800.1-0027-	ppp_112276007, ppp_112277528, ppp_112278337	zma_100191966, zma_100192768, zma_100193450, zma_100281378, zma_100282504, zma_100283845, zma_100286370, zma_100383654, zma_111589236, zma_111589275, zma_111589276
OG0000179	ath_AT2G04030, ath_AT3G07770, ath_AT4G24190, ath_AT5G52640, ath_AT5G56000, ath_AT5G56010, ath_AT5G56030	cre_CHLRE_02g080650v5, cre_CHLRE_09g386750v5, cre_CHLRE_12g514850v5	Mp1g26610.1-0027-, Mp2g04900.1-0027-, Mp4g19750.1-0027-, Mp4g19750.2-0027-, Mp5g15940.1-0027-, Mp6g06660.1-0027-	ppp_112281433, ppp_112286538, ppp_112286983, ppp_112289994, ppp_112291538, ppp_112292028, ppp_112292398, ppp_112292536	zma_100196928, zma_100272368, zma_100279926, zma_100285108, zma_100286003, zma_100383793, zma_100384473, zma_100384478, zma_103647533
OG0000180		cre_CHLRE_01g001600v5, cre_CHLRE_02g096700v5, cre_CHLRE_02g101150v5, cre_CHLRE_02g101300v5, cre_CHLRE_02g101550v5, cre_CHLRE_02g113800v5, cre_CHLRE_02g113809v5, cre_CHLRE_03g173165v5, cre_CHLRE_03g174150v5, cre_CHLRE_03g174200v5, cre_CHLRE_03g179650v5, cre_CHLRE_04g211700v5, cre_CHLRE_04g212100v5, cre_CHLRE_04g213650v5, cre_CHLRE_04g215450v5, cre_CHLRE_04g218400v5, cre_CHLRE_04g219400v5, cre_CHLR…
OG0000181			Mp2g24530.1-0027-, Mp5g01630.1-0027-, Mp5g01640.1-0027-, Mp5g01650.1-0027-, Mp5g01660.1-0027-, Mp5g01670.1-0027-, Mp5g01680.1-0027-, Mp5g01690.1-0027-, Mp5g01700.1-0027-, Mp5g01710.1-0027-, Mp5g02600.1-0027-, Mp5g02610.1-0027-, Mp5g03200.1-0027-, Mp5g03210.1-0027-, Mp5g03220.1-0027-, Mp5g04290.1-0027-, Mp5g04300.1-0027-, Mp5g04320.1-0027-, Mp5g04330.1-0027-, Mp5g04340.1-0027-, Mp5g04880.1-0027-, …
OG0000182					zma_100193237, zma_100285478, zma_100381957, zma_103625858, zma_103627015, zma_103629658, zma_103634658, zma_103636663, zma_103636782, zma_103640700, zma_103641546, zma_103642944, zma_103643330, zma_103644605, zma_103644688, zma_103645803, zma_103646000, zma_103649717, zma_103649939, zma_103650603, zma_103650643, zma_103653296, zma_103653446, zma_103654908, zma_109939871, zma_109940467, zma_10994…
OG0000183					zma_103626956, zma_103628429, zma_103628608, zma_103632007, zma_103634081, zma_103635030, zma_103642373, zma_103644992, zma_103645357, zma_103648464, zma_103648812, zma_103650220, zma_103650223, zma_103651506, zma_103651876, zma_103652683, zma_103653570, zma_103653762, zma_103653947, zma_103654752, zma_103655270, zma_103655282, zma_103655431, zma_103655566, zma_103655739, zma_109940500, zma_10994…
OG0000184					zma_103631452, zma_103632840, zma_103633011, zma_103635520, zma_103637002, zma_103637501, zma_103639305, zma_103641228, zma_103641469, zma_103641778, zma_103642059, zma_103643129, zma_103644543, zma_103648539, zma_103652452, zma_103653712, zma_103655642, zma_109939442, zma_109939552, zma_109940949, zma_109941833, zma_109942362, zma_109942387, zma_109942635, zma_109943114, zma_109943115, zma_10994…
OG0000185	ath_AT1G23160, ath_AT1G28130, ath_AT1G48660, ath_AT1G48670, ath_AT1G48690, ath_AT1G59500, ath_AT2G14960, ath_AT2G23170, ath_AT2G46370, ath_AT2G47750, ath_AT4G03400, ath_AT4G27260, ath_AT4G37390, ath_AT5G13320, ath_AT5G51470, ath_AT5G54510		Mp6g07600.1-0027-	ppp_112276731, ppp_112287761	zma_100193303, zma_100280297, zma_100280367, zma_100280445, zma_100285387, zma_100381512, zma_100383126, zma_100384080, zma_103633549, zma_103648032, zma_103649563, zma_103651132, zma_107275219
OG0000186	ath_AT1G01750, ath_AT2G16700, ath_AT2G31200, ath_AT3G45990, ath_AT3G46000, ath_AT3G46010, ath_AT4G00680, ath_AT4G25590, ath_AT4G34970, ath_AT5G52360, ath_AT5G59880, ath_AT5G59890	cre_CHLRE_07g339050v5	Mp1g17660.1-0027-, Mp2g12970.1-0027-, Mp3g20570.1-0027-, Mp8g17810.1-0027-	ppp_112278178	zma_100192897, zma_100280108, zma_100280568, zma_100281968, zma_100282060, zma_100282518, zma_100285352, zma_100285480, zma_100381350, zma_103644252, zma_103645671, zma_542430, zma_542445, zma_542584
OG0000187	ath_AT1G22490, ath_AT1G72210, ath_AT2G46810, ath_AT3G06120, ath_AT3G24140, ath_AT3G61950, ath_AT4G01460, ath_AT5G46690, ath_AT5G53210, ath_AT5G65320		Mp2g04160.1-0027-	ppp_112274909, ppp_112295936	zma_100193615, zma_100194372, zma_100217195, zma_100272406, zma_100273916, zma_100275380, zma_100280340, zma_100285428, zma_100381462, zma_100381548, zma_103631088, zma_103631833, zma_103635409, zma_103635442, zma_103638524, zma_103639602, zma_103645107, zma_103653936, zma_103655820
OG0000188	ath_AT1G19650, ath_AT1G55690, ath_AT1G75370, ath_AT2G16380, ath_AT2G18180, ath_AT2G21520, ath_AT2G21540, ath_AT3G24840, ath_AT4G34580, ath_AT4G36490, ath_AT4G39170, ath_AT4G39180, ath_AT5G56160		Mp2g25030.1-0027-	ppp_112277450, ppp_112279691, ppp_112282719, ppp_112283453	zma_100192840, zma_100273833, zma_100274086, zma_100274573, zma_100279612, zma_100279739, zma_100285123, zma_103631954, zma_103635290, zma_103635706, zma_103639876, zma_103639885, zma_103640355, zma_103654964
OG0000189	ath_AT1G12240, ath_AT1G55120, ath_AT1G62660, ath_AT2G36190, ath_AT3G13784, ath_AT3G13790, ath_AT3G52600, ath_AT5G11920	cre_CHLRE_12g488000v5, cre_CHLRE_12g488050v5	Mp4g16290.1-0027-, Mp7g01300.1-0027-, Mp7g02630.1-0027-	ppp_112275506, ppp_112276533, ppp_112279070, ppp_112283601, ppp_112286311, ppp_112287801, ppp_112292097	zma_100279267, zma_100279283, zma_100285169, zma_100383472, zma_103645801, zma_103654990, zma_109943123, zma_541678, zma_541679, zma_542314, zma_542324, zma_542590
OG0000190	ath_AT1G06400, ath_AT1G07410, ath_AT1G09630, ath_AT1G16920, ath_AT1G28550, ath_AT2G33870, ath_AT3G15060, ath_AT3G46830, ath_AT4G18430, ath_AT4G18800, ath_AT5G45750, ath_AT5G59150, ath_AT5G60860	cre_CHLRE_03g189250v5	MpVg00760.1-0027-	ppp_112279761, ppp_112288485, ppp_112291524, ppp_112291525, ppp_112292589, ppp_112294409	zma_100191168, zma_100193085, zma_100193158, zma_100194331, zma_100216670, zma_100272710, zma_100281941, zma_100283324, zma_100283582, zma_100284756, zma_100381498
OG0000191	ath_AT1G22160, ath_AT1G78020, ath_AT2G44670, ath_AT3G63230, ath_AT4G17670, ath_AT4G39795, ath_AT5G47060, ath_AT5G49120, ath_AT5G65040		Mp1g28240.1-0027-	ppp_112277427, ppp_112293577	zma_100273313, zma_100274866, zma_100275040, zma_100275085, zma_100275205, zma_100275491, zma_100276146, zma_100276205, zma_100277698, zma_100277951, zma_100278490, zma_100278632, zma_100278820, zma_100279084, zma_100279111, zma_100502301, zma_103626680, zma_103646017, zma_103653928, zma_109940794
OG0000192	ath_AT1G14510, ath_AT2G02470, ath_AT3G11200, ath_AT3G42790, ath_AT5G05610, ath_AT5G20510, ath_AT5G26210	cre_CHLRE_10g441050v5	Mp1g01670.1-0027-	ppp_112278757, ppp_112282371, ppp_112283831, ppp_112283975, ppp_112284743, ppp_112287475, ppp_112288921	zma_100192074, zma_100192747, zma_100193399, zma_100216893, zma_100273857, zma_100280991, zma_100283100, zma_100283247, zma_100283422, zma_100283532, zma_100283630, zma_100283842, zma_100283897, zma_100284916, zma_100382843, zma_103635648
OG0000193	ath_AT2G28305, ath_AT2G35990, ath_AT2G37210, ath_AT3G53450, ath_AT4G35190, ath_AT5G03270, ath_AT5G06300, ath_AT5G11950, ath_AT5G26140	cre_CHLRE_07g340900v5	Mp1g00270.1-0027-	ppp_112277853, ppp_112278285, ppp_112279467, ppp_112280895, ppp_112283336, ppp_112284066, ppp_112289702, ppp_112290276, ppp_112290471	zma_100191347, zma_100194047, zma_100272861, zma_100275503, zma_100282510, zma_100282620, zma_100283248, zma_100285847, zma_100383171, zma_100384413, zma_103646208, zma_111590590
OG0000194	ath_AT2G37040, ath_AT3G10340, ath_AT3G53260, ath_AT5G04230		Mp1g05220.1-0027-, Mp1g10150.1-0027-, Mp4g03590.1-0027-, Mp4g10060.1-0027-, Mp4g14110.1-0027-, Mp4g14140.1-0027-, Mp4g14170.1-0027-, Mp4g14210.1-0027-, Mp7g14880.1-0027-	ppp_112273833, ppp_112276937, ppp_112278877, ppp_112283318, ppp_112285521, ppp_112286715, ppp_112287672, ppp_112290843, ppp_112294398, ppp_112295966	zma_100273579, zma_100281042, zma_100281532, zma_100285115, zma_100381820, zma_103627433, zma_103653804, zma_109946043, zma_542258
OG0000195		cre_CHLRE_01g047265v5, cre_CHLRE_02g081700v5, cre_CHLRE_02g094450v5, cre_CHLRE_02g095095v5, cre_CHLRE_02g118650v5, cre_CHLRE_03g192201v5, cre_CHLRE_03g192250v5, cre_CHLRE_05g238600v5, cre_CHLRE_05g238650v5, cre_CHLRE_05g238687v5, cre_CHLRE_06g278162v5, cre_CHLRE_06g299150v5, cre_CHLRE_09g388351v5, cre_CHLRE_09g388353v5, cre_CHLRE_09g388355v5, cre_CHLRE_09g395510v5, cre_CHLRE_09g396100v5, cre_CHLR…
OG0000196	ath_AT1G02460, ath_AT1G23460, ath_AT1G48100, ath_AT1G56710, ath_AT1G70500, ath_AT1G80170, ath_AT2G41850, ath_AT3G07970, ath_AT3G26610, ath_AT3G57510, ath_AT4G01890, ath_AT5G14650		Mp3g10720.1-0027-, Mp3g10720.2-0027-	ppp_112292303, ppp_112295298	zma_100194076, zma_100273736, zma_100274254, zma_100283875, zma_100284066, zma_100285007, zma_100285523, zma_103626566, zma_103635045, zma_103635108, zma_103637332, zma_103638390, zma_103644217, zma_103644218, zma_103644219
OG0000197	ath_AT1G05300, ath_AT1G10970, ath_AT1G31260, ath_AT1G60960, ath_AT2G04032, ath_AT2G30080, ath_AT2G32270, ath_AT3G12750, ath_AT4G19680, ath_AT4G19690, ath_AT4G33020, ath_AT5G62160		Mp1g19040.1-0027-, Mp4g19340.1-0027-, Mp5g10490.1-0027-, Mp5g10490.2-0027-, Mp5g10490.3-0027-, Mp5g10490.4-0027-	ppp_112280312, ppp_112283712, ppp_112293453	zma_100281339, zma_100281849, zma_100282628, zma_100283249, zma_100284121, zma_100285748, zma_100384298, zma_103630465, zma_103652993, zma_103655288
OG0000198	ath_AT1G12420, ath_AT1G69040, ath_AT1G76990, ath_AT2G03730, ath_AT3G01990, ath_AT4G22780, ath_AT5G25320, ath_AT5G65890	cre_CHLRE_01g012900v5, cre_CHLRE_02g115350v5	Mp8g08180.1-0027-, Mp8g08180.2-0027-	ppp_112278831, ppp_112280323, ppp_112281885, ppp_112281990, ppp_112283564, ppp_112290052	zma_100192085, zma_100274391, zma_100274815, zma_100279264, zma_100281421, zma_100281771, zma_100285622, zma_100285772, zma_100383590, zma_103627283, zma_103628982, zma_103633560, zma_103643955
OG0000199	ath_AT1G22210, ath_AT1G35910, ath_AT1G78090, ath_AT2G22190, ath_AT4G12430, ath_AT4G22590, ath_AT4G39770, ath_AT5G10100, ath_AT5G51460, ath_AT5G65140	cre_CHLRE_12g497750v5	Mp1g08690.1-0027-	ppp_112280093, ppp_112280199, ppp_112280966, ppp_112281878, ppp_112287545, ppp_112287744, ppp_112289243	zma_100272656, zma_100273093, zma_100275460, zma_100285860, zma_100381600, zma_103627752, zma_103632655, zma_103647672, zma_103647869, zma_107546758, zma_677667, zma_732774
OG0000200	ath_AT1G09080, ath_AT1G16030, ath_AT3G09440, ath_AT3G12580, ath_AT5G02490, ath_AT5G02500, ath_AT5G28540, ath_AT5G42020	cre_CHLRE_02g080600v5, cre_CHLRE_02g080700v5, cre_CHLRE_08g372100v5	Mp2g04890.1-0027-, Mp2g08350.1-0027-, Mp4g11410.1-0027-	ppp_112279602, ppp_112279621, ppp_112281178, ppp_112284429, ppp_112284680, ppp_112288048, ppp_112288678, ppp_112288867, ppp_112289646	zma_100281806, zma_100501536, zma_103635762, zma_103639924, zma_103650526, zma_103651028, zma_732808, zma_732809
OG0000201	ath_AT2G21770, ath_AT4G18780, ath_AT4G32410, ath_AT4G39350, ath_AT5G05170, ath_AT5G09870, ath_AT5G17420, ath_AT5G44030, ath_AT5G64740		Mp2g07690.1-0027-, Mp7g07800.1-0027-	ppp_112276250, ppp_112280291, ppp_112285828, ppp_112286610, ppp_112286893, ppp_112286966, ppp_112292510, ppp_112292656	zma_103647318, zma_103647435, zma_541802, zma_541804, zma_541805, zma_541806, zma_542139, zma_542489, zma_542514, zma_542564, zma_542624, zma_542685
OG0000202	ath_AT2G26560, ath_AT4G37050, ath_AT4G37060, ath_AT4G37070, ath_AT5G43590		Mp4g03300.1-0027-, Mp5g19190.1-0027-, Mp5g21740.1-0027-, Mp5g21740.2-0027-, Mp5g21740.3-0027-, Mp5g21760.1-0027-, Mp5g21770.1-0027-	ppp_112279463, ppp_112285556, ppp_112287246, ppp_112289075	zma_100272901, zma_100273985, zma_100282949, zma_100284823, zma_100285633, zma_103635924, zma_103643154, zma_103643155, zma_103647493, zma_103648160, zma_103649438, zma_103650712, zma_109939165, zma_109944627, zma_109944628
OG0000203	ath_AT3G01610, ath_AT3G09840, ath_AT3G53230, ath_AT3G56690, ath_AT5G03340	cre_CHLRE_06g269950v5, cre_CHLRE_09g398550v5, cre_CHLRE_09g401182v5	Mp1g02450.1-0027-, Mp1g09810.1-0027-, Mp1g09810.2-0027-, Mp1g25630.1-0027-, Mp2g12350.1-0027-, Mp2g13350.1-0027-, Mp2g13350.2-0027-, Mp5g03230.1-0027-	ppp_112278066, ppp_112279895, ppp_112281230, ppp_112283901, ppp_112286283, ppp_112290658, ppp_112292443, ppp_112295576	zma_100278319, zma_100279266, zma_100279295, zma_100382880, zma_100502003, zma_103637006, zma_103639569
OG0000204		cre_CHLRE_02g144600v5, cre_CHLRE_02g144650v5, cre_CHLRE_02g144700v5, cre_CHLRE_02g144750v5, cre_CHLRE_07g325740v5, cre_CHLRE_07g325741v5, cre_CHLRE_12g489400v5, cre_CHLRE_16g655200v5	Mp4g01460.1-0027-, Mp4g03570.1-0027-, Mp4g13560.1-0027-, Mp4g14090.1-0027-, Mp4g16560.1-0027-, Mp4g16570.1-0027-, Mp4g16580.1-0027-, Mp4g16590.1-0027-, Mp4g16600.1-0027-, Mp4g16610.1-0027-, Mp4g19700.1-0027-, Mp4g19710.1-0027-, Mp4g19900.1-0027-, Mp4g19920.1-0027-, Mp4g19920.2-0027-, Mp4g19920.3-0027-, Mp4g19920.4-0027-, Mp4g19930.1-0027-, Mp4g22260.1-0027-, Mp8g10380.1-0027-, Mp8g10380.2-0027-	ppp_112275027, ppp_112293784
OG0000205					zma_100217042, zma_103628622, zma_103629421, zma_103633741, zma_103640565, zma_103644735, zma_103644870, zma_103647559, zma_109939832, zma_109939923, zma_109939926, zma_109940293, zma_109941079, zma_109941163, zma_109941458, zma_109941541, zma_109941709, zma_109941715, zma_109941787, zma_109941845, zma_109942229, zma_109942791, zma_109942919, zma_109943716, zma_109944279, zma_109944470, zma_10994…
OG0000206					zma_103627224, zma_103627793, zma_103628572, zma_103630371, zma_103631836, zma_103632156, zma_103635066, zma_103636815, zma_103644234, zma_103645049, zma_103645936, zma_103647229, zma_103647832, zma_103650538, zma_103651161, zma_103653149, zma_103654023, zma_103655879, zma_109939289, zma_109940884, zma_109941606, zma_109943023, zma_109943152, zma_109943207, zma_109943427, zma_109943453, zma_10994…
OG0000207	ath_AT1G03590, ath_AT1G16220, ath_AT1G79630, ath_AT3G02750, ath_AT3G05640, ath_AT3G16800, ath_AT4G03415, ath_AT4G32950, ath_AT5G01700, ath_AT5G26010, ath_AT5G27930, ath_AT5G36250	cre_CHLRE_01g030200v5		ppp_112278800, ppp_112291697, ppp_112291698	zma_100191414, zma_100272727, zma_100273364, zma_100281394, zma_100284392, zma_100285228, zma_100285668, zma_100383303, zma_100383948, zma_100857041, zma_103627089, zma_103637015, zma_103653562, zma_103654672
OG0000208	ath_AT1G03610, ath_AT1G15030, ath_AT1G17830, ath_AT1G73210, ath_AT2G01260, ath_AT4G03420, ath_AT4G16100, ath_AT4G28150, ath_AT5G08360, ath_AT5G23380, ath_AT5G49220	cre_CHLRE_17g744797v5	Mp1g05380.1-0027-, Mp1g05380.2-0027-	ppp_112291270, ppp_112291489, ppp_112294430, ppp_112294530	zma_100194082, zma_100194164, zma_100272386, zma_100273886, zma_100274029, zma_100277764, zma_100382620, zma_100382838, zma_100384849, zma_103628998, zma_103646163, zma_103654441
OG0000209	ath_AT1G09650, ath_AT1G11270, ath_AT1G12490, ath_AT1G12855, ath_AT1G12870, ath_AT1G13200, ath_AT1G14315, ath_AT1G15015, ath_AT1G33530, ath_AT1G49790, ath_AT1G65425, ath_AT1G71320, ath_AT2G02030, ath_AT2G05600, ath_AT2G30385, ath_AT2G30615, ath_AT2G34280, ath_AT2G42955, ath_AT2G43260, ath_AT2G43270, ath_AT2G43440, ath_AT2G43445, ath_AT3G25550, ath_AT3G62350, ath_AT3G62380, ath_AT4G01640, ath_AT4G1…
OG0000210	ath_AT1G11530, ath_AT1G19730, ath_AT1G45145, ath_AT1G59730, ath_AT1G69880, ath_AT3G08710, ath_AT3G51030, ath_AT5G39950, ath_AT5G42980	cre_CHLRE_05g248500v5, cre_CHLRE_09g391900v5	Mp3g04870.1-0027-, Mp5g19690.1-0027-	ppp_112274888, ppp_112279564, ppp_112284546, ppp_112292720, ppp_112294690	zma_100193620, zma_100216603, zma_100280800, zma_100280833, zma_100856910, zma_100856942, zma_103630494, zma_103654092, zma_109942835, zma_541940, zma_606450, zma_606487
OG0000211	ath_AT1G67090	cre_CHLRE_02g120100v5, cre_CHLRE_02g120150v5	Mp4g10830.1-0027-	ppp_112272763, ppp_112274645, ppp_112275362, ppp_112280122, ppp_112280488, ppp_112280489, ppp_112280678, ppp_112280706, ppp_112281127, ppp_112281851, ppp_112289392, ppp_112289395, ppp_112289458, ppp_112289708, ppp_112289961, ppp_112290347, ppp_112290348, ppp_112290387, ppp_112290462, ppp_112290463, ppp_112290816, ppp_112292865, ppp_112292867, ppp_112296016, ppp_112296165	zma_542212
OG0000212	ath_AT1G55360, ath_AT2G17750, ath_AT2G19360, ath_AT2G44210, ath_AT2G44220, ath_AT2G44240, ath_AT2G44250, ath_AT3G13510, ath_AT3G16930, ath_AT3G48230, ath_AT5G18460, ath_AT5G19170, ath_AT5G50150, ath_AT5G56530		Mp1g20310.1-0027-	ppp_112282233, ppp_112283283, ppp_112287722, ppp_112293461	zma_100194165, zma_100272482, zma_100273238, zma_100279181, zma_100279515, zma_100281702, zma_100285192, zma_100285736, zma_103650605, zma_103652694, zma_107521949
OG0000213	ath_AT1G12750, ath_AT1G52580, ath_AT1G63120, ath_AT1G77860, ath_AT2G29050, ath_AT3G53780, ath_AT4G23070, ath_AT5G07250	cre_CHLRE_03g145527v5	Mp1g25990.1-0027-, Mp6g05540.1-0027-	ppp_112272982, ppp_112275497, ppp_112282045, ppp_112291640, ppp_112293391, ppp_112294479, ppp_112295186	zma_100191668, zma_100194066, zma_100272312, zma_100274505, zma_100283507, zma_100284897, zma_103633226, zma_103652669, zma_103654434, zma_103654435, zma_103656046, zma_109939190
OG0000214	ath_AT1G70210, ath_AT2G22490, ath_AT3G50070, ath_AT4G03270, ath_AT4G34160, ath_AT4G37630, ath_AT5G02110, ath_AT5G10440, ath_AT5G65420, ath_AT5G67260	cre_CHLRE_06g284350v5, cre_CHLRE_06g289750v5, cre_CHLRE_09g414416v5, cre_CHLRE_11g467772v5	Mp8g17230.1-0027-	ppp_112286243, ppp_112291992	zma_100273934, zma_100282689, zma_100283450, zma_100283538, zma_100285876, zma_103643161, zma_103647502, zma_103652661, zma_111589784, zma_541915, zma_541916, zma_732735, zma_732773
OG0000215	ath_AT1G12260, ath_AT1G32770, ath_AT1G33280, ath_AT1G62700, ath_AT1G71930, ath_AT1G79580, ath_AT2G18060, ath_AT2G46770, ath_AT3G61910, ath_AT4G10350, ath_AT4G36160, ath_AT5G62380, ath_AT5G66300			ppp_112277795, ppp_112279678, ppp_112281188, ppp_112290239	zma_100192643, zma_100273446, zma_100281519, zma_100285286, zma_100383060, zma_103626984, zma_103627477, zma_103629433, zma_103629850, zma_103639595, zma_103646413, zma_103653847, zma_606435
OG0000216	ath_AT1G09060, ath_AT1G11950, ath_AT1G62310, ath_AT3G07610, ath_AT4G00990, ath_AT4G21430	cre_CHLRE_10g446850v5	Mp3g05610.1-0027-, Mp3g05610.2-0027-, Mp5g16950.1-0027-, Mp5g16950.10-0027-, Mp5g16950.11-0027-, Mp5g16950.12-0027-, Mp5g16950.13-0027-, Mp5g16950.2-0027-, Mp5g16950.3-0027-, Mp5g16950.4-0027-, Mp5g16950.5-0027-, Mp5g16950.6-0027-, Mp5g16950.7-0027-, Mp5g16950.8-0027-, Mp5g16950.9-0027-	ppp_112277297, ppp_112281307, ppp_112291212, ppp_112293817, ppp_112294516	zma_100280238, zma_103643664, zma_103654986
OG0000217	ath_AT2G36430, ath_AT3G44695, ath_AT3G44700, ath_AT3G44710, ath_AT3G47200, ath_AT3G47210, ath_AT3G47250, ath_AT3G50120, ath_AT3G50130, ath_AT3G50140, ath_AT3G50150, ath_AT3G50160, ath_AT3G50170, ath_AT3G50180, ath_AT3G50190, ath_AT3G50200, ath_AT4G31980, ath_AT5G11290, ath_AT5G22540, ath_AT5G22550, ath_AT5G22560				zma_100191886, zma_100273307, zma_100273762, zma_100278888, zma_103632601, zma_103634578, zma_103648046, zma_103654070, zma_103654733
OG0000218	ath_AT3G04150, ath_AT3G04170, ath_AT3G04180, ath_AT3G04190, ath_AT3G04200, ath_AT3G05950, ath_AT4G14630, ath_AT5G38910, ath_AT5G38930, ath_AT5G38940, ath_AT5G38960, ath_AT5G39100, ath_AT5G39110, ath_AT5G39120, ath_AT5G39130, ath_AT5G39150, ath_AT5G39160, ath_AT5G39180, ath_AT5G39190		Mp8g18120.1-0027-	ppp_112280140, ppp_112280229, ppp_112281166, ppp_112281177, ppp_112294645, ppp_112294646, ppp_112294726, ppp_112294727	zma_100284455, zma_103654664
OG0000219		cre_CHLRE_01g018550v5, cre_CHLRE_02g081800v5, cre_CHLRE_03g182200v5, cre_CHLRE_03g192450v5, cre_CHLRE_03g203451v5, cre_CHLRE_04g226700v5, cre_CHLRE_06g278110v5, cre_CHLRE_07g313650v5, cre_CHLRE_07g346000v5, cre_CHLRE_07g356450v5, cre_CHLRE_07g356500v5, cre_CHLRE_07g356550v5, cre_CHLRE_08g360450v5, cre_CHLRE_08g373688v5, cre_CHLRE_09g397882v5, cre_CHLRE_09g402589v5, cre_CHLRE_10g427900v5, cre_CHLR…
OG0000220			Mp1g29430.1-0027-, Mp2g05310.1-0027-, Mp2g13730.1-0027-, Mp2g13730.2-0027-, Mp2g13730.3-0027-, Mp2g13730.4-0027-, Mp3g06890.1-0027-, Mp3g12730.1-0027-, Mp3g12740.1-0027-, Mp3g12810.1-0027-, Mp3g12820.1-0027-, Mp3g14090.1-0027-, Mp3g14090.2-0027-, Mp3g14140.1-0027-, Mp3g14450.1-0027-, Mp3g14450.2-0027-, Mp3g14450.3-0027-, Mp3g14450.4-0027-, Mp3g14450.5-0027-, Mp3g14460.1-0027-, Mp3g14470.1-0027-, …
OG0000221					zma_103628703, zma_103630845, zma_103631080, zma_103631456, zma_103633965, zma_103634255, zma_103637146, zma_103637149, zma_103637179, zma_103637338, zma_103637340, zma_103640377, zma_103644668, zma_103644682, zma_103644995, zma_103645253, zma_103645427, zma_103648817, zma_103652180, zma_103652497, zma_103655103, zma_103655238, zma_109940545, zma_109940562, zma_109941898, zma_109945203, zma_10994…
OG0000222					zma_100193591, zma_100282311, zma_100284795, zma_100285686, zma_100285807, zma_100382762, zma_103627595, zma_103627596, zma_103627600, zma_103627601, zma_103627602, zma_103630483, zma_103637654, zma_103637658, zma_103637659, zma_103638942, zma_103638966, zma_103638968, zma_103638970, zma_103640239, zma_103650094, zma_103650095, zma_109942340, zma_541908, zma_541910, zma_542106, zma_542496, zma_54…
OG0000223					zma_100193382, zma_100304409, zma_100381533, zma_100381536, zma_100382486, zma_103627692, zma_103629525, zma_103630086, zma_103640673, zma_103640692, zma_103641434, zma_103641468, zma_103641471, zma_103643343, zma_103646882, zma_103648059, zma_103648157, zma_103648158, zma_103648313, zma_103648314, zma_103649330, zma_103650543, zma_103652691, zma_103653183, zma_103654336, zma_103655014, zma_10993…
OG0000224					zma_100280407, zma_100381567, zma_103626577, zma_103626935, zma_103627628, zma_103628938, zma_103630237, zma_103631935, zma_103633168, zma_103639413, zma_103641831, zma_103647952, zma_103648096, zma_103651611, zma_103654416, zma_109939904, zma_109940235, zma_109941433, zma_109942277, zma_109943008, zma_109943444, zma_109943454, zma_109943547, zma_109943548, zma_109944791, zma_109944814, zma_10994…
OG0000225	ath_AT1G04990, ath_AT1G29560, ath_AT1G29570, ath_AT1G29600, ath_AT1G48195, ath_AT2G32930, ath_AT2G47850, ath_AT3G02830, ath_AT3G06410, ath_AT3G48440, ath_AT5G16540, ath_AT5G18550, ath_AT5G63260	cre_CHLRE_16g689535v5	Mp2g10620.1-0027-, Mp2g10620.2-0027-	ppp_112277911, ppp_112278079, ppp_112281296	zma_100191923, zma_100194377, zma_100272717, zma_100273243, zma_100281498, zma_100283646, zma_100284111, zma_100284425, zma_100284552, zma_109943983
OG0000226	ath_AT1G10620, ath_AT1G23540, ath_AT1G26150, ath_AT1G49270, ath_AT1G52290, ath_AT1G68690, ath_AT1G70450, ath_AT1G70460, ath_AT2G18470, ath_AT3G18810, ath_AT3G24540, ath_AT3G24550, ath_AT4G34440, ath_AT5G38560		Mp2g07270.1-0027-, Mp2g07270.2-0027-	ppp_112285312, ppp_112286369, ppp_112292524	zma_100193505, zma_100216621, zma_100279274, zma_100280010, zma_100281684, zma_100383766, zma_103629309, zma_103631403, zma_103637381, zma_103637769
OG0000227	ath_AT1G56680, ath_AT2G43570, ath_AT2G43580, ath_AT2G43590, ath_AT2G43600, ath_AT2G43610, ath_AT2G43620, ath_AT3G12500, ath_AT3G47540, ath_AT3G54420		Mp2g21810.1-0027-, Mp2g24410.1-0027-, Mp2g24440.1-0027-, Mp4g04430.1-0027-, Mp5g21830.1-0027-	ppp_112281181, ppp_112283224, ppp_112285426, ppp_112285427, ppp_112293014	zma_100216890, zma_100274400, zma_100281817, zma_100283098, zma_100284192, zma_100284387, zma_100384000, zma_103635126, zma_542243
OG0000228	ath_AT1G35560, ath_AT1G58100, ath_AT1G69690, ath_AT1G72010, ath_AT2G37000, ath_AT2G45680, ath_AT3G27010, ath_AT3G45150, ath_AT3G47620, ath_AT5G08330, ath_AT5G23280, ath_AT5G41030, ath_AT5G51910		Mp7g09490.1-0027-	ppp_112280243, ppp_112280415, ppp_112287587, ppp_112288077	zma_100192578, zma_100272415, zma_100278144, zma_100284201, zma_100382180, zma_100384575, zma_103627461, zma_103641503, zma_103641861, zma_103643109, zma_103650647
OG0000229	ath_AT1G10470, ath_AT1G19050, ath_AT1G59940, ath_AT1G74890, ath_AT2G07440, ath_AT2G40670, ath_AT2G41310, ath_AT3G48100, ath_AT3G56380, ath_AT3G57040, ath_AT5G62920		Mp3g03810.1-0027-	ppp_112272954, ppp_112273353, ppp_112274652, ppp_112275483, ppp_112275675, ppp_112286036, ppp_112296163	zma_100191253, zma_100217235, zma_100273679, zma_100283359, zma_103643345, zma_103653387, zma_541629, zma_541630, zma_541632, zma_541633
OG0000230	ath_AT1G07430, ath_AT1G17545, ath_AT1G17550, ath_AT1G72770, ath_AT2G29380, ath_AT3G11410, ath_AT4G26080, ath_AT5G51760, ath_AT5G57050, ath_AT5G59220	cre_CHLRE_02g141250v5, cre_CHLRE_03g211073v5	MpVg00730.1-0027-	ppp_112284218, ppp_112288133	zma_100192073, zma_100273512, zma_100279578, zma_100281468, zma_100282657, zma_100283932, zma_100285223, zma_100381549, zma_100381666, zma_103630796, zma_103635987, zma_103636504, zma_103647370, zma_109941434
OG0000231	ath_AT1G02900, ath_AT1G28270, ath_AT2G20660, ath_AT2G33130, ath_AT2G33775, ath_AT3G05490, ath_AT3G16570, ath_AT3G23805, ath_AT4G13950, ath_AT4G14010, ath_AT4G15800, ath_AT5G67070		Mp1g27120.1-0027-, Mp2g21670.1-0027-, Mp7g07270.1-0027-	ppp_112277114, ppp_112280218	zma_100276306, zma_100276849, zma_100280769, zma_100283017, zma_100283072, zma_100284232, zma_100284310, zma_100284520, zma_100285535, zma_100286082, zma_103633551, zma_103637462
OG0000232	ath_AT1G27770, ath_AT2G22950, ath_AT2G41560, ath_AT3G21180, ath_AT3G22910, ath_AT3G57330, ath_AT3G63380, ath_AT4G29900, ath_AT4G37640, ath_AT5G57110	cre_CHLRE_02g145100v5, cre_CHLRE_09g388850v5, cre_CHLRE_12g505350v5, cre_CHLRE_16g681750v5	Mp3g13160.1-0027-, Mp6g04050.1-0027-	ppp_112285702, ppp_112290364	zma_103626180, zma_103626217, zma_103626686, zma_103632953, zma_103640509, zma_103641566, zma_103642035, zma_103645972, zma_103650775, zma_103654328, zma_103654477
OG0000233	ath_AT1G10940, ath_AT1G60940, ath_AT1G78290, ath_AT2G23030, ath_AT3G50500, ath_AT4G33950, ath_AT4G40010, ath_AT5G08590, ath_AT5G63650, ath_AT5G66880	cre_CHLRE_10g466350v5	Mp1g24460.1-0027-, Mp4g11110.1-0027-	ppp_112282413, ppp_112282596, ppp_112283749, ppp_112284037	zma_100191280, zma_100191972, zma_100191986, zma_100193827, zma_100216611, zma_100216941, zma_100282729, zma_100283283, zma_100384302, zma_103636445, zma_103650790, zma_542190
OG0000234	ath_AT1G14590, ath_AT2G02061, ath_AT4G15970, ath_AT4G19970, ath_AT4G19975, ath_AT5G40900, ath_AT5G44820		Mp7g00150.1-0027-	ppp_112278724, ppp_112291803, ppp_112294034, ppp_112294435, ppp_112294621	zma_100191821, zma_100194181, zma_100216832, zma_100274299, zma_100283407, zma_100284419, zma_100284496, zma_100382086, zma_100502228, zma_103636349, zma_103636350, zma_103642897, zma_103646018, zma_103647121, zma_103650845, zma_103653931
OG0000235	ath_AT1G54170, ath_AT3G14010	cre_CHLRE_01g063997v5	Mp7g15450.1-0027-, Mp7g15450.10-0027-, Mp7g15450.11-0027-, Mp7g15450.12-0027-, Mp7g15450.13-0027-, Mp7g15450.14-0027-, Mp7g15450.15-0027-, Mp7g15450.16-0027-, Mp7g15450.17-0027-, Mp7g15450.18-0027-, Mp7g15450.19-0027-, Mp7g15450.2-0027-, Mp7g15450.20-0027-, Mp7g15450.21-0027-, Mp7g15450.22-0027-, Mp7g15450.3-0027-, Mp7g15450.4-0027-, Mp7g15450.5-0027-, Mp7g15450.6-0027-, Mp7g15450.7-0027-, Mp7g15…	ppp_112278840, ppp_112286634	zma_100502245, zma_103654662
OG0000236	ath_AT1G64590, ath_AT2G37540, ath_AT4G11410, ath_AT4G23420, ath_AT4G23430, ath_AT4G24050, ath_AT5G02540, ath_AT5G50130	cre_CHLRE_02g113652v5, cre_CHLRE_12g556750v5, cre_CHLRE_12g556802v5	Mp5g09770.1-0027-, Mp6g21320.1-0027-, Mp8g17160.1-0027-	ppp_112277172, ppp_112279263, ppp_112280955, ppp_112287067, ppp_112294742, ppp_112295219	zma_100192507, zma_100217007, zma_100272665, zma_100282710, zma_100285880, zma_100500950, zma_103638146, zma_103641540, zma_103649601
OG0000237	ath_AT2G16520, ath_AT2G19610, ath_AT2G21420, ath_AT2G22940, ath_AT2G25360, ath_AT2G25370, ath_AT2G26130, ath_AT2G26135, ath_AT3G43180, ath_AT3G43750, ath_AT3G45460, ath_AT3G45470, ath_AT3G45480, ath_AT3G45490, ath_AT3G45500, ath_AT3G45510, ath_AT3G45525, ath_AT3G45540, ath_AT3G45555, ath_AT3G45560, ath_AT3G45570, ath_AT3G45580, ath_AT5G07640, ath_AT5G37560, ath_AT5G60250		Mp5g23860.1-0027-	ppp_112285450	zma_100191809, zma_103644179
OG0000238	ath_AT2G03360, ath_AT2G03370, ath_AT2G41640, ath_AT3G10320, ath_AT3G18170, ath_AT3G18180, ath_AT3G57380		Mp2g16650.1-0027-, Mp3g14550.1-0027-, Mp6g07460.1-0027-	ppp_112282861, ppp_112287927	zma_100191394, zma_100272910, zma_100273057, zma_100274284, zma_100279381, zma_100280677, zma_100284852, zma_100501509, zma_100501781, zma_103629467, zma_103634770, zma_103649869, zma_103649872, zma_103649874, zma_103654684, zma_542058, zma_606406
OG0000239	ath_AT2G24430, ath_AT3G04060, ath_AT3G15170, ath_AT3G18400, ath_AT3G29035, ath_AT5G07680, ath_AT5G18270, ath_AT5G39610, ath_AT5G53950, ath_AT5G61430		Mp2g07720.1-0027-, Mp6g02590.1-0027-	ppp_112277773, ppp_112280343, ppp_112281059, ppp_112289742	zma_100281227, zma_100281341, zma_100284412, zma_100382573, zma_103629107, zma_103632950, zma_103634602, zma_103641134, zma_103643728, zma_103647555, zma_107403159, zma_109939433, zma_606437
OG0000240	ath_AT2G38500				zma_103629618, zma_103631438, zma_103631603, zma_103636550, zma_103636866, zma_103640116, zma_103642290, zma_103642316, zma_103644843, zma_103644851, zma_103644900, zma_103645456, zma_103649153, zma_103652223, zma_109939705, zma_109939828, zma_109941116, zma_109941148, zma_109941213, zma_109941604, zma_109941686, zma_109942328, zma_109944129, zma_109944278, zma_109944953, zma_109944968, zma_10994…
OG0000241		cre_CHLRE_02g095103v5, cre_CHLRE_02g142446v5, cre_CHLRE_03g203793v5, cre_CHLRE_04g220900v5, cre_CHLRE_04g221150v5, cre_CHLRE_07g320000v5, cre_CHLRE_07g329350v5, cre_CHLRE_07g337350v5, cre_CHLRE_07g337450v5, cre_CHLRE_07g344500v5, cre_CHLRE_07g346317v5, cre_CHLRE_08g361150v5, cre_CHLRE_08g367750v5, cre_CHLRE_09g392105v5, cre_CHLRE_09g413250v5, cre_CHLRE_09g413900v5, cre_CHLRE_09g414150v5, cre_CHLR…
OG0000242		cre_CHLRE_01g015200v5, cre_CHLRE_02g109100v5, cre_CHLRE_02g114100v5, cre_CHLRE_02g119850v5, cre_CHLRE_02g141766v5, cre_CHLRE_02g141786v5, cre_CHLRE_02g143350v5, cre_CHLRE_02g143400v5, cre_CHLRE_02g143500v5, cre_CHLRE_03g204689v5, cre_CHLRE_06g289400v5, cre_CHLRE_07g342350v5, cre_CHLRE_09g389875v5, cre_CHLRE_10g454900v5, cre_CHLRE_11g467673v5, cre_CHLRE_11g468100v5, cre_CHLRE_12g499250v5, cre_CHLR…
OG0000243			Mp1g29530.1-0027-, Mp2g22660.1-0027-, Mp3g10390.1-0027-, Mp3g10400.1-0027-, Mp3g10410.1-0027-, Mp3g10420.1-0027-, Mp3g10430.1-0027-, Mp3g10440.1-0027-, Mp3g10480.1-0027-, Mp3g10490.1-0027-, Mp3g20360.1-0027-, Mp3g20370.1-0027-, Mp3g20380.1-0027-, Mp3g20390.1-0027-, Mp3g22120.1-0027-, Mp4g00660.1-0027-, Mp4g00670.1-0027-, Mp4g00680.1-0027-, Mp4g00690.1-0027-, Mp4g00700.1-0027-, Mp4g01200.1-0027-, …
OG0000244			Mp2g07060.1-0027-, Mp2g20910.1-0027-, Mp2g22690.1-0027-, Mp2g22700.1-0027-, Mp2g22780.1-0027-	ppp_112272830, ppp_112272842, ppp_112272843, ppp_112272845, ppp_112273835, ppp_112273837, ppp_112274269, ppp_112276778, ppp_112276782, ppp_112276927, ppp_112276928, ppp_112276938, ppp_112276939, ppp_112278882, ppp_112278883, ppp_112278884, ppp_112278885, ppp_112279075, ppp_112288360, ppp_112289067, ppp_112294401, ppp_112295755, ppp_112296017, ppp_112296040
OG0000245			Mp3g10650.1-0027-, Mp4g12800.1-0027-, Mp4g12810.1-0027-, Mp4g15660.1-0027-, Mp4g15690.1-0027-, Mp4g17480.1-0027-, Mp4g17490.1-0027-, Mp4g17500.1-0027-, Mp5g20760.1-0027-, Mp5g22770.1-0027-, Mp6g20570.1-0027-, Mp7g00450.1-0027-, Mp7g00460.1-0027-, Mp7g00740.1-0027-, Mp7g03980.1-0027-, Mp7g03990.1-0027-, Mp7g04000.1-0027-, Mp7g04000.2-0027-, Mp7g04010.1-0027-, Mp7g04020.1-0027-, Mp7g04030.1-0027-, …
OG0000246					zma_100127014, zma_100147731, zma_100191720, zma_100193067, zma_100193561, zma_100216728, zma_100272633, zma_100272836, zma_100272885, zma_100279833, zma_100281319, zma_100282209, zma_100282743, zma_100283159, zma_100284287, zma_100303908, zma_103630606, zma_103630607, zma_103635822, zma_103635831, zma_103635837, zma_103638999, zma_103639000, zma_103640659, zma_103640661, zma_103646955, zma_10365…
OG0000247					zma_103635338, zma_103642873, zma_103648822, zma_103651522, zma_109939563, zma_109939884, zma_109939885, zma_109940125, zma_109940502, zma_109940596, zma_109941254, zma_109941567, zma_109941634, zma_109941892, zma_109941894, zma_109942592, zma_109942865, zma_109943106, zma_109943429, zma_109943633, zma_109943782, zma_109944119, zma_109944317, zma_109944424, zma_109945703, zma_109945854, zma_10994…
OG0000248	ath_AT1G12210, ath_AT1G12220, ath_AT1G12280, ath_AT1G12290, ath_AT1G15890, ath_AT1G51480, ath_AT1G52660, ath_AT1G61180, ath_AT1G61190, ath_AT1G61300, ath_AT1G61310, ath_AT1G62630, ath_AT1G63350, ath_AT1G63360, ath_AT3G15700, ath_AT4G10780, ath_AT4G26090, ath_AT4G27190, ath_AT4G27220, ath_AT5G05400, ath_AT5G43730, ath_AT5G43740, ath_AT5G47250, ath_AT5G47260, ath_AT5G63020				zma_103633703, zma_103646229, zma_103651126
OG0000249	ath_AT1G21835, ath_AT1G21864, ath_AT1G21866, ath_AT1G21925, ath_AT1G21928, ath_AT1G34792, ath_AT1G34795, ath_AT1G34800, ath_AT1G34805, ath_AT1G34810, ath_AT1G34815, ath_AT1G34820, ath_AT1G34825, ath_AT1G34830, ath_AT1G34840, ath_AT1G34850, ath_AT1G34860, ath_AT1G34930, ath_AT1G35035, ath_AT1G54775, ath_AT1G58242, ath_AT1G58245, ath_AT1G58248, ath_AT3G24465, ath_AT5G34828, ath_AT5G36720, ath_AT5G3…
OG0000250	ath_AT1G58270, ath_AT1G65050, ath_AT1G65150, ath_AT1G65370, ath_AT1G69650, ath_AT1G69660, ath_AT2G04170, ath_AT2G04190, ath_AT2G15710, ath_AT2G32870, ath_AT2G32880, ath_AT3G17380, ath_AT3G20360, ath_AT3G20370, ath_AT3G20380, ath_AT3G22080, ath_AT3G22085, ath_AT3G28220, ath_AT3G46190, ath_AT4G00780, ath_AT4G01390, ath_AT4G09770, ath_AT4G09780, ath_AT5G26260, ath_AT5G26280, ath_AT5G26290, ath_AT5G2…
OG0000251	ath_AT1G01040, ath_AT3G03300, ath_AT3G20420, ath_AT3G43920, ath_AT4G15417, ath_AT5G20320, ath_AT5G45150	cre_CHLRE_02g141000v5, cre_CHLRE_07g345900v5, cre_CHLRE_16g684715v5, cre_CHLRE_16g695200v5	Mp1g02840.1-0027-, Mp7g11720.1-0027-, Mp7g11720.2-0027-, Mp7g12090.1-0027-, Mp7g16380.1-0027-, Mp7g16380.2-0027-	ppp_112275623, ppp_112277957, ppp_112278919	zma_100192986, zma_100272891, zma_100273842, zma_100279204, zma_100381417, zma_100381550, zma_103626078, zma_103643440
OG0000252	ath_AT1G07747, ath_AT1G43665, ath_AT1G43666, ath_AT1G43667, ath_AT1G48750, ath_AT1G64235, ath_AT1G66850, ath_AT1G73780, ath_AT2G14846, ath_AT3G18280, ath_AT3G29152, ath_AT3G57310, ath_AT4G12360, ath_AT4G12825, ath_AT5G38160, ath_AT5G38170, ath_AT5G38180, ath_AT5G38195, ath_AT5G38197				zma_100273085, zma_100280457, zma_100281901, zma_100283306, zma_100284199, zma_100285645, zma_103626125, zma_103647985, zma_107403162
OG0000253	ath_AT1G73805, ath_AT2G18750, ath_AT2G24300, ath_AT4G25800, ath_AT4G31000, ath_AT5G26920, ath_AT5G57580, ath_AT5G62570		Mp2g05420.1-0027-, Mp2g05440.1-0027-, MpVg00510.1-0027-	ppp_112277555, ppp_112278128, ppp_112286233, ppp_112287415, ppp_112291291, ppp_112294041	zma_100191543, zma_100283672, zma_100285136, zma_100286080, zma_100382268, zma_103627307, zma_103634803, zma_103643339, zma_103649348, zma_103649824, zma_103653644
OG0000254	ath_AT1G12040, ath_AT1G62440, ath_AT3G22800, ath_AT3G24480, ath_AT4G06744, ath_AT4G13340, ath_AT4G18670, ath_AT4G28380, ath_AT5G25550		Mp2g25390.1-0027-, Mp8g04500.1-0027-		zma_100191200, zma_100192830, zma_100273267, zma_100273273, zma_100273704, zma_100281253, zma_100284038, zma_100285871, zma_100383340, zma_100384784, zma_100856884, zma_103626598, zma_103634433, zma_103643710, zma_103655476, zma_109941623, zma_109944794
OG0000255	ath_AT1G20640, ath_AT1G64530, ath_AT1G76350, ath_AT2G17150, ath_AT2G43500, ath_AT3G59580, ath_AT4G24020, ath_AT4G35270, ath_AT4G38340	cre_CHLRE_03g177700v5	Mp8g12800.1-0027-	ppp_112272881, ppp_112275200, ppp_112275212, ppp_112286382, ppp_112289804, ppp_112292789, ppp_112294425, ppp_112296151	zma_100191188, zma_100278991, zma_100285205, zma_100381753, zma_100383982, zma_103633146, zma_103635017, zma_103646273, zma_103649534
OG0000256	ath_AT1G04040, ath_AT2G38600, ath_AT2G39920, ath_AT4G25150, ath_AT4G29260, ath_AT4G29270, ath_AT5G24770, ath_AT5G24780, ath_AT5G44020, ath_AT5G51260	cre_CHLRE_16g686500v5	Mp2g01450.1-0027-, Mp4g08980.1-0027-, Mp4g08980.2-0027-, Mp6g14170.1-0027-	ppp_112277701, ppp_112281869, ppp_112282051, ppp_112293057, ppp_112293932	zma_100191194, zma_100281904, zma_100282109, zma_100284564, zma_100284565, zma_100285316, zma_103633566, zma_109943621
OG0000257	ath_AT1G04310, ath_AT1G66340, ath_AT2G40940, ath_AT3G04580, ath_AT3G23150	cre_CHLRE_02g079750v5	Mp1g08860.1-0027-, Mp1g19450.1-0027-, Mp2g01150.1-0027-	ppp_112278353, ppp_112280354, ppp_112280551, ppp_112281468, ppp_112281469, ppp_112287835, ppp_112290544, ppp_112293562	zma_100126971, zma_100193682, zma_100217201, zma_100383809, zma_103625910, zma_103630068, zma_103633258, zma_103651133, zma_103654108, zma_103654807, zma_541627
OG0000258	ath_AT2G43800, ath_AT3G05470, ath_AT3G07540, ath_AT3G25493, ath_AT3G25500, ath_AT5G48360, ath_AT5G54650, ath_AT5G67470		Mp5g03400.1-0027-	ppp_112275378, ppp_112275976, ppp_112285762, ppp_112295502	zma_100192542, zma_100272525, zma_100279401, zma_100281805, zma_100382909, zma_100384238, zma_103626135, zma_103626647, zma_103630878, zma_103632209, zma_103633375, zma_103636403, zma_103639456, zma_103643397, zma_103647736
OG0000259		cre_CHLRE_02g077750v5, cre_CHLRE_02g077800v5, cre_CHLRE_02g077850v5, cre_CHLRE_02g102050v5, cre_CHLRE_02g103300v5, cre_CHLRE_03g204450v5, cre_CHLRE_03g204500v5, cre_CHLRE_04g223650v5, cre_CHLRE_08g359600v5, cre_CHLRE_08g364931v5, cre_CHLRE_08g364950v5, cre_CHLRE_08g365050v5, cre_CHLRE_08g365065v5, cre_CHLRE_08g365100v5, cre_CHLRE_08g365103v5, cre_CHLRE_08g365141v5, cre_CHLRE_08g365150v5, cre_CHLR…
OG0000260		cre_CHLRE_01g003950v5, cre_CHLRE_01g004124v5, cre_CHLRE_01g004157v5, cre_CHLRE_02g142166v5, cre_CHLRE_05g232500v5, cre_CHLRE_05g233650v5, cre_CHLRE_07g319650v5, cre_CHLRE_08g361950v5, cre_CHLRE_08g362000v5, cre_CHLRE_08g362019v5, cre_CHLRE_08g362050v5, cre_CHLRE_08g362100v5, cre_CHLRE_08g362150v5, cre_CHLRE_08g373200v5, cre_CHLRE_09g397000v5, cre_CHLRE_09g397050v5, cre_CHLRE_09g399663v5, cre_CHLR…
OG0000261		cre_CHLRE_02g074850v5, cre_CHLRE_02g112333v5, cre_CHLRE_02g112500v5, cre_CHLRE_02g141800v5, cre_CHLRE_04g228208v5, cre_CHLRE_04g228300v5, cre_CHLRE_04g228800v5, cre_CHLRE_06g278230v5, cre_CHLRE_06g278231v5, cre_CHLRE_06g278265v5, cre_CHLRE_09g395991v5, cre_CHLRE_09g396065v5, cre_CHLRE_09g403250v5, cre_CHLRE_09g403650v5, cre_CHLRE_09g403850v5, cre_CHLRE_09g403950v5, cre_CHLRE_10g463500v5, cre_CHLR…
OG0000262		cre_CHLRE_01g036300v5, cre_CHLRE_02g087000v5, cre_CHLRE_06g278248v5, cre_CHLRE_07g316150v5, cre_CHLRE_07g327050v5, cre_CHLRE_07g337250v5, cre_CHLRE_07g342650v5, cre_CHLRE_07g343250v5, cre_CHLRE_07g343300v5, cre_CHLRE_07g343466v5, cre_CHLRE_07g343500v5, cre_CHLRE_07g343534v5, cre_CHLRE_07g343567v5, cre_CHLRE_07g343600v5, cre_CHLRE_07g343650v5, cre_CHLRE_07g344771v5, cre_CHLRE_07g345250v5, cre_CHLR…
OG0000263					zma_103627132, zma_103628405, zma_103634511, zma_103636834, zma_103639031, zma_103646161, zma_103649100, zma_103655467, zma_109939470, zma_109939625, zma_109939713, zma_109939807, zma_109939956, zma_109940489, zma_109940741, zma_109940882, zma_109941045, zma_109941396, zma_109941398, zma_109942620, zma_109944390, zma_109944394, zma_109944515, zma_109944612, zma_109945282, zma_109945936, zma_11159…
OG0000264	ath_AT1G23380, ath_AT1G62360, ath_AT1G62990, ath_AT1G70510, ath_AT4G08150, ath_AT4G32040, ath_AT5G11060, ath_AT5G25220	cre_CHLRE_08g375400v5	Mp4g09650.1-0027-, Mp5g01600.1-0027-	ppp_112282224, ppp_112283166	zma_100193050, zma_100283277, zma_100283504, zma_100284049, zma_100284833, zma_100383874, zma_101027251, zma_103638717, zma_541960, zma_541961, zma_542255, zma_542487, zma_606458, zma_732756
OG0000265	ath_AT1G14890, ath_AT1G23205, ath_AT1G62760, ath_AT1G62770, ath_AT1G70720, ath_AT2G01610, ath_AT2G47670, ath_AT3G47380, ath_AT3G47670, ath_AT3G62820, ath_AT4G00080, ath_AT4G12390, ath_AT4G25250, ath_AT4G25260, ath_AT5G20740, ath_AT5G51520, ath_AT5G62330, ath_AT5G62340, ath_AT5G62350, ath_AT5G62360			ppp_112286553, ppp_112294938	zma_100283824, zma_100286061, zma_100381320, zma_103642864, zma_109943169
OG0000266	ath_AT1G06580, ath_AT1G12300, ath_AT1G12620, ath_AT1G12700, ath_AT1G12775, ath_AT1G62590, ath_AT1G62670, ath_AT1G62680, ath_AT1G62720, ath_AT1G62910, ath_AT1G62914, ath_AT1G62930, ath_AT1G63070, ath_AT1G63080, ath_AT1G63130, ath_AT1G63150, ath_AT1G63320, ath_AT1G63330, ath_AT1G63400, ath_AT1G64100, ath_AT1G64580, ath_AT1G64583, ath_AT3G16710, ath_AT3G22470, ath_AT4G26800, ath_AT5G16640, ath_AT5G4…
OG0000267	ath_AT1G26370, ath_AT1G32490, ath_AT2G35340, ath_AT2G47250, ath_AT3G62310, ath_AT4G18465	cre_CHLRE_03g182950v5, cre_CHLRE_07g329150v5, cre_CHLRE_07g349100v5, cre_CHLRE_11g467654v5	Mp1g21130.1-0027-, Mp4g02780.1-0027-, Mp4g16380.1-0027-, Mp4g16380.2-0027-, Mp4g16380.3-0027-, Mp4g16380.4-0027-, Mp4g18940.1-0027-	ppp_112276041, ppp_112276824, ppp_112276891, ppp_112278644, ppp_112282038, ppp_112286866	zma_100281385, zma_100282531, zma_100383864, zma_103649589
OG0000268	ath_AT1G52520, ath_AT1G76320, ath_AT1G80010, ath_AT2G27110, ath_AT2G32250, ath_AT3G06250, ath_AT3G22170, ath_AT4G15090, ath_AT4G19990, ath_AT4G38170, ath_AT4G38180, ath_AT5G18960				zma_100193384, zma_100274145, zma_100280229, zma_100381780, zma_103627272, zma_103627396, zma_103627397, zma_103633192, zma_103633222, zma_103642139, zma_103644106, zma_103644317, zma_103644724, zma_103646318, zma_103653052
OG0000269	ath_AT1G18140, ath_AT2G29130, ath_AT2G38080, ath_AT2G40370, ath_AT2G46570, ath_AT5G01190, ath_AT5G03260, ath_AT5G05390, ath_AT5G09360, ath_AT5G48100, ath_AT5G58910, ath_AT5G60020		Mp3g20310.1-0027-	ppp_112283384, ppp_112292844	zma_100193025, zma_100279407, zma_100280258, zma_100281551, zma_100282094, zma_100502492, zma_103627746, zma_103654275, zma_732786, zma_732787, zma_732839, zma_732847
OG0000270	ath_AT1G06210, ath_AT1G21380, ath_AT1G76970, ath_AT2G38410, ath_AT3G08790, ath_AT4G32760, ath_AT5G01760, ath_AT5G16880	cre_CHLRE_06g292000v5	Mp1g23050.1-0027-, Mp5g05840.1-0027-	ppp_112273386, ppp_112275977, ppp_112278764, ppp_112288537	zma_100194028, zma_100217079, zma_100279184, zma_100281176, zma_100281721, zma_100282255, zma_100285079, zma_100285221, zma_100382593, zma_100501156, zma_103630481, zma_103651056
OG0000271	ath_AT1G31810, ath_AT1G42980, ath_AT2G25050, ath_AT3G32400, ath_AT3G32410, ath_AT3G32420, ath_AT5G07650, ath_AT5G07740, ath_AT5G07760, ath_AT5G07770, ath_AT5G07780, ath_AT5G58160	cre_CHLRE_03g166700v5, cre_CHLRE_06g311250v5	Mp3g24420.1-0027-, Mp3g24420.2-0027-, Mp4g12830.1-0027-	ppp_112281343, ppp_112289551	zma_103633391, zma_103637981, zma_103640164, zma_103645263, zma_103647807, zma_103652160, zma_103653301, zma_110991262
OG0000272	ath_AT1G36960, ath_AT1G43680, ath_AT1G48095, ath_AT2G02103, ath_AT2G13450, ath_AT2G13500, ath_AT2G13510, ath_AT2G16676, ath_AT2G17905, ath_AT2G17920, ath_AT2G31590, ath_AT2G41590, ath_AT3G24070, ath_AT3G31430, ath_AT3G42140, ath_AT3G47920, ath_AT3G57587, ath_AT4G02000, ath_AT4G04730, ath_AT5G18636, ath_AT5G25200, ath_AT5G25600, ath_AT5G35737, ath_AT5G36225, ath_AT5G36228, ath_AT5G40595, ath_AT5G5…
OG0000273	ath_AT1G04645, ath_AT1G26795, ath_AT1G26796, ath_AT1G26797, ath_AT1G26798, ath_AT1G26799, ath_AT1G56385, ath_AT3G16960, ath_AT3G16970, ath_AT3G17080, ath_AT3G54925, ath_AT3G55252, ath_AT3G55254, ath_AT3G55665, ath_AT3G55672, ath_AT3G55677, ath_AT3G57840, ath_AT3G57850, ath_AT4G16195, ath_AT4G24973, ath_AT4G24974, ath_AT4G24975, ath_AT5G12060, ath_AT5G12070		Mp7g15540.1-0027-, Mp7g15540.2-0027-	ppp_112293850
OG0000274	ath_AT1G10810, ath_AT1G60680, ath_AT1G60690, ath_AT1G60710, ath_AT1G60730, ath_AT1G60750	cre_CHLRE_11g467622v5	Mp5g16990.1-0027-, Mp5g16990.2-0027-, Mp5g16990.3-0027-, Mp5g19610.1-0027-, Mp6g13190.1-0027-, Mp6g14180.1-0027-, Mp6g14200.1-0027-	ppp_112273938, ppp_112274402, ppp_112279284, ppp_112283815, ppp_112290594, ppp_112295666	zma_100191240, zma_100194055, zma_100273138, zma_100282958, zma_100283595, zma_100383880, zma_103636049
OG0000275	ath_AT1G02310, ath_AT2G20680, ath_AT3G10890, ath_AT3G10900, ath_AT3G30540, ath_AT4G28320, ath_AT5G01930, ath_AT5G66460	cre_CHLRE_01g048350v5	Mp8g06310.1-0027-, Mp8g06330.1-0027-, Mp8g13360.1-0027-, Mp8g13380.1-0027-	ppp_112274238, ppp_112281069, ppp_112282025, ppp_112282288, ppp_112283371, ppp_112283376, ppp_112284135, ppp_112290441	zma_100191416, zma_100279398, zma_100280295, zma_103628997, zma_103638326, zma_103647149
OG0000276	ath_AT1G26810, ath_AT1G27120, ath_AT1G74800, ath_AT3G06440, ath_AT4G21060, ath_AT5G62620	cre_CHLRE_12g513000v5	Mp8g03480.1-0027-, Mp8g03490.1-0027-	ppp_112274957, ppp_112275396, ppp_112286939	zma_100191478, zma_100192098, zma_100272858, zma_100280586, zma_100281660, zma_100284618, zma_103625798, zma_103629937, zma_103637831, zma_103642590, zma_103643899, zma_103644199, zma_103648223, zma_103655502, zma_109939944
OG0000277	ath_AT1G67900, ath_AT2G14820, ath_AT2G23050, ath_AT3G26490, ath_AT3G44820, ath_AT4G37590, ath_AT5G10250, ath_AT5G13600, ath_AT5G67440		Mp5g03480.1-0027-, Mp5g03480.2-0027-, Mp5g03480.3-0027-, Mp5g03480.4-0027-, Mp5g03480.5-0027-	ppp_112279545, ppp_112279735, ppp_112285064, ppp_112289333, ppp_112289893	zma_100191465, zma_100278373, zma_100279255, zma_100279869, zma_100280048, zma_100280174, zma_100285179, zma_103643978
OG0000278	ath_AT1G48410, ath_AT2G27880, ath_AT5G43810	cre_CHLRE_04g214250v5, cre_CHLRE_16g689647v5	Mp1g18110.1-0027-	ppp_112276839, ppp_112282399, ppp_112294871	zma_100193970, zma_100279776, zma_100304327, zma_100383767, zma_100384259, zma_103625809, zma_103626484, zma_103627251, zma_103629289, zma_103629795, zma_103632991, zma_103633113, zma_103641968, zma_103642054, zma_103644597, zma_103647664, zma_109943529, zma_111589957
OG0000279	ath_AT1G64230, ath_AT2G16740, ath_AT3G08690, ath_AT3G08700, ath_AT3G24515, ath_AT4G27960, ath_AT5G41700, ath_AT5G53300, ath_AT5G56150	cre_CHLRE_16g693700v5	Mp3g18170.1-0027-, Mp5g21800.1-0027-	ppp_112285282, ppp_112291402, ppp_112291625, ppp_112291738, ppp_112294474	zma_100192585, zma_100192684, zma_100192813, zma_100280571, zma_100281830, zma_100285413, zma_100286223, zma_103651070, zma_103654927, zma_541665
OG0000280	ath_AT2G40110, ath_AT3G08990, ath_AT3G11230, ath_AT3G55890, ath_AT4G27740, ath_AT4G27745, ath_AT5G53940	cre_CHLRE_07g355500v5, cre_CHLRE_08g377550v5	Mp2g13250.1-0027-, Mp4g11690.1-0027-, Mp4g11690.2-0027-, Mp4g11690.3-0027-, Mp6g13690.1-0027-	ppp_112277444, ppp_112281471, ppp_112287084, ppp_112289913, ppp_112293504, ppp_112295849	zma_100280486, zma_100282535, zma_100282814, zma_100284017, zma_100284550, zma_100285471, zma_100285476
OG0000281	ath_AT2G40990, ath_AT3G26935, ath_AT3G48760, ath_AT3G56920, ath_AT3G56930, ath_AT4G24630, ath_AT5G05070, ath_AT5G41060, ath_AT5G50020	cre_CHLRE_01g007200v5	Mp5g05360.1-0027-	ppp_112291292, ppp_112291322, ppp_112294700	zma_100191906, zma_100273325, zma_100274096, zma_100274463, zma_100283500, zma_100283526, zma_100283598, zma_100284840, zma_103649384, zma_103650026, zma_103650825, zma_103650958, zma_103654403
OG0000282		cre_CHLRE_01g006000v5, cre_CHLRE_02g142050v5, cre_CHLRE_03g179700v5, cre_CHLRE_04g220750v5, cre_CHLRE_05g233350v5, cre_CHLRE_05g240750v5, cre_CHLRE_06g277400v5, cre_CHLRE_07g319200v5, cre_CHLRE_07g319226v5, cre_CHLRE_07g319250v5, cre_CHLRE_07g322400v5, cre_CHLRE_07g323300v5, cre_CHLRE_08g361700v5, cre_CHLRE_09g406100v5, cre_CHLRE_10g439800v5, cre_CHLRE_10g465375v5, cre_CHLRE_11g481313v5, cre_CHLR…
OG0000283		cre_CHLRE_02g074350v5, cre_CHLRE_02g074400v5, cre_CHLRE_02g074437v5, cre_CHLRE_02g080750v5, cre_CHLRE_02g105000v5, cre_CHLRE_02g107500v5, cre_CHLRE_02g108500v5, cre_CHLRE_03g156000v5, cre_CHLRE_03g181050v5, cre_CHLRE_03g205550v5, cre_CHLRE_04g217400v5, cre_CHLRE_04g227050v5, cre_CHLRE_04g227200v5, cre_CHLRE_06g289200v5, cre_CHLRE_06g290050v5, cre_CHLRE_12g533850v5, cre_CHLRE_13g602550v5, cre_CHLR…
OG0000284		cre_CHLRE_12g520650v5	Mp6g12440.1-0027-, Mp6g12440.10-0027-, Mp6g12440.11-0027-, Mp6g12440.12-0027-, Mp6g12440.13-0027-, Mp6g12440.14-0027-, Mp6g12440.15-0027-, Mp6g12440.16-0027-, Mp6g12440.17-0027-, Mp6g12440.18-0027-, Mp6g12440.19-0027-, Mp6g12440.2-0027-, Mp6g12440.20-0027-, Mp6g12440.21-0027-, Mp6g12440.22-0027-, Mp6g12440.23-0027-, Mp6g12440.24-0027-, Mp6g12440.25-0027-, Mp6g12440.3-0027-, Mp6g12440.4-0027-, Mp6…	ppp_112279292
OG0000285		cre_CHLRE_11g467669v5	Mp1g07560.1-0027-, Mp2g05150.1-0027-, Mp2g10020.1-0027-, Mp2g10400.1-0027-, Mp3g10360.1-0027-, Mp3g16770.1-0027-, Mp3g18460.1-0027-, Mp3g18470.1-0027-, Mp3g18480.1-0027-, Mp3g18480.2-0027-, Mp3g18490.1-0027-, Mp3g19080.1-0027-, Mp3g20420.1-0027-, Mp3g21960.1-0027-, Mp3g24120.1-0027-, Mp4g17510.1-0027-, Mp5g00620.1-0027-, Mp5g00630.1-0027-, Mp5g10940.1-0027-, Mp5g11750.1-0027-, Mp5g16590.1-0027-, …
OG0000286			Mp1g14980.1-0027-, Mp1g27630.1-0027-, Mp2g14750.1-0027-, Mp2g14900.1-0027-, Mp2g15460.1-0027-, Mp2g19200.1-0027-, Mp2g19210.1-0027-, Mp2g19250.1-0027-, Mp2g19260.1-0027-, Mp4g04690.1-0027-, Mp4g05810.1-0027-, Mp4g08510.1-0027-, Mp4g08520.1-0027-, Mp4g14270.1-0027-, Mp5g07120.1-0027-, Mp6g03490.1-0027-, Mp6g03520.1-0027-, Mp6g13490.1-0027-, Mp6g13510.1-0027-, Mp6g13520.1-0027-, Mp6g13530.1-0027-, …
OG0000287				ppp_112294948	zma_100272957, zma_103626075, zma_103628995, zma_103631232, zma_103634832, zma_103637034, zma_103641369, zma_103645020, zma_103648219, zma_103648860, zma_103652952, zma_103652958, zma_103653760, zma_103653761, zma_103653766, zma_103653770, zma_103653772, zma_103653773, zma_103654972, zma_109940252, zma_109940253, zma_109942585, zma_109942845, zma_109945764, zma_109945899, zma_109946042
OG0000288					zma_100216571, zma_100216798, zma_100272985, zma_100280302, zma_100381556, zma_100381859, zma_103630478, zma_103634642, zma_103636475, zma_103638457, zma_103638649, zma_103639895, zma_103642949, zma_103643815, zma_103647143, zma_103649690, zma_103653549, zma_103654396, zma_109939816, zma_109939860, zma_109940447, zma_109942467, zma_109944159, zma_109944839, zma_109945098, zma_109945746, zma_10994…
OG0000289					zma_103626822, zma_103627076, zma_103628670, zma_103631139, zma_103632469, zma_103632526, zma_103633073, zma_103633862, zma_103635161, zma_103635170, zma_103637808, zma_103638245, zma_103640162, zma_103643590, zma_103645719, zma_103649243, zma_103649663, zma_103650234, zma_103652903, zma_103653553, zma_103654358, zma_109939276, zma_109940800, zma_109941052, zma_109943813, zma_109945541, zma_10994…
OG0000290					zma_103629039, zma_103632065, zma_103632207, zma_103637878, zma_103641337, zma_103643392, zma_103644170, zma_103645179, zma_103649309, zma_103649891, zma_103652892, zma_109939474, zma_109939627, zma_109939811, zma_109939819, zma_109941635, zma_109941676, zma_109941959, zma_109942166, zma_109942598, zma_109942926, zma_109943101, zma_109944836, zma_109944907, zma_111589771, zma_111589792, zma_11159…
OG0000291					zma_103629272, zma_103629424, zma_103631874, zma_103632476, zma_103633959, zma_103638290, zma_103638887, zma_103640033, zma_103640143, zma_103640327, zma_103640428, zma_103641250, zma_103642812, zma_103644977, zma_103646630, zma_103646764, zma_103646767, zma_103647179, zma_103647180, zma_103653571, zma_103655283, zma_103655573, zma_109939358, zma_109939517, zma_109941490, zma_109942431, zma_10994…
OG0000292	ath_AT1G14930, ath_AT1G14940, ath_AT1G14950, ath_AT1G14960, ath_AT1G23120, ath_AT1G23130, ath_AT1G24020, ath_AT1G30990, ath_AT1G35260, ath_AT1G35310, ath_AT1G70830, ath_AT1G70840, ath_AT1G70850, ath_AT1G70860, ath_AT1G70870, ath_AT1G70880, ath_AT1G70890, ath_AT2G01520, ath_AT2G01530, ath_AT3G26450, ath_AT3G26460, ath_AT4G14060, ath_AT4G23670, ath_AT4G23680, ath_AT5G28000, ath_AT5G28010
OG0000293	ath_AT1G47710, ath_AT1G51330, ath_AT1G62160, ath_AT1G62170, ath_AT1G63280, ath_AT1G64010, ath_AT1G64020, ath_AT1G64030, ath_AT2G14540, ath_AT2G25240, ath_AT2G26390, ath_AT2G35555, ath_AT2G35580, ath_AT3G45220	cre_CHLRE_16g679550v5	Mp1g00380.1-0027-, Mp6g10330.1-0027-, Mp6g10340.1-0027-	ppp_112288887, ppp_112289357, ppp_112293975, ppp_112295717	zma_100193387, zma_100273136, zma_100280631, zma_103651885
OG0000294	ath_AT1G25280, ath_AT1G43640, ath_AT1G47270, ath_AT1G61940, ath_AT1G76900, ath_AT2G18280, ath_AT2G47900, ath_AT3G06380, ath_AT5G18680		Mp6g01640.1-0027-	ppp_112273005, ppp_112273007, ppp_112275901, ppp_112275953, ppp_112276768, ppp_112286002	zma_100191903, zma_100191954, zma_100193169, zma_100193930, zma_100273081, zma_100273859, zma_100281288, zma_100281492, zma_100282475, zma_103630411
OG0000295	ath_AT1G10900, ath_AT1G21980, ath_AT1G60890, ath_AT1G77740, ath_AT2G26420, ath_AT2G41210, ath_AT3G07960, ath_AT3G09920, ath_AT3G56960	cre_CHLRE_06g249950v5, cre_CHLRE_09g400478v5	Mp3g18120.1-0027-	ppp_112284778, ppp_112288526	zma_100216938, zma_100281652, zma_100304265, zma_100381628, zma_100384635, zma_103626132, zma_103635048, zma_103635065, zma_103643394, zma_103643864, zma_103643872, zma_103647104
OG0000296	ath_AT1G11510, ath_AT1G44810, ath_AT1G53935, ath_AT1G55950, ath_AT1G61730, ath_AT1G66420, ath_AT2G01370, ath_AT2G20613, ath_AT2G20805, ath_AT2G25650, ath_AT2G36340, ath_AT3G07710, ath_AT4G00130, ath_AT4G00232, ath_AT4G00238, ath_AT4G00250, ath_AT4G00270, ath_AT4G00390, ath_AT4G00610, ath_AT4G01260, ath_AT4G08263, ath_AT4G25210, ath_AT5G14280, ath_AT5G23180, ath_AT5G41530, ath_AT5G41765
OG0000297	ath_AT1G23080, ath_AT1G70940, ath_AT1G73590, ath_AT1G77110, ath_AT2G01420, ath_AT5G15100, ath_AT5G16530, ath_AT5G57090		Mp3g21660.1-0027-, Mp5g05140.1-0027-	ppp_112276099, ppp_112276308, ppp_112287491, ppp_112291180	zma_100191787, zma_100273056, zma_100281763, zma_100285745, zma_100381964, zma_100383548, zma_103627718, zma_103637824, zma_103638021, zma_103642846, zma_103654258, zma_109942375
OG0000298	ath_AT1G03920, ath_AT1G30640, ath_AT2G20470, ath_AT3G23310, ath_AT4G14350, ath_AT4G33080	cre_CHLRE_01g029850v5	Mp1g14130.1-0027-, Mp1g14130.2-0027-, Mp1g19640.1-0027-, Mp1g19640.2-0027-, Mp1g19640.3-0027-, Mp1g19640.4-0027-	ppp_112279132, ppp_112279133, ppp_112284297, ppp_112285132, ppp_112286071, ppp_112288658, ppp_112289048	zma_100193886, zma_100279227, zma_100285373, zma_100381537, zma_100382815, zma_103630587
OG0000299	ath_AT1G16440, ath_AT1G79250, ath_AT2G44830, ath_AT3G12690, ath_AT3G27580, ath_AT4G26610, ath_AT5G40030, ath_AT5G47750, ath_AT5G55910		Mp8g16840.1-0027-, Mpzg01290.1-0027-	ppp_112286751, ppp_112286760, ppp_112292570, ppp_112292814	zma_100192540, zma_100273849, zma_100274135, zma_100281711, zma_100285441, zma_100501547, zma_103626885, zma_103635710, zma_103637670, zma_103649538, zma_542271
OG0000300	ath_AT1G14020, ath_AT2G03280, ath_AT2G44500, ath_AT3G02250, ath_AT3G07900, ath_AT5G01100, ath_AT5G15740, ath_AT5G63390		Mp1g10780.1-0027-, Mp1g15230.1-0027-, Mp1g15230.2-0027-, Mp4g02160.1-0027-, Mp4g16660.1-0027-	ppp_112286606, ppp_112288809	zma_100285167, zma_100304383, zma_100384451, zma_103627678, zma_103631769, zma_103634607, zma_103634857, zma_103636489, zma_103639539, zma_103639891, zma_103649706
OG0000301	ath_AT1G30050, ath_AT2G30530, ath_AT5G01970		Mp3g01030.1-0027-, Mp3g01030.10-0027-, Mp3g01030.11-0027-, Mp3g01030.12-0027-, Mp3g01030.13-0027-, Mp3g01030.14-0027-, Mp3g01030.15-0027-, Mp3g01030.16-0027-, Mp3g01030.17-0027-, Mp3g01030.18-0027-, Mp3g01030.19-0027-, Mp3g01030.2-0027-, Mp3g01030.20-0027-, Mp3g01030.3-0027-, Mp3g01030.4-0027-, Mp3g01030.5-0027-, Mp3g01030.6-0027-, Mp3g01030.7-0027-, Mp3g01030.8-0027-, Mp3g01030.9-0027-	ppp_112284694	zma_100275413, zma_100276815
OG0000302	ath_AT1G02630, ath_AT1G61630, ath_AT1G70330, ath_AT3G09990, ath_AT4G05110, ath_AT4G05120, ath_AT4G05130, ath_AT4G05140	cre_CHLRE_02g082900v5, cre_CHLRE_16g690319v5	Mp1g01810.1-0027-, Mp2g01960.1-0027-, Mp2g04910.1-0027-, Mp4g11920.1-0027-, Mp5g01910.1-0027-, Mp5g01910.2-0027-, Mp8g05130.1-0027-	ppp_112273371, ppp_112277122, ppp_112278776, ppp_112287995	zma_100282071, zma_100285127, zma_100383796, zma_103633285, zma_103655359
OG0000303	ath_AT1G64780, ath_AT3G24290, ath_AT3G24300, ath_AT4G13510, ath_AT4G28700	cre_CHLRE_13g569850v5	Mp2g10350.1-0027-, Mp6g08310.1-0027-, Mp8g00360.1-0027-, Mp8g00380.1-0027-, Mp8g00390.1-0027-, Mp8g00420.1-0027-, Mp8g00440.1-0027-, Mp8g05280.1-0027-, Mp8g05300.1-0027-, Mp8g05310.1-0027-, Mp8g05330.1-0027-	ppp_112274235, ppp_112274561, ppp_112278623, ppp_112294980, ppp_112295466, ppp_112295629	zma_100191554, zma_100272903, zma_100273369
OG0000304	ath_AT1G69700, ath_AT1G74520, ath_AT2G42820, ath_AT4G24960, ath_AT5G50720, ath_AT5G62490	cre_CHLRE_03g176930v5, cre_CHLRE_03g177500v5	Mp1g15330.1-0027-, Mp3g15420.1-0027-	ppp_112277669, ppp_112277971, ppp_112279593, ppp_112290511, ppp_112290512	zma_100193678, zma_100276455, zma_100281016, zma_100283764, zma_103627728, zma_103636248, zma_103643137, zma_103646459, zma_103647476, zma_103651242, zma_111590864
OG0000305	ath_AT2G18380, ath_AT3G06740, ath_AT3G16870, ath_AT3G20750, ath_AT3G50870, ath_AT4G16141, ath_AT4G26150, ath_AT4G36620, ath_AT5G26930, ath_AT5G49300, ath_AT5G56860	cre_CHLRE_07g319701v5, cre_CHLRE_08g358532v5	Mp7g03490.1-0027-	ppp_112274534, ppp_112274736, ppp_112275248, ppp_112295513	zma_100273183, zma_100284189, zma_100285453, zma_103630069, zma_103630771, zma_103635377, zma_103637009, zma_103651395
OG0000306	ath_AT2G37670, ath_AT3G15470, ath_AT5G02430, ath_AT5G54200	cre_CHLRE_06g276100v5	Mp7g16950.1-0027-, Mp7g16950.10-0027-, Mp7g16950.11-0027-, Mp7g16950.12-0027-, Mp7g16950.2-0027-, Mp7g16950.3-0027-, Mp7g16950.4-0027-, Mp7g16950.5-0027-, Mp7g16950.6-0027-, Mp7g16950.7-0027-, Mp7g16950.8-0027-, Mp7g16950.9-0027-	ppp_112280273, ppp_112280292, ppp_112281455, ppp_112287364, ppp_112289689	zma_100193671, zma_100501308, zma_103640850, zma_103654584
OG0000307	ath_AT2G29890, ath_AT2G41740, ath_AT3G57410, ath_AT4G30160, ath_AT5G57320	cre_CHLRE_12g524400v5, cre_CHLRE_12g555550v5	Mp1g24640.1-0027-, Mp1g24640.2-0027-, Mp1g24640.3-0027-, Mp1g24640.4-0027-, Mp7g09750.1-0027-	ppp_112275021, ppp_112293981, ppp_112295469, ppp_112295987	zma_100273789, zma_100279855, zma_100383299, zma_103630029, zma_103634320, zma_103635078, zma_103638857, zma_103639123, zma_103645980, zma_109942752
OG0000308	ath_AT3G17360, ath_AT3G44050, ath_AT3G63480	cre_CHLRE_03g164050v5, cre_CHLRE_03g200600v5, cre_CHLRE_10g418950v5, cre_CHLRE_10g447500v5, cre_CHLRE_12g522550v5, cre_CHLRE_12g546100v5, cre_CHLRE_13g586500v5, cre_CHLRE_17g730950v5, cre_CHLRE_17g735200v5	Mp1g02010.1-0027-, Mp1g02010.2-0027-, Mp6g09800.1-0027-	ppp_112278388, ppp_112281949, ppp_112282548, ppp_112289045, ppp_112291186, ppp_112293778, ppp_112294785	zma_103625706, zma_103628977, zma_103633476, zma_103644012
OG0000309	ath_AT4G02550				zma_100276392, zma_100384166, zma_103626530, zma_103628684, zma_103630754, zma_103630755, zma_103630770, zma_103633684, zma_103633846, zma_103634574, zma_103637054, zma_103638563, zma_103640200, zma_103641129, zma_103644781, zma_103646650, zma_103651309, zma_103652086, zma_103655180, zma_103655526, zma_103655822, zma_109942338, zma_109942527, zma_109944029, zma_109944522
OG0000310		cre_CHLRE_02g095042v5, cre_CHLRE_02g140961v5, cre_CHLRE_02g142907v5, cre_CHLRE_05g237930v5, cre_CHLRE_05g241500v5, cre_CHLRE_07g356283v5, cre_CHLRE_08g373368v5, cre_CHLRE_08g384285v5, cre_CHLRE_08g384320v5, cre_CHLRE_09g403367v5, cre_CHLRE_09g417037v5, cre_CHLRE_13g563400v5, cre_CHLRE_13g563900v5, cre_CHLRE_15g643386v5, cre_CHLRE_16g690902v5, cre_CHLRE_17g734709v5, cre_CHLRE_21g752047v5, cre_CHLR…
OG0000311			Mp1g20430.1-0027-, Mp2g05780.1-0027-, Mp2g05790.1-0027-, Mp2g05810.1-0027-, Mp2g05850.1-0027-, Mp2g16760.1-0027-, Mp2g17720.1-0027-, Mp2g21360.1-0027-, Mp3g03240.1-0027-, Mp3g03250.1-0027-, Mp3g03260.1-0027-, Mp3g03270.1-0027-, Mp3g03280.1-0027-, Mp3g03290.1-0027-, Mp3g03300.1-0027-, Mp3g03310.1-0027-, Mp3g03320.1-0027-, Mp3g03330.1-0027-, Mp3g03340.1-0027-, Mp3g20620.1-0027-, Mp3g20620.2-0027-, …
OG0000312			Mp2g02500.1-0027-, Mp2g03470.1-0027-, Mp2g09700.1-0027-, Mp2g09700.2-0027-, Mp2g09710.1-0027-, Mp3g07950.1-0027-, Mp3g08360.1-0027-, Mp3g08380.1-0027-, Mp3g08390.1-0027-, Mp3g08400.1-0027-, Mp3g08410.1-0027-, Mp3g08420.1-0027-, Mp3g08430.1-0027-, Mp3g20000.1-0027-, Mp4g00650.1-0027-, Mp6g06430.1-0027-, Mp6g12350.1-0027-, Mp6g12370.1-0027-, Mp6g14900.1-0027-, Mp6g14900.2-0027-, Mp6g14900.3-0027-, …
OG0000313			Mp2g13190.1-0027-, Mp2g15610.1-0027-, Mp3g22660.1-0027-, Mp5g00740.1-0027-, Mp5g00850.1-0027-, Mp5g00860.1-0027-, Mp5g00870.1-0027-, Mp5g00880.1-0027-, Mp5g00890.1-0027-, Mp5g00900.1-0027-, Mp5g00920.1-0027-, Mp5g00940.1-0027-, Mp5g00960.1-0027-, Mp5g00990.1-0027-, Mp5g01000.1-0027-, Mp5g01010.1-0027-, Mp5g01040.1-0027-, Mp5g01070.1-0027-, Mp5g01080.1-0027-, Mp8g10470.1-0027-	ppp_112275806, ppp_112284443, ppp_112285204, ppp_112288379, ppp_112291978	zma_103647261
OG0000314					zma_103626305, zma_103626764, zma_103627559, zma_103629048, zma_103630410, zma_103632184, zma_103636008, zma_103637631, zma_103638166, zma_103639263, zma_103642028, zma_103644030, zma_103644343, zma_103645101, zma_103648283, zma_103648291, zma_103650306, zma_103651714, zma_103653289, zma_103653401, zma_103654105, zma_103654304, zma_109942459, zma_109943479, zma_109944870, zma_109944875
OG0000315					zma_103626919, zma_103630778, zma_103632144, zma_103632843, zma_103635062, zma_103637323, zma_103641942, zma_103642044, zma_103644775, zma_103645985, zma_103648078, zma_103649228, zma_103649646, zma_103651527, zma_103651869, zma_103652704, zma_109939910, zma_109939955, zma_109939979, zma_109940456, zma_109942208, zma_109943044, zma_109943505, zma_109944828, zma_111589921, zma_111591133
OG0000316					zma_103632412, zma_103634092, zma_103636826, zma_103644708, zma_103645243, zma_103645594, zma_103648584, zma_103652054, zma_103652371, zma_103655966, zma_109939793, zma_109939865, zma_109940374, zma_109940498, zma_109940952, zma_109941130, zma_109941132, zma_109941387, zma_109941476, zma_109942862, zma_109944192, zma_109944908, zma_109944965, zma_109945214, zma_109945228, zma_109945774
OG0000317	ath_AT1G12760, ath_AT1G63170, ath_AT1G68070, ath_AT1G80400, ath_AT2G01735, ath_AT3G61180, ath_AT4G11680, ath_AT4G32600		Mp2g06960.1-0027-	ppp_112277811, ppp_112278639, ppp_112279628, ppp_112281284	zma_100191292, zma_100193667, zma_100279906, zma_100281150, zma_100283384, zma_100284185, zma_100284889, zma_100383634, zma_100384053, zma_103647287, zma_103649584, zma_103654076
OG0000318	ath_AT1G02335, ath_AT1G09560, ath_AT1G18970, ath_AT1G18980, ath_AT1G74820, ath_AT3G05930, ath_AT3G62020, ath_AT5G26700			ppp_112275531, ppp_112275532, ppp_112275558, ppp_112275559, ppp_112275560, ppp_112275561, ppp_112275562, ppp_112275621, ppp_112291119	zma_100273401, zma_100273935, zma_100284680, zma_103626662, zma_103630336, zma_103636282, zma_103651278, zma_110566978
OG0000319	ath_AT1G10100, ath_AT1G10120, ath_AT1G26260, ath_AT1G59640, ath_AT1G68920, ath_AT3G23690, ath_AT4G34530, ath_AT5G50915, ath_AT5G62610		Mp3g11900.1-0027-	ppp_112278948, ppp_112291080, ppp_112291247, ppp_112293040	zma_100193160, zma_100193179, zma_100194274, zma_100273300, zma_100282732, zma_100284039, zma_100381413, zma_100502330, zma_103625915, zma_103639394, zma_103648225
OG0000320	ath_AT1G56230, ath_AT2G22660, ath_AT4G37682, ath_AT4G37900	cre_CHLRE_13g565050v5	Mp1g14110.1-0027-, Mp1g29810.1-0027-, Mp1g29810.2-0027-, Mp3g10020.1-0027-, Mp3g10030.1-0027-, Mp3g14930.1-0027-, Mp4g04810.1-0027-, Mp6g10720.1-0027-, Mp6g11850.1-0027-, Mp6g11870.1-0027-, Mp7g18660.1-0027-	ppp_112274426, ppp_112277262, ppp_112286114, ppp_112286222, ppp_112287836, ppp_112289494, ppp_112291260	zma_100192913, zma_100501535
OG0000321	ath_AT1G11080, ath_AT1G61130, ath_AT2G24000, ath_AT2G24010, ath_AT2G35770, ath_AT2G35780, ath_AT3G02110, ath_AT3G07990, ath_AT4G15100, ath_AT4G30610, ath_AT5G23210		Mp7g14320.1-0027-, Mp7g14320.2-0027-	ppp_112279261	zma_100216948, zma_100273202, zma_100279206, zma_100284309, zma_100284338, zma_100285510, zma_100285883, zma_103627456, zma_103630156, zma_103637608, zma_103642481
OG0000322	ath_AT1G74310, ath_AT2G25140, ath_AT5G15450, ath_AT5G51070	cre_CHLRE_02g090850v5, cre_CHLRE_10g443801v5, cre_CHLRE_10g465550v5, cre_CHLRE_11g467575v5, cre_CHLRE_11g467644v5, cre_CHLRE_12g533351v5	Mp1g16450.1-0027-, Mp3g09010.1-0027-, Mp5g14810.1-0027-	ppp_112273936, ppp_112276563, ppp_112285877, ppp_112295313, ppp_112295998	zma_100193235, zma_100217072, zma_100383428, zma_100383653, zma_103636567, zma_103655488, zma_541780
OG0000323	ath_AT1G26790, ath_AT1G29160, ath_AT1G47655, ath_AT1G51700, ath_AT1G69570, ath_AT2G34140, ath_AT3G21270, ath_AT3G47500, ath_AT4G38000, ath_AT5G39660, ath_AT5G62430	cre_CHLRE_12g521150v5		ppp_112281500, ppp_112289803, ppp_112291320, ppp_112294204	zma_100193013, zma_100275252, zma_100275567, zma_100276261, zma_100283759, zma_103635840, zma_103636634, zma_103650023, zma_103651189
OG0000324	ath_AT1G28430, ath_AT1G50520, ath_AT1G50560, ath_AT2G05180, ath_AT2G14100, ath_AT2G27000, ath_AT2G27010, ath_AT3G20080, ath_AT3G20090, ath_AT3G20100, ath_AT3G20110, ath_AT3G20120, ath_AT3G20130, ath_AT3G20140, ath_AT3G20935, ath_AT3G20940, ath_AT3G20950, ath_AT3G20960, ath_AT3G32047, ath_AT4G15330, ath_AT4G15350, ath_AT4G15360, ath_AT4G15380, ath_AT5G42580, ath_AT5G47990
OG0000325	ath_AT1G15670, ath_AT1G27420, ath_AT1G67480, ath_AT1G80440, ath_AT2G44130, ath_AT3G59940	cre_CHLRE_03g205400v5	Mp1g25820.1-0027-, Mp6g04540.1-0027-, Mp6g10520.1-0027-, Mp7g08240.1-0027-	ppp_112278138, ppp_112280404, ppp_112283690, ppp_112286468, ppp_112287950, ppp_112290505, ppp_112291146, ppp_112291361	zma_100193097, zma_100273397, zma_100284020, zma_100383172, zma_103629798, zma_103647976
OG0000326	ath_AT1G21070, ath_AT1G34020, ath_AT1G76670, ath_AT4G09810, ath_AT4G39390, ath_AT5G42420	cre_CHLRE_11g479950v5, cre_CHLRE_18g748947v5	Mp4g11620.1-0027-, Mp4g11620.2-0027-, Mp6g01940.1-0027-, Mp6g01940.2-0027-	ppp_112278506, ppp_112278507, ppp_112282114, ppp_112282581, ppp_112293397, ppp_112293779	zma_100193090, zma_100216942, zma_100282154, zma_100284122, zma_100284294, zma_100284629, zma_100384530
OG0000327	ath_AT1G19950, ath_AT1G75700, ath_AT2G36020, ath_AT5G42560	cre_CHLRE_01g027900v5	Mp1g07830.1-0027-, Mp1g07830.2-0027-, Mp1g07830.3-0027-, Mp1g07830.4-0027-, Mp1g07830.5-0027-, Mp1g07830.6-0027-, Mp1g07830.7-0027-, Mp1g07830.8-0027-	ppp_112282783, ppp_112284064, ppp_112287576, ppp_112289172, ppp_112291879, ppp_112293659	zma_100272804, zma_100273235, zma_100284353, zma_103647618, zma_109945973, zma_109945974
OG0000328	ath_AT1G07090, ath_AT2G31160, ath_AT3G04510, ath_AT3G23290, ath_AT5G28490, ath_AT5G58500		Mp2g00330.1-0027-	ppp_112273441, ppp_112275931, ppp_112277027, ppp_112285559	zma_100192495, zma_100192901, zma_100217012, zma_100217086, zma_100274783, zma_100275232, zma_100276429, zma_100278742, zma_100304411, zma_100381724, zma_100502216, zma_103629646, zma_103636537, zma_103651051
OG0000329	ath_AT1G10630, ath_AT1G23490, ath_AT1G70490, ath_AT2G47170, ath_AT3G62290, ath_AT5G14670	cre_CHLRE_02g142687v5, cre_CHLRE_12g486250v5	Mp2g11170.1-0027-, Mp3g13920.1-0027-, Mp7g13050.1-0027-	ppp_112281700, ppp_112281701, ppp_112281702, ppp_112288008, ppp_112289259, ppp_112289260, ppp_112289261	zma_100216623, zma_100280562, zma_100280918, zma_100282739, zma_100382775, zma_100384428, zma_732812
OG0000330	ath_AT1G03103, ath_AT1G36150, ath_AT2G13820, ath_AT2G27130, ath_AT2G48130, ath_AT3G22570, ath_AT3G22580, ath_AT3G22600, ath_AT3G43720, ath_AT4G08670, ath_AT4G14815, ath_AT5G09370, ath_AT5G13900, ath_AT5G64080		Mp8g18180.1-0027-		zma_100192116, zma_100281099, zma_100281959, zma_100282960, zma_100283521, zma_100285219, zma_100285403, zma_100286065, zma_103640483, zma_103648254
OG0000331	ath_AT1G30900, ath_AT2G14720, ath_AT2G14740, ath_AT2G30290, ath_AT2G34940, ath_AT3G52850, ath_AT4G20110	cre_CHLRE_02g095111v5	Mp6g18540.1-0027-, Mp7g13540.1-0027-	ppp_112281812, ppp_112284878, ppp_112284992, ppp_112288399, ppp_112288416, ppp_112288762, ppp_112288775, ppp_112292696	zma_100191845, zma_100286125, zma_100383090, zma_100383531, zma_103634617, zma_103647159, zma_542350
OG0000332	ath_AT2G26190, ath_AT3G13600, ath_AT3G52870, ath_AT3G58480, ath_AT4G33050, ath_AT5G57010	cre_CHLRE_16g686600v5	Mp4g19780.1-0027-, Mp4g19840.1-0027-, Mp4g19840.2-0027-, Mp4g19840.3-0027-, Mp4g19840.4-0027-	ppp_112289168	zma_100273114, zma_100279877, zma_100285050, zma_100383227, zma_100383398, zma_103631766, zma_103633468, zma_103635434, zma_103639108, zma_103643581, zma_109940432, zma_109944957
OG0000333	ath_AT3G01940, ath_AT3G01950, ath_AT3G27027, ath_AT3G27030, ath_AT3G48660, ath_AT5G08391, ath_AT5G14110, ath_AT5G40980, ath_AT5G50560, ath_AT5G50660, ath_AT5G63500		Mp3g17370.1-0027-, Mp5g14720.1-0027-, MpVg00555.1-0027-	ppp_112283504, ppp_112284785	zma_100193640, zma_100275259, zma_100275315, zma_100276184, zma_100276433, zma_100277266, zma_100279052, zma_103632238, zma_109941685
OG0000334	ath_AT3G09900, ath_AT3G46060, ath_AT3G53610, ath_AT5G03520, ath_AT5G59840	cre_CHLRE_15g641800v5	Mp2g07430.1-0027-, Mp4g20100.1-0027-, Mp5g17050.1-0027-, Mp7g06380.1-0027-	ppp_112277150, ppp_112282902, ppp_112284089, ppp_112293100, ppp_112293101	zma_100192989, zma_100272423, zma_100273222, zma_100273382, zma_100502497, zma_103635765, zma_103639686, zma_103643924, zma_103644714, zma_103649028
OG0000335		cre_CHLRE_06g264800v5, cre_CHLRE_06g264900v5, cre_CHLRE_06g265400v5, cre_CHLRE_06g266750v5, cre_CHLRE_06g268100v5, cre_CHLRE_06g268250v5, cre_CHLRE_06g271376v5, cre_CHLRE_06g273850v5, cre_CHLRE_06g274250v5, cre_CHLRE_06g274750v5, cre_CHLRE_06g275800v5, cre_CHLRE_06g276550v5, cre_CHLRE_06g276900v5, cre_CHLRE_12g504550v5, cre_CHLRE_12g504700v5, cre_CHLRE_12g505600v5, cre_CHLRE_12g506200v5, cre_CHLR…
OG0000336		cre_CHLRE_01g020850v5, cre_CHLRE_01g044350v5, cre_CHLRE_02g085100v5, cre_CHLRE_04g223350v5, cre_CHLRE_05g236650v5, cre_CHLRE_05g237800v5, cre_CHLRE_07g320700v5, cre_CHLRE_07g320750v5, cre_CHLRE_07g321150v5, cre_CHLRE_07g348650v5, cre_CHLRE_08g358571v5, cre_CHLRE_09g387200v5, cre_CHLRE_09g387350v5, cre_CHLRE_09g388650v5, cre_CHLRE_09g412600v5, cre_CHLRE_11g467678v5, cre_CHLRE_11g479000v5, cre_CHLR…
OG0000337		cre_CHLRE_03g200900v5, cre_CHLRE_06g285350v5, cre_CHLRE_06g288600v5, cre_CHLRE_06g299900v5, cre_CHLRE_06g299950v5, cre_CHLRE_09g398956v5, cre_CHLRE_10g442300v5, cre_CHLRE_10g445800v5, cre_CHLRE_12g535300v5, cre_CHLRE_12g536200v5, cre_CHLRE_12g536301v5, cre_CHLRE_12g536350v5, cre_CHLRE_12g536412v5, cre_CHLRE_12g536425v5, cre_CHLRE_12g536650v5, cre_CHLRE_12g536683v5, cre_CHLRE_13g563350v5, cre_CHLR…
OG0000338			Mp2g03460.1-0027-, Mp2g03460.2-0027-, Mp3g24140.1-0027-, Mp3g24150.1-0027-, Mp3g24160.1-0027-, Mp3g24170.1-0027-, Mp3g24180.1-0027-, Mp3g24210.1-0027-, Mp4g06150.1-0027-, Mp5g16440.1-0027-, Mp5g16450.1-0027-, Mp5g16460.1-0027-, Mp5g16470.1-0027-, Mp5g16480.1-0027-, Mp5g16510.1-0027-, Mp5g16510.2-0027-, Mp5g16510.3-0027-, Mp5g16520.1-0027-, Mp5g16520.2-0027-, Mp5g16530.1-0027-, Mp5g20050.1-0027-, …
OG0000339			Mp4g18000.1-0027-, Mp4g18000.10-0027-, Mp4g18000.11-0027-, Mp4g18000.12-0027-, Mp4g18000.13-0027-, Mp4g18000.14-0027-, Mp4g18000.15-0027-, Mp4g18000.16-0027-, Mp4g18000.17-0027-, Mp4g18000.18-0027-, Mp4g18000.19-0027-, Mp4g18000.2-0027-, Mp4g18000.20-0027-, Mp4g18000.21-0027-, Mp4g18000.22-0027-, Mp4g18000.23-0027-, Mp4g18000.24-0027-, Mp4g18000.25-0027-, Mp4g18000.3-0027-, Mp4g18000.4-0027-, Mp4…
OG0000340			Mp5g02520.1-0027-, Mp5g06870.1-0027-, Mp5g06880.1-0027-, Mp5g07230.1-0027-, Mp5g07700.1-0027-, Mp5g07820.1-0027-, Mp5g07830.1-0027-, Mp5g07850.1-0027-, Mp5g10730.1-0027-, Mp5g10730.2-0027-, Mp5g10740.1-0027-, Mp5g12110.1-0027-, Mp5g12120.1-0027-, Mp5g13640.1-0027-, Mp5g13650.1-0027-, Mp5g17450.1-0027-, Mp5g17460.1-0027-, Mp5g17470.1-0027-, Mp5g17480.1-0027-, Mp5g17490.1-0027-, Mp5g17490.2-0027-, …
OG0000341			MpVg00340.1-0027-, MpVg00340.10-0027-, MpVg00340.11-0027-, MpVg00340.12-0027-, MpVg00340.13-0027-, MpVg00340.14-0027-, MpVg00340.15-0027-, MpVg00340.16-0027-, MpVg00340.17-0027-, MpVg00340.18-0027-, MpVg00340.19-0027-, MpVg00340.2-0027-, MpVg00340.20-0027-, MpVg00340.21-0027-, MpVg00340.22-0027-, MpVg00340.23-0027-, MpVg00340.24-0027-, MpVg00340.25-0027-, MpVg00340.3-0027-, MpVg00340.4-0027-, MpV…
OG0000342				ppp_112272695, ppp_112274173, ppp_112274281, ppp_112275149, ppp_112277463, ppp_112278105, ppp_112278487, ppp_112279325, ppp_112279664, ppp_112280184, ppp_112280778, ppp_112280794, ppp_112282085, ppp_112282270, ppp_112287333, ppp_112288293, ppp_112290227, ppp_112290336, ppp_112290447, ppp_112290806, ppp_112293846, ppp_112294332, ppp_112294981, ppp_112295411, ppp_112295421
OG0000343					zma_100192775, zma_100274860, zma_100501330, zma_103626298, zma_103626664, zma_103628092, zma_103628754, zma_103630741, zma_103630777, zma_103633216, zma_103633318, zma_103633553, zma_103635532, zma_103645189, zma_103648820, zma_103650289, zma_103652044, zma_103653098, zma_103653487, zma_103654591, zma_109939330, zma_109940566, zma_109942132, zma_109943386, zma_111589305
OG0000344					zma_100382585, zma_100384518, zma_103638322, zma_103640037, zma_103640060, zma_103644130, zma_103645869, zma_103648468, zma_103648902, zma_103651862, zma_103653689, zma_103655186, zma_109940226, zma_109940406, zma_109940409, zma_109940799, zma_109941065, zma_109941121, zma_109941751, zma_109942521, zma_109942539, zma_109942542, zma_109943443, zma_109944438, zma_109945101
OG0000345	ath_AT1G11608, ath_AT1G12170, ath_AT1G12190, ath_AT1G32430, ath_AT1G47390, ath_AT1G51290, ath_AT1G51320, ath_AT1G53325, ath_AT1G58090, ath_AT1G59630, ath_AT2G07120, ath_AT2G14710, ath_AT2G17310, ath_AT3G16555, ath_AT3G16580, ath_AT3G16590, ath_AT3G17710, ath_AT3G18340, ath_AT3G21410, ath_AT3G44130, ath_AT3G51171, ath_AT3G59590, ath_AT3G59610, ath_AT5G37040
OG0000346	ath_AT1G09665, ath_AT1G19960, ath_AT1G47370, ath_AT1G57670, ath_AT1G57830, ath_AT1G57850, ath_AT1G60320, ath_AT1G65390, ath_AT2G03030, ath_AT2G03300, ath_AT2G32140, ath_AT4G11340, ath_AT4G19910, ath_AT4G19920, ath_AT4G19925, ath_AT4G23510, ath_AT4G23515, ath_AT5G44900, ath_AT5G44910, ath_AT5G44920, ath_AT5G45000, ath_AT5G45070, ath_AT5G45080, ath_AT5G45220
OG0000347	ath_AT1G02770, ath_AT1G19060, ath_AT1G19565, ath_AT1G22090, ath_AT1G23950, ath_AT1G23960, ath_AT1G23970, ath_AT1G24388, ath_AT1G27860, ath_AT1G28500, ath_AT2G20620, ath_AT3G19520, ath_AT3G20555, ath_AT3G25080, ath_AT3G44770, ath_AT3G57210, ath_AT4G11700, ath_AT4G17700, ath_AT4G17990, ath_AT4G20095, ath_AT4G28920, ath_AT4G29550, ath_AT5G41640, ath_AT5G63820
OG0000348	ath_AT1G20220, ath_AT1G76010, ath_AT3G07030	cre_CHLRE_09g409500v5	Mp3g02600.1-0027-, Mp3g02600.2-0027-	ppp_112273641, ppp_112275457, ppp_112276934	zma_100194264, zma_100272445, zma_100273027, zma_100276330, zma_100280198, zma_103625906, zma_103627000, zma_103628570, zma_103630616, zma_103634605, zma_103641093, zma_103645226, zma_103651435, zma_103652231, zma_109944067
OG0000349	ath_AT1G03550, ath_AT1G11180, ath_AT1G32050, ath_AT1G61250, ath_AT2G20840	cre_CHLRE_02g089900v5	Mp2g20380.1-0027-, Mp6g17870.1-0027-	ppp_112277118, ppp_112278679, ppp_112282458, ppp_112287412, ppp_112289903	zma_100192766, zma_100282807, zma_100283828, zma_100284090, zma_100284626, zma_100285595, zma_100285854, zma_100303986, zma_103626076, zma_103635827, zma_103653055
OG0000350	ath_AT1G09160, ath_AT1G47380, ath_AT1G68410	cre_CHLRE_10g454450v5	Mp2g17470.1-0027-	ppp_112279160, ppp_112279393, ppp_112284990, ppp_112286481, ppp_112288432, ppp_112288999, ppp_112290835	zma_100272395, zma_100273174, zma_100273605, zma_100280394, zma_100283146, zma_100283184, zma_100284946, zma_100285147, zma_100286097, zma_100382524, zma_100384560, zma_103645558
OG0000351	ath_AT1G31950, ath_AT1G33750, ath_AT1G48800, ath_AT1G48820, ath_AT1G66020, ath_AT1G70080, ath_AT2G23230, ath_AT2G37140, ath_AT3G14490, ath_AT3G14520, ath_AT3G14540, ath_AT3G29110, ath_AT3G29190, ath_AT3G29410, ath_AT3G32030, ath_AT4G13280, ath_AT4G13300, ath_AT4G15870, ath_AT4G20200, ath_AT4G20210, ath_AT4G20230, ath_AT5G23960, ath_AT5G44630, ath_AT5G48110
OG0000352	ath_AT1G02840, ath_AT1G09140, ath_AT3G49430, ath_AT4G02430	cre_CHLRE_01g026450v5	MpVg00980.1-0027-, MpVg00980.10-0027-, MpVg00980.11-0027-, MpVg00980.2-0027-, MpVg00980.3-0027-, MpVg00980.4-0027-, MpVg00980.5-0027-, MpVg00980.6-0027-, MpVg00980.7-0027-, MpVg00980.8-0027-, MpVg00980.9-0027-	ppp_112279102, ppp_112287739, ppp_112294846	zma_100217203, zma_100284054, zma_100285019, zma_103628598, zma_103637060
OG0000353	ath_AT1G10390, ath_AT1G59660, ath_AT1G80680	cre_CHLRE_02g086887v5	Mp2g01050.1-0027-	ppp_112277708, ppp_112277903, ppp_112278008, ppp_112280021	zma_100275928, zma_100279429, zma_101202711, zma_103626852, zma_103628666, zma_103636786, zma_103639534, zma_103640102, zma_103643791, zma_103643798, zma_103645182, zma_103645521, zma_103648481, zma_103649227, zma_103652516
OG0000354	ath_AT1G13080, ath_AT1G13090, ath_AT1G13100, ath_AT1G13110, ath_AT3G26150, ath_AT3G26160, ath_AT3G26170, ath_AT3G26180, ath_AT3G26190, ath_AT3G26200, ath_AT3G26210, ath_AT3G26220, ath_AT3G26230, ath_AT3G26270, ath_AT3G26280, ath_AT3G26830, ath_AT3G44250, ath_AT3G53280, ath_AT3G53290, ath_AT3G53300, ath_AT3G53305, ath_AT5G35715				zma_100194166, zma_100273473
OG0000355	ath_AT1G09310, ath_AT1G30020, ath_AT1G56580, ath_AT4G24130, ath_AT5G46230		Mp1g00970.1-0027-, Mp4g20030.1-0027-, Mp7g02720.1-0027-	ppp_112288002, ppp_112290958, ppp_112294152	zma_100276059, zma_100276192, zma_100276213, zma_100276523, zma_100278076, zma_100278952, zma_103631894, zma_103631895, zma_103645823, zma_103645824, zma_103645825, zma_103645826, zma_103651416
OG0000356	ath_AT1G04960, ath_AT1G24265, ath_AT1G24267, ath_AT1G27000, ath_AT2G02730	cre_CHLRE_16g668350v5	Mp2g05340.1-0027-, Mp2g05340.2-0027-, Mp2g05340.3-0027-, Mp2g05340.4-0027-, Mp2g05340.5-0027-, Mp2g05340.6-0027-, Mp8g07620.1-0027-	ppp_112277199, ppp_112287265, ppp_112291495	zma_100192639, zma_100276494, zma_100277536, zma_100382685, zma_100383213, zma_103630219, zma_103635983, zma_111589252
OG0000357	ath_AT1G08065, ath_AT1G08080, ath_AT2G28210, ath_AT3G52720, ath_AT4G20990, ath_AT4G21000, ath_AT5G04180, ath_AT5G56330		Mp2g17100.1-0027-, Mp2g17100.2-0027-, Mp2g17100.3-0027-, Mp6g03300.1-0027-, Mp6g14480.1-0027-, Mp8g01230.1-0027-	ppp_112273570, ppp_112279856	zma_100193864, zma_100272575, zma_100274185, zma_100280638, zma_100282652, zma_100384165, zma_100384578, zma_109945688
OG0000358	ath_AT1G32127, ath_AT1G49470, ath_AT1G55230, ath_AT1G55240, ath_AT5G13890, ath_AT5G19870	cre_CHLRE_06g283900v5, cre_CHLRE_06g299350v5	Mp1g00440.1-0027-, Mp4g21840.1-0027-, Mp6g10160.1-0027-	ppp_112280815, ppp_112283013, ppp_112286156, ppp_112287336, ppp_112289252, ppp_112291602	zma_100191315, zma_100272958, zma_100280959, zma_100283517, zma_100285697, zma_100383197, zma_103652782
OG0000359	ath_AT1G13730, ath_AT1G69250, ath_AT2G03640, ath_AT3G07250, ath_AT3G24463, ath_AT3G25150, ath_AT3G55540, ath_AT5G43960, ath_AT5G48650, ath_AT5G60980	cre_CHLRE_02g092400v5	Mp4g17080.1-0027-	ppp_112276646, ppp_112277792, ppp_112278034, ppp_112285952	zma_100193813, zma_100216804, zma_100282288, zma_100284101, zma_100284724, zma_100382436, zma_100382927, zma_103636080
OG0000360	ath_AT1G01580, ath_AT1G01590, ath_AT1G23020, ath_AT5G23980, ath_AT5G23990, ath_AT5G49730, ath_AT5G49740, ath_AT5G50160	cre_CHLRE_04g227400v5	Mp1g14960.1-0027-, Mp6g11890.1-0027-, Mp6g11910.1-0027-, Mp6g11920.1-0027-, Mp6g12800.1-0027-, Mp6g13970.1-0027-, Mp6g13990.1-0027-, Mp6g14020.1-0027-	ppp_112278480, ppp_112283332, ppp_112286383, ppp_112288516, ppp_112293012, ppp_112294215	zma_100281526
OG0000361	ath_AT1G34490, ath_AT1G34500, ath_AT1G34520, ath_AT3G51970, ath_AT5G51420, ath_AT5G55320, ath_AT5G55330, ath_AT5G55340, ath_AT5G55350, ath_AT5G55360, ath_AT5G55370, ath_AT5G55380	cre_CHLRE_02g098050v5, cre_CHLRE_07g349966v5, cre_CHLRE_07g350050v5, cre_CHLRE_16g685300v5	Mp6g01480.1-0027-	ppp_112279291, ppp_112288014	zma_100192487, zma_100280777, zma_100283756, zma_100285318, zma_110774640
OG0000362	ath_AT1G02730, ath_AT2G33100, ath_AT3G03050, ath_AT4G38190, ath_AT5G16910		Mp2g02440.1-0027-, Mp2g05640.1-0027-, Mp2g05660.1-0027-, Mp2g05670.1-0027-, Mp5g24530.1-0027-, Mp5g24550.1-0027-	ppp_112275135, ppp_112277318, ppp_112282810, ppp_112283650, ppp_112284111, ppp_112291355, ppp_112294283, ppp_112294395	zma_100216739, zma_100383550, zma_103637736, zma_103638409, zma_103643347
OG0000363	ath_AT1G49160, ath_AT1G64630, ath_AT3G04910, ath_AT3G18750, ath_AT3G22420, ath_AT3G48260, ath_AT3G51630, ath_AT5G28080, ath_AT5G41990, ath_AT5G55560, ath_AT5G58350	cre_CHLRE_01g040150v5, cre_CHLRE_01g040200v5	Mp2g01980.1-0027-	ppp_112278374, ppp_112278693	zma_100272599, zma_100273338, zma_100273552, zma_100286279, zma_103629262, zma_103653903, zma_103654279, zma_103655248
OG0000364	ath_AT1G35140, ath_AT4G08950, ath_AT5G09440, ath_AT5G64260		Mp7g05020.1-0027-, Mp7g05040.1-0027-, Mp7g05050.1-0027-, Mp7g05080.1-0027-, Mp7g05090.1-0027-, Mp7g05100.1-0027-, Mp7g19240.1-0027-, Mp7g19250.1-0027-	ppp_112281820, ppp_112289347, ppp_112290612	zma_100281252, zma_100283062, zma_100284458, zma_100383991, zma_100501091, zma_103627762, zma_103629921, zma_103637861, zma_103654240
OG0000365	ath_AT1G07890, ath_AT3G09640, ath_AT4G35000, ath_AT4G35970	cre_CHLRE_09g401886v5	Mp2g08960.1-0027-, Mp2g08960.2-0027-, Mp4g08890.1-0027-, Mp4g08890.2-0027-	ppp_112273052, ppp_112273380, ppp_112273527	zma_100193965, zma_100282326, zma_100283822, zma_100285887, zma_103634173, zma_103634427, zma_103637520, zma_103639279, zma_103644971, zma_103647558, zma_103656053, zma_542476
OG0000366	ath_AT1G11765, ath_AT1G28305, ath_AT1G28306, ath_AT2G06090, ath_AT2G23142, ath_AT2G23148, ath_AT2G24870, ath_AT2G24880, ath_AT3G10460, ath_AT3G24060, ath_AT3G26860, ath_AT3G26870, ath_AT3G26880, ath_AT3G27329, ath_AT3G27331, ath_AT3G27680, ath_AT4G10895, ath_AT4G29037, ath_AT5G04047, ath_AT5G04347, ath_AT5G04350, ath_AT5G27238, ath_AT5G38435, ath_AT5G38440
OG0000367	ath_AT1G07440, ath_AT1G07450, ath_AT2G29150, ath_AT2G29170, ath_AT2G29260, ath_AT2G29290, ath_AT2G29300, ath_AT2G29310, ath_AT2G29320, ath_AT2G29330, ath_AT2G29340, ath_AT2G29350, ath_AT2G29360, ath_AT2G29370, ath_AT2G30670, ath_AT5G06060	cre_CHLRE_16g682100v5	Mp2g10760.1-0027-	ppp_112284958	zma_100273624, zma_100281855, zma_100282692, zma_100284821, zma_103652733
OG0000368	ath_AT1G49010, ath_AT2G38090, ath_AT3G11280, ath_AT5G01200, ath_AT5G05790, ath_AT5G08520, ath_AT5G58900	cre_CHLRE_10g430750v5	Mp2g13020.1-0027-, Mp2g13020.2-0027-, Mp5g11830.1-0027-	ppp_112277878, ppp_112281124	zma_100192816, zma_100279596, zma_100279751, zma_100280222, zma_103634651, zma_103634816, zma_103637126, zma_103645056, zma_107275231, zma_109942578, zma_109942920
OG0000369	ath_AT1G03840, ath_AT1G55110, ath_AT3G13810, ath_AT3G45260, ath_AT3G50700, ath_AT4G02670, ath_AT5G03150, ath_AT5G44160, ath_AT5G66730		Mp2g24110.1-0027-, Mp5g20530.1-0027-	ppp_112275868, ppp_112277461, ppp_112285048, ppp_112289255	zma_100278452, zma_100279631, zma_100279632, zma_103628667, zma_103634926, zma_103635024, zma_103649531, zma_103649624, zma_541693
OG0000370	ath_AT1G09530, ath_AT4G36930, ath_AT5G67110		Mp3g17350.1-0027-, Mp3g17350.10-0027-, Mp3g17350.11-0027-, Mp3g17350.12-0027-, Mp3g17350.13-0027-, Mp3g17350.2-0027-, Mp3g17350.3-0027-, Mp3g17350.4-0027-, Mp3g17350.5-0027-, Mp3g17350.6-0027-, Mp3g17350.7-0027-, Mp3g17350.8-0027-, Mp3g17350.9-0027-	ppp_112275291, ppp_112286119, ppp_112291418, ppp_112294434	zma_100193167, zma_100216625, zma_100272925, zma_100280552
OG0000371	ath_AT2G21200, ath_AT2G21210, ath_AT3G03820, ath_AT3G03830, ath_AT3G03840, ath_AT3G03847, ath_AT3G03850, ath_AT4G13790, ath_AT4G34770, ath_AT4G34780, ath_AT4G34790, ath_AT4G34800, ath_AT4G34810, ath_AT4G38825, ath_AT4G38840, ath_AT4G38850, ath_AT5G18010, ath_AT5G18020, ath_AT5G18030, ath_AT5G18050, ath_AT5G18060, ath_AT5G18080				zma_103646803, zma_103653123
OG0000372	ath_AT3G12250, ath_AT5G06839, ath_AT5G06950, ath_AT5G06960		Mp2g13330.1-0027-, Mp2g13330.2-0027-, Mp2g13330.3-0027-, Mp2g13330.4-0027-, Mp2g13330.5-0027-, Mp2g13330.6-0027-, Mp2g13330.7-0027-, Mp2g13330.8-0027-	ppp_112284288, ppp_112291481, ppp_112292828, ppp_112293095	zma_100193779, zma_100217305, zma_100272950, zma_100274089, zma_100279481, zma_100384496, zma_542407, zma_542756
OG0000373			Mp1g03330.1-0027-, Mp1g16840.1-0027-, Mp1g18420.1-0027-, Mp1g24420.1-0027-, Mp2g08860.1-0027-, Mp2g10370.1-0027-, Mp2g26060.1-0027-, Mp2g26070.1-0027-, Mp3g02330.1-0027-, Mp4g05870.1-0027-, Mp4g10920.1-0027-, Mp4g12720.1-0027-, Mp4g14370.1-0027-, Mp4g23400.1-0027-, Mp5g03430.1-0027-, Mp5g07130.1-0027-, Mp5g18930.1-0027-, Mp6g09510.1-0027-, Mp6g11550.1-0027-, Mp7g07940.1-0027-, Mp7g07950.1-0027-, …
OG0000374			Mp2g01470.1-0027-, Mp2g01530.1-0027-, Mp2g01540.1-0027-, Mp2g01550.1-0027-, Mp2g01570.1-0027-, Mp2g01580.1-0027-, Mp2g01590.1-0027-, Mp2g01640.1-0027-, Mp2g01650.1-0027-, Mp2g05410.1-0027-, Mp2g05430.1-0027-, Mp2g05450.1-0027-, Mp2g18170.1-0027-, Mp2g18180.1-0027-, Mp2g21690.1-0027-, Mp3g09670.1-0027-, Mp3g09680.1-0027-, Mp3g09690.1-0027-, Mp3g09700.1-0027-, Mp3g09710.1-0027-, Mp5g23420.1-0027-, …
OG0000375			Mp2g03790.1-0027-, Mp4g02700.1-0027-, Mp4g05370.1-0027-, Mp4g07980.1-0027-, Mp4g08020.1-0027-, Mp4g08020.2-0027-, Mp4g08030.1-0027-, Mp4g08040.1-0027-, Mp4g08050.1-0027-, Mp4g15320.1-0027-, Mp4g15320.2-0027-, Mp4g17920.1-0027-, Mp4g18140.1-0027-, Mp4g20490.1-0027-, Mp4g20490.2-0027-, Mp4g22480.1-0027-, Mp5g13380.1-0027-, Mp5g15790.1-0027-, Mp6g06880.1-0027-, Mp6g06900.1-0027-, Mp7g03670.1-0027-, …	ppp_112276318
OG0000376			Mp2g17120.1-0027-, Mp2g26700.1-0027-, Mp3g14950.1-0027-, Mp4g05650.1-0027-, Mp4g10800.1-0027-, Mp4g13420.1-0027-, Mp5g10800.1-0027-	ppp_112274230, ppp_112274259, ppp_112278680, ppp_112283148, ppp_112289071, ppp_112294266	zma_100273153, zma_100279597, zma_100279968, zma_100281181, zma_100281654, zma_100284686, zma_100284951, zma_103631958, zma_103632819, zma_103647360, zma_103653333
OG0000377			Mp3g02140.1-0027-, Mp3g02140.10-0027-, Mp3g02140.11-0027-, Mp3g02140.12-0027-, Mp3g02140.13-0027-, Mp3g02140.14-0027-, Mp3g02140.15-0027-, Mp3g02140.16-0027-, Mp3g02140.17-0027-, Mp3g02140.18-0027-, Mp3g02140.19-0027-, Mp3g02140.2-0027-, Mp3g02140.20-0027-, Mp3g02140.21-0027-, Mp3g02140.22-0027-, Mp3g02140.23-0027-, Mp3g02140.24-0027-, Mp3g02140.3-0027-, Mp3g02140.4-0027-, Mp3g02140.5-0027-, Mp3g…
OG0000378			Mp4g09300.1-0027-, Mp6g02890.1-0027-, Mp6g02960.1-0027-, Mp6g02970.1-0027-, Mp6g02980.1-0027-, Mp6g02990.1-0027-, Mp6g03000.1-0027-, Mp6g03010.1-0027-, Mp6g03030.1-0027-, Mp6g03030.2-0027-, Mp6g03050.1-0027-, Mp6g03060.1-0027-, Mp6g03070.1-0027-, Mp6g03080.1-0027-, Mp6g03090.1-0027-, Mp6g03100.1-0027-, Mp6g03100.2-0027-, Mp6g03110.1-0027-, Mp6g03120.1-0027-, Mp6g05470.1-0027-, Mp6g13380.1-0027-, …		zma_100286330, zma_542216
OG0000379					zma_100191515, zma_100272506, zma_100273925, zma_100275472, zma_100278607, zma_100381941, zma_103627214, zma_103628650, zma_103631129, zma_103637952, zma_103638516, zma_103638545, zma_103640093, zma_103642855, zma_103643432, zma_103648788, zma_103648883, zma_103650508, zma_103650541, zma_103650573, zma_103654143, zma_103655397, zma_109940312, zma_109945068
OG0000380					zma_100272433, zma_103628692, zma_103631339, zma_103633694, zma_103636871, zma_103642924, zma_103648911, zma_103649790, zma_103651017, zma_109939253, zma_109941195, zma_109941808, zma_109941816, zma_109944175, zma_109944188, zma_109944281, zma_109944344, zma_109944445, zma_109944570, zma_109945110, zma_109945670, zma_109945818, zma_109945963, zma_111590850
OG0000381					zma_100273345, zma_100286113, zma_103641112, zma_103641113, zma_103641117, zma_103641119, zma_103641518, zma_103653008, zma_103653009, zma_103653010, zma_103653011, zma_103653012, zma_103653013, zma_103653014, zma_103653015, zma_103653016, zma_103653018, zma_103653019, zma_103653021, zma_103653022, zma_103653023, zma_103653024, zma_103653025, zma_109945489
OG0000382					zma_100383683, zma_103626706, zma_103627036, zma_103627090, zma_103632251, zma_103633018, zma_103633877, zma_103636735, zma_103636832, zma_103638377, zma_103639666, zma_103642718, zma_103647227, zma_103647302, zma_103647562, zma_103652281, zma_103653842, zma_103654378, zma_103654685, zma_103654848, zma_103655424, zma_109939262, zma_109945736, zma_109945800
OG0000383					zma_103626742, zma_103642591, zma_103647294, zma_109940270, zma_109940272, zma_109940275, zma_109940280, zma_109940324, zma_109940325, zma_109943053, zma_109943338, zma_109943339, zma_109943370, zma_109943374, zma_109943377, zma_109943378, zma_109943379, zma_109943382, zma_109943401, zma_109943402, zma_109943404, zma_109943406, zma_109943407, zma_109944032
OG0000384					zma_100382600, zma_103626342, zma_103628015, zma_103630337, zma_103632369, zma_103634654, zma_103636877, zma_103637281, zma_103638135, zma_103639838, zma_103640638, zma_103641227, zma_103644440, zma_103644834, zma_103645626, zma_103652412, zma_103655242, zma_103655251, zma_103655971, zma_109939428, zma_109939841, zma_109940315, zma_109941222, zma_109942491
OG0000385	ath_AT1G23730, ath_AT1G58180, ath_AT1G70410, ath_AT3G01500, ath_AT4G33580, ath_AT5G14740	cre_CHLRE_09g405750v5, cre_CHLRE_13g607350v5	Mp3g08980.1-0027-, Mp6g07320.1-0027-, Mp8g15740.1-0027-	ppp_112273205, ppp_112276392, ppp_112284757, ppp_112286940, ppp_112293188, ppp_112296080	zma_100272439, zma_100274597, zma_100275493, zma_100283312, zma_100285064, zma_100382491
OG0000386	ath_AT1G49260, ath_AT1G53470, ath_AT1G78610, ath_AT2G17000, ath_AT2G17010, ath_AT3G14810, ath_AT5G12080, ath_AT5G19520	cre_CHLRE_12g505800v5	Mp1g10420.1-0027-, Mp8g14680.1-0027-	ppp_112277913, ppp_112278306, ppp_112284424, ppp_112288572, ppp_112288830	zma_100304377, zma_103625685, zma_103637910, zma_103641987, zma_103646080, zma_103653893, zma_103654560
OG0000387	ath_AT1G12440, ath_AT1G51200, ath_AT2G27580, ath_AT2G36320, ath_AT3G52800, ath_AT4G12040, ath_AT4G14225, ath_AT4G22820, ath_AT4G25380	cre_CHLRE_09g400100v5	Mp1g28090.1-0027-, Mp1g28090.2-0027-, Mp1g28090.3-0027-, Mp4g23510.1-0027-	ppp_112277476, ppp_112278634, ppp_112282605, ppp_112284021, ppp_112284841, ppp_112288791	zma_100127534, zma_100191419, zma_542155
OG0000388	ath_AT1G10920, ath_AT1G50180, ath_AT1G53350, ath_AT1G58390, ath_AT1G58400, ath_AT1G58410, ath_AT1G58602, ath_AT1G58807, ath_AT1G58848, ath_AT1G59124, ath_AT1G59218, ath_AT1G59620, ath_AT1G59780, ath_AT3G46530, ath_AT3G46710, ath_AT3G46730, ath_AT3G50950, ath_AT4G16095, ath_AT5G35450, ath_AT5G43470, ath_AT5G48620				zma_103637688, zma_103638154
OG0000389	ath_AT1G66410, ath_AT2G27030, ath_AT2G41110, ath_AT3G43810, ath_AT3G56800, ath_AT5G21274, ath_AT5G37780	cre_CHLRE_03g178150v5	Mp1g00920.1-0027-, Mp1g00920.2-0027-	ppp_112273093, ppp_112276377, ppp_112287868, ppp_112288078, ppp_112291630	zma_100217114, zma_100381315, zma_103634668, zma_103639205, zma_541661, zma_542415, zma_542420, zma_542533
OG0000390	ath_AT1G32763, ath_AT1G59833, ath_AT2G03913, ath_AT2G03931, ath_AT2G03932, ath_AT2G03933, ath_AT2G03936, ath_AT2G03937, ath_AT2G03955, ath_AT2G13542, ath_AT2G14365, ath_AT2G22345, ath_AT2G33233, ath_AT2G34123, ath_AT2G42885, ath_AT3G04540, ath_AT3G04545, ath_AT3G16895, ath_AT3G17155, ath_AT3G48231, ath_AT5G19172, ath_AT5G19175, ath_AT5G28288
OG0000391	ath_AT1G55490, ath_AT2G28000, ath_AT3G13470, ath_AT5G18820, ath_AT5G56500	cre_CHLRE_04g231222v5, cre_CHLRE_07g339150v5, cre_CHLRE_17g741450v5	Mp1g21640.1-0027-, Mp5g20470.1-0027-	ppp_112277020, ppp_112278348, ppp_112283596, ppp_112285968, ppp_112293635, ppp_112295959	zma_100280498, zma_100281701, zma_103629384, zma_103630297, zma_103647277, zma_109941810, zma_542185
OG0000392	ath_AT1G23010, ath_AT1G71040	cre_CHLRE_07g331150v5, cre_CHLRE_07g332100v5	Mp3g16560.1-0027-, Mp4g15520.1-0027-, Mp8g01970.1-0027-, Mp8g04700.1-0027-, Mp8g04710.1-0027-, Mp8g04820.1-0027-, Mp8g04840.1-0027-, Mp8g10530.1-0027-, Mp8g10540.1-0027-, Mp8g10550.1-0027-, Mp8g17820.1-0027-, Mp8g18350.1-0027-, Mp8g18350.2-0027-, Mp8g18360.1-0027-, Mpzg00510.1-0027-	ppp_112273318, ppp_112279636	zma_100275791, zma_103649860
OG0000393	ath_AT1G49780, ath_AT1G66160, ath_AT3G02840, ath_AT3G19380, ath_AT5G37490		Mp2g06090.1-0027-, Mp3g01700.1-0027-, Mp3g11730.1-0027-, Mp7g11000.1-0027-, Mp7g11020.1-0027-	ppp_112272838, ppp_112274987, ppp_112279328, ppp_112279479, ppp_112281097, ppp_112281952, ppp_112287460	zma_100281470, zma_100281673, zma_100286029, zma_103637786, zma_103644871, zma_103655466
OG0000394	ath_AT1G13610, ath_AT1G66900, ath_AT2G24320, ath_AT3G01690, ath_AT3G30380, ath_AT4G24760, ath_AT4G31020, ath_AT5G14390, ath_AT5G38220	cre_CHLRE_03g207041v5	Mp5g07430.1-0027-	ppp_112288507	zma_100191431, zma_100273334, zma_100284035, zma_100285540, zma_100285590, zma_100383601, zma_100502206, zma_103627859, zma_103643089, zma_103651323, zma_103656003
OG0000395	ath_AT1G72680, ath_AT2G21730, ath_AT2G21890, ath_AT3G19450, ath_AT4G37970, ath_AT4G37980, ath_AT4G37990, ath_AT4G39330	cre_CHLRE_03g207550v5, cre_CHLRE_03g207800v5	Mp3g13380.1-0027-, Mp3g13380.2-0027-, Mp3g16070.1-0027-, Mp3g16080.1-0027-	ppp_112275486, ppp_112280435	zma_100191885, zma_100192586, zma_100216819, zma_100272868, zma_100273454, zma_100281336, zma_100281367
OG0000396	ath_AT1G10540, ath_AT1G60030, ath_AT2G05760, ath_AT2G34190, ath_AT5G49990, ath_AT5G62890	cre_CHLRE_17g716800v5	Mp6g08300.1-0027-, Mp6g08300.2-0027-, Mp6g08300.3-0027-, Mp6g08300.4-0027-, Mp8g05640.1-0027-, Mp8g07270.1-0027-, Mp8g07280.1-0027-	ppp_112277396	zma_100272944, zma_100273531, zma_100279209, zma_100282103, zma_100283406, zma_100284030, zma_100285674, zma_103652969
OG0000397	ath_AT1G20925, ath_AT1G71090, ath_AT1G76520, ath_AT1G76530, ath_AT2G17500, ath_AT5G01990, ath_AT5G65980	cre_CHLRE_13g564850v5	Mp2g19270.1-0027-, Mp2g19270.2-0027-, Mp5g12650.1-0027-, Mp5g19620.1-0027-	ppp_112272778, ppp_112275026, ppp_112284462, ppp_112291999, ppp_112292270	zma_100281451, zma_100281987, zma_103632939, zma_103642618, zma_103651075, zma_103651851
OG0000398	ath_AT1G55310, ath_AT3G13570, ath_AT3G55460, ath_AT5G18810	cre_CHLRE_01g038650v5, cre_CHLRE_13g586916v5	Mp4g01880.1-0027-, Mp4g01880.2-0027-	ppp_112278590, ppp_112282005, ppp_112282877, ppp_112283118	zma_100193374, zma_100193775, zma_100272550, zma_100283836, zma_100285628, zma_103626593, zma_103628634, zma_103635562, zma_103635616, zma_103635900, zma_103649056
OG0000399	ath_AT1G23140, ath_AT1G48590, ath_AT1G66360, ath_AT1G70790, ath_AT1G70800, ath_AT1G70810, ath_AT1G73580, ath_AT2G01540, ath_AT3G17980, ath_AT5G37740, ath_AT5G47710	cre_CHLRE_16g685573v5			zma_100193590, zma_100193853, zma_100272270, zma_100277892, zma_100279700, zma_100281857, zma_100381421, zma_103631888, zma_103633200, zma_103636093, zma_103641901
OG0000400	ath_AT1G19660, ath_AT1G75380, ath_AT5G66050	cre_CHLRE_16g688302v5	Mp1g11770.1-0027-, Mp2g15780.1-0027-, Mp2g15780.2-0027-, Mp2g15780.3-0027-, Mp2g15780.4-0027-	ppp_112273162, ppp_112276435, ppp_112278068, ppp_112279139, ppp_112285264, ppp_112285397, ppp_112285797, ppp_112291788, ppp_112294553	zma_100280101, zma_100303991, zma_103634274, zma_103652143, zma_732827
OG0000401	ath_AT1G16520, ath_AT1G56080, ath_AT4G15545	cre_CHLRE_02g097300v5	Mp1g14350.1-0027-, Mp1g14350.2-0027-, Mp1g14350.3-0027-, Mp1g14350.4-0027-	ppp_112275193, ppp_112277147, ppp_112279148, ppp_112282370, ppp_112283769, ppp_112291778, ppp_112292978	zma_100272657, zma_100272847, zma_100276765, zma_100277416, zma_100277799, zma_100278542, zma_103642055, zma_111590598
OG0000402	ath_AT1G63440, ath_AT5G44790	cre_CHLRE_16g682369v5	Mp3g13400.1-0027-, Mp8g14110.1-0027-	ppp_112273278, ppp_112278615, ppp_112285834, ppp_112285890, ppp_112286167, ppp_112287713, ppp_112287853, ppp_112287984, ppp_112288019, ppp_112288304, ppp_112288953, ppp_112292686	zma_100274413, zma_100501149, zma_103626849, zma_103640187, zma_103646092, zma_103647296
OG0000403	ath_AT2G16600, ath_AT2G21130, ath_AT3G56070, ath_AT3G62030, ath_AT4G34870, ath_AT4G38740, ath_AT5G13120	cre_CHLRE_01g002300v5, cre_CHLRE_12g495951v5, cre_CHLRE_12g544114v5, cre_CHLRE_12g544150v5	Mp2g15770.1-0027-, Mp7g15930.1-0027-	ppp_112276657, ppp_112286378, ppp_112290485	zma_100282887, zma_100283115, zma_103627222, zma_103629299, zma_103634647, zma_103653580, zma_109939964
OG0000404	ath_AT2G37060, ath_AT2G38880, ath_AT3G53340, ath_AT4G14540, ath_AT5G47640	cre_CHLRE_02g079200v5	Mp4g13360.1-0027-, Mp8g04400.1-0027-, Mp8g04400.2-0027-, Mp8g04400.3-0027-, Mp8g04400.4-0027-	ppp_112279242, ppp_112279260, ppp_112286845, ppp_112290068, ppp_112292489, ppp_112294317	zma_100273424, zma_100281247, zma_100281337, zma_100285917, zma_103647828, zma_542390
OG0000405	ath_AT2G24150, ath_AT4G30850, ath_AT4G37680, ath_AT4G38320, ath_AT5G20270	cre_CHLRE_06g303900v5	Mp1g18450.1-0027-, Mp1g18450.2-0027-, Mp2g06030.1-0027-, Mp8g00090.1-0027-, Mp8g00110.1-0027-	ppp_112286122, ppp_112286482, ppp_112291261, ppp_112292068, ppp_112293404	zma_100191343, zma_100191658, zma_100191682, zma_100276544, zma_103629707, zma_103632272, zma_103644078
OG0000406	ath_AT3G01280, ath_AT3G49920, ath_AT5G15090, ath_AT5G37610, ath_AT5G57490, ath_AT5G67500	cre_CHLRE_01g013700v5, cre_CHLRE_05g241950v5	Mp1g19020.1-0027-	ppp_112286994, ppp_112292873	zma_100273703, zma_100281095, zma_100281372, zma_100282722, zma_100282730, zma_100285974, zma_103639463, zma_103644412, zma_541795, zma_541796, zma_542412, zma_542622
OG0000407	ath_AT3G60180, ath_AT3G60961, ath_AT4G25280, ath_AT5G26667	cre_CHLRE_01g029750v5, cre_CHLRE_10g438650v5	Mp1g14700.1-0027-, Mp1g14700.2-0027-, Mp2g06730.1-0027-, Mp2g08630.1-0027-, Mp2g08630.2-0027-	ppp_112274569, ppp_112277455, ppp_112281119, ppp_112286314, ppp_112288512, ppp_112290148, ppp_112292557, ppp_112296111	zma_100193828, zma_100281735, zma_100282335, zma_100283047
OG0000408	ath_AT3G43790, ath_AT5G13740, ath_AT5G13750	cre_CHLRE_12g512200v5	Mp1g13390.1-0027-, Mp2g01400.1-0027-, Mp2g16940.1-0027-, Mp4g15260.1-0027-	ppp_112277428, ppp_112279669, ppp_112293481	zma_100191783, zma_100192005, zma_100273965, zma_100280090, zma_100281772, zma_100284468, zma_103636686, zma_103643145, zma_103650045, zma_103650238, zma_103650434, zma_541978
OG0000409	ath_AT4G24280, ath_AT4G32208, ath_AT4G37910, ath_AT5G09590, ath_AT5G49910	cre_CHLRE_06g250100v5, cre_CHLRE_09g393200v5	Mp8g07330.1-0027-, Mp8g13250.1-0027-, Mp8g13310.1-0027-	ppp_112275610, ppp_112276105, ppp_112278011, ppp_112281386, ppp_112284664, ppp_112284738, ppp_112284944	zma_100191408, zma_100280354, zma_100285374, zma_100286168, zma_103625973, zma_103650436
OG0000410	ath_AT5G64200		Mp3g01600.1-0027-, Mp3g01600.2-0027-, Mp3g22400.1-0027-, Mp3g22400.10-0027-, Mp3g22400.11-0027-, Mp3g22400.12-0027-, Mp3g22400.13-0027-, Mp3g22400.2-0027-, Mp3g22400.3-0027-, Mp3g22400.4-0027-, Mp3g22400.5-0027-, Mp3g22400.6-0027-, Mp3g22400.7-0027-, Mp3g22400.8-0027-, Mp3g22400.9-0027-	ppp_112285073, ppp_112285781	zma_100191156, zma_100272438, zma_100272627, zma_100282036, zma_100383636
OG0000411			Mp1g02150.1-0027-, Mp3g21900.1-0027-, Mp3g21930.1-0027-, Mp4g16970.1-0027-, Mp4g16980.1-0027-, Mp4g16990.1-0027-, Mp4g20340.1-0027-, Mp5g19380.1-0027-, Mp7g19150.1-0027-, Mp7g19150.2-0027-, Mp7g19150.3-0027-, Mp7g19150.4-0027-, Mp7g19150.5-0027-, Mp7g19150.6-0027-, Mp7g19160.1-0027-, Mp8g02570.1-0027-, Mp8g02600.1-0027-, Mp8g02620.1-0027-, Mp8g02640.1-0027-, Mp8g02640.2-0027-, Mp8g02650.1-0027-, …
OG0000412			Mp1g06810.1-0027-, Mp1g12900.1-0027-, Mp1g13630.1-0027-, Mp1g18240.1-0027-, Mp1g18250.1-0027-, Mp2g00640.1-0027-, Mp2g10840.1-0027-, Mp2g12280.1-0027-, Mp3g02730.1-0027-, Mp3g21180.1-0027-, Mp4g11040.1-0027-, Mp5g07840.1-0027-, Mp5g09650.1-0027-, Mp8g05040.1-0027-, Mp8g06530.1-0027-, Mp8g06700.1-0027-, Mp8g09740.1-0027-, MpVg00780.1-0027-, MpVg00870.1-0027-, MpVg01170.1-0027-, MpVg01190.1-0027-, …
OG0000413					zma_100193379, zma_100272619, zma_100275339, zma_103628160, zma_103631892, zma_103631897, zma_103631898, zma_103631899, zma_103631900, zma_103631901, zma_103631902, zma_103636237, zma_103636239, zma_103640383, zma_103642866, zma_103644684, zma_103649498, zma_103651255, zma_103652502, zma_109939242, zma_109939247, zma_109944462, zma_109945195
OG0000414	ath_AT1G10960, ath_AT1G60950, ath_AT2G27510	cre_CHLRE_14g626700v5, cre_CHLRE_16g658400v5, cre_CHLRE_17g700950v5	Mp2g15250.1-0027-, Mp4g16550.1-0027-	ppp_112279978, ppp_112279979, ppp_112281692, ppp_112281755, ppp_112281860, ppp_112288074	zma_100191704, zma_100283643, zma_100382495, zma_101027099, zma_103628935, zma_103653165, zma_541619, zma_542276
OG0000415	ath_AT1G08970, ath_AT1G54830, ath_AT1G56170, ath_AT3G48590, ath_AT5G63470	cre_CHLRE_12g556400v5	Mp1g01960.1-0027-, Mp1g01960.2-0027-, Mp1g04550.1-0027-	ppp_112277885, ppp_112279304, ppp_112286578, ppp_112287732, ppp_112290215, ppp_112291897	zma_100217109, zma_100273685, zma_100277570, zma_100281601, zma_100282924, zma_100283252, zma_100285814
OG0000416	ath_AT1G45215, ath_AT1G45221, ath_AT1G45223, ath_AT1G57760, ath_AT1G57775, ath_AT1G57777, ath_AT3G30383, ath_AT3G30385, ath_AT3G30387, ath_AT3G44115, ath_AT4G07515, ath_AT4G08025, ath_AT5G34881, ath_AT5G34882, ath_AT5G34883, ath_AT5G34885, ath_AT5G34887, ath_AT5G34905, ath_AT5G34908, ath_AT5G42567, ath_AT5G42955, ath_AT5G42957
OG0000417	ath_AT1G12880, ath_AT1G14860, ath_AT1G18300, ath_AT1G73540, ath_AT2G01670, ath_AT3G12600, ath_AT3G26690	cre_CHLRE_02g106500v5	Mp5g06600.1-0027-	ppp_112285203, ppp_112288171	zma_100191364, zma_100193633, zma_100193744, zma_100193807, zma_100282227, zma_100282276, zma_100282658, zma_100284751, zma_103627211, zma_103637481, zma_103649665
OG0000418	ath_AT1G08960, ath_AT1G54115, ath_AT3G14070, ath_AT5G17850, ath_AT5G17860	cre_CHLRE_14g625300v5, cre_CHLRE_16g683595v5	Mp8g14960.1-0027-, Mp8g14960.2-0027-, Mp8g14960.3-0027-, Mp8g14960.4-0027-	ppp_112272666, ppp_112280185, ppp_112287112	zma_100272741, zma_100274519, zma_100279327, zma_100281209, zma_103626028, zma_103636725, zma_103637424, zma_103649910
OG0000419	ath_AT1G06020, ath_AT1G06030, ath_AT1G50390, ath_AT1G66430, ath_AT2G31390, ath_AT3G59480, ath_AT4G10260, ath_AT5G51830	cre_CHLRE_13g561850v5	Mp1g07050.1-0027-	ppp_112273179, ppp_112273988, ppp_112274666, ppp_112278449, ppp_112283359, ppp_112285365, ppp_112291600, ppp_112293591	zma_100193286, zma_100502178, zma_542107, zma_542108
OG0000420	ath_AT1G11600, ath_AT1G64900, ath_AT1G64930, ath_AT1G64940, ath_AT1G64950, ath_AT2G12190, ath_AT3G03470, ath_AT3G10560, ath_AT3G10570, ath_AT5G04630, ath_AT5G04660, ath_AT5G61320		Mp4g09810.1-0027-, Mp6g18270.1-0027-	ppp_112287027, ppp_112295594	zma_100193472, zma_100193602, zma_100273592, zma_100279598, zma_100281112, zma_103636322
OG0000421	ath_AT1G62040, ath_AT2G05630, ath_AT2G45170, ath_AT3G60640, ath_AT4G04620, ath_AT4G16520, ath_AT4G21980	cre_CHLRE_16g689650v5	Mp1g21590.1-0027-, Mp1g21590.2-0027-, Mp5g05930.1-0027-	ppp_112282550, ppp_112282565, ppp_112291010, ppp_112291022, ppp_112291023, ppp_112294909	zma_100240694, zma_100240695, zma_100240696, zma_100240697, zma_100240698
OG0000422	ath_AT1G32790, ath_AT1G53650, ath_AT3G14450, ath_AT3G49390, ath_AT4G10610, ath_AT5G24440	cre_CHLRE_10g439700v5	Mp4g11450.1-0027-, Mp4g11450.2-0027-, Mp4g11450.3-0027-, Mp4g11450.4-0027-	ppp_112276952, ppp_112285690	zma_100191820, zma_100274095, zma_100282713, zma_100283708, zma_100501201, zma_103638760, zma_103640848, zma_103642930, zma_109941392
OG0000423	ath_AT1G43130, ath_AT2G18460, ath_AT2G20120, ath_AT2G20130	cre_CHLRE_17g741050v5	Mp6g18020.1-0027-, Mp7g00390.1-0027-, Mp7g00390.2-0027-	ppp_112287197, ppp_112287907, ppp_112291470, ppp_112291793	zma_100191373, zma_100193368, zma_100193766, zma_100217242, zma_100273275, zma_100281298, zma_100285618, zma_100304197, zma_103626947, zma_109942898
OG0000424	ath_AT1G02640, ath_AT1G78060, ath_AT3G19620, ath_AT5G09700, ath_AT5G09730, ath_AT5G10560, ath_AT5G49360, ath_AT5G64570		Mp2g08000.1-0027-, Mp2g08000.2-0027-, Mp2g08000.3-0027-, Mp2g23960.1-0027-, Mp2g23960.2-0027-, Mp2g23960.3-0027-, Mp2g23960.4-0027-, Mp5g02880.1-0027-	ppp_112272943	zma_100191418, zma_100279508, zma_100279996, zma_100381616, zma_103634158
OG0000425	ath_AT1G73450, ath_AT1G73460, ath_AT2G40120, ath_AT3G17750, ath_AT4G03175	cre_CHLRE_01g008550v5, cre_CHLRE_07g337300v5	Mp3g19940.1-0027-, Mp3g19940.2-0027-, Mp3g19940.3-0027-, Mp3g19940.4-0027-, Mp3g19940.5-0027-	ppp_112279891, ppp_112280431, ppp_112288073	zma_100191468, zma_100279465, zma_100281776, zma_100381461, zma_100501203, zma_103625933, zma_103637557
OG0000426	ath_AT1G69420, ath_AT2G33640, ath_AT3G22180, ath_AT4G15080	cre_CHLRE_10g429600v5	Mp1g28880.1-0027-, Mp1g28880.2-0027-, Mp4g09590.1-0027-	ppp_112279582, ppp_112279882, ppp_112286086, ppp_112289238, ppp_112294732	zma_100194215, zma_100279394, zma_100281655, zma_100382695, zma_100383158, zma_100383184, zma_103631961, zma_103647276, zma_103651960
OG0000427	ath_AT1G21080, ath_AT1G76700, ath_AT1G77020, ath_AT2G21510, ath_AT4G39150	cre_CHLRE_06g260350v5	Mp2g02310.1-0027-, Mp2g02310.2-0027-, Mp2g02310.3-0027-, Mp2g02310.4-0027-	ppp_112275822, ppp_112276197, ppp_112276571, ppp_112276992, ppp_112286901, ppp_112292546	zma_100192576, zma_100273210, zma_100282737, zma_100284051, zma_100381679, zma_103636214
OG0000428	ath_AT1G26320, ath_AT1G65560, ath_AT3G03080, ath_AT3G59845, ath_AT5G16960, ath_AT5G16970, ath_AT5G16980, ath_AT5G16990, ath_AT5G17000, ath_AT5G37940, ath_AT5G37960, ath_AT5G37980, ath_AT5G38000		Mp1g20080.1-0027-, Mp1g20080.2-0027-	ppp_112284446	zma_100278320, zma_100282970, zma_100283189, zma_100285730, zma_100383885, zma_103655109
OG0000429	ath_AT1G26680, ath_AT2G12170, ath_AT2G13985, ath_AT2G24645, ath_AT2G24650, ath_AT2G24680, ath_AT2G24681, ath_AT2G24690, ath_AT2G24696, ath_AT2G24700, ath_AT4G00260, ath_AT4G31610, ath_AT4G31615, ath_AT4G31620, ath_AT4G31630, ath_AT4G31640, ath_AT4G31650, ath_AT4G31660, ath_AT4G31680, ath_AT4G31685, ath_AT4G31690, ath_AT5G32460
OG0000430	ath_AT2G15050, ath_AT2G18370, ath_AT2G38530, ath_AT2G38540, ath_AT3G08770, ath_AT3G51590, ath_AT3G51600, ath_AT4G33355, ath_AT5G01870, ath_AT5G59310, ath_AT5G59320, ath_AT5G59330, ath_AT5G62065				zma_100274469, zma_100280130, zma_100280743, zma_100281973, zma_100282491, zma_103640727, zma_103641336, zma_103645628, zma_542343
OG0000431	ath_AT2G40116, ath_AT3G08510, ath_AT3G55940, ath_AT4G38530, ath_AT5G58670, ath_AT5G58690, ath_AT5G58700	cre_CHLRE_06g270200v5	Mp5g14370.1-0027-, Mp8g00700.1-0027-	ppp_112273218, ppp_112277045, ppp_112280448, ppp_112280880, ppp_112284890, ppp_112286150, ppp_112289850	zma_100136827, zma_100191466, zma_100191939, zma_103626494, zma_542162
OG0000432	ath_AT2G33410, ath_AT3G07810, ath_AT4G14300, ath_AT4G26650, ath_AT5G47620, ath_AT5G55550	cre_CHLRE_07g330300v5	MpVg00970.1-0027-, MpVg00970.2-0027-, MpVg00970.3-0027-	ppp_112275467, ppp_112276476, ppp_112285302, ppp_112285419	zma_100216861, zma_100273889, zma_100279976, zma_100280293, zma_100382683, zma_100383296, zma_103632085, zma_103647784
OG0000433	ath_AT3G16520			ppp_112282011	zma_100191664, zma_100193773, zma_100193798, zma_100274555, zma_100279546, zma_100279846, zma_100282183, zma_100282905, zma_100283088, zma_100304381, zma_100381705, zma_100381816, zma_100383589, zma_103626938, zma_103630531, zma_103633813, zma_103635745, zma_103636673, zma_103636674, zma_109946117
OG0000434	ath_AT5G38410, ath_AT5G38420, ath_AT5G38430		Mp4g05960.1-0027-, Mp4g05970.1-0027-, Mp4g05980.1-0027-, Mp4g05990.1-0027-, Mp4g06000.1-0027-, Mp4g06010.1-0027-, Mp4g06020.1-0027-, Mp4g06030.1-0027-, Mp4g06040.1-0027-, Mp4g06040.2-0027-, Mp4g06050.1-0027-, Mp4g09890.1-0027-, Mp4g10850.1-0027-, Mp4g15070.1-0027-, Mp4g15080.1-0027-, Mp7g08130.1-0027-, Mp7g08140.1-0027-, Mp7g08150.1-0027-		zma_100279574
OG0000435		cre_CHLRE_01g022450v5, cre_CHLRE_01g035550v5, cre_CHLRE_05g238000v5, cre_CHLRE_06g262601v5, cre_CHLRE_06g277250v5, cre_CHLRE_06g282700v5, cre_CHLRE_06g282750v5, cre_CHLRE_08g359000v5, cre_CHLRE_08g360150v5, cre_CHLRE_08g365750v5, cre_CHLRE_08g371800v5, cre_CHLRE_09g401000v5, cre_CHLRE_10g452400v5, cre_CHLRE_14g618500v5, cre_CHLRE_14g632100v5, cre_CHLRE_14g632250v5, cre_CHLRE_16g648650v5, cre_CHLR…
OG0000436			Mp3g05130.1-0027-, Mp3g17720.1-0027-, Mp3g18500.1-0027-, Mp3g21760.1-0027-, Mp4g04770.1-0027-, Mp4g04770.2-0027-, Mp4g04780.1-0027-, Mp4g04980.1-0027-, Mp4g04990.1-0027-, Mp4g05000.1-0027-, Mp4g05010.1-0027-, Mp4g05900.1-0027-, Mp4g10600.1-0027-, Mp4g10600.2-0027-, Mp4g10600.3-0027-, Mp4g19090.1-0027-, Mp4g19090.2-0027-, Mp5g21360.1-0027-, Mp5g22380.1-0027-, Mp6g11710.1-0027-, Mp6g16620.1-0027-, …
OG0000437					zma_100037758, zma_100038318, zma_100127498, zma_100127501, zma_100144296, zma_100147729, zma_100192555, zma_100274781, zma_100274904, zma_100279020, zma_100279048, zma_100303842, zma_100533150, zma_103652781, zma_541923, zma_541924, zma_541925, zma_541926, zma_542652, zma_606400, zma_606401, zma_606402
OG0000438					zma_100191854, zma_100192471, zma_100192525, zma_100274551, zma_100276258, zma_100276439, zma_100276514, zma_100276803, zma_100276956, zma_100279935, zma_100280332, zma_100382143, zma_100382508, zma_100383554, zma_100501761, zma_103627117, zma_103627273, zma_103627274, zma_103642990, zma_103648912, zma_103648913, zma_109940626
OG0000439					zma_100192848, zma_100273457, zma_100274356, zma_100382160, zma_100382177, zma_100383167, zma_100384432, zma_100384864, zma_103626064, zma_103628119, zma_103628355, zma_103629710, zma_103629711, zma_103638736, zma_103643661, zma_103647920, zma_103651861, zma_103652695, zma_103653077, zma_103654533, zma_103655426, zma_109945297
OG0000440					zma_103626689, zma_103627909, zma_103628568, zma_103630594, zma_103631514, zma_103631841, zma_103632798, zma_103636789, zma_103641923, zma_103644127, zma_103645217, zma_103648132, zma_103648165, zma_109939515, zma_109943937, zma_109944071, zma_109944410, zma_109945076, zma_109945261, zma_109945298, zma_109945700, zma_111591195
OG0000441					zma_103626767, zma_103628172, zma_103628495, zma_103630061, zma_103632862, zma_103633039, zma_103634855, zma_103635806, zma_103637052, zma_103637918, zma_103638786, zma_103643923, zma_103645433, zma_103651260, zma_103651636, zma_103653951, zma_103654067, zma_109940730, zma_109942278, zma_109943192, zma_109944595, zma_111589969
OG0000442					zma_103625764, zma_103634264, zma_103640587, zma_103645163, zma_103650501, zma_103655504, zma_103655601, zma_109939472, zma_109939572, zma_109940207, zma_109940468, zma_109941958, zma_109942485, zma_109944205, zma_109944428, zma_109945065, zma_109945576, zma_109945750, zma_109945789, zma_109945842, zma_111591150, zma_111591169
OG0000443	ath_AT1G29005, ath_AT1G33710, ath_AT1G34440, ath_AT1G43730, ath_AT1G44941, ath_AT1G50080, ath_AT1G60720, ath_AT2G02520, ath_AT2G11035, ath_AT2G19146, ath_AT3G25720, ath_AT3G25727, ath_AT3G27590, ath_AT4G04650, ath_AT4G05095, ath_AT4G10613, ath_AT5G11565, ath_AT5G16486, ath_AT5G18880, ath_AT5G28615, ath_AT5G59060
OG0000444	ath_AT1G24130, ath_AT1G24530, ath_AT1G47610, ath_AT1G49450, ath_AT2G26490, ath_AT3G18950, ath_AT3G50390, ath_AT3G51930, ath_AT4G34380, ath_AT5G50120		Mp7g17880.1-0027-	ppp_112281129, ppp_112284830, ppp_112288815, ppp_112291563	zma_100280684, zma_100281188, zma_103627706, zma_103640523, zma_103650457, zma_103650758
OG0000445	ath_AT1G74280, ath_AT1G74290, ath_AT1G74300, ath_AT2G36290, ath_AT3G48410, ath_AT3G54240	cre_CHLRE_03g203950v5	Mp1g04050.1-0027-	ppp_112275598, ppp_112275599, ppp_112289740, ppp_112291000	zma_100193753, zma_100272325, zma_100272635, zma_100273767, zma_100280362, zma_100281833, zma_100284064, zma_103639635, zma_109945900
OG0000446	ath_AT1G35610, ath_AT1G50190, ath_AT1G55380, ath_AT1G55390, ath_AT1G55420, ath_AT1G55430, ath_AT1G55440, ath_AT1G55700, ath_AT2G17590, ath_AT2G17600, ath_AT2G23100, ath_AT3G11370, ath_AT3G11385, ath_AT3G11390, ath_AT3G11402, ath_AT3G13590, ath_AT3G13760, ath_AT3G59120, ath_AT3G59130, ath_AT5G17960, ath_AT5G42280
OG0000447	ath_AT1G03070, ath_AT3G63310, ath_AT4G02690, ath_AT4G14730, ath_AT4G15470	cre_CHLRE_01g035450v5, cre_CHLRE_06g252401v5	Mp5g11450.1-0027-, Mp5g11450.2-0027-	ppp_112280529, ppp_112281138, ppp_112286298, ppp_112292804	zma_100191683, zma_100216630, zma_100282793, zma_100283267, zma_100283434, zma_100284985, zma_103643997, zma_107403147
OG0000448	ath_AT1G13460, ath_AT3G09880, ath_AT3G26020, ath_AT5G03470, ath_AT5G25510	cre_CHLRE_13g567800v5	Mp1g29380.1-0027-	ppp_112276124, ppp_112277123, ppp_112285862, ppp_112291434, ppp_112293901, ppp_112294053, ppp_112294602	zma_100279734, zma_100280472, zma_100281610, zma_100282594, zma_100501635, zma_103628994, zma_103646298
OG0000449	ath_AT1G16810	cre_CHLRE_16g686900v5	Mp1g11820.1-0027-	ppp_112283317, ppp_112288005	zma_100216629, zma_100382807, zma_103636204, zma_103653895, zma_103654021, zma_103654028, zma_103654033, zma_103654034, zma_103654035, zma_103654037, zma_103654038, zma_103654043, zma_103654048, zma_109945580, zma_109945582, zma_109945584
OG0000450	ath_AT1G13580, ath_AT1G26200, ath_AT3G19260, ath_AT3G25540	cre_CHLRE_09g400516v5, cre_CHLRE_17g726400v5	Mp1g18650.1-0027-, Mp4g15160.1-0027-, Mp8g16480.1-0027-	ppp_112275510, ppp_112281852, ppp_112287046, ppp_112292383, ppp_112294923	zma_100192594, zma_100193560, zma_100216857, zma_100282784, zma_100282886, zma_100282996, zma_103653686
OG0000451	ath_AT1G17770, ath_AT1G73100, ath_AT2G05900, ath_AT2G22740, ath_AT2G24740, ath_AT2G35160, ath_AT5G04940	cre_CHLRE_02g089200v5	Mp3g05860.1-0027-	ppp_112273076, ppp_112279028	zma_100278047, zma_100280164, zma_103643335, zma_103647380, zma_103649276, zma_103650383, zma_541980, zma_542085, zma_542090, zma_542102
OG0000452	ath_AT1G21210, ath_AT1G21230, ath_AT1G21240, ath_AT1G21245, ath_AT1G21250, ath_AT1G21270, ath_AT1G22720, ath_AT3G25490				zma_100191438, zma_100280308, zma_100280667, zma_100281741, zma_100285958, zma_103627429, zma_103629036, zma_103645992, zma_103646213, zma_103646216, zma_103648521, zma_109941939, zma_109942906
OG0000453	ath_AT1G04160, ath_AT1G08730, ath_AT1G17580, ath_AT1G54560, ath_AT2G31900, ath_AT4G28710, ath_AT4G33200, ath_AT5G20470, ath_AT5G20490, ath_AT5G43900	cre_CHLRE_16g658650v5	Mp8g04010.1-0027-, Mp8g04010.2-0027-	ppp_112286931, ppp_112292677	zma_100126801, zma_100279311, zma_103625885, zma_103637828, zma_103654209, zma_541763
OG0000454	ath_AT1G13420, ath_AT1G13430, ath_AT1G28170, ath_AT2G03750, ath_AT2G03760, ath_AT2G03770, ath_AT2G14920, ath_AT2G27570, ath_AT3G45070, ath_AT3G45080, ath_AT3G51210, ath_AT4G26280, ath_AT5G07000, ath_AT5G07010, ath_AT5G43690	cre_CHLRE_09g401960v5			zma_100280082, zma_100283138, zma_100284251, zma_100383989, zma_103655620
OG0000455	ath_AT1G48470, ath_AT1G66200, ath_AT3G17820, ath_AT5G16570, ath_AT5G35630, ath_AT5G37600	cre_CHLRE_02g113200v5	Mp1g03980.1-0027-, Mp5g13580.1-0027-, Mp6g06750.1-0027-, Mp6g15560.1-0027-	ppp_112274118, ppp_112274268, ppp_112295368, ppp_112295369	zma_542214, zma_542215, zma_542400, zma_542401, zma_542520, zma_542746
OG0000456	ath_AT1G12570, ath_AT1G14185, ath_AT1G14190, ath_AT1G72970, ath_AT1G73050, ath_AT3G56060, ath_AT5G51930, ath_AT5G51950	cre_CHLRE_12g514200v5	Mp7g06950.1-0027-	ppp_112274439, ppp_112281549, ppp_112286513, ppp_112286514, ppp_112294951	zma_100192014, zma_100280292, zma_100281523, zma_100283366, zma_100382402, zma_100382914
OG0000457	ath_AT1G06410, ath_AT1G23870, ath_AT1G60140, ath_AT1G68020, ath_AT1G70290, ath_AT2G18700, ath_AT4G17770	cre_CHLRE_06g278221v5	Mp2g19050.1-0027-, Mp7g10370.1-0027-	ppp_112277164, ppp_112285181, ppp_112288567, ppp_112293519	zma_100217143, zma_100272531, zma_100281927, zma_103636651, zma_103643324, zma_103651208, zma_103653427
OG0000458	ath_AT1G09550, ath_AT1G57590, ath_AT2G46930, ath_AT3G05910, ath_AT3G09405, ath_AT3G09410, ath_AT3G62060, ath_AT4G19410, ath_AT4G19420, ath_AT5G23870, ath_AT5G26670, ath_AT5G45280		Mp5g22840.1-0027-	ppp_112285153	zma_100274042, zma_100280212, zma_100284816, zma_100285650, zma_103636409, zma_103649870, zma_103652245
OG0000459	ath_AT1G15080, ath_AT2G01180, ath_AT3G02600, ath_AT3G18220	cre_CHLRE_05g230900v5	Mp6g16950.1-0027-, Mp8g04470.1-0027-, Mp8g04470.2-0027-	ppp_112275523, ppp_112275544, ppp_112275804, ppp_112276485, ppp_112287216, ppp_112293204	zma_100193193, zma_100273231, zma_100273865, zma_100280353, zma_100285850, zma_100502288, zma_103651387
OG0000460	ath_AT1G11170, ath_AT1G61240, ath_AT4G12840, ath_AT4G18530		Mp8g14530.1-0027-, Mp8g14540.1-0027-, Mp8g14590.1-0027-, Mp8g14600.1-0027-, Mp8g14600.2-0027-, Mp8g15050.1-0027-, Mp8g15080.1-0027-, Mp8g15090.1-0027-, Mp8g15100.1-0027-, Mp8g15110.1-0027-, Mp8g15130.1-0027-, Mp8g15130.2-0027-	ppp_112295508	zma_100191893, zma_100191996, zma_103636357, zma_103639714
OG0000461	ath_AT1G07490, ath_AT1G13245, ath_AT1G17235, ath_AT1G53708, ath_AT1G64585, ath_AT1G67265, ath_AT1G68825, ath_AT2G29125, ath_AT2G36985, ath_AT3G02493, ath_AT3G14362, ath_AT3G18518, ath_AT3G25717, ath_AT3G46613, ath_AT3G53232, ath_AT3G55515, ath_AT4G13395, ath_AT4G35783, ath_AT5G16023, ath_AT5G59510				zma_100275904
OG0000462	ath_AT1G11540, ath_AT1G61740, ath_AT2G25737, ath_AT2G36630, ath_AT4G21250, ath_AT4G21260	cre_CHLRE_14g627251v5, cre_CHLRE_14g627350v5, cre_CHLRE_16g658750v5	Mp2g19400.1-0027-, Mp2g20460.1-0027-, Mp4g03600.1-0027-, Mp4g07590.1-0027-, Mp7g15610.1-0027-	ppp_112272912, ppp_112280631, ppp_112283756	zma_100276828, zma_100279247, zma_100382501, zma_103647377
OG0000463	ath_AT1G34470, ath_AT1G71900, ath_AT2G21120, ath_AT3G23870, ath_AT4G09640, ath_AT4G13800, ath_AT4G38730	cre_CHLRE_12g546350v5	Mp4g15390.1-0027-	ppp_112275484, ppp_112286069	zma_100191374, zma_100217146, zma_100274084, zma_100274489, zma_100282528, zma_100283647, zma_100381821, zma_100382015, zma_100501448, zma_103626455
OG0000464	ath_AT1G32760, ath_AT1G64500, ath_AT3G11773, ath_AT4G10630, ath_AT5G01420, ath_AT5G03870, ath_AT5G06470, ath_AT5G13810, ath_AT5G58530		Mp1g07590.1-0027-		zma_100216614, zma_100280837, zma_100281130, zma_100284357, zma_100284732, zma_100284992, zma_103630274, zma_103631564, zma_103635756, zma_103649535, zma_103654996
OG0000465	ath_AT1G28440, ath_AT1G75820, ath_AT3G49670, ath_AT4G28490, ath_AT5G65700		Mp1g27720.1-0027-, Mp2g02850.1-0027-	ppp_112283966, ppp_112290204, ppp_112290480	zma_100272700, zma_100279272, zma_100304321, zma_100383797, zma_100384637, zma_103626458, zma_103635022, zma_103643336, zma_103644083, zma_103652819, zma_109939609
OG0000466	ath_AT1G02000, ath_AT2G45310, ath_AT3G23820, ath_AT4G00110, ath_AT4G12250, ath_AT4G30440	cre_CHLRE_06g278143v5	Mp2g22610.1-0027-, Mp5g05540.1-0027-, Mp7g17210.1-0027-	ppp_112281899, ppp_112284961, ppp_112285775, ppp_112288709, ppp_112289559, ppp_112289571, ppp_112290445	zma_100274751, zma_103629864, zma_103637966, zma_732831
OG0000467	ath_AT1G05805, ath_AT1G35460, ath_AT1G51140, ath_AT2G42280, ath_AT2G43140, ath_AT3G42310, ath_AT4G09180		Mp1g19210.1-0027-	ppp_112272692, ppp_112274055, ppp_112286930, ppp_112292543, ppp_112295425	zma_100279237, zma_100282357, zma_100284495, zma_100284866, zma_103627392, zma_103647540, zma_103647749, zma_103653785
OG0000468	ath_AT1G63460, ath_AT2G25080, ath_AT2G31570, ath_AT2G43350, ath_AT2G48150, ath_AT3G63080, ath_AT4G11600, ath_AT4G31870	cre_CHLRE_03g197750v5	Mp2g11880.1-0027-, Mp2g11880.2-0027-, Mp4g02140.1-0027-	ppp_112280871, ppp_112282137, ppp_112294686	zma_100272844, zma_100273297, zma_100280060, zma_100283257, zma_103634626, zma_541968
OG0000469	ath_AT2G43410, ath_AT4G12640		Mp4g06830.1-0027-, Mp4g06830.10-0027-, Mp4g06830.11-0027-, Mp4g06830.12-0027-, Mp4g06830.13-0027-, Mp4g06830.14-0027-, Mp4g06830.15-0027-, Mp4g06830.2-0027-, Mp4g06830.3-0027-, Mp4g06830.4-0027-, Mp4g06830.5-0027-, Mp4g06830.6-0027-, Mp4g06830.7-0027-, Mp4g06830.8-0027-, Mp4g06830.9-0027-	ppp_112284601, ppp_112288573	zma_100383418, zma_103633041
OG0000470	ath_AT2G15480, ath_AT2G15490, ath_AT2G36750, ath_AT2G36760, ath_AT2G36770, ath_AT2G36780, ath_AT2G36790, ath_AT2G36800, ath_AT3G53150, ath_AT3G53160, ath_AT4G34131, ath_AT4G34135, ath_AT4G34138				zma_100191964, zma_100216716, zma_100281698, zma_100281803, zma_100285624, zma_103630075, zma_103649679, zma_107546776
OG0000471	ath_AT3G24870, ath_AT3G24880	cre_CHLRE_13g605800v5	Mp2g02900.1-0027-, Mp2g02900.10-0027-, Mp2g02900.11-0027-, Mp2g02900.2-0027-, Mp2g02900.3-0027-, Mp2g02900.4-0027-, Mp2g02900.5-0027-, Mp2g02900.6-0027-, Mp2g02900.7-0027-, Mp2g02900.8-0027-, Mp2g02900.9-0027-	ppp_112277992, ppp_112278035, ppp_112281003, ppp_112284602	zma_103637041, zma_103651525, zma_103652593
OG0000472	ath_AT3G09790, ath_AT4G02890, ath_AT4G05320, ath_AT5G03240, ath_AT5G20620	cre_CHLRE_11g467567v5	Mp2g17420.1-0027-, Mp3g22950.1-0027-, Mp3g22950.2-0027-, Mp4g02730.1-0027-, Mp4g02740.1-0027-, Mp4g02740.2-0027-, Mp6g03960.1-0027-	ppp_112280784, ppp_112289185, ppp_112295390, ppp_112295416, ppp_112295957	zma_100282068, zma_103626648, zma_542322
OG0000473	ath_AT3G05120, ath_AT3G63010, ath_AT5G23530, ath_AT5G27320		Mp2g12730.1-0027-, Mp2g12730.2-0027-, Mp2g20050.1-0027-, Mp2g20050.2-0027-, Mp7g11710.1-0027-, Mp7g12920.1-0027-, Mp7g12920.2-0027-	ppp_112280568, ppp_112282812, ppp_112289466, ppp_112290515, ppp_112290546, ppp_112295263	zma_100216730, zma_100284722, zma_103630348, zma_103647971
OG0000474	ath_AT4G27270, ath_AT4G36750, ath_AT5G54500, ath_AT5G58800	cre_CHLRE_10g455950v5, cre_CHLRE_10g456000v5, cre_CHLRE_10g456050v5, cre_CHLRE_10g456100v5	Mp2g20020.1-0027-, Mp2g20020.2-0027-, Mp4g24060.1-0027-, Mp4g24060.2-0027-	ppp_112280527, ppp_112287607, ppp_112289413	zma_100279567, zma_100280914, zma_100283201, zma_100285365, zma_100285601, zma_103630047
OG0000475	ath_AT4G28390, ath_AT5G13490, ath_AT5G17400	cre_CHLRE_09g386650v5	Mp4g15780.1-0027-, Mp5g15400.1-0027-, Mp5g16740.1-0027-, Mp5g16740.2-0027-, Mp5g16740.3-0027-, Mp5g16750.1-0027-, Mp5g16750.2-0027-	ppp_112291271, ppp_112291542, ppp_112291543, ppp_112294187, ppp_112294188, ppp_112294189	zma_100282898, zma_100284305, zma_542386, zma_542389
OG0000476	ath_AT4G04260, ath_AT4G22140, ath_AT4G39100	cre_CHLRE_16g675246v5	Mp4g18520.1-0027-, Mp4g18530.1-0027-, Mp6g03160.1-0027-, Mp6g03160.2-0027-, Mp6g03160.3-0027-	ppp_112278817, ppp_112278818, ppp_112280877, ppp_112282135, ppp_112284063, ppp_112287131, ppp_112289247	zma_100193016, zma_100217096, zma_100284042, zma_100285536, zma_100286231
OG0000477		cre_CHLRE_01g004800v5, cre_CHLRE_01g029950v5, cre_CHLRE_01g048450v5, cre_CHLRE_01g048550v5, cre_CHLRE_03g178750v5, cre_CHLRE_03g179150v5, cre_CHLRE_03g179200v5, cre_CHLRE_03g179250v5, cre_CHLRE_05g240350v5, cre_CHLRE_06g270950v5, cre_CHLRE_06g271000v5, cre_CHLRE_06g275600v5, cre_CHLRE_06g285750v5, cre_CHLRE_06g285800v5, cre_CHLRE_09g394139v5, cre_CHLRE_09g413050v5, cre_CHLRE_15g640850v5, cre_CHLR…
OG0000478		cre_CHLRE_02g141011v5, cre_CHLRE_02g142326v5, cre_CHLRE_04g217926v5, cre_CHLRE_05g240251v5, cre_CHLRE_05g241652v5, cre_CHLRE_08g373354v5, cre_CHLRE_08g373360v5, cre_CHLRE_08g373361v5, cre_CHLRE_09g386838v5, cre_CHLRE_12g489002v5, cre_CHLRE_13g572250v5, cre_CHLRE_13g572272v5, cre_CHLRE_13g583898v5, cre_CHLRE_14g612400v5, cre_CHLRE_14g631451v5, cre_CHLRE_16g677429v5, cre_CHLRE_16g679152v5, cre_CHLR…
OG0000479		cre_CHLRE_01g054433v5, cre_CHLRE_01g072027v5, cre_CHLRE_02g086428v5, cre_CHLRE_02g141866v5, cre_CHLRE_06g255550v5, cre_CHLRE_06g301201v5, cre_CHLRE_07g314751v5, cre_CHLRE_07g332350v5, cre_CHLRE_07g335451v5, cre_CHLRE_07g346933v5, cre_CHLRE_09g413566v5, cre_CHLRE_10g463934v5, cre_CHLRE_10g464300v5, cre_CHLRE_10g465793v5, cre_CHLRE_12g495955v5, cre_CHLRE_12g500300v5, cre_CHLRE_12g510751v5, cre_CHLR…
OG0000480			Mp2g08130.1-0027-, Mp2g08450.1-0027-, Mp2g09750.1-0027-, Mp2g11420.1-0027-, Mp2g11430.1-0027-, Mp2g11440.1-0027-, Mp2g11470.1-0027-, Mp2g16610.1-0027-, Mp2g16620.1-0027-, Mp2g18460.1-0027-, Mp2g26650.1-0027-, Mp3g16710.1-0027-, Mp3g21380.1-0027-, Mp3g21410.1-0027-, Mp4g07050.1-0027-, Mp4g07060.1-0027-, Mp4g07080.1-0027-, Mp4g07100.1-0027-, Mp4g07810.1-0027-, Mp7g07980.1-0027-, Mp7g08000.1-0027-
OG0000481					zma_100125656, zma_100191141, zma_100192837, zma_100274142, zma_100274518, zma_100280618, zma_100282063, zma_100282319, zma_100283263, zma_100284152, zma_100285450, zma_100304441, zma_100502041, zma_100502360, zma_103164609, zma_103629073, zma_103641577, zma_103649097, zma_103654354, zma_103654365, zma_109943179
OG0000482					zma_103627040, zma_103655069, zma_103655070, zma_103655071, zma_103655072, zma_103655074, zma_103655075, zma_103655077, zma_103655079, zma_103655080, zma_103655081, zma_103655082, zma_103655083, zma_103655084, zma_103655085, zma_103655087, zma_103655089, zma_109945662, zma_109945663, zma_109945664, zma_109945668
OG0000483					zma_103628424, zma_103633912, zma_103635241, zma_103636910, zma_103638414, zma_103638900, zma_103640094, zma_103640199, zma_103641245, zma_103643108, zma_103644896, zma_103645045, zma_103646935, zma_103647055, zma_103648781, zma_103652027, zma_103655144, zma_103655164, zma_109941110, zma_109941372, zma_109945685
OG0000484	ath_AT1G33540, ath_AT1G73270, ath_AT1G73280, ath_AT1G73290, ath_AT1G73300, ath_AT1G73310, ath_AT2G22920, ath_AT2G22960, ath_AT2G22970, ath_AT2G22980, ath_AT2G22990, ath_AT2G23000, ath_AT2G23010, ath_AT3G10450, ath_AT3G12203, ath_AT3G12220, ath_AT3G12230, ath_AT3G12240, ath_AT5G09640, ath_AT5G36180
OG0000485	ath_AT1G26355, ath_AT1G69230, ath_AT2G03680, ath_AT3G02180, ath_AT4G23496, ath_AT5G15600	cre_CHLRE_09g394065v5, cre_CHLRE_11g467576v5	Mp4g11160.1-0027-	ppp_112274665, ppp_112292513, ppp_112295367, ppp_112295435, ppp_112296114, ppp_112296138	zma_100193571, zma_100281623, zma_100282364, zma_100283729, zma_100283951
OG0000486	ath_AT1G09840, ath_AT1G57870, ath_AT3G05840, ath_AT4G18710, ath_AT5G14640, ath_AT5G26751	cre_CHLRE_12g511850v5	Mp7g04170.1-0027-, Mp7g04170.2-0027-	ppp_112277643, ppp_112277954, ppp_112280187, ppp_112281232, ppp_112281411, ppp_112290613	zma_100282499, zma_100282757, zma_100283734, zma_103641344, zma_542518
OG0000487	ath_AT1G54580, ath_AT1G54630, ath_AT3G05020, ath_AT4G25050, ath_AT5G27200	cre_CHLRE_13g577100v5	Mp7g14830.1-0027-, Mp7g14830.2-0027-, Mp8g17330.1-0027-	ppp_112291953, ppp_112294305, ppp_112294306	zma_100126886, zma_100193006, zma_100280455, zma_100281026, zma_100284652, zma_100304167, zma_103157010, zma_103642714
OG0000488	ath_AT1G36370, ath_AT4G13890, ath_AT4G13930, ath_AT4G32520, ath_AT4G37930, ath_AT5G26780	cre_CHLRE_06g293950v5, cre_CHLRE_09g411900v5, cre_CHLRE_16g664550v5	Mp1g09830.1-0027-, Mp2g07660.1-0027-, Mp2g08370.1-0027-	ppp_112289599, ppp_112290356, ppp_112290357, ppp_112290921, ppp_112292574	zma_100191532, zma_100192461, zma_100286146
OG0000489	ath_AT1G09580, ath_AT1G14010, ath_AT1G21900, ath_AT1G26690, ath_AT1G57620, ath_AT1G69460, ath_AT2G03040, ath_AT2G03290, ath_AT3G10780	cre_CHLRE_07g315900v5	Mp1g04380.1-0027-	ppp_112286240, ppp_112286352	zma_100191273, zma_100217126, zma_100273431, zma_100281124, zma_100285181, zma_100285358, zma_109941828
OG0000490	ath_AT1G10430, ath_AT1G59830, ath_AT1G69960, ath_AT2G42500, ath_AT3G58500	cre_CHLRE_03g199983v5	Mp6g15310.1-0027-	ppp_112277143, ppp_112277736, ppp_112281327, ppp_112293808	zma_100191189, zma_100191902, zma_100272642, zma_100272765, zma_100273101, zma_100282302, zma_100282834, zma_100283820, zma_100381284
OG0000491	ath_AT1G04680, ath_AT1G67750, ath_AT3G07010, ath_AT3G24230, ath_AT3G24670, ath_AT3G27400, ath_AT3G53190, ath_AT4G13210, ath_AT4G13710, ath_AT4G24780, ath_AT5G48900, ath_AT5G63180		Mp3g01000.1-0027-, Mp8g10190.1-0027-	ppp_112273865, ppp_112274279, ppp_112274484, ppp_112294165	zma_100273705, zma_100281162
OG0000492	ath_AT1G47740, ath_AT1G80690, ath_AT2G25190, ath_AT4G17486, ath_AT5G25170, ath_AT5G47310	cre_CHLRE_17g698100v5	Mp1g23750.1-0027-, Mp4g10410.1-0027-	ppp_112285161, ppp_112288927	zma_100191813, zma_100193170, zma_100216975, zma_100272295, zma_100278715, zma_100282449, zma_100283076, zma_100285913, zma_100501775
OG0000493	ath_AT1G60830, ath_AT1G60900, ath_AT4G36690	cre_CHLRE_09g391949v5	Mp6g18430.1-0027-, Mp6g18430.2-0027-, Mp6g18910.1-0027-, Mp6g18910.3-0027-, Mp6g18910.4-0027-, Mp6g18910.5-0027-, Mp6g18910.6-0027-, Mp6g18910.7-0027-, Mp6g18910.8-0027-	ppp_112277303, ppp_112283916, ppp_112287211, ppp_112291581	zma_100192903, zma_100272843, zma_100286059
OG0000494	ath_AT1G14700, ath_AT1G25230, ath_AT2G01880, ath_AT2G01890, ath_AT3G17790	cre_CHLRE_06g259650v5	Mp3g12790.1-0027-, Mp4g07640.1-0027-, Mp4g07640.2-0027-, Mp4g07640.3-0027-, Mp4g07640.4-0027-, Mp4g07640.5-0027-	ppp_112279222, ppp_112284764, ppp_112288370	zma_100272649, zma_100279214, zma_100282899, zma_100284727, zma_103646587
OG0000495	ath_AT1G10480, ath_AT1G67030, ath_AT1G68360, ath_AT2G41940, ath_AT3G09290, ath_AT3G23140, ath_AT3G53820, ath_AT3G58070, ath_AT5G06650, ath_AT5G14010, ath_AT5G48890		Mp3g23440.1-0027-	ppp_112291664, ppp_112294583	zma_100281914, zma_100282331, zma_103634799, zma_103643204, zma_103649832, zma_103653354
OG0000496	ath_AT1G14830, ath_AT2G44590, ath_AT3G60190, ath_AT3G61760, ath_AT5G28410, ath_AT5G42080	cre_CHLRE_05g245950v5	Mp1g11000.1-0027-, Mp4g10080.1-0027-, Mp4g10080.2-0027-	ppp_112274823, ppp_112275103, ppp_112295341, ppp_112296108, ppp_112296152	zma_100280709, zma_100285153, zma_100285412, zma_103635310, zma_103637681
OG0000497	ath_AT1G19835, ath_AT1G47900, ath_AT2G24470, ath_AT4G36120		Mp1g20920.1-0027-, Mp1g20920.2-0027-, Mp1g20920.3-0027-, Mp1g20920.4-0027-, Mp1g20920.5-0027-	ppp_112273285, ppp_112273366, ppp_112275540, ppp_112275982, ppp_112276257, ppp_112276776, ppp_112277923, ppp_112280330, ppp_112292884	zma_100274177, zma_103633550
OG0000498	ath_AT1G44110, ath_AT1G77390, ath_AT5G11300, ath_AT5G25380	cre_CHLRE_03g207900v5	Mp2g25500.1-0027-	ppp_112274588, ppp_112274767, ppp_112284840, ppp_112291127, ppp_112292440, ppp_112292571, ppp_112293425, ppp_112294776, ppp_112294815, ppp_112295731	zma_100280697, zma_100285386, zma_103649996, zma_542336
OG0000499	ath_AT1G64570		Mp1g01390.1-0027-, Mp1g01390.10-0027-, Mp1g01390.11-0027-, Mp1g01390.12-0027-, Mp1g01390.13-0027-, Mp1g01390.14-0027-, Mp1g01390.15-0027-, Mp1g01390.16-0027-, Mp1g01390.17-0027-, Mp1g01390.2-0027-, Mp1g01390.3-0027-, Mp1g01390.4-0027-, Mp1g01390.5-0027-, Mp1g01390.6-0027-, Mp1g01390.7-0027-, Mp1g01390.8-0027-, Mp1g01390.9-0027-	ppp_112278145	zma_103632633
OG0000500	ath_AT1G09400, ath_AT1G76680, ath_AT1G76690, ath_AT2G06050	cre_CHLRE_03g209393v5, cre_CHLRE_03g210513v5	Mp6g05600.1-0027-	ppp_112273073, ppp_112277486, ppp_112280418, ppp_112282381, ppp_112285305	zma_732731, zma_732732, zma_732733, zma_732734, zma_732815, zma_732822, zma_732829, zma_732830
OG0000501	ath_AT1G08820, ath_AT1G51270, ath_AT2G23830, ath_AT2G45140, ath_AT3G60600, ath_AT4G00170, ath_AT5G47180	cre_CHLRE_03g196900v5	Mp3g04340.1-0027-	ppp_112273696, ppp_112276005, ppp_112276294	zma_100191705, zma_100278349, zma_100280363, zma_100281331, zma_100286234, zma_103629544, zma_103643384, zma_107522034
OG0000502	ath_AT1G19910, ath_AT1G75630, ath_AT2G16510, ath_AT4G34720, ath_AT4G38920	cre_CHLRE_06g257450v5	Mp2g12000.1-0027-, Mp5g20810.1-0027-, Mp5g23200.1-0027-, Mp8g11230.1-0027-	ppp_112279422, ppp_112282720, ppp_112284254, ppp_112286465, ppp_112292704	zma_100280656, zma_100282032, zma_100282817, zma_100283904, zma_542441
OG0000503	ath_AT1G23030, ath_AT1G71020, ath_AT2G28830, ath_AT3G46510, ath_AT3G54850, ath_AT5G42340	cre_CHLRE_03g178550v5	Mp5g12550.1-0027-, Mp5g12560.1-0027-	ppp_112273215, ppp_112276104, ppp_112278067, ppp_112294596	zma_100191442, zma_100193248, zma_100279362, zma_100304296, zma_100502260, zma_103626471, zma_103641388
OG0000504	ath_AT1G01740, ath_AT1G63500, ath_AT3G54030, ath_AT4G00710, ath_AT4G35230, ath_AT5G41260, ath_AT5G46570, ath_AT5G59010		Mp2g20720.1-0027-	ppp_112273665, ppp_112275080, ppp_112275529, ppp_112286030, ppp_112294931	zma_100192644, zma_100273485, zma_100278982, zma_100282511, zma_100282637, zma_103637689
OG0000505	ath_AT1G20693, ath_AT1G20696, ath_AT2G17560, ath_AT3G51880, ath_AT4G35570	cre_CHLRE_16g672300v5	Mp8g07450.1-0027-	ppp_112277151, ppp_112277152, ppp_112290838, ppp_112293050, ppp_112293060, ppp_112294167	zma_100284781, zma_100381276, zma_109944069, zma_541951, zma_541987, zma_542455, zma_542658
OG0000506	ath_AT1G43800, ath_AT2G43710, ath_AT3G02630, ath_AT5G16240	cre_CHLRE_17g701700v5	Mp2g21130.1-0027-, Mp2g24510.1-0027-, Mp3g23380.1-0027-, Mp3g23380.2-0027-	ppp_112280634, ppp_112281424, ppp_112281526, ppp_112288071, ppp_112289744, ppp_112290071	zma_100191672, zma_100192652, zma_100194244, zma_100273826, zma_100283843
OG0000507	ath_AT1G26340, ath_AT2G32720, ath_AT2G46650, ath_AT5G48810, ath_AT5G53560	cre_CHLRE_16g659350v5	Mp1g14800.1-0027-, Mp1g14810.1-0027-	ppp_112274528, ppp_112274689, ppp_112288047, ppp_112291498	zma_100216924, zma_100273958, zma_100381910, zma_100383035, zma_103625878, zma_103627487, zma_109943508, zma_109943550
OG0000508	ath_AT1G19450, ath_AT1G75220		Mp1g02000.1-0027-, Mp1g02000.2-0027-, Mp1g02000.3-0027-, Mp1g02000.4-0027-, Mp1g02000.5-0027-, Mp1g02000.6-0027-, Mp1g02000.7-0027-, Mp6g14990.1-0027-	ppp_112273556, ppp_112276848, ppp_112285479	zma_100193700, zma_100274323, zma_100281441, zma_100282396, zma_100304080, zma_103637010, zma_109939172
OG0000509	ath_AT1G05100, ath_AT2G32510, ath_AT4G26890, ath_AT5G55090		Mp4g08320.1-0027-	ppp_112274763, ppp_112276601, ppp_112280807, ppp_112283503, ppp_112295360, ppp_112296012	zma_103630679, zma_103630680, zma_103636208, zma_103637414, zma_103651289, zma_103651291, zma_103652526, zma_103652527, zma_107403149
OG0000510	ath_AT1G18490, ath_AT2G42670, ath_AT3G58670, ath_AT5G15120, ath_AT5G39890	cre_CHLRE_02g092284v5	Mp4g14430.1-0027-, Mp4g14430.2-0027-	ppp_112278233, ppp_112283761, ppp_112293966	zma_100191278, zma_100191514, zma_100193573, zma_100280802, zma_100283081, zma_100283547, zma_100502253, zma_103640631, zma_103649652
OG0000511	ath_AT2G25780, ath_AT3G22540, ath_AT4G14819, ath_AT5G20670		Mp7g16100.1-0027-	ppp_112284376, ppp_112285840, ppp_112289008, ppp_112295511	zma_100216935, zma_100275153, zma_100275448, zma_100275909, zma_100276535, zma_100279067, zma_103626008, zma_103643563, zma_103643999, zma_109939623, zma_111589983
OG0000512	ath_AT2G27710, ath_AT2G27720, ath_AT3G28500, ath_AT3G44590, ath_AT5G40040	cre_CHLRE_02g143050v5	Mp1g06260.1-0027-, Mp1g08160.1-0027-, Mp1g18620.1-0027-	ppp_112276378, ppp_112279816, ppp_112283788, ppp_112287733, ppp_112291676	zma_100194313, zma_542323, zma_542337, zma_542338, zma_542340, zma_542551
OG0000513	ath_AT2G38180, ath_AT3G11210, ath_AT5G45920, ath_AT5G62930	cre_CHLRE_09g399050v5, cre_CHLRE_09g399073v5	Mp4g07030.1-0027-, Mp4g07040.1-0027-, Mp5g13010.1-0027-, Mp5g23570.1-0027-, Mp5g23570.2-0027-	ppp_112286211	zma_100281842, zma_100283985, zma_100284574, zma_100286087, zma_103631519, zma_103636546, zma_103642203, zma_109943676
OG0000514	ath_AT2G19760, ath_AT2G19770, ath_AT4G29340, ath_AT4G29350, ath_AT5G56600	cre_CHLRE_10g427250v5	Mp6g13930.1-0027-, Mp8g06710.1-0027-, Mp8g06710.2-0027-	ppp_112273907, ppp_112273944, ppp_112295239, ppp_112295420	zma_100283110, zma_103636667, zma_541662, zma_542409, zma_542410, zma_542411, zma_542625
OG0000515	ath_AT2G20010, ath_AT2G25800, ath_AT4G11670, ath_AT5G06970	cre_CHLRE_11g467500v5	Mp4g07000.1-0027-, Mp4g07000.2-0027-, Mp4g07000.3-0027-, Mp4g20090.1-0027-, Mp7g00040.1-0027-, MpVg00930.1-0027-	ppp_112284881, ppp_112286592, ppp_112292651, ppp_112294600	zma_100279395, zma_103630192, zma_103632616, zma_103643310, zma_103646065
OG0000516	ath_AT2G24790, ath_AT3G02380, ath_AT5G15840, ath_AT5G15850, ath_AT5G24930, ath_AT5G57660	cre_CHLRE_06g278159v5, cre_CHLRE_12g534100v5	Mp8g13470.1-0027-	ppp_112279182, ppp_112284672, ppp_112288529	zma_100147736, zma_100281289, zma_100281837, zma_103626702, zma_103633651, zma_103641806, zma_103646270, zma_109945560
OG0000517	ath_AT2G42320, ath_AT3G01810, ath_AT3G57780, ath_AT5G06930, ath_AT5G43230	cre_CHLRE_10g446000v5	Mp2g15570.1-0027-, Mp2g15570.2-0027-, Mp2g15570.3-0027-, Mp2g15570.4-0027-, Mp2g15570.5-0027-, Mp2g15570.6-0027-	ppp_112292889, ppp_112294769	zma_100280355, zma_100382159, zma_100384417, zma_103641028, zma_103642546, zma_109944308
OG0000518	ath_AT3G21330, ath_AT3G50330, ath_AT4G00120, ath_AT5G09750, ath_AT5G67060		Mp5g18910.1-0027-	ppp_112279290, ppp_112279736, ppp_112281204, ppp_112287226, ppp_112291935, ppp_112294765	zma_100217048, zma_100281267, zma_100382671, zma_100382992, zma_103643139, zma_103650836, zma_103651274, zma_103653294
OG0000519	ath_AT3G19510, ath_AT3G19530, ath_AT4G29940	cre_CHLRE_12g492200v5	Mp4g02060.1-0027-, Mp4g02060.2-0027-, Mp4g02060.3-0027-, Mp4g02060.4-0027-, Mp4g02060.5-0027-, Mp4g02060.6-0027-, Mp4g02060.7-0027-	ppp_112280698, ppp_112281543	zma_103630646, zma_103631611, zma_111589339, zma_542406, zma_542440, zma_542536, zma_732843
OG0000520	ath_AT3G02070, ath_AT3G22260, ath_AT5G03330, ath_AT5G04250	cre_CHLRE_12g541100v5	Mp2g22320.1-0027-, Mp2g22320.2-0027-, Mp2g22320.3-0027-, Mp2g22320.4-0027-, Mp2g22320.5-0027-	ppp_112275388, ppp_112284953, ppp_112286871, ppp_112288998	zma_100192862, zma_100279737, zma_100281212, zma_100282393, zma_100285337, zma_100383706
OG0000521	ath_AT4G24715, ath_AT5G50200		Mp4g03070.1-0027-, Mp4g09290.1-0027-, Mp4g16300.1-0027-, Mp4g22660.1-0027-, Mp4g22690.1-0027-, Mp4g22710.1-0027-, Mp4g22730.1-0027-, Mp4g22750.1-0027-, Mp4g22770.1-0027-, Mp4g22780.1-0027-, Mp4g22790.1-0027-, Mp4g22850.1-0027-, Mp4g22870.1-0027-	ppp_112273995, ppp_112274787, ppp_112294988	zma_778428, zma_778437
OG0000522	ath_AT4G33260, ath_AT4G33270, ath_AT5G26900, ath_AT5G26955, ath_AT5G27080, ath_AT5G27570, ath_AT5G27945	cre_CHLRE_09g399911v5	Mp1g15730.1-0027-, Mp1g15730.2-0027-, Mp3g00030.1-0027-, Mp3g00030.2-0027-	ppp_112273895, ppp_112277030, ppp_112277568, ppp_112285511, ppp_112295229	zma_100285215, zma_100384140, zma_103647931
OG0000523	ath_AT4G00450	cre_CHLRE_12g543850v5	MpVg00710.1-0027-, MpVg00710.10-0027-, MpVg00710.11-0027-, MpVg00710.12-0027-, MpVg00710.2-0027-, MpVg00710.3-0027-, MpVg00710.4-0027-, MpVg00710.5-0027-, MpVg00710.6-0027-, MpVg00710.7-0027-, MpVg00710.8-0027-, MpVg00710.9-0027-	ppp_112276852, ppp_112285441, ppp_112289088	zma_100384108, zma_103630556, zma_103637916
OG0000524		cre_CHLRE_01g041800v5, cre_CHLRE_02g095117v5, cre_CHLRE_02g096500v5, cre_CHLRE_02g119500v5, cre_CHLRE_05g244550v5, cre_CHLRE_07g316200v5, cre_CHLRE_07g352150v5, cre_CHLRE_07g352250v5, cre_CHLRE_08g380452v5, cre_CHLRE_09g392766v5, cre_CHLRE_10g452076v5, cre_CHLRE_10g455000v5, cre_CHLRE_10g465000v5, cre_CHLRE_11g467607v5, cre_CHLRE_12g514100v5, cre_CHLRE_12g541211v5, cre_CHLRE_12g555100v5, cre_CHLR…
OG0000525		cre_CHLRE_01g044950v5, cre_CHLRE_01g046650v5, cre_CHLRE_03g191450v5, cre_CHLRE_05g246753v5, cre_CHLRE_07g353900v5, cre_CHLRE_07g356900v5, cre_CHLRE_08g359450v5, cre_CHLRE_09g390350v5, cre_CHLRE_09g390550v5, cre_CHLRE_09g390850v5, cre_CHLRE_09g393469v5, cre_CHLRE_09g396289v5, cre_CHLRE_09g399252v5, cre_CHLRE_10g450050v5, cre_CHLRE_10g458000v5, cre_CHLRE_16g655800v5, cre_CHLRE_17g704050v5, cre_CHLR…
OG0000526		cre_CHLRE_01g043950v5, cre_CHLRE_02g103900v5, cre_CHLRE_02g104201v5, cre_CHLRE_02g104450v5, cre_CHLRE_02g116700v5, cre_CHLRE_02g141806v5, cre_CHLRE_02g141926v5, cre_CHLRE_02g145500v5, cre_CHLRE_03g176400v5, cre_CHLRE_06g293300v5, cre_CHLRE_08g385000v5, cre_CHLRE_09g390171v5, cre_CHLRE_09g410332v5, cre_CHLRE_10g435750v5, cre_CHLRE_10g443400v5, cre_CHLRE_13g566450v5, cre_CHLRE_19g750647v5, cre_CHLR…
OG0000527		cre_CHLRE_01g007550v5, cre_CHLRE_03g203550v5, cre_CHLRE_03g204465v5, cre_CHLRE_04g224550v5, cre_CHLRE_06g270400v5, cre_CHLRE_08g380650v5, cre_CHLRE_09g387652v5, cre_CHLRE_09g391000v5, cre_CHLRE_09g413850v5, cre_CHLRE_11g467666v5, cre_CHLRE_11g467670v5, cre_CHLRE_12g522750v5, cre_CHLRE_12g546452v5, cre_CHLRE_13g603100v5, cre_CHLRE_14g621800v5, cre_CHLRE_16g694750v5, cre_CHLRE_16g694800v5, cre_CHLR…
OG0000528		cre_CHLRE_02g102300v5	Mp1g25360.1-0027-, Mp2g01690.1-0027-, Mp2g10430.1-0027-, Mp2g13860.1-0027-, Mp2g13870.1-0027-, Mp2g13890.1-0027-, Mp2g18770.1-0027-, Mp2g24450.1-0027-, Mp2g24450.2-0027-, Mp2g24470.1-0027-, Mp6g06310.1-0027-, Mp6g06320.1-0027-, Mp6g06380.1-0027-, Mp6g06390.1-0027-, Mp6g06550.1-0027-, Mpzg00780.1-0027-, Mpzg01110.1-0027-	ppp_112287081, ppp_112294262
OG0000529		cre_CHLRE_02g142807v5, cre_CHLRE_03g198212v5, cre_CHLRE_03g198450v5, cre_CHLRE_04g212801v5, cre_CHLRE_04g217650v5, cre_CHLRE_04g217969v5, cre_CHLRE_04g224947v5, cre_CHLRE_05g232350v5, cre_CHLRE_05g232400v5, cre_CHLRE_08g373365v5, cre_CHLRE_09g402701v5, cre_CHLRE_12g559600v5, cre_CHLRE_13g597676v5, cre_CHLRE_13g598957v5, cre_CHLRE_14g622200v5, cre_CHLRE_15g642213v5, cre_CHLRE_17g702002v5, cre_CHLR…
OG0000530			Mp1g05070.1-0027-, Mp2g15980.1-0027-, Mp2g18420.1-0027-, Mp3g18040.1-0027-, Mp3g25320.1-0027-, Mp5g12090.1-0027-, Mp5g12100.1-0027-, Mp5g16350.1-0027-, Mp5g16390.1-0027-, Mp5g16410.1-0027-, Mp5g16420.1-0027-, Mp5g16430.1-0027-, Mpzg01180.1-0027-	ppp_112274750, ppp_112277973, ppp_112279701, ppp_112280297, ppp_112287806, ppp_112295088, ppp_112295802
OG0000531			Mp1g19440.1-0027-, Mp1g19610.1-0027-, Mp2g14090.1-0027-, Mp3g01670.1-0027-, Mp3g07230.1-0027-, Mp3g11400.1-0027-, Mp4g03790.1-0027-, Mp4g07900.1-0027-, Mp4g23020.1-0027-, Mp5g12440.1-0027-, Mp5g23090.1-0027-, Mp6g07070.1-0027-, Mp6g15130.1-0027-, Mp7g08720.1-0027-, Mp7g09770.1-0027-, Mp7g16720.1-0027-, Mp8g00340.1-0027-, Mp8g09910.1-0027-, Mp8g14090.1-0027-, Mp8g18930.1-0027-
OG0000532			Mp1g28160.1-0027-, Mp2g05930.1-0027-, Mp2g05950.1-0027-, Mp2g05950.2-0027-, Mp2g06530.1-0027-, Mp2g08060.1-0027-, Mp3g12270.1-0027-, Mp3g24480.1-0027-, Mp4g00750.1-0027-, Mp4g01160.1-0027-, Mp5g12240.1-0027-, Mp6g08760.1-0027-, Mp6g08760.2-0027-, Mp6g10820.1-0027-, Mp7g07160.1-0027-, Mp7g07190.1-0027-, Mp7g07200.1-0027-, Mp7g07850.1-0027-	ppp_112275962, ppp_112280293
OG0000533			Mp2g02790.1-0027-, Mp2g03390.1-0027-, Mp2g03430.1-0027-, Mp2g03440.1-0027-, Mp2g03490.1-0027-, Mp2g03520.1-0027-, Mp2g03530.1-0027-, Mp2g03570.1-0027-, Mp2g03580.1-0027-, Mp2g03590.1-0027-, Mp2g03600.1-0027-, Mp2g03630.1-0027-, Mp2g03640.1-0027-, Mp2g03680.1-0027-, Mp2g03690.1-0027-, Mp2g14730.1-0027-, Mp6g17730.1-0027-, Mp6g21050.1-0027-, Mp6g21130.1-0027-, Mp8g12470.1-0027-
OG0000534			Mp2g12210.1-0027-, Mp2g12210.2-0027-, Mp2g12240.1-0027-, Mp2g14550.1-0027-, Mp2g14720.1-0027-, Mp2g14740.1-0027-, Mp3g12500.1-0027-, Mp3g12500.2-0027-, Mp7g13070.1-0027-, Mp7g13080.1-0027-, Mp7g13110.1-0027-, Mp7g13130.1-0027-, Mp7g13130.2-0027-, Mp7g13150.1-0027-, Mp7g13160.1-0027-, Mp7g13160.2-0027-, Mp7g13160.3-0027-, Mp7g13170.1-0027-, Mp7g13180.1-0027-, Mpzg00660.1-0027-
OG0000535			Mp2g22900.1-0027-, Mp3g22420.1-0027-, Mp3g23830.1-0027-, Mp6g07350.1-0027-, Mp6g08060.1-0027-, Mp6g09530.1-0027-, Mp6g09540.1-0027-, Mp6g09550.1-0027-, Mp6g09580.1-0027-, Mp6g11880.1-0027-, Mp6g11930.1-0027-, Mp6g11940.1-0027-, Mp6g12750.1-0027-, Mp6g12760.1-0027-, Mp6g14010.1-0027-, Mp6g14030.1-0027-, Mp6g14040.1-0027-, Mp6g14050.1-0027-, Mp6g14060.1-0027-, Mpzg00930.1-0027-
OG0000536				ppp_112272750, ppp_112273456, ppp_112274351, ppp_112276089, ppp_112276957, ppp_112277003, ppp_112277012, ppp_112278010, ppp_112278150, ppp_112278689, ppp_112279924, ppp_112284623, ppp_112284624, ppp_112285854, ppp_112289879, ppp_112292090, ppp_112292104, ppp_112294734, ppp_112294773, ppp_112295933
OG0000537					zma_103628043, zma_103628307, zma_103628671, zma_103628759, zma_103630875, zma_103634125, zma_103634362, zma_103637415, zma_103640181, zma_103640347, zma_103645565, zma_103648394, zma_103648395, zma_103651753, zma_103652494, zma_109940735, zma_109942599, zma_109942941, zma_109944969, zma_109945975
OG0000538					zma_103628542, zma_103648471, zma_103652142, zma_103652357, zma_103655126, zma_103655528, zma_109939709, zma_109940969, zma_109941047, zma_109941212, zma_109941957, zma_109941965, zma_109942117, zma_109942857, zma_109944248, zma_109944291, zma_109944324, zma_109945081, zma_109945862, zma_111589778
OG0000539	ath_AT1G22500, ath_AT1G35330, ath_AT1G72200, ath_AT2G27940, ath_AT2G34990, ath_AT2G35000, ath_AT3G05200, ath_AT4G09100, ath_AT4G09110, ath_AT4G09120, ath_AT4G09130, ath_AT4G40070, ath_AT5G27420				zma_100282035, zma_100283118, zma_100285571, zma_103628322, zma_103644697, zma_103646378
OG0000540	ath_AT1G29300, ath_AT1G53380, ath_AT2G30380, ath_AT2G32130, ath_AT2G45260, ath_AT3G14870, ath_AT3G60680, ath_AT4G33320, ath_AT4G34080, ath_AT4G36100, ath_AT5G58960				zma_100217164, zma_100275178, zma_100275180, zma_100277294, zma_100384457, zma_103630129, zma_103649618, zma_109943563
OG0000541	ath_AT1G08040, ath_AT1G13000, ath_AT1G24570, ath_AT1G67850, ath_AT2G25905, ath_AT2G28310, ath_AT3G26440, ath_AT3G27470		Mp6g04790.1-0027-, Mp6g04790.2-0027-, Mp6g12910.1-0027-, Mp6g12910.2-0027-	ppp_112277536, ppp_112284024	zma_100193875, zma_100273084, zma_100273464, zma_100284062, zma_109944850
OG0000542	ath_AT1G13635, ath_AT1G15970, ath_AT1G75090, ath_AT1G80850, ath_AT3G12710, ath_AT5G44680, ath_AT5G57970		Mp3g04160.1-0027-	ppp_112281893, ppp_112289732	zma_100191724, zma_100216672, zma_100273848, zma_100282754, zma_100284031, zma_103632298, zma_103632764, zma_103641812, zma_103649150
OG0000543	ath_AT1G19270, ath_AT2G39830, ath_AT4G36860	cre_CHLRE_10g424350v5	Mp8g01060.1-0027-	ppp_112277368, ppp_112277711, ppp_112278770, ppp_112281854, ppp_112281917, ppp_112290777, ppp_112292204, ppp_112293775, ppp_112294173	zma_100191921, zma_100279838, zma_100281489, zma_103639318, zma_103643720
OG0000544	ath_AT1G65680, ath_AT1G65681, ath_AT2G20750, ath_AT2G45110, ath_AT3G60570, ath_AT4G28250				zma_100193429, zma_100273516, zma_100281892, zma_100282108, zma_100282185, zma_100283681, zma_100283923, zma_103627471, zma_103638320, zma_103641999, zma_103642905, zma_103653873, zma_541909
OG0000545	ath_AT1G59580, ath_AT2G18170, ath_AT2G43790, ath_AT3G45640, ath_AT4G01370, ath_AT4G36450	cre_CHLRE_01g010000v5, cre_CHLRE_12g508900v5, cre_CHLRE_12g509000v5	Mp2g08950.1-0027-, Mp6g21400.1-0027-	ppp_112284802, ppp_112288821, ppp_112289634	zma_100283121, zma_100286386, zma_103639280, zma_541618, zma_542144
OG0000546	ath_AT1G04555, ath_AT4G33380	cre_CHLRE_03g165350v5, cre_CHLRE_10g444750v5	Mp4g23870.1-0027-, Mp4g23870.2-0027-, Mp4g23870.3-0027-, Mp4g23870.4-0027-	ppp_112273374, ppp_112278344, ppp_112279516, ppp_112282866, ppp_112290049, ppp_112295740	zma_100191149, zma_100193613, zma_100217112, zma_103655161, zma_111591341
OG0000547	ath_AT1G62200, ath_AT2G02020, ath_AT2G02040, ath_AT3G54140, ath_AT5G01180	cre_CHLRE_04g224700v5	Mp6g04780.1-0027-, Mp6g04780.2-0027-	ppp_112282098, ppp_112285678, ppp_112294849	zma_100192469, zma_100216898, zma_100280282, zma_100281736, zma_103633295, zma_103636396, zma_103645082, zma_109941621
OG0000548	ath_AT1G54130, ath_AT3G14050	cre_CHLRE_03g159800v5	Mp6g06980.1-0027-, Mp6g06980.2-0027-, Mp6g06980.3-0027-, Mp6g06980.4-0027-, Mp6g06980.5-0027-, Mp6g06980.6-0027-, Mp6g06980.7-0027-, Mp6g06980.8-0027-	ppp_112282443, ppp_112283700, ppp_112283869, ppp_112293469	zma_103632825, zma_103633415, zma_103643236, zma_109944053
OG0000549	ath_AT1G64760, ath_AT2G19440, ath_AT3G04010, ath_AT3G24330, ath_AT4G31140, ath_AT5G18220, ath_AT5G58090, ath_AT5G64790		Mp1g16260.1-0027-	ppp_112278368, ppp_112283178, ppp_112293301	zma_100192029, zma_100272735, zma_100281282, zma_100284665, zma_100285851, zma_100502325, zma_103652987
OG0000550	ath_AT1G07670, ath_AT1G07810, ath_AT1G10130, ath_AT4G00900	cre_CHLRE_01g041667v5, cre_CHLRE_05g242350v5, cre_CHLRE_11g467795v5	Mp2g05250.1-0027-, Mp4g04420.1-0027-, Mp4g04420.2-0027-, Mp8g06730.1-0027-, Mp8g06730.2-0027-, Mp8g06730.3-0027-	ppp_112282415, ppp_112286650, ppp_112289016	zma_103635958, zma_103639290, zma_103643958
OG0000551	ath_AT1G19150, ath_AT3G47470, ath_AT3G61470	cre_CHLRE_06g278213v5, cre_CHLRE_10g425900v5, cre_CHLRE_10g452050v5	Mp3g07840.1-0027-, Mp8g13180.1-0027-	ppp_112273214, ppp_112273321, ppp_112287541, ppp_112287727, ppp_112287759, ppp_112289979	zma_100191715, zma_100273427, zma_100280410, zma_100282512, zma_100284001
OG0000552	ath_AT1G03930, ath_AT1G72710, ath_AT3G23340, ath_AT4G14340, ath_AT4G26100, ath_AT4G28860, ath_AT4G28880, ath_AT5G57015	cre_CHLRE_12g549750v5	Mp6g17600.1-0027-, Mp8g02630.1-0027-	ppp_112281310	zma_100192492, zma_100216812, zma_100273747, zma_100281714, zma_100285265, zma_103630795, zma_103635432
OG0000553	ath_AT1G65780, ath_AT1G65810, ath_AT4G05540, ath_AT5G37030, ath_AT5G37140, ath_AT5G37150, ath_AT5G37160, ath_AT5G37165, ath_AT5G52090	cre_CHLRE_01g040379v5, cre_CHLRE_09g396139v5	Mp4g12580.1-0027-	ppp_112275050	zma_103633164, zma_103637596, zma_103641914, zma_103641916, zma_103646033, zma_103647937
OG0000554	ath_AT1G10350, ath_AT1G59725, ath_AT2G20550, ath_AT2G20560, ath_AT3G08910, ath_AT3G47940, ath_AT4G28480, ath_AT5G01390, ath_AT5G25530	cre_CHLRE_10g420100v5	Mp3g10560.1-0027-	ppp_112292523	zma_100191212, zma_100194306, zma_100282636, zma_100282723, zma_100283703, zma_100382308, zma_103641254
OG0000555	ath_AT1G14910, ath_AT2G01600, ath_AT4G25940, ath_AT5G35200, ath_AT5G57200	cre_CHLRE_09g393136v5	Mp2g22330.1-0027-	ppp_112274207, ppp_112274208, ppp_112282293, ppp_112295405	zma_100217151, zma_100276465, zma_100279280, zma_100284669, zma_100383870, zma_100501232, zma_103638005, zma_103654165
OG0000556	ath_AT1G66970, ath_AT1G66980, ath_AT3G20520, ath_AT4G26690, ath_AT5G55480, ath_AT5G58050, ath_AT5G58170		Mp8g07940.1-0027-	ppp_112274734, ppp_112276983, ppp_112292393	zma_100274608, zma_100304242, zma_100382543, zma_100383563, zma_100384038, zma_103626746, zma_103627358, zma_103654488
OG0000557	ath_AT1G13380, ath_AT1G52910, ath_AT1G61065, ath_AT3G15480, ath_AT4G27435		Mp8g06520.1-0027-, Mp8g17930.1-0027-	ppp_112276823, ppp_112277757, ppp_112279535, ppp_112281895, ppp_112290224, ppp_112290537	zma_100282386, zma_100284397, zma_100284779, zma_100286159, zma_100286200, zma_100502065
OG0000558	ath_AT1G53160, ath_AT1G69170, ath_AT2G33810, ath_AT2G42200, ath_AT3G15270, ath_AT3G57920, ath_AT5G50570, ath_AT5G50670	cre_CHLRE_07g345050v5			zma_100127016, zma_100193507, zma_100193719, zma_100279234, zma_100279436, zma_100283160, zma_100283866, zma_100382490, zma_541995, zma_542665
OG0000559	ath_AT1G02610, ath_AT1G14260, ath_AT2G01275, ath_AT2G02960, ath_AT3G47550, ath_AT4G02075, ath_AT5G38070, ath_AT5G62460	cre_CHLRE_09g400738v5	Mp8g15410.1-0027-		zma_100193371, zma_100194121, zma_100194187, zma_100281338, zma_100284144, zma_100284488, zma_103636408, zma_103637579, zma_103655133
OG0000560	ath_AT1G04750, ath_AT1G04760, ath_AT2G32670, ath_AT2G33110, ath_AT2G33120, ath_AT3G54300, ath_AT4G15780	cre_CHLRE_04g225900v5	Mp7g07410.1-0027-, Mp7g07410.2-0027-, Mp7g07410.3-0027-	ppp_112281458, ppp_112290001	zma_100191650, zma_100216858, zma_100282409, zma_100282952, zma_103625801, zma_103639584
OG0000561	ath_AT1G66852, ath_AT1G66855, ath_AT1G66870, ath_AT2G29735, ath_AT4G09090, ath_AT4G09462, ath_AT4G09464, ath_AT4G09465, ath_AT4G09466, ath_AT4G09467, ath_AT4G16165, ath_AT5G53600, ath_AT5G53610, ath_AT5G63225, ath_AT5G63230, ath_AT5G63240, ath_AT5G63250			ppp_112275063	zma_100273256
OG0000562	ath_AT1G21730, ath_AT2G21380, ath_AT3G12020, ath_AT4G39050, ath_AT5G06670	cre_CHLRE_05g235500v5	Mp1g14070.1-0027-, Mp1g14070.2-0027-, Mp1g14070.3-0027-, Mp1g14070.4-0027-, Mp1g14070.5-0027-	ppp_112281669, ppp_112289814	zma_100857078, zma_103626104, zma_103637908, zma_103643373, zma_103646439, zma_103654212
OG0000563	ath_AT1G28300, ath_AT3G24650, ath_AT3G26790	cre_CHLRE_13g562400v5	Mp5g08310.1-0027-	ppp_112273861, ppp_112274902, ppp_112274988, ppp_112281536, ppp_112288836, ppp_112290619, ppp_112291592, ppp_112294832, ppp_112295147	zma_100272565, zma_100286038, zma_103628923, zma_103636228, zma_542523
OG0000564	ath_AT1G21660, ath_AT1G30280, ath_AT1G75100, ath_AT4G12770, ath_AT4G12780	cre_CHLRE_12g511650v5	Mp3g09960.1-0027-, Mp6g06160.1-0027-, Mp6g17960.1-0027-	ppp_112273407, ppp_112275802, ppp_112275849, ppp_112277943, ppp_112286309	zma_100278637, zma_100279927, zma_103640949, zma_103650168, zma_103650566
OG0000565	ath_AT1G01050, ath_AT2G18230, ath_AT2G46860, ath_AT3G53620, ath_AT4G01480	cre_CHLRE_09g387875v5	Mp1g02200.1-0027-, Mp1g23080.1-0027-, Mp6g11980.1-0027-	ppp_112280137, ppp_112280235, ppp_112290549	zma_100216827, zma_100272302, zma_100282768, zma_100284187, zma_100383920, zma_103626225, zma_541666
OG0000566	ath_AT1G06550, ath_AT2G30650, ath_AT2G30660, ath_AT3G60510, ath_AT4G31810, ath_AT5G65940	cre_CHLRE_06g278215v5	Mp3g17110.1-0027-, Mp8g06160.1-0027-	ppp_112274715, ppp_112281805, ppp_112286814, ppp_112292939	zma_100283469, zma_100283686, zma_100283920, zma_103648212, zma_103648215, zma_103649476
OG0000567	ath_AT1G80133, ath_AT2G30370, ath_AT3G22820, ath_AT4G14723		Mp2g23540.1-0027-	ppp_112273090, ppp_112273505, ppp_112275574, ppp_112275713, ppp_112276415, ppp_112280042, ppp_112283395, ppp_112293265, ppp_112294386	zma_100216643, zma_100276718, zma_100278247, zma_100278334, zma_103639579
OG0000568	ath_AT1G09570, ath_AT2G18790, ath_AT4G16250, ath_AT5G35840		Mp2g16090.1-0027-	ppp_112277289, ppp_112278340, ppp_112279967, ppp_112281688, ppp_112289282, ppp_112293278, ppp_112293555	zma_100192976, zma_100381811, zma_100383702, zma_103636754, zma_103643916, zma_103644014, zma_109943027
OG0000569	ath_AT1G78130, ath_AT5G10190	cre_CHLRE_06g311150v5, cre_CHLRE_06g311200v5	Mp3g17600.1-0027-, Mp3g19640.1-0027-, Mp3g19680.1-0027-, Mp3g19680.2-0027-, Mp8g00800.1-0027-	ppp_112282242, ppp_112283276, ppp_112284136, ppp_112293350	zma_100193741, zma_100282913, zma_100285582, zma_103628295, zma_103632660, zma_109940971
OG0000570	ath_AT1G79220, ath_AT5G64950		Mp1g21970.1-0027-, Mp6g07740.1-0027-, Mp6g07740.2-0027-, Mp6g07740.3-0027-, Mp6g07740.4-0027-, Mp6g07740.5-0027-	ppp_112280961, ppp_112290568	zma_100193811, zma_100194019, zma_100217134, zma_100275501, zma_100279611, zma_100284682, zma_100285204, zma_100285792, zma_103627747
OG0000571	ath_AT1G31885, ath_AT2G29870, ath_AT2G34390, ath_AT4G18910, ath_AT4G19030, ath_AT5G37810, ath_AT5G37820		Mp8g11200.1-0027-	ppp_112281051, ppp_112289390, ppp_112290608	zma_100192638, zma_100285584, zma_103640036, zma_109946109, zma_541884, zma_542497, zma_542643, zma_542741
OG0000572	ath_AT2G05230, ath_AT2G05250, ath_AT2G25560, ath_AT5G35753, ath_AT5G53150		Mp1g27530.1-0027-, Mp7g15150.1-0027-	ppp_112272661, ppp_112272698, ppp_112285325, ppp_112287955, ppp_112289457, ppp_112290654, ppp_112294622	zma_100191440, zma_100383187, zma_100501122, zma_103636345, zma_103641716
OG0000573	ath_AT2G44740, ath_AT3G05327, ath_AT3G21870, ath_AT3G63120, ath_AT5G07450, ath_AT5G61650	cre_CHLRE_02g118050v5	Mp3g25260.1-0027-, Mp7g06850.1-0027-	ppp_112273706, ppp_112276653, ppp_112276654, ppp_112285488, ppp_112286125	zma_100283473, zma_100284747, zma_100502430, zma_103627539, zma_103646129
OG0000574	ath_AT2G26480, ath_AT3G46650, ath_AT3G46660, ath_AT3G46670, ath_AT3G46680, ath_AT3G46690, ath_AT3G46700, ath_AT3G46720, ath_AT5G37950, ath_AT5G38010, ath_AT5G38040, ath_AT5G59580, ath_AT5G59590				zma_100194073, zma_100280143, zma_103647206, zma_103649471, zma_109940776, zma_109943562
OG0000575	ath_AT2G39840, ath_AT3G05580, ath_AT4G11240, ath_AT5G27840	cre_CHLRE_06g292550v5	Mp5g07560.1-0027-, Mp5g07560.2-0027-, Mp5g07560.3-0027-	ppp_112278913, ppp_112284632, ppp_112284700, ppp_112288243	zma_100191199, zma_100216757, zma_100272981, zma_100282306, zma_100284227, zma_103634267, zma_542269
OG0000576	ath_AT2G39760, ath_AT3G03740, ath_AT3G06190, ath_AT3G43700, ath_AT5G19000, ath_AT5G21010	cre_CHLRE_03g144284v5	Mp6g14350.1-0027-, Mp7g17270.1-0027-, Mp7g17300.1-0027-	ppp_112289783, ppp_112289847, ppp_112294642	zma_100191618, zma_100272403, zma_100272712, zma_100273191, zma_100274226, zma_100284563
OG0000577	ath_AT2G40810, ath_AT2G47720, ath_AT3G56440, ath_AT3G62770	cre_CHLRE_10g425750v5	Mp1g05420.1-0027-, Mp1g05420.2-0027-, Mp1g05420.3-0027-, Mp1g05420.4-0027-, Mp1g05420.5-0027-, Mp1g16930.1-0027-	ppp_112282690, ppp_112283452, ppp_112294604	zma_100272812, zma_100501577, zma_100501634, zma_103636317, zma_103645382
OG0000578	ath_AT2G16640, ath_AT3G16620, ath_AT4G02482, ath_AT4G02510, ath_AT5G20300	cre_CHLRE_17g707500v5, cre_CHLRE_17g734300v5	Mp8g08330.1-0027-	ppp_112284493, ppp_112284495, ppp_112288770, ppp_112288771	zma_100281578, zma_100381654, zma_103635889, zma_103637626, zma_103638962, zma_103643094, zma_103644295
OG0000579	ath_AT2G36110, ath_AT3G12410, ath_AT3G12420, ath_AT3G12430, ath_AT3G12440, ath_AT3G12460, ath_AT3G12470	cre_CHLRE_01g020182v5, cre_CHLRE_05g241638v5	Mp1g20700.1-0027-	ppp_112278681, ppp_112293472	zma_100273185, zma_100277762, zma_100280337, zma_100283311, zma_100283715, zma_103633639, zma_103635089
OG0000580	ath_AT2G19160, ath_AT4G25870, ath_AT4G30060, ath_AT4G31350, ath_AT5G57270		Mp3g13010.1-0027-, Mp3g13010.2-0027-, Mp8g12770.1-0027-	ppp_112288147, ppp_112288610	zma_100274672, zma_100274871, zma_100275724, zma_100276287, zma_100382404, zma_100383814, zma_100501364, zma_103629675, zma_103645966
OG0000581	ath_AT3G01370, ath_AT3G18390, ath_AT3G23070, ath_AT4G14510, ath_AT4G29750, ath_AT5G16180	cre_CHLRE_14g630301v5	Mp1g08830.1-0027-, Mp3g06280.1-0027-	ppp_112273221, ppp_112284688, ppp_112289733, ppp_112290331	zma_100126359, zma_100126360, zma_103630698, zma_103632644, zma_109939195, zma_541870
OG0000582	ath_AT3G18650, ath_AT4G02235, ath_AT4G11250, ath_AT5G26865, ath_AT5G26950, ath_AT5G27050, ath_AT5G27070, ath_AT5G27090, ath_AT5G27580, ath_AT5G27944, ath_AT5G37415, ath_AT5G38740, ath_AT5G39750, ath_AT5G39810, ath_AT5G40070, ath_AT5G40120, ath_AT5G40220, ath_AT5G41200, ath_AT5G65330
OG0000583	ath_AT3G04560	cre_CHLRE_02g105450v5	Mp4g04000.1-0027-, Mp4g04000.10-0027-, Mp4g04000.11-0027-, Mp4g04000.12-0027-, Mp4g04000.13-0027-, Mp4g04000.14-0027-, Mp4g04000.15-0027-, Mp4g04000.2-0027-, Mp4g04000.3-0027-, Mp4g04000.4-0027-, Mp4g04000.5-0027-, Mp4g04000.6-0027-, Mp4g04000.7-0027-, Mp4g04000.8-0027-, Mp4g04000.9-0027-	ppp_112272791	zma_100279809
OG0000584	ath_AT4G17615, ath_AT4G26570, ath_AT5G24270, ath_AT5G47100, ath_AT5G55990		Mp2g07750.1-0027-, Mp4g00900.1-0027-, Mp5g19810.1-0027-, Mp5g19860.1-0027-	ppp_112286004, ppp_112293834	zma_100191578, zma_100192607, zma_100282538, zma_100282800, zma_100284839, zma_100284952, zma_100285616, zma_103640805
OG0000585	ath_AT4G29420		Mp1g01340.1-0027-, Mp5g16770.1-0027-, Mp5g16780.1-0027-	ppp_112273953, ppp_112274054, ppp_112274096, ppp_112274508, ppp_112274826, ppp_112277032, ppp_112278612, ppp_112278613, ppp_112281524, ppp_112286647, ppp_112287622, ppp_112290875, ppp_112295258, ppp_112295865	zma_100276016
OG0000586	ath_AT5G48960	cre_CHLRE_13g573150v5	Mp4g03850.1-0027-, Mp4g03850.10-0027-, Mp4g03850.11-0027-, Mp4g03850.12-0027-, Mp4g03850.13-0027-, Mp4g03850.14-0027-, Mp4g03850.2-0027-, Mp4g03850.3-0027-, Mp4g03850.4-0027-, Mp4g03850.5-0027-, Mp4g03850.6-0027-, Mp4g03850.7-0027-, Mp4g03850.8-0027-, Mp4g03850.9-0027-	ppp_112280322, ppp_112286021	zma_100193261
OG0000587	ath_ArthMp021	cre_CHLRE_01g045850v5, cre_CHLRE_03g183950v5, cre_CHLRE_03g186800v5, cre_CHLRE_16g660331v5, cre_CHLRE_16g673450v5	Mp1g15480.1-0027-, Mp3g01830.1-0027-, Mp8g00200.1-0027-, MpVg00320.1-0027-		zma_100502343, zma_103634684, zma_109940217, zma_109940471, zma_109943345, zma_109943504, zma_109944816, zma_109944997, zma_109946093
OG0000588		cre_CHLRE_02g093150v5, cre_CHLRE_02g141566v5, cre_CHLRE_02g143267v5, cre_CHLRE_03g180400v5, cre_CHLRE_06g253550v5, cre_CHLRE_06g253850v5, cre_CHLRE_06g253975v5, cre_CHLRE_12g520700v5, cre_CHLRE_13g567050v5, cre_CHLRE_14g622480v5, cre_CHLRE_15g641298v5, cre_CHLRE_17g716900v5, cre_CHLRE_17g742998v5, cre_CHLRE_17g743064v5, cre_CHLRE_20g751797v5, cre_CHLRE_21g752447v5, cre_CHLRE_21g752497v5, cre_CHLR…
OG0000589		cre_CHLRE_02g144008v5, cre_CHLRE_03g146367v5, cre_CHLRE_06g255850v5, cre_CHLRE_06g278232v5, cre_CHLRE_08g358544v5, cre_CHLRE_08g358545v5, cre_CHLRE_08g379150v5, cre_CHLRE_08g379187v5, cre_CHLRE_09g400900v5, cre_CHLRE_10g453200v5, cre_CHLRE_11g469550v5, cre_CHLRE_12g490950v5, cre_CHLRE_16g672700v5, cre_CHLRE_17g697850v5, cre_CHLRE_17g698299v5, cre_CHLRE_17g711350v5, cre_CHLRE_17g730817v5, cre_CHLR…	Mp7g13480.1-0027-
OG0000590		cre_CHLRE_01g011901v5, cre_CHLRE_01g012100v5, cre_CHLRE_01g012126v5, cre_CHLRE_02g085850v5, cre_CHLRE_02g086000v5, cre_CHLRE_02g090550v5, cre_CHLRE_04g226050v5, cre_CHLRE_04g226550v5, cre_CHLRE_04g226600v5, cre_CHLRE_05g239750v5, cre_CHLRE_05g239800v5, cre_CHLRE_05g239900v5, cre_CHLRE_06g293800v5, cre_CHLRE_07g328500v5, cre_CHLRE_10g430200v5, cre_CHLRE_10g431800v5, cre_CHLRE_10g432600v5, cre_CHLR…
OG0000591		cre_CHLRE_01g006766v5, cre_CHLRE_02g141286v5, cre_CHLRE_03g208550v5, cre_CHLRE_04g222250v5, cre_CHLRE_05g241644v5, cre_CHLRE_05g241645v5, cre_CHLRE_05g241646v5, cre_CHLRE_05g243351v5, cre_CHLRE_05g243352v5, cre_CHLRE_09g387951v5, cre_CHLRE_12g517976v5, cre_CHLRE_13g561950v5, cre_CHLRE_13g606652v5, cre_CHLRE_14g610615v5, cre_CHLRE_17g701400v5, cre_CHLRE_17g741272v5, cre_CHLRE_17g744197v5, cre_CHLR…
OG0000592			Mp2g21850.1-0027-, Mp5g07330.1-0027-, Mp5g07330.2-0027-, Mp6g04130.1-0027-, Mp8g00860.1-0027-, Mp8g01220.1-0027-, Mp8g01370.1-0027-, Mp8g01370.2-0027-, Mp8g01390.1-0027-, Mp8g01910.1-0027-, Mp8g08930.1-0027-, Mp8g08940.1-0027-, Mp8g08950.1-0027-, Mp8g08960.1-0027-, Mp8g08990.1-0027-, Mp8g09000.1-0027-, Mp8g09010.1-0027-, Mp8g10150.1-0027-		zma_542195
OG0000593			Mp3g19980.1-0027-, Mp4g13460.1-0027-, Mp5g07800.1-0027-, Mp5g07810.1-0027-, Mp5g10160.1-0027-, Mp5g10170.1-0027-, Mp5g10200.1-0027-, Mp5g10200.2-0027-, Mp5g12200.1-0027-, Mp5g12210.1-0027-, Mp5g15960.1-0027-, Mp5g22320.1-0027-, Mp5g22340.1-0027-, Mp5g22350.1-0027-, Mp5g22360.1-0027-, Mp5g22360.2-0027-, Mp7g05290.1-0027-, Mp8g00350.1-0027-, Mp8g10590.1-0027-
OG0000594			Mp4g23630.1-0027-, Mp5g02030.1-0027-, Mp5g02030.2-0027-, Mp5g02030.3-0027-, Mp5g02050.1-0027-, Mp5g02060.1-0027-, Mp5g02060.2-0027-, Mp5g02080.1-0027-, Mp5g02080.2-0027-, Mp5g02090.1-0027-, Mp5g02100.1-0027-, Mp5g02110.1-0027-, Mp5g02110.2-0027-, Mp5g02480.1-0027-, Mp5g02490.1-0027-, Mp5g02510.1-0027-, Mp8g14180.1-0027-, Mp8g14180.2-0027-, Mp8g14180.3-0027-
OG0000595			Mp5g04540.1-0027-, Mp5g04550.1-0027-, Mp5g04560.1-0027-, Mp5g04570.1-0027-, Mp5g04580.1-0027-, Mp5g04590.1-0027-, Mp5g04600.1-0027-, Mp5g04610.1-0027-, Mp5g04630.1-0027-, Mp5g04640.1-0027-, Mp5g04650.1-0027-, Mp5g04660.1-0027-, Mp5g09780.1-0027-, Mp5g11270.1-0027-, Mp5g11280.1-0027-, Mp5g11290.1-0027-, Mp5g11300.1-0027-, Mp5g11310.1-0027-, Mp5g11320.1-0027-
OG0000596				ppp_112273973, ppp_112274361, ppp_112275375, ppp_112275501, ppp_112275656, ppp_112275844, ppp_112276371, ppp_112282396, ppp_112285940, ppp_112286873, ppp_112292229, ppp_112292734, ppp_112295060, ppp_112295660, ppp_112295790	zma_100281477, zma_100283178, zma_103641967, zma_103651121
OG0000597				ppp_112275007, ppp_112276487, ppp_112278640, ppp_112278641, ppp_112281287, ppp_112283701, ppp_112284969, ppp_112284970, ppp_112284986, ppp_112286256, ppp_112289473, ppp_112290401, ppp_112290407, ppp_112291853, ppp_112294288, ppp_112294289, ppp_112294739, ppp_112295231	zma_103643371
OG0000598					zma_100191208, zma_100194002, zma_100216784, zma_100279176, zma_100282169, zma_100282821, zma_100284290, zma_100284668, zma_100382124, zma_100383592, zma_103630227, zma_103630907, zma_103631906, zma_103639683, zma_103643030, zma_103655525, zma_103655873, zma_103655874, zma_111589259
OG0000599					zma_103626074, zma_103627325, zma_103629746, zma_103631498, zma_103632234, zma_103635740, zma_103636729, zma_103639800, zma_103640877, zma_103642164, zma_103647357, zma_103647589, zma_103647841, zma_103648266, zma_103648433, zma_103652935, zma_103652968, zma_109941327, zma_109944167
OG0000600	ath_AT1G19540, ath_AT1G32100, ath_AT1G75280, ath_AT1G75290, ath_AT1G75300, ath_AT4G13660, ath_AT4G34540, ath_AT4G39230	cre_CHLRE_11g477200v5	Mp2g05010.1-0027-, Mp2g05020.1-0027-, Mp2g05040.1-0027-, Mp7g05760.1-0027-		zma_100280127, zma_103635019, zma_103644139, zma_103650598, zma_542717
OG0000601	ath_AT1G01480, ath_AT1G62960, ath_AT2G22810, ath_AT3G49700, ath_AT3G61510, ath_AT4G08040, ath_AT4G11280, ath_AT4G26200, ath_AT4G37770, ath_AT5G51690, ath_AT5G65800		Mp6g04560.1-0027-	ppp_112274285	zma_100217270, zma_100279580, zma_100279981, zma_103646045, zma_107521951
OG0000602	ath_AT1G32940, ath_AT1G32950, ath_AT1G32960, ath_AT1G32970, ath_AT1G32980, ath_AT1G66210, ath_AT1G66220, ath_AT4G10510, ath_AT4G10520, ath_AT4G10530, ath_AT4G10540, ath_AT4G10550, ath_AT4G21323, ath_AT4G21326, ath_AT4G21630, ath_AT4G21640, ath_AT4G21650, ath_AT5G11940
OG0000603	ath_AT1G44100, ath_AT1G77380, ath_AT5G09220, ath_AT5G63850		Mp3g15770.1-0027-, Mp3g15770.2-0027-, Mp6g14130.1-0027-	ppp_112276468, ppp_112290382	zma_100272489, zma_100274520, zma_100282656, zma_100382310, zma_100383966, zma_103640852, zma_103642302, zma_103650635, zma_103654612
OG0000604	ath_AT1G12130, ath_AT1G12140, ath_AT1G12160, ath_AT1G12200, ath_AT1G62540, ath_AT1G62560, ath_AT1G62570, ath_AT1G62580, ath_AT1G62600, ath_AT1G62620, ath_AT1G63340, ath_AT1G63370, ath_AT1G63390, ath_AT1G65860	cre_CHLRE_03g167150v5	Mp1g26010.1-0027-	ppp_112288796	zma_100284450
OG0000605	ath_AT1G17840, ath_AT2G28070	cre_CHLRE_02g096000v5	Mp2g14870.1-0027-, Mp2g16690.1-0027-, Mp2g16700.1-0027-, Mp4g01480.1-0027-, Mp4g11430.1-0027-, Mp8g12130.1-0027-, Mp8g12130.2-0027-	ppp_112280717, ppp_112280971, ppp_112292470	zma_100194127, zma_100280733, zma_100281487, zma_103632890, zma_103643414
OG0000606	ath_AT1G28570, ath_AT1G28580, ath_AT1G28590, ath_AT1G28600, ath_AT1G28610, ath_AT1G28640, ath_AT1G28650, ath_AT1G28660, ath_AT1G28670, ath_AT1G31550, ath_AT2G27360				zma_100273015, zma_100282758, zma_100283037, zma_100285541, zma_100382211, zma_103630572, zma_103649557
OG0000607	ath_AT1G06700, ath_AT1G48210, ath_AT1G48220, ath_AT2G30730, ath_AT2G30740, ath_AT2G43230, ath_AT2G47060, ath_AT3G17410, ath_AT3G59350		Mp7g17560.1-0027-	ppp_112284954	zma_100037783, zma_100037784, zma_100193393, zma_100273536, zma_100273920, zma_100281346, zma_542189
OG0000608	ath_AT1G07770, ath_AT2G39590, ath_AT3G46040, ath_AT5G59850	cre_CHLRE_05g234637v5	Mp8g06510.1-0027-, Mp8g13010.1-0027-	ppp_112279359, ppp_112281170, ppp_112282987, ppp_112288319, ppp_112292871, ppp_112294877	zma_100217251, zma_100280177, zma_100280584, zma_103632212, zma_103638773
OG0000609	ath_AT1G10180, ath_AT1G10385, ath_AT5G49830	cre_CHLRE_12g539050v5	Mp4g08180.1-0027-	ppp_112276375, ppp_112283680, ppp_112286801, ppp_112291802, ppp_112292760, ppp_112292876, ppp_112294603	zma_100191392, zma_100192999, zma_100217101, zma_100279764, zma_103632095, zma_103653660
OG0000610	ath_AT1G23260, ath_AT1G70650, ath_AT1G70660, ath_AT2G36060, ath_AT3G52560	cre_CHLRE_05g247600v5	Mp8g00620.1-0027-, Mp8g00620.2-0027-, Mp8g00620.3-0027-, Mp8g00620.4-0027-	ppp_112278186, ppp_112281613, ppp_112284770	zma_100192908, zma_100279740, zma_100282170, zma_100382057, zma_103654688
OG0000611	ath_AT1G05615, ath_AT1G05920, ath_AT1G05930, ath_AT1G32030, ath_AT2G18810, ath_AT2G24670, ath_AT2G27410, ath_AT2G31420, ath_AT2G31460, ath_AT2G31720, ath_AT2G31862, ath_AT2G32645, ath_AT2G32905, ath_AT3G24850, ath_AT3G49610, ath_AT5G24050, ath_AT5G38490, ath_AT5G38500
OG0000612	ath_AT1G55720, ath_AT1G55730, ath_AT3G13320	cre_CHLRE_09g409750v5, cre_CHLRE_12g519500v5	Mp1g12010.1-0027-, Mp8g17780.1-0027-, Mp8g17790.1-0027-	ppp_112278944, ppp_112282239, ppp_112287349, ppp_112290328, ppp_112291587	zma_100285751, zma_100286108, zma_100384161, zma_103636002, zma_541635
OG0000613	ath_AT1G44910, ath_AT3G19670	cre_CHLRE_07g351000v5	Mp2g00410.1-0027-, Mp2g00410.10-0027-, Mp2g00410.11-0027-, Mp2g00410.2-0027-, Mp2g00410.3-0027-, Mp2g00410.4-0027-, Mp2g00410.5-0027-, Mp2g00410.6-0027-, Mp2g00410.7-0027-, Mp2g00410.8-0027-, Mp2g00410.9-0027-	ppp_112275299, ppp_112295990	zma_103651641, zma_103651644
OG0000614	ath_AT1G22670, ath_AT1G35625, ath_AT1G35630, ath_AT1G71980, ath_AT4G09560, ath_AT5G66160		Mp2g20320.1-0027-, Mp4g04900.1-0027-	ppp_112277469, ppp_112283575, ppp_112286447, ppp_112287981, ppp_112293535	zma_100276255, zma_100279400, zma_100281566, zma_100502318, zma_103633095
OG0000615	ath_AT1G05870, ath_AT1G08790, ath_AT2G15590, ath_AT2G15610, ath_AT2G31560, ath_AT2G43340, ath_AT3G04700, ath_AT3G50350, ath_AT4G33985, ath_AT5G28690				zma_100191270, zma_100272365, zma_100276390, zma_100276437, zma_100277020, zma_100277102, zma_100277623, zma_103636401
OG0000616	ath_AT1G10040, ath_AT1G29120, ath_AT4G25770, ath_AT5G51180	cre_CHLRE_04g219200v5, cre_CHLRE_12g499950v5	Mp1g01320.1-0027-, Mp6g08780.1-0027-	ppp_112277654, ppp_112284988, ppp_112285192, ppp_112287419	zma_100191604, zma_100281777, zma_100284571, zma_100285688, zma_100381992, zma_100502271
OG0000617	ath_AT1G09660, ath_AT2G38610, ath_AT3G08620, ath_AT4G26480, ath_AT5G56140		Mp4g06200.1-0027-	ppp_112274979, ppp_112291884, ppp_112294464	zma_100191210, zma_100194222, zma_100272497, zma_100273249, zma_100274205, zma_100282540, zma_100283658, zma_100284624, zma_100382071
OG0000618	ath_AT1G15350, ath_AT3G15770, ath_AT3G54880, ath_AT4G32342, ath_AT5G03440, ath_AT5G25360	cre_CHLRE_11g482626v5	Mp2g14030.1-0027-	ppp_112276720, ppp_112276835, ppp_112286456, ppp_112289765, ppp_112292287	zma_100216795, zma_100275083, zma_100277194, zma_100277310, zma_103633165
OG0000619	ath_AT1G12780, ath_AT1G63180, ath_AT1G64440, ath_AT3G28530, ath_AT4G10960, ath_AT4G23920	cre_CHLRE_04g214502v5	Mp1g23480.1-0027-, Mp7g08810.1-0027-	ppp_112276884, ppp_112280577, ppp_112285445, ppp_112290482	zma_100193772, zma_100283489, zma_100284107, zma_100303816, zma_542127
OG0000620	ath_AT1G32330, ath_AT2G26150, ath_AT3G02990, ath_AT3G22830, ath_AT4G17750, ath_AT5G16820	cre_CHLRE_09g387150v5	MpVg00470.1-0027-	ppp_112278867, ppp_112284762, ppp_112285723, ppp_112288868	zma_100273077, zma_100274485, zma_100280318, zma_100280736, zma_100281501, zma_109621226
OG0000621	ath_AT1G19670, ath_AT5G43860	cre_CHLRE_03g148750v5, cre_CHLRE_10g429650v5, cre_CHLRE_12g484750v5, cre_CHLRE_13g570400v5	Mp3g12200.1-0027-, Mp3g12200.2-0027-, Mp3g12200.3-0027-, Mp3g12200.4-0027-, Mp3g12210.1-0027-, Mp8g10440.1-0027-, Mp8g10450.1-0027-, Mp8g10460.1-0027-	ppp_112273217	zma_100191887, zma_100383045, zma_103632406
OG0000622	ath_AT1G18890, ath_AT1G74740, ath_AT3G51850, ath_AT3G57530, ath_AT5G12480, ath_AT5G19450		MpVg01160.1-0027-, MpVg01160.2-0027-	ppp_112284508, ppp_112284771, ppp_112285080, ppp_112288146, ppp_112288154, ppp_112288670	zma_100192661, zma_100273840, zma_100280693, zma_100285166
OG0000623	ath_AT1G03660, ath_AT1G03670, ath_AT4G03440, ath_AT4G03450, ath_AT4G03460, ath_AT4G03470, ath_AT4G03480, ath_AT4G03490, ath_AT4G03495, ath_AT4G03500, ath_AT4G03505, ath_AT4G05040, ath_AT4G14390, ath_AT4G14400				zma_100501682, zma_103625905, zma_103649474, zma_103654582
OG0000624	ath_AT1G02590, ath_AT1G04580, ath_AT2G27150, ath_AT3G43600, ath_AT5G20960		Mp8g06370.1-0027-, Mp8g06370.2-0027-, Mp8g06370.3-0027-, Mp8g06370.4-0027-	ppp_112272707, ppp_112282929	zma_100382202, zma_100384384, zma_103631977, zma_103644153, zma_103644157, zma_542228, zma_542229
OG0000625	ath_AT1G03430, ath_AT1G80100, ath_AT3G16360, ath_AT3G21510, ath_AT3G29350, ath_AT4G04402, ath_AT5G39340	cre_CHLRE_01g040450v5	Mp6g20830.1-0027-	ppp_112279199, ppp_112294096	zma_100217045, zma_100281022, zma_103630112, zma_103644424, zma_541625, zma_542586, zma_542596
OG0000626	ath_AT1G48720, ath_ArthMp063		Mp1g06970.1-0027-, Mp2g18640.1-0027-, Mp2g26190.1-0027-, Mp2g26200.1-0027-, Mp3g19970.1-0027-, Mp4g23830.1-0027-, Mp4g23840.1-0027-, Mp4g23850.1-0027-, Mp4g23860.1-0027-, Mp5g10180.1-0027-		zma_103628440, zma_103649466, zma_109940807, zma_109941881, zma_109941893, zma_109943415
OG0000627	ath_AT1G67800, ath_AT1G79380, ath_AT3G01650, ath_AT5G14420, ath_AT5G63970	cre_CHLRE_09g399550v5, cre_CHLRE_09g399915v5	Mp6g16390.1-0027-, Mp6g16430.1-0027-	ppp_112275577, ppp_112278782	zma_100279516, zma_100279782, zma_100281056, zma_100283629, zma_100501644, zma_103631276, zma_103652758
OG0000628	ath_AT1G14600, ath_AT2G02060, ath_AT2G38300, ath_AT2G40260, ath_AT2G42660, ath_AT3G19070, ath_AT4G04555, ath_AT4G04580, ath_AT4G04605			ppp_112273692, ppp_112275647, ppp_112275707, ppp_112276486	zma_100217117, zma_100281236, zma_100285002, zma_103638885, zma_109944229
OG0000629	ath_AT1G09420, ath_AT1G24280, ath_AT5G13110, ath_AT5G35790	cre_CHLRE_08g378150v5	Mp6g01190.1-0027-, Mp7g18890.1-0027-, Mp7g18890.2-0027-, Mp7g18890.3-0027-, Mp7g18890.4-0027-	ppp_112279496, ppp_112285040, ppp_112287639, ppp_112288964, ppp_112291715, ppp_112291764	zma_100304292, zma_100383765
OG0000630	ath_AT1G72110, ath_AT2G38995, ath_AT2G43255, ath_AT3G49190, ath_AT3G49200, ath_AT3G49210, ath_AT5G12420, ath_AT5G16350, ath_AT5G22490, ath_AT5G37300, ath_AT5G53380, ath_AT5G53390		Mp4g10870.1-0027-, Mp4g10870.2-0027-, Mp4g10870.3-0027-	ppp_112283621	zma_100273076, zma_103651350
OG0000631	ath_AT1G03040, ath_AT2G24260, ath_AT4G02590, ath_AT4G30980, ath_AT5G58010		Mpzg01410.1-0027-, Mpzg01410.2-0027-	ppp_112291530, ppp_112294648	zma_100272246, zma_100274099, zma_100284814, zma_100285681, zma_103627314, zma_103632755, zma_103637976, zma_103654176, zma_109944050
OG0000632	ath_AT1G36627, ath_AT3G53570, ath_AT4G24740, ath_AT4G32660	cre_CHLRE_08g380600v5	Mp5g08240.1-0027-, Mp5g08240.2-0027-, Mp5g08240.3-0027-, Mp5g08240.4-0027-, Mp5g08240.5-0027-, Mp5g08240.6-0027-	ppp_112273982, ppp_112274950, ppp_112295449	zma_100193018, zma_100193059, zma_100501620, zma_100501850
OG0000633	ath_AT1G14840, ath_AT1G24764, ath_AT1G68060, ath_AT2G01750, ath_AT4G17220	cre_CHLRE_14g618150v5	Mp4g18350.1-0027-	ppp_112274206, ppp_112274228, ppp_112278592, ppp_112285004, ppp_112288644, ppp_112295535	zma_100285189, zma_100285243, zma_100304320, zma_100384632, zma_103652066
OG0000634	ath_AT1G51340, ath_AT2G38330, ath_AT3G08040, ath_AT4G38380	cre_CHLRE_08g369600v5, cre_CHLRE_17g739650v5	Mp6g15320.1-0027-, Mp6g15320.2-0027-, Mp6g15320.3-0027-	ppp_112275694, ppp_112277293, ppp_112283900	zma_100193278, zma_100322876, zma_100383875, zma_100501783, zma_103630881, zma_103633151
OG0000635	ath_AT1G44770, ath_AT4G24590, ath_AT5G49710	cre_CHLRE_06g278271v5	Mp2g11270.1-0027-, Mp2g11270.2-0027-, Mp2g11270.3-0027-, Mp2g11270.4-0027-, Mp2g11280.1-0027-, Mp2g11280.2-0027-	ppp_112276254, ppp_112284755, ppp_112285808	zma_100191205, zma_100194078, zma_103627822, zma_103634599, zma_109942654
OG0000636	ath_AT1G67580, ath_AT5G63370	cre_CHLRE_07g355400v5, cre_CHLRE_13g575650v5	Mp7g02920.1-0027-, Mp7g02920.2-0027-, Mp7g02920.3-0027-, Mp7g02920.4-0027-, Mp7g02920.5-0027-, Mp7g02920.6-0027-, Mp7g02920.7-0027-, Mp7g02920.8-0027-, Mp7g02920.9-0027-	ppp_112276656, ppp_112288422	zma_100501339, zma_103627383, zma_103641791
OG0000637	ath_AT1G52740, ath_AT2G38810, ath_AT3G54560	cre_CHLRE_13g567700v5	Mp1g09020.1-0027-	ppp_112279281, ppp_112281951, ppp_112289187	zma_100216551, zma_100216638, zma_100273753, zma_100383617, zma_103631755, zma_103635441, zma_103635957, zma_103643553, zma_103643659, zma_103648122
OG0000638	ath_AT1G04480, ath_AT2G33370, ath_AT3G04400	cre_CHLRE_04g211800v5	Mp5g05580.1-0027-, Mp6g14310.1-0027-	ppp_112276098, ppp_112277033, ppp_112278231, ppp_112285285, ppp_112285320, ppp_112286175, ppp_112293124	zma_100193874, zma_100194224, zma_100272919, zma_100281952, zma_100303995
OG0000639	ath_AT2G04340		Mp5g18160.1-0027-, Mp5g18160.10-0027-, Mp5g18160.11-0027-, Mp5g18160.12-0027-, Mp5g18160.13-0027-, Mp5g18160.14-0027-, Mp5g18160.15-0027-, Mp5g18160.2-0027-, Mp5g18160.3-0027-, Mp5g18160.4-0027-, Mp5g18160.5-0027-, Mp5g18160.6-0027-, Mp5g18160.7-0027-, Mp5g18160.8-0027-, Mp5g18160.9-0027-	ppp_112274973	zma_100277172
OG0000640	ath_AT2G26660, ath_AT2G45130, ath_AT5G15330, ath_AT5G20150	cre_CHLRE_07g325950v5	Mp1g27550.1-0027-	ppp_112275474, ppp_112275827, ppp_112276404, ppp_112279144, ppp_112285399, ppp_112291131, ppp_112294418	zma_100216711, zma_100216718, zma_100282863, zma_103638683, zma_103643601
OG0000641	ath_AT2G25760, ath_AT3G03930, ath_AT3G03940, ath_AT3G13670, ath_AT5G18190	cre_CHLRE_06g281100v5, cre_CHLRE_16g666200v5	Mp8g17200.1-0027-	ppp_112287107, ppp_112292618	zma_100273539, zma_100285738, zma_100286103, zma_100383451, zma_100502202, zma_103634938, zma_103648356, zma_103649605
OG0000642	ath_AT2G15230, ath_AT5G14180	cre_CHLRE_05g234801v5, cre_CHLRE_12g498750v5	Mp1g15860.1-0027-, Mp3g21370.1-0027-, Mp3g21430.1-0027-, Mp5g19630.1-0027-, Mp6g13620.1-0027-, Mp6g21290.1-0027-	ppp_112275660, ppp_112280454, ppp_112285410, ppp_112295515	zma_100273980, zma_100282622, zma_103648785, zma_103653206
OG0000643	ath_AT2G27980, ath_AT2G36720, ath_AT2G37520, ath_AT3G53680	cre_CHLRE_01g018200v5	Mp2g04330.1-0027-	ppp_112277365, ppp_112277366, ppp_112284666, ppp_112287232, ppp_112288066, ppp_112288173, ppp_112289110, ppp_112290960, ppp_112291504	zma_100274990, zma_100381857, zma_103626499
OG0000644	ath_AT2G05710, ath_AT4G26970, ath_AT4G35830	cre_CHLRE_01g042750v5	Mp8g07060.1-0027-	ppp_112279919, ppp_112286643, ppp_112292378, ppp_112292402	zma_100216599, zma_100273695, zma_100281040, zma_100304277, zma_100304315, zma_103632730, zma_103645290, zma_103646899, zma_103647708
OG0000645	ath_AT2G42740, ath_AT3G58700, ath_AT4G18730, ath_AT5G45775	cre_CHLRE_01g027000v5	Mp2g24740.1-0027-, Mp6g18870.1-0027-	ppp_112278270, ppp_112282958, ppp_112284198, ppp_112285970, ppp_112288235, ppp_112293860	zma_100192743, zma_100193696, zma_100193878, zma_100282010, zma_100283310
OG0000646	ath_AT2G25520, ath_AT4G32390, ath_AT5G11230, ath_AT5G25400	cre_CHLRE_02g106200v5, cre_CHLRE_03g162000v5, cre_CHLRE_08g382350v5, cre_CHLRE_09g415900v5	Mp2g04250.1-0027-, Mp7g14850.1-0027-	ppp_112273501, ppp_112275793, ppp_112285492	zma_100192498, zma_100273433, zma_100281077, zma_100303993, zma_103640666
OG0000647	ath_AT2G36390, ath_AT3G20440, ath_AT5G03650	cre_CHLRE_06g270100v5, cre_CHLRE_06g289850v5, cre_CHLRE_10g444700v5	Mp3g21170.1-0027-, Mp7g15230.1-0027-, Mp7g15230.2-0027-	ppp_112278354, ppp_112282708, ppp_112284662, ppp_112293521	zma_100136878, zma_109939512, zma_542238, zma_542315, zma_542342
OG0000648	ath_AT2G36890, ath_AT3G49690, ath_AT4G37780, ath_AT5G23000, ath_AT5G57620, ath_AT5G65790		Mp6g04830.1-0027-		zma_100272412, zma_103627833, zma_103636189, zma_103644077, zma_103647248, zma_103651344, zma_103654188, zma_109944008, zma_541729, zma_541755, zma_542611
OG0000649	ath_AT2G25770, ath_AT4G32870		Mp1g02120.1-0027-, Mp2g06680.1-0027-, Mp3g05710.1-0027-, Mp3g06830.1-0027-	ppp_112275669, ppp_112280153, ppp_112281380, ppp_112281593, ppp_112284283, ppp_112288098, ppp_112290317, ppp_112294245	zma_100273389, zma_100284528, zma_100284654, zma_100285934
OG0000650	ath_AT2G39690, ath_AT3G12540, ath_AT3G47675, ath_AT4G37080, ath_AT5G42690, ath_AT5G60720		Mp6g02340.1-0027-, Mp7g01740.1-0027-, Mp7g02200.1-0027-, Mp8g10090.1-0027-	ppp_112279243, ppp_112289860	zma_100274864, zma_100304433, zma_100381749, zma_103633707, zma_103647498, zma_109940910
OG0000651	ath_AT3G11980, ath_AT3G44540, ath_AT3G44550, ath_AT3G44560, ath_AT3G56700, ath_AT3G60060, ath_AT4G33790, ath_AT5G22420, ath_AT5G22500	cre_CHLRE_03g171700v5	Mp2g09080.1-0027-	ppp_112284758, ppp_112288251	zma_100272790, zma_100285021, zma_100501369, zma_103639542, zma_103643196
OG0000652	ath_AT3G23570, ath_AT3G23600	cre_CHLRE_16g679051v5, cre_CHLRE_16g679750v5, cre_CHLRE_16g679800v5	Mp4g18290.1-0027-, Mp5g09160.1-0027-, Mp6g21170.1-0027-	ppp_112273253, ppp_112285538, ppp_112287435	zma_100194227, zma_100272558, zma_100282281, zma_100282382, zma_103653383, zma_103653384, zma_109941680
OG0000653	ath_AT3G49601	cre_CHLRE_09g409200v5	Mp7g06120.1-0027-, Mp7g06200.1-0027-	ppp_112280715, ppp_112290395	zma_100276189, zma_100277529, zma_100278881, zma_100304049, zma_103635373, zma_103654761, zma_103654764, zma_103654766, zma_103654770, zma_103654771, zma_103654772, zma_103655975
OG0000654	ath_AT3G16370, ath_AT3G53100, ath_AT5G03810, ath_AT5G03820, ath_AT5G22810		Mp1g06340.1-0027-, Mp1g06340.2-0027-, Mp4g04130.1-0027-, Mp7g13040.1-0027-	ppp_112277846, ppp_112285424, ppp_112286433, ppp_112290373, ppp_112293611, ppp_112294176	zma_100216840, zma_100272736, zma_100274304
OG0000655	ath_AT5G10350, ath_AT5G51120, ath_AT5G65260	cre_CHLRE_06g274500v5	Mp8g03090.1-0027-, Mp8g03090.2-0027-, Mp8g03090.3-0027-	ppp_112272840, ppp_112274363, ppp_112274664, ppp_112295661	zma_100194063, zma_100282115, zma_100283584, zma_100285979, zma_103628586, zma_103638439, zma_103640921
OG0000656		cre_CHLRE_01g041256v5, cre_CHLRE_02g143327v5, cre_CHLRE_03g144144v5, cre_CHLRE_03g165950v5, cre_CHLRE_05g232304v5, cre_CHLRE_05g237250v5, cre_CHLRE_06g301450v5, cre_CHLRE_06g305700v5, cre_CHLRE_10g465750v5, cre_CHLRE_11g477050v5, cre_CHLRE_11g477700v5, cre_CHLRE_12g485350v5, cre_CHLRE_13g576700v5, cre_CHLRE_13g588386v5, cre_CHLRE_13g588405v5, cre_CHLRE_15g643500v5, cre_CHLRE_16g675200v5, cre_CHLR…
OG0000657		cre_CHLRE_02g144251v5, cre_CHLRE_02g145350v5, cre_CHLRE_04g230536v5, cre_CHLRE_04g230634v5, cre_CHLRE_06g309550v5, cre_CHLRE_06g311500v5, cre_CHLRE_08g358569v5, cre_CHLRE_09g412550v5, cre_CHLRE_09g413800v5, cre_CHLRE_09g414300v5, cre_CHLRE_09g416300v5, cre_CHLRE_09g417050v5, cre_CHLRE_12g493750v5, cre_CHLRE_12g509950v5, cre_CHLRE_12g548500v5, cre_CHLRE_12g549200v5, cre_CHLRE_12g555650v5, cre_CHLR…
OG0000658		cre_CHLRE_01g003516v5, cre_CHLRE_01g039500v5, cre_CHLRE_03g156700v5, cre_CHLRE_03g159350v5, cre_CHLRE_04g222000v5, cre_CHLRE_04g223550v5, cre_CHLRE_05g236250v5, cre_CHLRE_06g256600v5, cre_CHLRE_06g305251v5, cre_CHLRE_07g350451v5, cre_CHLRE_08g364000v5, cre_CHLRE_10g420650v5, cre_CHLRE_10g423600v5, cre_CHLRE_10g460100v5, cre_CHLRE_10g465650v5, cre_CHLRE_12g512750v5, cre_CHLRE_13g563700v5, cre_CHLR…
OG0000659		cre_CHLRE_01g042402v5, cre_CHLRE_01g049117v5, cre_CHLRE_01g067647v5, cre_CHLRE_02g110843v5, cre_CHLRE_02g111526v5, cre_CHLRE_04g216976v5, cre_CHLRE_06g252576v5, cre_CHLRE_06g284376v5, cre_CHLRE_06g296924v5, cre_CHLRE_06g300966v5, cre_CHLRE_06g303192v5, cre_CHLRE_12g550501v5, cre_CHLRE_12g550553v5, cre_CHLRE_12g551502v5, cre_CHLRE_12g552952v5, cre_CHLRE_13g571876v5, cre_CHLRE_16g676537v5, cre_CHLR…
OG0000660		cre_CHLRE_03g161301v5, cre_CHLRE_06g263176v5, cre_CHLRE_07g317576v5, cre_CHLRE_07g341556v5, cre_CHLRE_07g346917v5, cre_CHLRE_09g386745v5, cre_CHLRE_09g386751v5, cre_CHLRE_09g391060v5, cre_CHLRE_10g465226v5, cre_CHLRE_11g467606v5, cre_CHLRE_13g576720v5, cre_CHLRE_16g687652v5, cre_CHLRE_17g704802v5, cre_CHLRE_17g708076v5, cre_CHLRE_17g719537v5, cre_CHLRE_17g733678v5, cre_CHLRE_17g734532v5, cre_CHLR…
OG0000661			Mp1g04240.1-0027-, Mp1g12150.1-0027-, Mp1g12160.1-0027-, Mp1g26260.1-0027-, Mp2g20030.1-0027-, Mp3g00250.1-0027-, Mp3g05430.1-0027-, Mp4g12640.1-0027-, Mp4g15220.1-0027-, Mp4g16360.1-0027-, Mp4g19910.1-0027-, Mp4g23330.1-0027-, Mp5g24170.1-0027-, Mp6g00760.1-0027-, Mp6g08220.1-0027-, Mp7g09320.1-0027-, Mp8g03470.1-0027-	ppp_112282438
OG0000662			Mp1g12190.1-0027-, Mp1g12200.1-0027-, Mp2g00040.1-0027-, Mp2g00040.2-0027-, Mp2g01700.1-0027-, Mp2g01720.1-0027-, Mp2g01740.1-0027-, Mp2g01750.1-0027-, Mp2g01760.1-0027-, Mp2g01770.1-0027-, Mp2g01790.1-0027-, Mp2g01800.1-0027-, Mp2g01820.1-0027-, Mp2g12470.1-0027-, Mp2g12480.1-0027-, Mp2g12490.1-0027-, Mp3g01980.1-0027-, Mp5g00430.1-0027-
OG0000663			Mp1g21400.1-0027-, Mp2g02480.1-0027-, Mp2g03360.1-0027-, Mp2g03370.1-0027-, Mp2g03380.1-0027-, Mp2g03400.1-0027-, Mp2g03410.1-0027-, Mp2g03450.1-0027-, Mp2g03500.1-0027-, Mp2g03540.1-0027-, Mp2g03560.1-0027-, Mp2g03610.1-0027-, Mp2g03620.1-0027-, Mp2g03660.1-0027-, Mp6g10780.1-0027-, Mp6g10780.2-0027-, Mp6g17240.1-0027-, Mp6g17240.2-0027-
OG0000664			Mp2g18580.1-0027-, Mp3g04650.1-0027-, Mp3g10110.1-0027-, Mp3g14590.1-0027-, Mp3g14600.1-0027-, Mp3g14610.1-0027-, Mp3g14610.2-0027-, Mp4g19950.1-0027-, Mp5g22290.1-0027-, Mp5g22300.1-0027-, Mp5g22310.1-0027-, Mp5g22390.1-0027-, Mp5g22410.1-0027-, Mp6g12990.1-0027-, Mp6g12990.2-0027-, Mp6g13000.1-0027-, Mpzg01420.1-0027-	ppp_112289438
OG0000665			Mp3g09150.1-0027-, Mp3g09160.1-0027-, Mp3g09170.1-0027-, Mp3g09180.1-0027-, Mp3g09190.1-0027-, Mp3g09200.1-0027-, Mp3g09210.1-0027-, Mp3g09220.1-0027-, Mp3g09230.1-0027-, Mp4g22230.1-0027-	ppp_112274165, ppp_112275834, ppp_112279388, ppp_112279520, ppp_112279525, ppp_112280470, ppp_112280656, ppp_112293251
OG0000666	ath_AT1G03400, ath_AT1G03410, ath_AT1G04350, ath_AT1G04380, ath_AT1G06620, ath_AT1G06640, ath_AT1G06645, ath_AT1G06650, ath_AT2G25450, ath_AT2G30830, ath_AT2G30840, ath_AT3G61400, ath_AT5G43440, ath_AT5G43450, ath_AT5G59530, ath_AT5G59540				zma_100272887
OG0000667	ath_AT1G35780, ath_AT1G78150, ath_AT2G22270, ath_AT4G39860		Mp1g05870.1-0027-, Mp1g05870.2-0027-, Mp1g05870.3-0027-, Mp1g05870.4-0027-	ppp_112275311, ppp_112295770	zma_100193997, zma_100274081, zma_100276089, zma_100276254, zma_100276827, zma_100277155, zma_100502251
OG0000668	ath_AT1G03960, ath_AT1G54450, ath_AT5G28850, ath_AT5G28900, ath_AT5G44090	cre_CHLRE_06g260600v5	Mp5g14100.1-0027-, Mp5g14100.2-0027-	ppp_112274464, ppp_112278804, ppp_112289189, ppp_112291877, ppp_112294030	zma_100279229, zma_100384234, zma_103626168, zma_103643458
OG0000669	ath_AT1G15757, ath_AT1G56553, ath_AT1G58055, ath_AT1G61688, ath_AT2G12465, ath_AT2G12475, ath_AT2G20463, ath_AT2G20465, ath_AT2G40995, ath_AT2G41997, ath_AT4G08028, ath_AT5G08505, ath_AT5G27495, ath_AT5G42223, ath_AT5G42232, ath_AT5G42235, ath_AT5G59105
OG0000670	ath_AT1G07070, ath_AT1G41880, ath_AT1G74270, ath_AT3G55750	cre_CHLRE_10g459250v5	Mp1g11470.1-0027-, Mp1g11470.2-0027-	ppp_112280209, ppp_112280887, ppp_112285135, ppp_112288513, ppp_112289029, ppp_112290222	zma_100193672, zma_100281989, zma_100282164, zma_100282547
OG0000671	ath_AT1G07520, ath_AT1G07530, ath_AT2G29060, ath_AT2G29065, ath_AT2G37650, ath_AT3G46600, ath_AT5G59450		Mp1g20490.1-0027-	ppp_112294168, ppp_112294872	zma_100216906, zma_100279528, zma_100381402, zma_103629255, zma_103635972, zma_103643668, zma_103644258
OG0000672	ath_AT1G45190, ath_AT1G47450, ath_AT1G47470, ath_AT1G52970, ath_AT2G04031, ath_AT2G04037, ath_AT2G04041, ath_AT2G21655, ath_AT2G21727, ath_AT2G25482, ath_AT3G01185, ath_AT3G11990, ath_AT3G29797, ath_AT3G30247, ath_AT4G13261, ath_AT4G13263, ath_AT5G35405
OG0000673	ath_AT1G15770, ath_AT1G15772, ath_AT1G15780, ath_AT1G15790, ath_AT2G10440		Mp1g03020.1-0027-, Mp8g01860.1-0027-, Mp8g02180.1-0027-, Mp8g02180.2-0027-, Mp8g02180.3-0027-, Mp8g02180.4-0027-, Mp8g02180.5-0027-	ppp_112277898, ppp_112281629, ppp_112281630	zma_100383729, zma_103643172
OG0000674	ath_AT1G04270, ath_AT1G33850, ath_AT5G09490, ath_AT5G09500, ath_AT5G09510, ath_AT5G43640	cre_CHLRE_08g360900v5	Mp3g15000.1-0027-	ppp_112278381, ppp_112280222, ppp_112280937, ppp_112289623, ppp_112290886	zma_100216869, zma_100281004, zma_100282387, zma_103648250
OG0000675	ath_AT1G16360, ath_AT1G54320, ath_AT1G79450, ath_AT3G12740, ath_AT5G46150	cre_CHLRE_06g278300v5	Mp7g13890.1-0027-	ppp_112278991, ppp_112283131	zma_100193072, zma_100273403, zma_100280401, zma_100282354, zma_100283092, zma_100284477, zma_100384483, zma_103628328
OG0000676	ath_AT1G16310, ath_AT1G79520, ath_AT2G39450, ath_AT3G58060	cre_CHLRE_03g160550v5, cre_CHLRE_03g160750v5, cre_CHLRE_03g160800v5	Mp2g03190.1-0027-, Mp5g02190.1-0027-	ppp_112284235, ppp_112289037, ppp_112293701, ppp_112295001	zma_100273180, zma_100284569, zma_100381541, zma_103651034
OG0000677	ath_AT1G22530, ath_AT1G30690, ath_AT1G72150, ath_AT1G72160, ath_AT2G15670, ath_AT3G51670, ath_AT4G09160	cre_CHLRE_02g101200v5	Mp4g06280.1-0027-, Mp4g16700.1-0027-, Mp4g16720.1-0027-		zma_100192106, zma_100281982, zma_100282751, zma_100284590, zma_100285100, zma_103636439
OG0000678	ath_AT1G22590, ath_AT1G31630, ath_AT1G31640, ath_AT1G33070, ath_AT1G59920, ath_AT1G59930, ath_AT1G65300, ath_AT1G65330, ath_AT2G28700, ath_AT3G05860, ath_AT5G26580, ath_AT5G26630, ath_AT5G26650, ath_AT5G27810, ath_AT5G27960, ath_AT5G35120, ath_AT5G48670
OG0000679	ath_AT1G08680, ath_AT4G13350, ath_AT4G32630	cre_CHLRE_06g302900v5	Mp5g14170.1-0027-, Mp5g14170.2-0027-	ppp_112278730, ppp_112283792, ppp_112283860, ppp_112287936, ppp_112291458, ppp_112291649	zma_100216932, zma_100273921, zma_100279721, zma_100280000, zma_103634597
OG0000680	ath_AT1G12550, ath_AT1G79870, ath_AT2G45630, ath_AT5G28310	cre_CHLRE_07g324550v5, cre_CHLRE_16g689700v5	Mp1g13500.1-0027-, Mp1g19670.1-0027-	ppp_112280559, ppp_112290627	zma_100191765, zma_100280398, zma_100280775, zma_100281069, zma_100283723, zma_103641421, zma_103646852
OG0000681	ath_AT1G55260, ath_AT1G73890, ath_AT2G44290, ath_AT2G44300, ath_AT3G58550		Mp1g16210.1-0027-, Mp1g21600.1-0027-	ppp_112274021, ppp_112284238, ppp_112287595, ppp_112288183, ppp_112288356, ppp_112291087, ppp_112295841	zma_100194231, zma_100285826, zma_100285869
OG0000682	ath_AT1G24400, ath_AT1G25530, ath_AT1G48640, ath_AT1G67640, ath_AT5G40780		Mp6g02000.1-0027-, Mp6g02000.2-0027-	ppp_112290760	zma_100273455, zma_100273979, zma_100281437, zma_100283144, zma_100285777, zma_100384362, zma_103629001, zma_103629003, zma_103646358
OG0000683	ath_AT1G14730, ath_AT1G26100, ath_AT4G25570, ath_AT5G38630	cre_CHLRE_13g586600v5	Mp3g00920.1-0027-, Mp3g00920.2-0027-	ppp_112275606, ppp_112293093	zma_100194390, zma_100216802, zma_100273009, zma_100273232, zma_100382018, zma_100384594, zma_103643908, zma_103654438
OG0000684	ath_AT1G17380, ath_AT1G19180, ath_AT1G72450, ath_AT1G74950				zma_100191257, zma_100275133, zma_100276383, zma_100276585, zma_100282471, zma_100384222, zma_103626321, zma_103629121, zma_103629413, zma_103632179, zma_103633289, zma_103637090, zma_103650174
OG0000685	ath_AT1G30330, ath_AT5G37020		Mp1g12750.1-0027-, Mp1g12750.2-0027-	ppp_112274512, ppp_112277958, ppp_112281248, ppp_112281256, ppp_112287218, ppp_112290334, ppp_112291619, ppp_112294597	zma_100382863, zma_100384328, zma_100502480, zma_103629639, zma_103654892
OG0000686	ath_AT1G08250, ath_AT1G11790, ath_AT2G27820, ath_AT3G07630	cre_CHLRE_06g261800v5	Mp3g23090.1-0027-, Mp3g23100.1-0027-, Mp5g15520.1-0027-, Mp8g09370.1-0027-	ppp_112272699, ppp_112277097, ppp_112294809, ppp_112295651	zma_100193934, zma_100273905, zma_100279620, zma_100281744
OG0000687	ath_AT1G05990, ath_AT2G43290, ath_AT3G07490, ath_AT3G59440, ath_AT3G59450, ath_AT4G03290, ath_AT4G12860		Mp1g22210.1-0027-, Mp5g22000.1-0027-, Mp6g06060.1-0027-, Mp6g18000.1-0027-, Mp6g20440.1-0027-, Mp6g20450.1-0027-, Mp8g07910.1-0027-		zma_100285141, zma_100285448, zma_100285551
OG0000688	ath_AT1G30100, ath_AT1G78390, ath_AT3G14440, ath_AT3G24220, ath_AT4G18350		Mp2g07800.1-0027-	ppp_112277457, ppp_112293041	zma_100281136, zma_100281391, zma_100383768, zma_100501444, zma_103626043, zma_103632443, zma_103642321, zma_103648268, zma_732819
OG0000689	ath_AT1G13170, ath_AT2G31020, ath_AT2G31030, ath_AT2G31035, ath_AT4G08180, ath_AT4G12460, ath_AT4G22540		Mp3g08540.1-0027-	ppp_112273586, ppp_112275890, ppp_112276822, ppp_112287690	zma_100192056, zma_100273607, zma_100383477, zma_100502349, zma_103643871
OG0000690	ath_AT1G56070, ath_AT3G12915, ath_AT4G15200, ath_AT4G15950, ath_AT4G16150, ath_AT4G17100, ath_AT4G35335	cre_CHLRE_12g516200v5	Mp2g20190.1-0027-, Mp2g20200.1-0027-	ppp_112278586, ppp_112284808, ppp_112288325, ppp_112288909	zma_100285098, zma_103644298, zma_103644301
OG0000691	ath_AT1G13790, ath_AT1G15910, ath_AT1G80790, ath_AT2G16490, ath_AT3G12550, ath_AT3G48670, ath_AT4G00380, ath_AT4G01180, ath_AT4G01780, ath_AT5G59390				zma_100279850, zma_100382110, zma_100383007, zma_103634825, zma_103643660, zma_103649779, zma_109941554
OG0000692	ath_AT1G09540, ath_AT1G57560, ath_AT3G12720, ath_AT4G01680, ath_AT5G26660		Mp2g22560.1-0027-, Mp2g22560.2-0027-		zma_100193196, zma_100194090, zma_100272675, zma_100281948, zma_100282608, zma_100283728, zma_100382234, zma_100383951, zma_103632720, zma_541734
OG0000693	ath_AT1G20480, ath_AT1G20490, ath_AT1G20500, ath_AT1G20510, ath_AT4G05160, ath_AT5G38120		Mp1g04990.1-0027-, Mp1g05060.1-0027-, Mp5g07170.1-0027-	ppp_112275147, ppp_112277953, ppp_112286600, ppp_112290518	zma_100191850, zma_100274307, zma_100280100, zma_103645266
OG0000694	ath_AT1G01100, ath_AT4G00810, ath_AT5G24510, ath_AT5G47700	cre_CHLRE_17g738300v5	Mp3g02890.1-0027-, Mp6g11950.1-0027-, Mp6g11950.2-0027-, Mp6g11950.3-0027-	ppp_112272969, ppp_112275794, ppp_112278741, ppp_112285423, ppp_112291133, ppp_112294446	zma_100282819, zma_542719
OG0000695	ath_AT1G27630, ath_AT1G35440, ath_AT4G19560, ath_AT4G19600, ath_AT5G45190	cre_CHLRE_14g613900v5	Mp3g00720.1-0027-, Mp3g00720.2-0027-	ppp_112278823, ppp_112278824, ppp_112284685, ppp_112286894, ppp_112288616	zma_100217076, zma_100383879, zma_100384646, zma_103630860
OG0000696	ath_AT1G45688, ath_AT2G41990, ath_AT3G24600, ath_AT3G24605, ath_AT4G35170, ath_AT5G42860		Mp7g12850.1-0027-	ppp_112288018, ppp_112291912	zma_100191285, zma_100191528, zma_100276241, zma_100282984, zma_100383970, zma_100384786, zma_103648495, zma_103648496
OG0000697	ath_AT1G10530, ath_AT1G60010, ath_AT5G50090, ath_AT5G62900, ath_AT5G67620		Mp8g17700.1-0027-	ppp_112286446, ppp_112289988, ppp_112292400	zma_100272587, zma_100274154, zma_100275410, zma_100277687, zma_100277896, zma_100277970, zma_100278604, zma_100278655
OG0000698	ath_AT1G74410, ath_AT2G17730, ath_AT3G20395, ath_AT4G35840, ath_AT5G66070	cre_CHLRE_01g051700v5	Mp1g19680.1-0027-		zma_100192846, zma_100280415, zma_100284483, zma_100284922, zma_100285097, zma_100382173, zma_100383370, zma_103645245, zma_103653528, zma_103654657
OG0000699	ath_AT1G36070, ath_AT1G55680, ath_AT1G78070, ath_AT3G13340, ath_AT5G56190	cre_CHLRE_09g391875v5	Mp7g04360.1-0027-	ppp_112280326, ppp_112287695	zma_100191443, zma_100192544, zma_100274157, zma_100274637, zma_100280227, zma_100383087, zma_100384791, zma_103638309
OG0000700	ath_AT1G09155, ath_AT1G56240, ath_AT1G56250, ath_AT1G80110, ath_AT2G02230, ath_AT2G02240, ath_AT2G02250, ath_AT2G02280, ath_AT2G02300, ath_AT2G02310, ath_AT2G02320, ath_AT2G02340, ath_AT2G02350, ath_AT2G02360, ath_AT5G24560				zma_100283810, zma_100284620
OG0000701	ath_AT1G22050, ath_AT1G77870, ath_AT3G01050, ath_AT3G26980, ath_AT4G24990, ath_AT5G15460	cre_CHLRE_06g260400v5	Mp4g14000.1-0027-	ppp_112282418, ppp_112283919, ppp_112293963	zma_100193576, zma_100282506, zma_100283636, zma_100285333, zma_103636545, zma_103639057
OG0000702	ath_AT1G31070, ath_AT2G35020, ath_AT5G46420	cre_CHLRE_03g191950v5, cre_CHLRE_07g345300v5	Mp1g13080.1-0027-, Mp3g21790.1-0027-, Mp3g21790.2-0027-, Mp3g21790.3-0027-	ppp_112281243, ppp_112292519	zma_100279878, zma_100282551, zma_100383496, zma_100501868, zma_103637156, zma_103655653
OG0000703	ath_AT1G67720, ath_AT2G37050		Mp1g17720.1-0027-, Mp4g03230.1-0027-, Mp4g03240.1-0027-, Mp4g03250.1-0027-, Mp4g03330.1-0027-, Mp4g03330.2-0027-, Mp4g18380.1-0027-, Mp4g18380.2-0027-, Mp4g18380.3-0027-, Mp4g18390.1-0027-, Mp8g10580.1-0027-	ppp_112279273, ppp_112286297	zma_103650680, zma_103654267
OG0000704	ath_AT1G51420, ath_AT2G35840, ath_AT3G52340, ath_AT3G54270	cre_CHLRE_06g283400v5, cre_CHLRE_07g348200v5, cre_CHLRE_09g391578v5, cre_CHLRE_12g543477v5, cre_CHLRE_36g759647v5	Mp4g19980.1-0027-, Mp8g15830.1-0027-	ppp_112275244, ppp_112276303, ppp_112287275, ppp_112291548	zma_541868, zma_542661
OG0000705	ath_AT1G54060, ath_AT3G11100, ath_AT3G14180, ath_AT3G24490, ath_AT3G58630, ath_AT5G05550		Mp4g09730.1-0027-, Mp7g06290.1-0027-, Mp7g12800.1-0027-		zma_100272931, zma_100273362, zma_100274197, zma_100282650, zma_100285537, zma_100384564, zma_103651369, zma_111591136
OG0000706	ath_AT1G69840, ath_AT3G01290, ath_AT5G51570, ath_AT5G62740	cre_CHLRE_16g690879v5	Mp2g01490.1-0027-, Mp2g01490.2-0027-, Mp2g01500.1-0027-, Mp3g08520.1-0027-	ppp_112282405, ppp_112282597, ppp_112293933	zma_100192869, zma_103651540, zma_541820, zma_541821, zma_542627
OG0000707	ath_AT1G15990, ath_AT1G19780, ath_AT2G23980, ath_AT2G24610, ath_AT2G28260, ath_AT4G30360, ath_AT4G30560, ath_AT5G57940		Mp6g01920.1-0027-, Mp6g01920.2-0027-, Mp6g01920.3-0027-	ppp_112290206, ppp_112292831	zma_100281197, zma_103626042, zma_103627435, zma_103639734
OG0000708	ath_AT1G18370, ath_AT2G21300, ath_AT3G43210, ath_AT3G51150, ath_AT4G38950, ath_AT5G66310	cre_CHLRE_10g456350v5	Mp2g25700.1-0027-	ppp_112278709, ppp_112291485, ppp_112291565	zma_100126902, zma_100304245, zma_103633079, zma_103646141, zma_541864, zma_606399
OG0000709	ath_AT1G05960, ath_AT2G41830, ath_AT5G21080, ath_AT5G26850	cre_CHLRE_01g024950v5	Mp2g03820.1-0027-, Mp2g03820.2-0027-, Mp8g08570.1-0027-	ppp_112275123, ppp_112287941	zma_100217264, zma_100279714, zma_100381825, zma_100384293, zma_100501399, zma_103626409, zma_103634777
OG0000710	ath_AT1G45201, ath_AT1G56630, ath_AT3G14360, ath_AT5G42930, ath_AT5G67050		Mp3g13260.1-0027-, Mp6g19070.1-0027-, Mp8g16740.1-0027-	ppp_112278651, ppp_112279617, ppp_112279699, ppp_112279758, ppp_112281353, ppp_112288302, ppp_112293071	zma_100277743, zma_109942402
OG0000711	ath_AT1G32300, ath_AT2G46740, ath_AT2G46750, ath_AT2G46760, ath_AT5G11540, ath_AT5G56470, ath_AT5G56490		Mp4g10560.1-0027-, Mp5g05600.1-0027-, Mp6g06140.1-0027-	ppp_112274181, ppp_112280369	zma_100286152, zma_100501771, zma_103640501, zma_103648419, zma_103653136
OG0000712	ath_AT1G30455, ath_AT2G01280, ath_AT2G45100, ath_AT3G09360	cre_CHLRE_06g256420v5	Mp1g16760.1-0027-	ppp_112285795	zma_100274140, zma_103630672, zma_103632189, zma_103632961, zma_103635274, zma_103639667, zma_103646245, zma_103649193, zma_103656054, zma_109939309
OG0000713	ath_AT2G16950, ath_AT2G16953	cre_CHLRE_12g520550v5	Mp7g05740.1-0027-, Mp7g05740.2-0027-, Mp7g05740.3-0027-, Mp7g05740.4-0027-, Mp7g05740.5-0027-, Mp7g05740.6-0027-, Mp7g05740.7-0027-, Mp7g05740.8-0027-	ppp_112278389, ppp_112282492, ppp_112283172, ppp_112293658	zma_100273670, zma_100381988
OG0000714	ath_AT2G35960, ath_AT2G35970, ath_AT3G11660, ath_AT3G44220, ath_AT3G52470, ath_AT4G01410, ath_AT4G09590, ath_AT5G05657, ath_AT5G06330, ath_AT5G22200, ath_AT5G53730				zma_100193113, zma_100273203, zma_100282844, zma_100284250, zma_100284961, zma_103641626
OG0000715	ath_AT2G37190, ath_AT3G53430, ath_AT5G60670	cre_CHLRE_12g528750v5	Mp3g02020.1-0027-	ppp_112278215, ppp_112278276, ppp_112282658, ppp_112283168, ppp_112286769, ppp_112292425, ppp_112293108	zma_100216970, zma_100281960, zma_100282351, zma_100284082, zma_103641586
OG0000716	ath_AT2G20800, ath_AT4G05020, ath_AT4G21490, ath_AT4G28220	cre_CHLRE_19g750547v5	Mp6g10460.1-0027-, Mp6g10460.2-0027-, Mp6g10460.3-0027-, Mp6g10460.4-0027-, Mp6g18940.1-0027-	ppp_112275620, ppp_112291329, ppp_112294572	zma_100274336, zma_100275557, zma_103629626, zma_103636591
OG0000717	ath_AT2G24940, ath_AT3G48890, ath_AT5G52240	cre_CHLRE_13g571450v5	Mp1g16550.1-0027-, Mp7g08390.1-0027-	ppp_112277016, ppp_112283751, ppp_112284784, ppp_112285125, ppp_112294973	zma_100280580, zma_100282951, zma_100283811, zma_103627472, zma_107275240, zma_109943418
OG0000718	ath_AT2G26975, ath_AT2G37925, ath_AT3G46900, ath_AT5G20650, ath_AT5G59030, ath_AT5G59040	cre_CHLRE_05g247050v5	Mp4g11240.1-0027-, Mp8g07760.1-0027-	ppp_112278288, ppp_112284821	zma_100281410, zma_100286321, zma_103632817, zma_103643033, zma_103646489, zma_103654559
OG0000719	ath_AT2G37360, ath_AT2G39350, ath_AT3G53510, ath_AT3G55090, ath_AT3G55100, ath_AT3G55110, ath_AT3G55130, ath_AT5G13580		Mp2g17910.1-0027-, Mp3g16700.1-0027-	ppp_112273104, ppp_112285623	zma_100278788, zma_100279509, zma_100285138, zma_100501607, zma_103636522
OG0000720	ath_AT2G38870, ath_AT2G38900, ath_AT3G46860, ath_AT3G50020, ath_AT5G43570, ath_AT5G43580, ath_AT5G45277		Mp3g24290.1-0027-, Mp3g24290.2-0027-	ppp_112276068	zma_100280776, zma_100280933, zma_100282452, zma_100286271, zma_100286333, zma_103650630, zma_542408
OG0000721	ath_AT2G18980, ath_AT3G49960, ath_AT4G30170, ath_AT4G37520, ath_AT4G37530, ath_AT5G14130, ath_AT5G67400		Mp7g05770.1-0027-		zma_100191304, zma_100192482, zma_100216644, zma_100274427, zma_100285899, zma_100286338, zma_100382459, zma_103644044, zma_103647239
OG0000722	ath_AT2G27320, ath_AT2G35250, ath_AT2G38255, ath_AT4G17505, ath_AT4G17860, ath_AT5G04933, ath_AT5G04937, ath_AT5G05030, ath_AT5G11660, ath_AT5G25410, ath_AT5G25415, ath_AT5G36680, ath_AT5G36770, ath_AT5G46200, ath_AT5G46810, ath_AT5G46820, ath_AT5G60380
OG0000723	ath_AT2G38340, ath_AT2G40220, ath_AT3G57600, ath_AT5G18450		Mp4g22280.1-0027-, Mp4g22290.1-0027-, Mp5g01050.1-0027-, Mp5g02590.1-0027-	ppp_112274765, ppp_112295846	zma_100384333, zma_103630470, zma_103631782, zma_103639528, zma_103639531, zma_103652479, zma_103655333
OG0000724	ath_AT2G40520, ath_AT3G51620, ath_AT3G56320, ath_AT3G61690	cre_CHLRE_12g552650v5	Mp3g18860.1-0027-	ppp_112275079, ppp_112284816, ppp_112288504	zma_100273722, zma_100275262, zma_100304391, zma_100381756, zma_103634435, zma_103639449, zma_103647943, zma_103651679
OG0000725	ath_AT2G37220, ath_AT3G53460, ath_AT4G24770, ath_AT5G50250		Mp2g13800.1-0027-, Mp3g24820.1-0027-, Mp8g03420.1-0027-	ppp_112276840, ppp_112276994, ppp_112285874, ppp_112289952	zma_100191381, zma_100274547, zma_100282223, zma_100282806, zma_100285364, zma_542277
OG0000726	ath_AT2G01470, ath_AT3G52190, ath_AT5G50550, ath_AT5G50650	cre_CHLRE_03g170350v5	Mp7g08870.1-0027-, Mp7g14000.1-0027-	ppp_112274145, ppp_112274719, ppp_112280658, ppp_112290504	zma_100192088, zma_100281812, zma_100284345, zma_100382688, zma_103630909, zma_109943102
OG0000727	ath_AT2G38360, ath_AT2G40380, ath_AT3G56110, ath_AT4G00005, ath_AT5G01640, ath_AT5G05380, ath_AT5G07110	cre_CHLRE_01g012500v5	Mp1g23710.1-0027-	ppp_112279210, ppp_112288040, ppp_112290992, ppp_112291536	zma_100192789, zma_100273220, zma_100282720, zma_100285355
OG0000728	ath_AT2G05260, ath_AT4G10955, ath_AT5G24180, ath_AT5G24190, ath_AT5G24200, ath_AT5G24210, ath_AT5G24220, ath_AT5G24230, ath_AT5G50890		Mp1g10520.1-0027-	ppp_112277760	zma_100272592, zma_100276892, zma_100282759, zma_100282902, zma_100384245, zma_103636146
OG0000729	ath_AT2G41630, ath_AT3G10330, ath_AT3G29380, ath_AT4G10680	cre_CHLRE_06g310450v5	Mp1g22580.1-0027-	ppp_112281886, ppp_112291254	zma_100193219, zma_100283348, zma_100501659, zma_103630681, zma_103645624, zma_103651317, zma_103651828, zma_109945333, zma_109945335
OG0000730	ath_AT3G05030, ath_AT3G06370, ath_AT5G27150, ath_AT5G55470	cre_CHLRE_12g526701v5	Mp8g14020.1-0027-	ppp_112277612, ppp_112282147, ppp_112283878, ppp_112284875, ppp_112288839	zma_100274279, zma_100383429, zma_103633540, zma_103638329, zma_103639596, zma_103642676
OG0000731	ath_AT3G14130, ath_AT3G14150, ath_AT3G14415, ath_AT3G14420, ath_AT4G18360	cre_CHLRE_03g171300v5	Mp1g01210.1-0027-, Mp1g01210.2-0027-, Mp6g17970.1-0027-, Mp6g17970.2-0027-	ppp_112275230, ppp_112281252, ppp_112295015, ppp_112296042	zma_100193070, zma_100279535, zma_100285987
OG0000732	ath_AT3G50240, ath_AT5G47820, ath_AT5G60930	cre_CHLRE_03g202000v5	Mp1g03990.1-0027-, Mp1g03990.2-0027-	ppp_112279159, ppp_112280172, ppp_112285046, ppp_112288605, ppp_112291815, ppp_112291828, ppp_112294440	zma_103627710, zma_103627713, zma_103632344, zma_103650724
OG0000733	ath_AT3G02470, ath_AT3G17717, ath_AT3G25570, ath_AT5G15950	cre_CHLRE_03g205900v5	Mp7g18100.1-0027-	ppp_112273469, ppp_112275704, ppp_112286413, ppp_112286818, ppp_112292569, ppp_112292822	zma_100282559, zma_100282888, zma_100283320, zma_103632784, zma_542733
OG0000734	ath_AT3G19430		Mp1g11810.1-0027-, Mp2g23480.1-0027-, Mp3g16530.1-0027-, Mp7g08760.1-0027-, Mpzg00310.1-0027-		zma_100284560, zma_100285895, zma_103629277, zma_103636720, zma_103637438, zma_103639075, zma_103650694, zma_103652891, zma_109941941, zma_541623, zma_542557
OG0000735	ath_AT3G04290, ath_AT4G28780, ath_AT5G18430, ath_AT5G33370		Mp8g13940.1-0027-, Mp8g13940.2-0027-	ppp_112276613, ppp_112284979, ppp_112291614, ppp_112294192	zma_100193489, zma_100217152, zma_100273386, zma_100279824, zma_100281066, zma_100285073, zma_107275232
OG0000736	ath_AT4G25740, ath_AT5G41520, ath_AT5G52650	cre_CHLRE_09g411100v5	Mp2g00580.1-0027-	ppp_112273316, ppp_112276241, ppp_112276686, ppp_112286812, ppp_112287691, ppp_112287949, ppp_112291618	zma_100273505, zma_100276789, zma_100282542, zma_100286375, zma_103640437
OG0000737	ath_AT5G03970, ath_AT5G07610				zma_100193687, zma_100273406, zma_100273689, zma_100273904, zma_100286094, zma_100382389, zma_100383249, zma_100502450, zma_103632038, zma_103632039, zma_103637118, zma_103648190, zma_103648241, zma_103648245, zma_103655064
OG0000738	ath_AT5G46070	cre_CHLRE_11g467610v5	Mp5g01230.1-0027-, Mp5g01230.2-0027-, Mp5g01230.3-0027-, Mp5g01230.4-0027-, Mp5g01230.5-0027-, Mp5g01230.6-0027-, Mp5g01230.7-0027-, Mp5g01230.8-0027-	ppp_112278363, ppp_112280097, ppp_112289679, ppp_112291077	zma_100193950, zma_100272243, zma_103631635
OG0000739		cre_CHLRE_03g203569v5, cre_CHLRE_03g204129v5, cre_CHLRE_03g206033v5, cre_CHLRE_07g333050v5, cre_CHLRE_07g333100v5, cre_CHLRE_09g411850v5, cre_CHLRE_11g467530v5, cre_CHLRE_12g545401v5, cre_CHLRE_12g546500v5, cre_CHLRE_13g577000v5, cre_CHLRE_14g609700v5, cre_CHLRE_14g609750v5, cre_CHLRE_14g609800v5, cre_CHLRE_14g609850v5, cre_CHLRE_14g609900v5, cre_CHLRE_14g631550v5, cre_CHLRE_17g711401v5
OG0000740		cre_CHLRE_02g110550v5, cre_CHLRE_02g111200v5, cre_CHLRE_02g146629v5, cre_CHLRE_04g217917v5, cre_CHLRE_06g289900v5, cre_CHLRE_06g303483v5, cre_CHLRE_09g391912v5, cre_CHLRE_09g394362v5, cre_CHLRE_09g397475v5, cre_CHLRE_10g421021v5, cre_CHLRE_10g421450v5, cre_CHLRE_12g507500v5, cre_CHLRE_13g568176v5, cre_CHLRE_13g568500v5, cre_CHLRE_14g609350v5, cre_CHLRE_14g621172v5, cre_CHLRE_15g639350v5
OG0000741		cre_CHLRE_03g195050v5	Mp8g18990.1-0027-, Mp8g18990.10-0027-, Mp8g18990.11-0027-, Mp8g18990.12-0027-, Mp8g18990.13-0027-, Mp8g18990.2-0027-, Mp8g18990.3-0027-, Mp8g18990.4-0027-, Mp8g18990.5-0027-, Mp8g18990.6-0027-, Mp8g18990.7-0027-, Mp8g18990.8-0027-, Mp8g18990.9-0027-	ppp_112273875	zma_100384034, zma_103629453
OG0000742			Mp1g23180.1-0027-, Mp3g15920.1-0027-, Mp3g20610.1-0027-, Mp4g18740.1-0027-, Mp4g18750.1-0027-, Mp7g19580.1-0027-, MpVg00140.1-0027-, MpVg00500.1-0027-, MpVg00630.1-0027-, Mpzg00010.1-0027-, Mpzg00020.1-0027-, Mpzg00890.1-0027-, Mpzg00900.1-0027-, Mpzg00910.1-0027-, Mpzg00920.1-0027-, Mpzg01190.1-0027-, Mpzg01200.1-0027-
OG0000743			Mp2g10460.1-0027-, Mp2g10460.2-0027-, Mp3g10080.1-0027-, Mp3g13280.1-0027-, Mp3g15210.1-0027-, Mp3g15230.1-0027-, Mp3g15240.1-0027-, Mp3g24230.1-0027-, Mp4g01660.1-0027-, Mp4g01670.1-0027-, Mp4g06240.1-0027-, Mp4g06240.2-0027-, Mp4g06240.3-0027-, Mp7g08740.1-0027-, Mp7g08740.2-0027-, Mp7g08740.3-0027-	ppp_112281249
OG0000744			Mp3g06340.1-0027-, Mp3g07670.1-0027-, Mp3g08000.1-0027-, Mp3g08050.1-0027-, Mp3g08080.1-0027-, Mp3g08080.2-0027-, Mp3g10250.1-0027-, Mp3g10280.1-0027-, Mp3g11930.1-0027-, Mp3g11930.2-0027-, Mp3g11940.1-0027-, Mp3g11940.2-0027-, Mp3g11950.1-0027-, Mp3g11960.1-0027-, Mp3g12000.1-0027-, Mp3g12010.1-0027-, Mp8g03270.1-0027-
OG0000745					zma_100217008, zma_100274151, zma_100285676, zma_103627101, zma_103628578, zma_103631121, zma_103631881, zma_103643931, zma_103645330, zma_103647471, zma_103652335, zma_103654345, zma_109940316, zma_109942591, zma_109943012, zma_109944162, zma_109945140
OG0000746					zma_100273841, zma_100276054, zma_100276265, zma_100304044, zma_100383881, zma_100857071, zma_103635114, zma_103638510, zma_103646919, zma_103652016, zma_103653089, zma_103653319, zma_109944013, zma_109945243, zma_109945244, zma_109945260, zma_111589263
OG0000747					zma_100274960, zma_100276660, zma_103634288, zma_103638978, zma_103643209, zma_103643211, zma_103643212, zma_103643213, zma_103643215, zma_103645241, zma_103647039, zma_103653118, zma_103653120, zma_103653121, zma_103653122, zma_109943730, zma_109945501
OG0000748					zma_100275564, zma_100275711, zma_103630091, zma_103631911, zma_103631925, zma_103631927, zma_103633652, zma_103633670, zma_103633747, zma_103635833, zma_103636579, zma_103648290, zma_103648310, zma_103649370, zma_103649439, zma_103651896, zma_103651970
OG0000749					zma_100275999, zma_100276007, zma_100276817, zma_100277094, zma_100277118, zma_100278185, zma_100278603, zma_103629521, zma_103629522, zma_103629524, zma_103630571, zma_103635963, zma_103637921, zma_103637922, zma_103638033, zma_103638040, zma_103643928
OG0000750					zma_100382588, zma_103629131, zma_103632397, zma_103635187, zma_103640148, zma_103643277, zma_103646800, zma_103650699, zma_109939589, zma_109939820, zma_109941749, zma_109942567, zma_109944306, zma_109945514, zma_111590167, zma_111590606, zma_111591314
OG0000751					zma_103625748, zma_103627179, zma_103627339, zma_103627353, zma_103630280, zma_103631412, zma_103633178, zma_103636483, zma_103637014, zma_103637027, zma_103638782, zma_103647605, zma_103648360, zma_103651637, zma_103651728, zma_103654146, zma_109939270
OG0000752					zma_100276180, zma_103632901, zma_103634726, zma_103638073, zma_103650801, zma_109939789, zma_109940178, zma_109940849, zma_109941203, zma_109941750, zma_109943000, zma_109943127, zma_109943630, zma_109945188, zma_109945597, zma_109945939, zma_111590547
OG0000753	ath_AT1G27210, ath_AT1G50890, ath_AT1G59850, ath_AT2G07170, ath_AT4G27060	cre_CHLRE_03g178700v5	Mp3g24000.1-0027-	ppp_112273531, ppp_112276040, ppp_112276581, ppp_112276583, ppp_112286068	zma_100278719, zma_103631943, zma_103633238, zma_103647714
OG0000754	ath_AT1G15380, ath_AT1G80160, ath_AT2G28420	cre_CHLRE_16g678200v5	Mp2g04800.1-0027-, Mp3g03980.1-0027-, Mp3g18130.1-0027-	ppp_112276842, ppp_112285584, ppp_112287525	zma_100283197, zma_100286260, zma_103633514, zma_103646142, zma_103648836, zma_103649687
OG0000755	ath_AT1G23070, ath_AT1G77220, ath_AT4G38360	cre_CHLRE_02g105350v5	Mp2g25960.1-0027-	ppp_112280931, ppp_112281961, ppp_112288031, ppp_112289895, ppp_112290390	zma_100193674, zma_100273966, zma_100279193, zma_100502274, zma_103626470, zma_103637435
OG0000756	ath_AT1G06340, ath_AT1G09320, ath_AT5G58610	cre_CHLRE_08g386000v5	Mp6g01160.1-0027-, Mp6g20670.1-0027-, Mp6g20670.2-0027-, Mp6g21030.1-0027-, Mp6g21030.2-0027-, Mp6g21030.3-0027-, Mp6g21030.4-0027-	ppp_112273022, ppp_112273075, ppp_112275626	zma_100285586, zma_100384354
OG0000757	ath_AT1G29400, ath_AT2G42890, ath_AT5G07290, ath_AT5G61960	cre_CHLRE_07g338150v5	Mp2g04470.1-0027-	ppp_112286738, ppp_112287016, ppp_112292126, ppp_112292460	zma_100192762, zma_100193681, zma_100383420, zma_103629361, zma_103638194, zma_103653544
OG0000758	ath_AT1G08420, ath_AT2G27210, ath_AT4G03080	cre_CHLRE_01g050850v5	MpVg00440.1-0027-, MpVg00440.2-0027-, MpVg00440.3-0027-	ppp_112282668, ppp_112283566, ppp_112287603, ppp_112287721	zma_100192777, zma_100381465, zma_100383776, zma_103643688, zma_103650267
OG0000759	ath_AT1G17520, ath_AT1G49950, ath_AT1G72740, ath_AT3G49850, ath_AT5G67580	cre_CHLRE_04g221200v5	Mp3g05000.1-0027-	ppp_112280383, ppp_112290477, ppp_112290746	zma_100273130, zma_100274000, zma_542123, zma_542124, zma_542125, zma_542683
OG0000760	ath_AT1G28335, ath_AT2G15535, ath_AT2G25344, ath_AT2G27145, ath_AT2G28355, ath_AT2G28405, ath_AT3G25265, ath_AT3G43083, ath_AT4G09984, ath_AT4G10595, ath_AT4G10603, ath_AT4G11485, ath_AT4G11760, ath_AT4G19035, ath_AT4G19038, ath_AT5G48543
OG0000761	ath_AT1G20090, ath_AT1G75840, ath_AT2G17800, ath_AT3G48040, ath_AT3G51300, ath_AT4G35020, ath_AT4G35950, ath_AT5G45970		Mp7g17540.1-0027-	ppp_112279094, ppp_112288090, ppp_112291224	zma_542094, zma_542618, zma_542739, zma_542758
OG0000762	ath_AT1G11610, ath_AT2G30750, ath_AT2G30770, ath_AT3G48270, ath_AT3G48280, ath_AT3G48290, ath_AT3G48300, ath_AT3G48310, ath_AT3G48320, ath_AT4G13290, ath_AT4G13310, ath_AT4G20235, ath_AT4G20240, ath_AT5G24950, ath_AT5G24960, ath_AT5G42590
OG0000763	ath_AT1G07220, ath_AT1G63420, ath_AT2G45830, ath_AT2G45840, ath_AT3G48980, ath_AT3G61270, ath_AT3G61280, ath_AT3G61290, ath_AT5G23850	cre_CHLRE_12g531750v5	Mp7g04800.1-0027-		zma_100217055, zma_100274204, zma_100283078, zma_100285208, zma_103646151
OG0000764	ath_AT1G14048, ath_AT1G14060, ath_AT1G18197, ath_AT1G23201, ath_AT2G03230, ath_AT5G02210, ath_AT5G57570, ath_AT5G57640	cre_CHLRE_14g619950v5, cre_CHLRE_15g641700v5	Mp5g18350.1-0027-, Mp7g03480.1-0027-, Mp7g03480.2-0027-	ppp_112293102	zma_100277525, zma_103631950
OG0000765	ath_AT1G01140, ath_AT1G30270, ath_AT2G26980, ath_AT5G21326		Mp1g05680.1-0027-	ppp_112278765, ppp_112282940, ppp_112287726, ppp_112291268, ppp_112293551	zma_100192864, zma_100277811, zma_100281467, zma_100281727, zma_100381968, zma_100382328
OG0000766	ath_AT1G53240, ath_AT3G15020, ath_AT3G47520	cre_CHLRE_03g194850v5, cre_CHLRE_12g483950v5	Mp5g19470.1-0027-, Mp7g08650.1-0027-, Mp7g08650.2-0027-	ppp_112280991, ppp_112290003, ppp_112294408	zma_100193663, zma_100193743, zma_100272900, zma_100273428, zma_100274264
OG0000767	ath_AT1G64200, ath_AT3G08560, ath_AT4G11150	cre_CHLRE_17g734500v5	Mp4g08750.1-0027-, Mp6g20290.1-0027-	ppp_112274775, ppp_112278631, ppp_112278632, ppp_112291357, ppp_112294396	zma_100192065, zma_100273417, zma_100501172, zma_103651402, zma_111589328
OG0000768	ath_AT1G19190, ath_AT1G47480, ath_AT1G49640, ath_AT1G49650, ath_AT1G49660, ath_AT1G68620, ath_AT2G03550, ath_AT3G48690, ath_AT3G48700			ppp_112282481	zma_100280790, zma_100282020, zma_100282856, zma_100284217, zma_103647491, zma_111274022
OG0000769	ath_AT1G50740, ath_AT2G26240, ath_AT3G20510, ath_AT3G43520	cre_CHLRE_08g383300v5	Mp1g06090.1-0027-, Mp6g12610.1-0027-, MpVg00060.1-0027-	ppp_112276016, ppp_112276042, ppp_112277217	zma_100217059, zma_100276307, zma_100278097, zma_103642135, zma_103643605
OG0000770	ath_AT1G26570, ath_AT3G29360, ath_AT5G15490, ath_AT5G39320	cre_CHLRE_06g278185v5, cre_CHLRE_07g357200v5, cre_CHLRE_12g532450v5	Mp8g13780.1-0027-, Mp8g13800.1-0027-	ppp_112273324, ppp_112275958, ppp_112276866, ppp_112285842	zma_100279549, zma_100282847, zma_100285497
OG0000771	ath_AT1G03620, ath_AT1G67400, ath_AT2G44770, ath_AT3G03610, ath_AT3G43400, ath_AT3G60260	cre_CHLRE_12g557252v5	Mp3g11310.1-0027-	ppp_112286971	zma_100192852, zma_100217198, zma_100274345, zma_100280027, zma_100381336, zma_100383240, zma_103634598
OG0000772	ath_AT1G22840, ath_AT4G10040	cre_CHLRE_12g522600v5	Mp1g29520.1-0027-, Mp1g29520.2-0027-, Mp2g15050.1-0027-	ppp_112274849, ppp_112274938, ppp_112284250, ppp_112295825	zma_100277932, zma_100383938, zma_100501351, zma_103637379, zma_103642229, zma_103649419
OG0000773	ath_AT1G09740, ath_AT1G68300, ath_AT3G11930, ath_AT3G25930, ath_AT3G58450, ath_AT3G62550	cre_CHLRE_07g356850v5	Mp7g10800.1-0027-, Mp7g10800.2-0027-	ppp_112294203	zma_100194015, zma_100282113, zma_100282520, zma_100285281, zma_100304266, zma_103641548
OG0000774	ath_AT1G04920, ath_AT4G10120, ath_AT5G11110, ath_AT5G20280	cre_CHLRE_12g524000v5	Mp2g16990.1-0027-, Mp3g02650.1-0027-, Mp3g02650.2-0027-	ppp_112286574, ppp_112292429	zma_100275248, zma_100384650, zma_100501516, zma_103626734, zma_103650849, zma_542711
OG0000775	ath_AT1G66260, ath_AT5G02530, ath_AT5G37720, ath_AT5G59950	cre_CHLRE_10g462250v5	Mp2g07590.1-0027-	ppp_112277478, ppp_112282936, ppp_112283231, ppp_112293161	zma_100193488, zma_100272743, zma_100278324, zma_100279524, zma_100280157, zma_100280336
OG0000776	ath_AT1G22180, ath_AT1G75170, ath_AT4G08690, ath_AT4G36640	cre_CHLRE_03g210961v5	Mp1g15290.1-0027-	ppp_112278287, ppp_112279474, ppp_112283614, ppp_112290784	zma_100193404, zma_100273365, zma_100274321, zma_100276317, zma_100279110, zma_100383282
OG0000777	ath_AT1G26880, ath_AT1G69620, ath_AT3G28900	cre_CHLRE_16g661050v5	Mp4g17040.1-0027-	ppp_112274638, ppp_112277209, ppp_112284362, ppp_112284677, ppp_112288306, ppp_112288777	zma_100193910, zma_100217171, zma_100285578, zma_100286075, zma_100286275
OG0000778	ath_AT1G01360, ath_AT2G38310, ath_AT2G40330, ath_AT4G01026, ath_AT4G27920, ath_AT5G05440, ath_AT5G53160		Mp8g17460.1-0027-	ppp_112278016, ppp_112284842, ppp_112290496	zma_100216590, zma_100272864, zma_100273048, zma_100273694, zma_100274679
OG0000779	ath_AT1G27440, ath_AT5G61840		Mp1g26200.1-0027-	ppp_112279081	zma_100191151, zma_100191546, zma_100274514, zma_100281324, zma_100282889, zma_100282942, zma_100284371, zma_100384778, zma_103625854, zma_103644630, zma_103654136, zma_107275237
OG0000780	ath_AT1G08360, ath_AT2G27530, ath_AT5G22440	cre_CHLRE_02g101350v5	Mp3g07650.1-0027-, Mp3g07650.2-0027-, Mp3g07650.3-0027-, Mp3g07870.1-0027-	ppp_112273603, ppp_112276164, ppp_112276991	zma_100192963, zma_100272335, zma_100502186, zma_103633755, zma_103637371
OG0000781	ath_AT1G66540, ath_AT2G23190, ath_AT2G23220, ath_AT3G28740, ath_AT4G37310, ath_AT4G37320, ath_AT4G37330, ath_AT4G37340, ath_AT4G37360, ath_AT4G37370, ath_AT4G37400, ath_AT4G37410, ath_AT4G37430, ath_AT5G36220, ath_AT5G57220, ath_AT5G67310
OG0000782	ath_AT1G43890, ath_AT3G09910, ath_AT5G03530	cre_CHLRE_11g482900v5	Mp6g05360.1-0027-	ppp_112278397, ppp_112278931, ppp_112282865, ppp_112287763, ppp_112289476, ppp_112293968	zma_100272640, zma_100282890, zma_100284328, zma_100285919, zma_100502273
OG0000783	ath_AT1G27320, ath_AT2G01830, ath_AT5G35750	cre_CHLRE_09g409728v5, cre_CHLRE_13g571200v5	Mp2g15090.1-0027-	ppp_112277320, ppp_112283868, ppp_112293907	zma_100274238, zma_541634, zma_541641, zma_541642, zma_732761, zma_732762, zma_732835
OG0000784	ath_AT1G14330, ath_AT1G26930, ath_AT1G74510, ath_AT2G02870, ath_AT5G60570			ppp_112284888, ppp_112288801	zma_100191405, zma_100274214, zma_100281762, zma_100282269, zma_100283956, zma_100382301, zma_100382458, zma_100383230, zma_100383668
OG0000785	ath_AT1G53090, ath_AT2G46340, ath_AT3G15354, ath_AT4G11110	cre_CHLRE_13g602700v5	Mp3g25460.1-0027-, Mp3g25460.2-0027-, Mp3g25460.3-0027-	ppp_112276316, ppp_112283291	zma_100216856, zma_100381592, zma_100384276, zma_103635349, zma_103636244, zma_103651250
OG0000786	ath_AT1G63820, ath_AT3G12890, ath_AT5G41380	cre_CHLRE_07g351550v5	Mp1g16040.1-0027-, Mp1g16040.2-0027-, Mp1g16040.3-0027-	ppp_112279320, ppp_112281635, ppp_112286052, ppp_112289385	zma_100281853, zma_103637773, zma_103651041, zma_103651310, zma_109939324
OG0000787	ath_AT1G49430, ath_AT1G64400, ath_AT2G47240, ath_AT2G47245, ath_AT4G11030, ath_AT4G23850	cre_CHLRE_03g182050v5, cre_CHLRE_13g566650v5	Mp7g01380.1-0027-	ppp_112280039, ppp_112289934	zma_100279270, zma_100281457, zma_100281785, zma_100383523, zma_103632349
OG0000788	ath_AT1G50360, ath_AT3G19960, ath_AT4G27370, ath_AT5G54280	cre_CHLRE_09g416250v5	Mp3g23480.1-0027-	ppp_112274411, ppp_112286549, ppp_112292802, ppp_112295559, ppp_112295975	zma_100277427, zma_103634337, zma_103647272, zma_103652619, zma_606398
OG0000789	ath_AT1G09240, ath_AT1G56430, ath_AT4G26483, ath_AT5G04950, ath_AT5G56080			ppp_112285899	zma_100191831, zma_100284978, zma_100285295, zma_103634563, zma_103639224, zma_103643789, zma_109942391, zma_110386945, zma_541637, zma_542480
OG0000790	ath_AT1G72820, ath_AT5G15640, ath_AT5G26200	cre_CHLRE_02g092050v5	Mp7g01360.1-0027-, Mp7g01360.2-0027-	ppp_112280300, ppp_112280309, ppp_112284101	zma_100194020, zma_100274176, zma_100281256, zma_100283427, zma_100284570, zma_100384216, zma_103639523
OG0000791	ath_AT1G12480, ath_AT4G27970, ath_AT5G24030			ppp_112276997, ppp_112286354, ppp_112291019	zma_100281575, zma_103630789, zma_103635720, zma_103636089, zma_103637029, zma_103637030, zma_103648441, zma_103649550, zma_103650569, zma_103651474
OG0000792	ath_AT1G54510, ath_AT3G04810, ath_AT3G20860, ath_AT3G44200, ath_AT3G63280, ath_AT5G28290	cre_CHLRE_02g107800v5	Mp5g04500.1-0027-	ppp_112279091	zma_100285649, zma_100381693, zma_103626047, zma_103630397, zma_103632002, zma_103640577, zma_103650480
OG0000793	ath_AT1G10410, ath_AT1G13970, ath_AT1G59650, ath_AT3G29180, ath_AT5G39430	cre_CHLRE_13g571800v5	Mp3g09980.1-0027-, Mp3g09980.2-0027-, Mp3g09980.3-0027-		zma_100274268, zma_100275577, zma_100278658, zma_100502215, zma_103625870, zma_103628581, zma_103643836
OG0000794	ath_AT1G09575, ath_AT1G57610, ath_AT2G23790, ath_AT4G36820, ath_AT5G42610, ath_AT5G66650	cre_CHLRE_17g729200v5	Mp6g12090.1-0027-	ppp_112277305, ppp_112282034, ppp_112293258	zma_100277380, zma_100381807, zma_103642867, zma_103651677, zma_111590560
OG0000795	ath_AT1G11360, ath_AT4G27320, ath_AT5G54430	cre_CHLRE_12g542350v5	Mp1g02950.1-0027-, Mp1g02950.2-0027-, Mp1g05760.1-0027-	ppp_112278649, ppp_112281776, ppp_112291436, ppp_112294056	zma_100192770, zma_100273147, zma_100282555, zma_100282815, zma_100284683
OG0000796	ath_AT1G02780, ath_AT3G16780, ath_AT4G02230	cre_CHLRE_02g075700v5	Mp7g09050.1-0027-	ppp_112273832, ppp_112274873, ppp_112277606, ppp_112287161, ppp_112292625, ppp_112293803, ppp_112295642	zma_100216841, zma_100282430, zma_100284115, zma_542284
OG0000797	ath_AT1G80510, ath_AT2G40420, ath_AT3G30390, ath_AT3G56200, ath_AT5G38820		Mp1g05300.1-0027-, Mp1g22570.1-0027-	ppp_112287355, ppp_112295376, ppp_112296084	zma_100191967, zma_100193855, zma_100273033, zma_100273225, zma_100283030, zma_103654018
OG0000798	ath_AT1G70190, ath_AT2G03130, ath_AT3G06040, ath_AT4G36420, ath_AT4G37660	cre_CHLRE_06g293700v5	Mp1g23110.1-0027-	ppp_112272690, ppp_112280127, ppp_112289207	zma_100192505, zma_100194209, zma_100216725, zma_100283458, zma_100284007, zma_100286104
OG0000799	ath_AT1G55130, ath_AT2G24170, ath_AT3G13772, ath_AT5G10840, ath_AT5G25100	cre_CHLRE_10g439850v5	Mp4g15200.1-0027-	ppp_112275509, ppp_112276648, ppp_112280193	zma_100191479, zma_100191844, zma_100193342, zma_100285422, zma_100383626, zma_103643205
OG0000800	ath_AT1G04560		Mp4g03540.1-0027-, Mp6g01060.1-0027-	ppp_112273152, ppp_112273584, ppp_112279800, ppp_112280828, ppp_112280830, ppp_112281145, ppp_112281375, ppp_112284570, ppp_112289038, ppp_112289039, ppp_112289345, ppp_112295112	zma_100279493
OG0000801	ath_AT1G16010, ath_AT1G80900, ath_AT2G03620, ath_AT5G09690, ath_AT5G09720, ath_AT5G64560	cre_CHLRE_07g352750v5	Mp1g19320.1-0027-, Mp5g16000.1-0027-	ppp_112277060, ppp_112277847, ppp_112285925	zma_100192772, zma_100283261, zma_100283487, zma_100381441
OG0000802	ath_AT1G08050, ath_AT2G38970, ath_AT3G54780, ath_AT5G60710	cre_CHLRE_09g395843v5, cre_CHLRE_12g500550v5	Mp6g08600.1-0027-		zma_100191428, zma_100217033, zma_100281657, zma_100382472, zma_100382510, zma_103626190, zma_103631699, zma_103631700, zma_103653783
OG0000803	ath_AT1G03457, ath_AT2G47310, ath_AT4G03110, ath_AT4G16280	cre_CHLRE_03g177200v5	Mp5g13560.1-0027-, Mp7g15600.1-0027-, Mp7g15600.2-0027-	ppp_112274897, ppp_112280160, ppp_112290660, ppp_112296135	zma_100274164, zma_100286166, zma_100383162, zma_103635500
OG0000804	ath_AT1G33840, ath_AT2G14560, ath_AT3G11740, ath_AT3G16900, ath_AT5G01750		Mp2g22140.1-0027-, Mp3g12590.1-0027-, Mp3g12600.1-0027-, Mp3g12610.1-0027-, Mp3g12630.1-0027-, Mp3g12640.1-0027-, Mp4g08800.1-0027-, Mp5g19330.1-0027-		zma_100275492, zma_100277656, zma_103632138
OG0000805	ath_AT1G01830, ath_AT2G45720, ath_AT5G50900		Mp6g12880.1-0027-, Mp6g12880.2-0027-, Mp6g12880.3-0027-, Mp6g12880.4-0027-, Mp6g12880.5-0027-, Mp6g12880.6-0027-	ppp_112279848, ppp_112291603, ppp_112293935, ppp_112294796	zma_100272841, zma_100279787, zma_103630849
OG0000806	ath_AT1G16190, ath_AT1G79650, ath_AT3G02540, ath_AT5G38470	cre_CHLRE_08g366400v5	Mp1g26290.1-0027-, Mp1g26290.2-0027-	ppp_112274407, ppp_112274554, ppp_112287222, ppp_112295221	zma_100191313, zma_100274222, zma_100282427, zma_100282762, zma_100283179
OG0000807	ath_AT1G11145, ath_AT3G09110, ath_AT3G09120, ath_AT3G09140, ath_AT5G01120, ath_AT5G01130, ath_AT5G01140, ath_AT5G01150, ath_AT5G37320, ath_AT5G43240				zma_100192954, zma_100193612, zma_100272388, zma_103629504, zma_103630455, zma_103641885
OG0000808	ath_AT1G72370, ath_AT3G04770	cre_CHLRE_10g432800v5	Mp2g26290.1-0027-	ppp_112284382, ppp_112290940, ppp_112290941, ppp_112290945, ppp_112291836, ppp_112293998	zma_100273082, zma_100273170, zma_100282918, zma_100283431, zma_103631800, zma_103639501
OG0000809	ath_AT1G27680, ath_AT5G19220	cre_CHLRE_13g567950v5	Mp2g11530.1-0027-, Mp2g11530.2-0027-, Mp4g20740.1-0027-	ppp_112278582, ppp_112284220, ppp_112288026, ppp_112289034, ppp_112291420, ppp_112292056, ppp_112294134, ppp_112295817	zma_100101531, zma_100125657
OG0000810	ath_AT1G27510, ath_AT4G33630	cre_CHLRE_03g163500v5	Mp3g00210.1-0027-, Mp3g00210.2-0027-	ppp_112278420, ppp_112291411, ppp_112293822, ppp_112294725	zma_100279768, zma_100304395, zma_100501252, zma_103626161, zma_103628901, zma_103640880, zma_103643442
OG0000811	ath_AT2G05590, ath_AT4G39870	cre_CHLRE_10g439550v5	Mp6g00430.1-0027-, Mp6g00430.2-0027-, Mp6g00430.3-0027-, Mp6g00430.4-0027-, Mp6g00430.5-0027-, Mp6g00430.6-0027-, Mp7g17840.1-0027-	ppp_112275472, ppp_112276297, ppp_112285337	zma_100192992, zma_100278728, zma_100283529
OG0000812	ath_AT2G19620, ath_AT5G11790, ath_AT5G56750		Mp1g07940.1-0027-	ppp_112272936, ppp_112275593, ppp_112275882, ppp_112276336, ppp_112285962, ppp_112287082, ppp_112292227	zma_100193284, zma_100272647, zma_100383387, zma_103628577, zma_103634902
OG0000813	ath_AT2G17760, ath_AT3G51330, ath_AT3G51340, ath_AT3G51350, ath_AT3G51360, ath_AT4G35880		Mp5g18180.1-0027-, Mp5g18190.1-0027-	ppp_112274965, ppp_112277692, ppp_112277972	zma_100279988, zma_100281436, zma_103633615, zma_103641846, zma_109940156
OG0000814	ath_AT2G25600, ath_AT2G26650, ath_AT4G32500, ath_AT4G32650		Mp5g22750.1-0027-	ppp_112282511, ppp_112284715, ppp_112295292, ppp_112295589	zma_100384207, zma_100502474, zma_103633710, zma_103636233, zma_103651425, zma_542053, zma_542452
OG0000815	ath_AT2G19130, ath_AT4G00340			ppp_112283962	zma_100191537, zma_100501128, zma_103633167, zma_103636410, zma_103640816, zma_103641631, zma_103641637, zma_103642745, zma_103643143, zma_103651777, zma_109939227, zma_109942750, zma_542664
OG0000816	ath_AT2G38290		Mp2g00600.1-0027-, Mp4g02370.1-0027-, Mp4g12460.1-0027-, Mp8g18430.1-0027-, Mp8g18440.1-0027-, Mp8g18450.1-0027-, Mp8g18470.1-0027-, Mp8g18480.1-0027-, Mp8g18500.1-0027-, Mp8g18510.1-0027-	ppp_112274754, ppp_112277267	zma_100279304, zma_100304410, zma_110991263
OG0000817	ath_AT2G18600, ath_AT4G36800	cre_CHLRE_08g370850v5	Mp2g16580.1-0027-, Mp2g16580.2-0027-, Mp2g16580.3-0027-, Mp2g16580.4-0027-, Mp2g16580.5-0027-, Mp2g16580.6-0027-	ppp_112278181, ppp_112279903, ppp_112280891, ppp_112288326, ppp_112290521	zma_100286302, zma_542170
OG0000818	ath_AT2G43970, ath_AT3G19090, ath_AT5G46250	cre_CHLRE_02g106250v5	Mp4g22960.1-0027-, Mp4g22960.2-0027-	ppp_112278868, ppp_112279032, ppp_112281184, ppp_112281768	zma_100216671, zma_100282075, zma_103636640, zma_103643076, zma_103645318, zma_103650972
OG0000819	ath_AT2G14110	cre_CHLRE_09g401738v5	Mp2g13880.1-0027-, Mp2g13900.1-0027-, Mp2g13900.2-0027-, Mp2g13900.3-0027-, Mp2g13900.4-0027-, Mp2g13900.5-0027-, Mp2g13900.6-0027-, Mp2g13900.7-0027-, Mp2g13900.8-0027-, Mp5g13530.1-0027-, Mp5g24050.1-0027-, Mp5g24050.2-0027-	ppp_112276219	zma_100194219
OG0000820	ath_AT2G40970, ath_AT3G10760, ath_AT3G46640, ath_AT5G05090, ath_AT5G59570	cre_CHLRE_09g410450v5	Mp4g21220.1-0027-	ppp_112274242, ppp_112287146, ppp_112287147, ppp_112292811	zma_100280967, zma_103651023, zma_107305672, zma_107548110, zma_109945291
OG0000821	ath_AT2G06850, ath_AT2G14620, ath_AT4G03210, ath_AT4G37800, ath_AT5G13870, ath_AT5G65730		Mp2g21490.1-0027-, Mp2g21520.1-0027-, Mp2g22860.1-0027-, Mp8g10370.1-0027-	ppp_112277189, ppp_112283832, ppp_112293205, ppp_112294254	zma_100282604, zma_100283533
OG0000822	ath_AT2G27100	cre_CHLRE_13g575900v5	Mp1g23090.1-0027-, Mp1g23090.2-0027-, Mp1g23090.3-0027-, Mp1g23090.4-0027-, Mp1g23090.5-0027-	ppp_112277410, ppp_112288845, ppp_112288846, ppp_112293593	zma_100279372, zma_100382107, zma_109940477, zma_541879, zma_732796
OG0000823	ath_AT2G18890, ath_AT3G05140, ath_AT5G10520, ath_AT5G18910, ath_AT5G35960, ath_AT5G57670, ath_AT5G65530		Mp1g03340.1-0027-, MpVg00087.1-0027-	ppp_112272992, ppp_112276779, ppp_112285789	zma_100216690, zma_100274009, zma_100280702, zma_100285401
OG0000824	ath_AT3G01590, ath_AT3G61610, ath_AT4G23730, ath_AT4G25900, ath_AT5G14500, ath_AT5G57330	cre_CHLRE_07g347100v5	Mp1g21330.1-0027-	ppp_112282732, ppp_112283328	zma_100192038, zma_100194404, zma_100280296, zma_100282376, zma_100282738, zma_100282752
OG0000825	ath_AT3G23920, ath_AT4G17090, ath_AT5G18670	cre_CHLRE_06g270350v5, cre_CHLRE_06g307150v5	Mp1g06910.1-0027-, Mp1g06930.1-0027-	ppp_112277431, ppp_112282491, ppp_112283876, ppp_112293647	zma_100281141, zma_100281767, zma_100383913, zma_100502394, zma_103637673
OG0000826	ath_AT3G62970, ath_AT5G18650, ath_AT5G22920, ath_AT5G25560	cre_CHLRE_17g718300v5	Mp7g12840.1-0027-	ppp_112278438, ppp_112282275, ppp_112287900, ppp_112288543, ppp_112291327	zma_100192978, zma_100272854, zma_100280509, zma_100282790, zma_103631101
OG0000827	ath_AT3G47740, ath_AT3G47750, ath_AT3G47760, ath_AT3G47770, ath_AT3G47780, ath_AT3G47790, ath_AT5G61700, ath_AT5G61740	cre_CHLRE_14g618400v5, cre_CHLRE_17g721000v5	Mp5g00540.1-0027-, Mp7g18420.1-0027-	ppp_112274877, ppp_112289703, ppp_112295920	zma_103653413
OG0000828	ath_AT3G02230, ath_AT3G08900, ath_AT5G15650, ath_AT5G50750	cre_CHLRE_13g565800v5	Mp2g10790.1-0027-, Mp2g10800.1-0027-	ppp_112286272, ppp_112286317, ppp_112287149, ppp_112292357, ppp_112292358, ppp_112292854	zma_100274298, zma_100282614, zma_542592
OG0000829	ath_AT3G30739, ath_AT3G51690, ath_AT3G51700, ath_AT5G28780				zma_103634183, zma_103637065, zma_103637484, zma_103641690, zma_109939436, zma_109941928, zma_109941935, zma_109943511, zma_109943938, zma_111589791, zma_111589968, zma_111589975
OG0000830	ath_AT3G13290, ath_AT3G13300	cre_CHLRE_12g553100v5	Mp3g11710.1-0027-	ppp_112274161, ppp_112274162, ppp_112280069, ppp_112284571, ppp_112287018, ppp_112288307, ppp_112292616, ppp_112292821	zma_103627664, zma_103628836, zma_103646034, zma_103654004
OG0000831	ath_AT3G44680, ath_AT4G38130, ath_AT5G63110	cre_CHLRE_06g277350v5, cre_CHLRE_09g387393v5, cre_CHLRE_16g673150v5	Mp1g29190.1-0027-, Mp2g19190.1-0027-	ppp_112279805, ppp_112283954, ppp_112290844	zma_100193206, zma_100276617, zma_541681, zma_541931, zma_541953
OG0000832	ath_AT3G60240		Mp7g16900.1-0027-, Mp7g16900.2-0027-, Mp7g16900.3-0027-, Mp7g16900.4-0027-, Mp7g16900.5-0027-, Mp7g16900.6-0027-, Mp7g16900.7-0027-, Mp7g16900.8-0027-, Mp7g16900.9-0027-	ppp_112280190, ppp_112280367	zma_103627447, zma_103633283, zma_103641899, zma_103647746
OG0000833	ath_AT3G53990		Mp2g02210.1-0027-, Mp2g17330.1-0027-, Mp6g16930.1-0027-	ppp_112272951, ppp_112275619, ppp_112279606, ppp_112285383, ppp_112290361	zma_100193673, zma_100194018, zma_100274324, zma_100279064, zma_100282352, zma_103634867, zma_103636498
OG0000834	ath_AT3G47690, ath_AT5G62500, ath_AT5G67270	cre_CHLRE_17g741200v5	Mp3g01400.1-0027-, Mp3g01400.2-0027-, Mp5g19230.1-0027-, Mp5g19230.2-0027-, Mp5g19230.3-0027-, Mp5g19230.4-0027-	ppp_112272932, ppp_112273600, ppp_112275994, ppp_112276146	zma_100279501, zma_100282235
OG0000835	ath_AT3G49910, ath_AT5G67510	cre_CHLRE_01g040000v5	Mp2g12870.1-0027-, Mp2g12870.2-0027-	ppp_112277806, ppp_112278921, ppp_112280989, ppp_112285018, ppp_112287319, ppp_112291008	zma_100285268, zma_103645261, zma_103649148, zma_103652012, zma_542610
OG0000836	ath_AT3G48850, ath_AT5G14040	cre_CHLRE_03g172300v5	Mp3g09260.1-0027-, Mp3g23970.1-0027-, Mp8g03220.1-0027-	ppp_112279330, ppp_112284450, ppp_112284468, ppp_112288675, ppp_112288787	zma_100502457, zma_103627788, zma_103632841, zma_103654227, zma_541617
OG0000837	ath_AT3G57280	cre_CHLRE_10g421750v5	Mp3g06250.1-0027-	ppp_112274091, ppp_112295030, ppp_112296081	zma_100192926, zma_103626079, zma_103632000, zma_103632980, zma_103638196, zma_103640902, zma_103643969, zma_103644016, zma_103647941, zma_103649356
OG0000838	ath_AT4G19720, ath_AT4G19730, ath_AT4G19740, ath_AT4G19750, ath_AT4G19760, ath_AT4G19770, ath_AT4G19800, ath_AT4G19810, ath_AT4G19820	cre_CHLRE_05g233304v5, cre_CHLRE_13g570700v5	Mp8g05790.1-0027-	ppp_112282278, ppp_112293141	zma_100191620, zma_100383770
OG0000839	ath_AT4G39830, ath_AT5G21100, ath_AT5G21105	cre_CHLRE_01g031500v5	Mp3g21420.1-0027-, Mp5g07740.1-0027-, Mp8g06360.1-0027-	ppp_112279727, ppp_112280552, ppp_112281351, ppp_112293195, ppp_112293700	zma_100273169, zma_100382137, zma_103632652, zma_103636838
OG0000840	ath_AT4G37130	cre_CHLRE_16g685217v5	Mp5g05860.1-0027-, Mp5g05860.2-0027-, Mp5g05860.3-0027-, Mp5g05860.4-0027-, Mp5g05860.5-0027-, Mp5g05860.6-0027-, Mp5g05860.7-0027-, Mp5g05860.8-0027-, Mp6g10710.1-0027-, Mp6g10710.2-0027-	ppp_112276728	zma_100194061, zma_100282882, zma_103645634
OG0000841	ath_AT4G16830, ath_AT4G17520, ath_AT5G47210	cre_CHLRE_09g393358v5	Mp4g03030.1-0027-, Mp4g04410.1-0027-, Mp4g04410.2-0027-, Mp5g01920.1-0027-	ppp_112278957, ppp_112284419, ppp_112284872, ppp_112293191	zma_100282188, zma_100282553, zma_103631509, zma_103651256
OG0000842	ath_AT4G38600, ath_AT5G02880	cre_CHLRE_07g312900v5	Mp1g24750.1-0027-, Mp1g24750.2-0027-, Mp1g24750.3-0027-, Mp1g24750.4-0027-, Mp1g24750.5-0027-, Mp1g24750.6-0027-	ppp_112282802, ppp_112282819	zma_100193954, zma_103626504, zma_103635779, zma_103646651, zma_103656056
OG0000843	ath_AT5G45320				zma_103626434, zma_103631343, zma_103634263, zma_103636808, zma_103637211, zma_103641241, zma_103644722, zma_103651795, zma_103652420, zma_103652611, zma_103655835, zma_109941789, zma_109944173, zma_109944174, zma_109945187
OG0000844	ath_AT5G55150		Mp1g17110.1-0027-	ppp_112286210	zma_100273795, zma_100382370, zma_103628801, zma_103645435, zma_103645441, zma_103645892, zma_103645905, zma_103645907, zma_103645909, zma_103645911, zma_103645913, zma_103650156, zma_109939218
OG0000845	ath_AT5G13930		Mp4g03580.1-0027-, Mp4g14100.1-0027-, Mp4g14120.1-0027-, Mp4g14150.1-0027-, Mp4g14180.1-0027-, Mp4g14190.1-0027-, Mp4g14200.1-0027-, Mp4g14220.1-0027-, Mp4g14450.1-0027-, Mp4g18370.1-0027-, Mp7g14890.1-0027-, Mp7g14930.1-0027-, Mp7g14960.1-0027-		zma_100274415, zma_100282642
OG0000846	ath_AT5G20290, ath_AT5G59240	cre_CHLRE_06g272800v5	Mp2g16300.1-0027-, Mp2g16300.2-0027-	ppp_112275267, ppp_112281889, ppp_112289217, ppp_112290600, ppp_112296049	zma_100193830, zma_103654822, zma_103654826, zma_103654828, zma_103654829, zma_542341
OG0000847		cre_CHLRE_01g005651v5, cre_CHLRE_01g005701v5, cre_CHLRE_02g117600v5, cre_CHLRE_02g117781v5, cre_CHLRE_02g119400v5, cre_CHLRE_03g151800v5, cre_CHLRE_03g200850v5, cre_CHLRE_06g304876v5, cre_CHLRE_09g413600v5, cre_CHLRE_09g416900v5, cre_CHLRE_10g458300v5, cre_CHLRE_11g467750v5, cre_CHLRE_14g613000v5, cre_CHLRE_14g630823v5, cre_CHLRE_16g677150v5, cre_CHLRE_16g677350v5
OG0000848		cre_CHLRE_01g025025v5, cre_CHLRE_01g043901v5, cre_CHLRE_02g082800v5, cre_CHLRE_02g083350v5, cre_CHLRE_02g084176v5, cre_CHLRE_04g223750v5, cre_CHLRE_05g248700v5, cre_CHLRE_06g302300v5, cre_CHLRE_07g328300v5, cre_CHLRE_07g339876v5, cre_CHLRE_08g379576v5, cre_CHLRE_09g414700v5, cre_CHLRE_10g423900v5, cre_CHLRE_12g530200v5, cre_CHLRE_12g536716v5, cre_CHLRE_16g682001v5
OG0000849		cre_CHLRE_02g117350v5, cre_CHLRE_06g300250v5, cre_CHLRE_17g699500v5	Mp8g02150.1-0027-, Mp8g02150.10-0027-, Mp8g02150.11-0027-, Mp8g02150.12-0027-, Mp8g02150.2-0027-, Mp8g02150.3-0027-, Mp8g02150.4-0027-, Mp8g02150.5-0027-, Mp8g02150.6-0027-, Mp8g02150.7-0027-, Mp8g02150.8-0027-, Mp8g02150.9-0027-	ppp_112291374
OG0000850			Mp1g03040.1-0027-, Mp1g03050.1-0027-, Mp1g23310.1-0027-, Mp1g26740.1-0027-, Mp1g26740.2-0027-, Mp1g26740.3-0027-, Mp1g27060.1-0027-, Mp5g08810.1-0027-, Mp7g11500.1-0027-	ppp_112274093, ppp_112274983, ppp_112286749, ppp_112292351, ppp_112294117, ppp_112296082	zma_100383309
OG0000851			Mp3g02320.1-0027-	ppp_112279079, ppp_112279546, ppp_112279943, ppp_112280850, ppp_112282031, ppp_112283077, ppp_112284406, ppp_112285581, ppp_112288328, ppp_112290013, ppp_112290551, ppp_112291090, ppp_112293263, ppp_112294822, ppp_112294843
OG0000852			Mp5g18730.1-0027-, Mp7g05970.1-0027-, Mp7g05970.10-0027-, Mp7g05970.11-0027-, Mp7g05970.12-0027-, Mp7g05970.13-0027-, Mp7g05970.14-0027-, Mp7g05970.2-0027-, Mp7g05970.3-0027-, Mp7g05970.4-0027-, Mp7g05970.5-0027-, Mp7g05970.6-0027-, Mp7g05970.7-0027-, Mp7g05970.8-0027-, Mp7g05970.9-0027-, Mp7g13660.1-0027-
OG0000853				ppp_112273165, ppp_112274289, ppp_112274308, ppp_112274339, ppp_112275134, ppp_112275136, ppp_112275642, ppp_112276178, ppp_112277163, ppp_112277456, ppp_112280579, ppp_112284593, ppp_112285563, ppp_112287531, ppp_112294081, ppp_112294161
OG0000854					zma_100276069, zma_100278611, zma_103629606, zma_103631205, zma_103631206, zma_103631217, zma_103651932, zma_103651933, zma_109940474, zma_109943299, zma_109943786, zma_109943787, zma_109943788, zma_109943789, zma_109943790, zma_109943791
OG0000855					zma_100194157, zma_100279519, zma_100383117, zma_100501842, zma_103631249, zma_103640045, zma_103642429, zma_103648201, zma_103649359, zma_103652665, zma_103652666, zma_103652667, zma_103652715, zma_103652716, zma_103655011, zma_109944172
OG0000856					zma_103628428, zma_103628723, zma_103633844, zma_103636688, zma_103637042, zma_103651879, zma_103652363, zma_103652587, zma_103655363, zma_103655508, zma_109939693, zma_109942999, zma_109943467, zma_109943554, zma_109945707, zma_542391
OG0000857	ath_AT1G51760, ath_AT1G51780, ath_AT3G02875, ath_AT5G56650, ath_AT5G56660	cre_CHLRE_12g560800v5, cre_CHLRE_17g728100v5	Mp1g20090.1-0027-		zma_100272708, zma_100274316, zma_100274355, zma_100282144, zma_100285766, zma_100304432, zma_100383476
OG0000858	ath_AT1G21150, ath_AT1G56380, ath_AT1G61960, ath_AT1G61970, ath_AT1G61980, ath_AT1G61990, ath_AT1G62010, ath_AT1G62085, ath_AT1G62110, ath_AT1G62120, ath_AT1G62150, ath_AT1G62490, ath_AT3G46950, ath_AT5G07900, ath_AT5G23930
OG0000859	ath_AT1G01520, ath_AT3G09600, ath_AT4G01280, ath_AT5G02840, ath_AT5G52660		Mp2g14310.1-0027-	ppp_112280281, ppp_112281674, ppp_112289165	zma_100274468, zma_100280329, zma_100282994, zma_100283068, zma_103638178, zma_109942397
OG0000860	ath_AT1G11280, ath_AT1G61360, ath_AT1G61370, ath_AT1G61380, ath_AT1G61390, ath_AT1G61400, ath_AT1G61420, ath_AT1G61430, ath_AT1G61440, ath_AT1G61460, ath_AT1G61475, ath_AT1G61480, ath_AT1G61490, ath_AT1G61500, ath_AT1G61550
OG0000861	ath_AT1G15960, ath_AT1G80830	cre_CHLRE_07g321951v5, cre_CHLRE_17g707700v5	Mp4g10130.1-0027-, Mp4g12740.1-0027-, Mp4g20480.1-0027-, Mp7g11150.1-0027-	ppp_112279552, ppp_112290166	zma_100193537, zma_100280443, zma_103626569, zma_103647319, zma_103648033
OG0000862	ath_AT1G01950, ath_AT1G12430, ath_AT3G54870		Mp4g06510.1-0027-, Mp4g06510.2-0027-, Mp4g06510.3-0027-, Mp4g06510.4-0027-, Mp4g06510.5-0027-, Mp4g06510.6-0027-, Mp4g06510.7-0027-	ppp_112275657	zma_100501407, zma_103631734, zma_103638112, zma_103651163
OG0000863	ath_AT1G13750, ath_AT4G24890, ath_AT5G50400	cre_CHLRE_11g468500v5	Mp1g27820.1-0027-, Mp1g27820.2-0027-, Mp1g29780.1-0027-, Mp1g29780.2-0027-	ppp_112272836, ppp_112285922	zma_100191759, zma_100193518, zma_100217141, zma_100285685, zma_100382011
OG0000864	ath_AT1G23550, ath_AT1G32230, ath_AT1G70440, ath_AT2G35510, ath_AT3G47720, ath_AT5G62520		Mp5g18990.1-0027-	ppp_112277385, ppp_112293651, ppp_112296051	zma_100279545, zma_101027199, zma_103625711, zma_103633148, zma_103637733
OG0000865	ath_AT1G23510, ath_AT1G23520, ath_AT1G23560, ath_AT1G23570, ath_AT1G23580, ath_AT1G23590, ath_AT1G23600, ath_AT1G23610, ath_AT1G23640, ath_AT1G23645, ath_AT1G23660, ath_AT1G23670, ath_AT1G23680, ath_AT1G23690, ath_AT2G27670
OG0000866	ath_AT1G20120, ath_AT1G20130, ath_AT1G20132, ath_AT1G58525, ath_AT1G58725, ath_AT1G59030, ath_AT1G59406, ath_AT1G75880, ath_AT1G75890, ath_AT1G75900, ath_AT3G14820, ath_AT3G43550, ath_AT3G43570, ath_AT5G42170				zma_100192615
OG0000867	ath_AT1G28470, ath_AT4G28500, ath_AT4G29230, ath_AT5G56620		Mp5g08410.1-0027-, Mp5g08410.2-0027-, Mp5g08410.3-0027-, Mp5g08410.4-0027-	ppp_112275234, ppp_112296055	zma_100275733, zma_100282443, zma_100285940, zma_103634916, zma_103638434
OG0000868	ath_AT1G29250, ath_AT2G34160, ath_AT3G04620	cre_CHLRE_09g401600v5	Mp6g20280.1-0027-	ppp_112289196, ppp_112289253, ppp_112290051, ppp_112290063	zma_100275297, zma_100275927, zma_100284257, zma_103635458, zma_103640873, zma_103649688
OG0000869	ath_AT1G28330, ath_AT1G54070, ath_AT2G33830, ath_AT5G44300		Mp7g06170.1-0027-, Mp7g06170.2-0027-	ppp_112273405, ppp_112276218, ppp_112276557, ppp_112287843, ppp_112292757	zma_100192502, zma_100272715, zma_103647455, zma_107126293
OG0000870	ath_AT1G52430, ath_AT1G52450, ath_AT1G65110, ath_AT1G65120, ath_AT1G65130, ath_AT1G65200, ath_AT2G27630, ath_AT2G27650, ath_AT2G34220, ath_AT2G34230, ath_AT2G34240, ath_AT5G02660, ath_AT5G51530, ath_AT5G61940, ath_AT5G61950
OG0000871	ath_AT1G04090, ath_AT2G44230, ath_AT2G44260, ath_AT3G01870, ath_AT3G01880, ath_AT3G04350, ath_AT5G18490, ath_AT5G43950	cre_CHLRE_10g437900v5	Mp4g15380.1-0027-	ppp_112286910, ppp_112292379	zma_100278316, zma_100278579, zma_100502510
OG0000872	ath_AT1G32270, ath_AT4G17730, ath_AT5G16830, ath_AT5G46860	cre_CHLRE_01g010700v5	Mp8g15260.1-0027-, Mp8g15260.2-0027-, Mp8g15260.3-0027-	ppp_112281991, ppp_112283138, ppp_112289929	zma_100191223, zma_100194315, zma_100383665, zma_103639695
OG0000873	ath_AT1G18350, ath_AT1G32320, ath_AT1G51660, ath_AT1G73500, ath_AT3G06230, ath_AT3G21220		Mp3g19570.1-0027-, Mp3g19570.2-0027-, Mp3g19570.3-0027-	ppp_112276705, ppp_112286134	zma_100281486, zma_100383746, zma_103627582, zma_109946070
OG0000874	ath_AT1G33040, ath_AT3G12390, ath_AT3G49470, ath_AT4G10480, ath_AT5G13850	cre_CHLRE_15g635600v5	Mp5g02250.1-0027-	ppp_112273615, ppp_112276148, ppp_112276184, ppp_112285852	zma_100217069, zma_100281031, zma_100281315, zma_100282564
OG0000875	ath_AT1G62710, ath_AT2G25940, ath_AT3G20210, ath_AT4G32940	cre_CHLRE_12g483550v5	Mp1g01450.1-0027-	ppp_112273608, ppp_112276780, ppp_112285791, ppp_112291620	zma_100192667, zma_100286140, zma_542001, zma_542077, zma_542609
OG0000876	ath_AT1G19250, ath_AT5G45180	cre_CHLRE_03g148900v5, cre_CHLRE_06g296050v5, cre_CHLRE_06g296550v5, cre_CHLRE_06g298550v5, cre_CHLRE_13g603176v5, cre_CHLRE_17g731700v5			zma_100193552, zma_100304251, zma_103629978, zma_103631795, zma_103633147, zma_103639506, zma_103652784
OG0000877	ath_AT1G18690, ath_AT1G74380, ath_AT3G62720, ath_AT4G02500, ath_AT5G07720		Mp2g00460.1-0027-, Mp2g07920.1-0027-, Mp5g04120.1-0027-, Mp8g11830.1-0027-	ppp_112275784	zma_100283706, zma_100285084, zma_103641926, zma_103653844, zma_732750
OG0000878	ath_AT1G48920, ath_AT3G18610, ath_AT4G08760	cre_CHLRE_06g275100v5	Mp1g21390.1-0027-, Mp1g21390.2-0027-, Mp1g21390.3-0027-, Mp1g21390.4-0027-, Mp1g21390.5-0027-, Mp1g21390.6-0027-, Mp1g21390.7-0027-	ppp_112281632, ppp_112289852, ppp_112291501	zma_100194303
OG0000879	ath_AT1G02070, ath_AT3G60520		Mp7g11620.1-0027-	ppp_112276722, ppp_112285420	zma_100274022, zma_100275081, zma_100276596, zma_100277316, zma_100277438, zma_103627320, zma_103627506, zma_103646112, zma_103646381, zma_109942911
OG0000880	ath_AT1G07050, ath_AT1G25440, ath_AT1G49130, ath_AT1G68520, ath_AT1G73870, ath_AT5G14370	cre_CHLRE_15g635100v5	Mp3g19670.1-0027-		zma_100272654, zma_100277302, zma_100277880, zma_100283083, zma_100283174, zma_103627680, zma_103643889
OG0000881	ath_AT1G18100, ath_AT5G62040		Mp2g12650.1-0027-, Mp2g12650.2-0027-	ppp_112272787, ppp_112280101, ppp_112291794, ppp_112294611	zma_100127513, zma_100127514, zma_100127520, zma_100127521, zma_100127524, zma_100127528, zma_100127538
OG0000882	ath_AT1G54290, ath_AT4G27130, ath_AT5G54760, ath_AT5G54940	cre_CHLRE_06g298100v5	Mp6g00710.1-0027-, Mp6g00710.2-0027-, Mp6g00710.3-0027-	ppp_112282917, ppp_112284011, ppp_112293774	zma_100284617, zma_100286322, zma_103631028, zma_541664
OG0000883	ath_AT1G04780, ath_AT1G11740, ath_AT1G62045, ath_AT1G62050, ath_AT3G04470, ath_AT3G24210	cre_CHLRE_08g375150v5	Mp3g08700.1-0027-	ppp_112291407, ppp_112294465	zma_100280346, zma_100281733, zma_100383469, zma_103627882, zma_109940912
OG0000884	ath_AT1G07990, ath_AT1G08005, ath_AT1G30470, ath_AT2G28360, ath_AT3G45190	cre_CHLRE_12g484150v5	Mp1g18680.1-0027-	ppp_112279792, ppp_112280840, ppp_112285816, ppp_112289561	zma_100216566, zma_100383205, zma_100384768, zma_103652598
OG0000885	ath_AT1G61795, ath_AT4G04900, ath_AT4G21745, ath_AT5G16490			ppp_112289290	zma_103626652, zma_103629066, zma_103637336, zma_103641106, zma_103645900, zma_103645904, zma_103648377, zma_103654898, zma_109943952, zma_109944106
OG0000886	ath_AT1G08720, ath_AT1G18160, ath_AT1G73660, ath_AT5G11850	cre_CHLRE_08g384900v5	Mp5g15330.1-0027-, Mp8g15630.1-0027-, Mp8g15630.2-0027-		zma_100191496, zma_100383170, zma_103627717, zma_103631744, zma_103637825, zma_103639036, zma_103654795
OG0000887	ath_AT1G52330, ath_AT4G13270		Mp4g06440.1-0027-, Mp4g06440.2-0027-, Mp4g06440.3-0027-, Mp4g06440.4-0027-, Mp4g06440.5-0027-, Mp4g06440.6-0027-, Mp4g06440.7-0027-, Mp7g15290.1-0027-	ppp_112277390, ppp_112294947	zma_100216707, zma_100216939, zma_100273513
OG0000888	ath_AT1G22100, ath_AT1G58643, ath_AT1G58936, ath_AT1G59171, ath_AT1G59312, ath_AT5G42810	cre_CHLRE_04g226114v5, cre_CHLRE_04g229000v5, cre_CHLRE_04g229100v5	Mp5g04370.1-0027-, Mp5g05020.1-0027-	ppp_112287501, ppp_112291797	zma_100126363, zma_100501721
OG0000889	ath_AT1G14290, ath_AT1G69640	cre_CHLRE_02g103500v5	Mp8g16110.1-0027-	ppp_112276102	zma_100273604, zma_100273655, zma_100277100, zma_100282881, zma_100283399, zma_103636134, zma_103651403, zma_103652928, zma_103655903, zma_107436073
OG0000890	ath_AT1G07240, ath_AT1G07250, ath_AT1G07260, ath_AT2G29710, ath_AT2G29730, ath_AT2G29740, ath_AT2G29750, ath_AT3G21750, ath_AT3G21760, ath_AT3G21780, ath_AT3G21790, ath_AT3G21800, ath_AT4G15260, ath_AT4G15270, ath_AT4G15280
OG0000891	ath_AT1G68560, ath_AT3G45940, ath_AT5G11720	cre_CHLRE_03g194700v5	Mp8g10230.1-0027-, Mp8g10240.1-0027-	ppp_112275118, ppp_112278054, ppp_112279932, ppp_112279965, ppp_112281065, ppp_112284212, ppp_112290790	zma_100501905, zma_103629642
OG0000892	ath_AT1G71010, ath_AT3G14270, ath_AT4G33240	cre_CHLRE_12g523050v5	Mp2g04850.1-0027-	ppp_112291830, ppp_112291923, ppp_112294466, ppp_112294710	zma_100193462, zma_103632727, zma_103633486, zma_103636073, zma_103643294, zma_103653328
OG0000893	ath_AT1G27400, ath_AT1G67430	cre_CHLRE_13g568900v5	Mp1g10230.1-0027-, Mp1g10230.2-0027-	ppp_112284186, ppp_112284509, ppp_112288138, ppp_112291162, ppp_112293708	zma_100194089, zma_100272465, zma_100280639, zma_103643906, zma_541667
OG0000894	ath_AT1G12070, ath_AT1G62450, ath_AT3G07880		Mp1g02130.1-0027-, Mp2g06810.1-0027-	ppp_112274847, ppp_112280654, ppp_112280655, ppp_112287844, ppp_112287965	zma_100191557, zma_100217248, zma_100283410, zma_100285962, zma_103654010
OG0000895	ath_AT1G21700, ath_AT4G34430	cre_CHLRE_08g364050v5	Mp2g06000.1-0027-, Mp2g06000.2-0027-, Mp2g06000.3-0027-, Mp2g06000.4-0027-	ppp_112277447, ppp_112287740, ppp_112293618	zma_100216783, zma_100279731, zma_103625928, zma_103643932, zma_109940641
OG0000896	ath_AT1G74030, ath_AT2G29560, ath_AT2G36530	cre_CHLRE_12g513200v5	Mp1g05340.1-0027-, Mp7g03450.1-0027-, Mp8g05490.1-0027-	ppp_112277838, ppp_112279595, ppp_112280227, ppp_112290573	zma_100274470, zma_100283280, zma_542316, zma_732811
OG0000897	ath_AT1G19440, ath_AT2G16280, ath_AT2G26640	cre_CHLRE_17g722150v5	Mp1g06080.1-0027-, Mp2g20220.1-0027-, Mp2g20240.1-0027-	ppp_112277750, ppp_112283525, ppp_112287776, ppp_112291646	zma_100191621, zma_100285225, zma_103630762, zma_542018
OG0000898	ath_AT1G51070, ath_AT3G23210, ath_AT4G14410, ath_AT5G54680	cre_CHLRE_05g241636v5	Mp2g20990.1-0027-	ppp_112281502, ppp_112282941, ppp_112289642	zma_100193990, zma_100273838, zma_100274393, zma_100280093, zma_100282509, zma_103639990
OG0000899	ath_AT1G09910		Mp1g20790.1-0027-, Mp1g20790.2-0027-, Mp1g20790.3-0027-, Mp1g20790.4-0027-, Mp2g13570.1-0027-, Mp2g13580.1-0027-, Mp2g13590.1-0027-, Mp2g13590.2-0027-, Mp3g03160.1-0027-, Mp3g03160.2-0027-, Mp3g03160.3-0027-	ppp_112281103, ppp_112283301	zma_103643208
OG0000900	ath_AT1G04300, ath_AT4G16045, ath_AT5G43560, ath_AT5G52330	cre_CHLRE_12g494000v5	Mp8g14880.1-0027-, Mp8g14880.2-0027-	ppp_112289660, ppp_112289661, ppp_112289881, ppp_112294588, ppp_112294704	zma_100502244, zma_103640538, zma_103645037
OG0000901	ath_AT1G31880, ath_AT1G54180, ath_AT2G21030, ath_AT2G35600, ath_AT3G14000, ath_AT5G20540		Mp1g24560.1-0027-	ppp_112291027, ppp_112294210	zma_100275355, zma_100283052, zma_103632829, zma_103644331, zma_103645987, zma_109939996
OG0000902	ath_AT1G51770, ath_AT3G21310, ath_AT5G11730, ath_AT5G25970, ath_AT5G25990		Mp4g14550.1-0027-	ppp_112278716, ppp_112288429, ppp_112292990, ppp_112295628	zma_100191173, zma_100276526, zma_100383262, zma_100384266, zma_103650305
OG0000903	ath_AT1G01570, ath_AT1G07850, ath_AT4G00295, ath_AT4G11350, ath_AT4G23490, ath_AT5G41460		Mp1g04220.1-0027-	ppp_112279578, ppp_112281168, ppp_112284934	zma_100280187, zma_100285901, zma_100501209, zma_103627553, zma_103637528
OG0000904	ath_AT1G09070, ath_AT3G05440, ath_AT3G16510, ath_AT3G62780, ath_AT4G15740, ath_AT4G15755				zma_100273948, zma_100283162, zma_100381856, zma_103631481, zma_103642617, zma_103647622, zma_107403161, zma_109945213, zma_109945852
OG0000905	ath_AT1G58300, ath_AT1G69720, ath_AT2G26670	cre_CHLRE_10g423500v5	Mp6g10740.1-0027-	ppp_112280618, ppp_112290718	zma_100192807, zma_100193737, zma_103633700, zma_103642508, zma_103655728, zma_109943313, zma_109944336, zma_109945874
OG0000906	ath_AT1G04340, ath_AT3G23175, ath_AT3G23180, ath_AT3G23190, ath_AT4G14420, ath_AT5G43460	cre_CHLRE_03g187250v5	Mp6g08770.1-0027-	ppp_112276408, ppp_112291290	zma_100279232, zma_100280583, zma_100282416, zma_103631884, zma_103645327
OG0000907	ath_AT1G62370, ath_AT3G07120, ath_AT3G25030, ath_AT4G03965, ath_AT4G13100, ath_AT4G22250		Mp1g14060.1-0027-, Mp1g27230.1-0027-	ppp_112285092, ppp_112288253	zma_100381751, zma_103636359, zma_103642783, zma_103647569, zma_109941172
OG0000908	ath_AT1G44180, ath_AT1G44820, ath_AT4G38220	cre_CHLRE_06g271700v5, cre_CHLRE_12g508500v5	Mp2g10700.1-0027-, Mp5g18680.1-0027-, Mp5g18690.1-0027-, Mp6g11350.1-0027-, Mp6g11350.2-0027-	ppp_112284932, ppp_112295617	zma_100282205, zma_100283955, zma_103634365
OG0000909	ath_AT1G45160, ath_AT1G48490, ath_AT3G17850, ath_AT5G62310	cre_CHLRE_06g306950v5	Mp5g17640.1-0027-	ppp_112274070, ppp_112275261, ppp_112276380, ppp_112285698, ppp_112295974	zma_100383454, zma_103625948, zma_103643892, zma_103650276
OG0000910	ath_AT1G74870, ath_AT3G48070, ath_AT5G62910	cre_CHLRE_01g040500v5	Mp5g21610.1-0027-, Mp5g21610.2-0027-, Mp5g21610.3-0027-, Mp5g21610.4-0027-, MpVg01180.1-0027-, MpVg01180.2-0027-	ppp_112287057, ppp_112291688, ppp_112294668, ppp_112295833	zma_100276679
OG0000911	ath_AT1G64720, ath_AT3G23080, ath_AT4G14500, ath_AT5G54170	cre_CHLRE_01g048701v5, cre_CHLRE_03g174850v5	Mp8g16400.1-0027-	ppp_112287059, ppp_112292421	zma_100191642, zma_100274389, zma_100274578, zma_100281983, zma_100382153, zma_100501576
OG0000912	ath_AT1G03520, ath_AT3G24040, ath_AT4G03340, ath_AT5G15050, ath_AT5G39990		Mp2g18000.1-0027-	ppp_112272627, ppp_112278169, ppp_112286797, ppp_112287792, ppp_112291596, ppp_112294455	zma_100281210, zma_100383031, zma_103641024
OG0000913	ath_AT1G44000, ath_AT4G11910, ath_AT4G11911, ath_AT4G22920	cre_CHLRE_12g487500v5	Mp1g02610.1-0027-, Mp1g08290.1-0027-, Mp1g17090.1-0027-	ppp_112273408, ppp_112279759, ppp_112286188, ppp_112294044	zma_100192013, zma_606425, zma_606426
OG0000914	ath_AT1G76340, ath_AT5G19980	cre_CHLRE_06g305900v5, cre_CHLRE_11g467754v5, cre_CHLRE_18g748997v5	Mp1g28740.1-0027-, Mp4g09680.1-0027-	ppp_112272959, ppp_112275539, ppp_112286154, ppp_112291443	zma_100191349, zma_100273068, zma_100276202, zma_100278914
OG0000915	ath_AT1G49760, ath_AT2G15500, ath_AT2G36660, ath_AT4G34110	cre_CHLRE_01g039300v5	Mp7g18970.1-0027-	ppp_112288089, ppp_112289998, ppp_112291280, ppp_112293323	zma_100285420, zma_100381531, zma_100502035, zma_103639307, zma_103641822
OG0000916	ath_AT1G15460, ath_AT1G74810, ath_AT2G47160, ath_AT3G06450, ath_AT3G62270, ath_AT4G32510, ath_AT5G25430	cre_CHLRE_10g443900v5	Mp4g00440.1-0027-	ppp_112282512, ppp_112293283	zma_100281408, zma_100285382, zma_100381433, zma_103635453
OG0000917	ath_AT1G69085, ath_AT3G02290, ath_AT4G23450, ath_AT5G15790, ath_AT5G38895, ath_AT5G41350	cre_CHLRE_08g371400v5	Mp6g04810.1-0027-	ppp_112276247, ppp_112276986	zma_100273572, zma_100282360, zma_100282797, zma_103628526, zma_103655759
OG0000918	ath_AT1G29965, ath_AT2G34480, ath_AT3G14600	cre_CHLRE_01g047750v5	Mp1g17730.1-0027-	ppp_112273691, ppp_112276918, ppp_112280427, ppp_112285316, ppp_112289652, ppp_112290715	zma_100281633, zma_100283101, zma_100285865, zma_100286074
OG0000919	ath_AT1G63010, ath_AT4G11810, ath_AT4G22990		Mp2g17520.1-0027-, Mp2g17520.2-0027-	ppp_112278798, ppp_112283314, ppp_112285070, ppp_112290162, ppp_112292275	zma_100193704, zma_100501338, zma_100501893, zma_103638144, zma_103641951
OG0000920	ath_AT1G18150, ath_AT1G73670, ath_AT2G42880, ath_AT3G18040, ath_AT5G19010	cre_CHLRE_08g385050v5	Mp7g10130.1-0027-	ppp_112284922, ppp_112288706	zma_100191498, zma_100279919, zma_103636120, zma_103636141, zma_103647817, zma_542143
OG0000921	ath_AT1G05230, ath_AT2G32370, ath_AT3G61150, ath_AT4G04890, ath_AT4G21750		Mp7g09710.1-0027-	ppp_112278683, ppp_112289396, ppp_112291528, ppp_112294737	zma_100279217, zma_100279257, zma_100383453, zma_542010, zma_542468
OG0000922	ath_AT1G21140, ath_AT1G76800, ath_AT3G25190, ath_AT3G43630, ath_AT3G43660	cre_CHLRE_02g099500v5, cre_CHLRE_02g107550v5	Mp7g18180.1-0027-	ppp_112273109, ppp_112288346	zma_100285545, zma_100383083, zma_103628775, zma_103641884, zma_103642220
OG0000923	ath_AT1G47980, ath_AT3G62730	cre_CHLRE_01g033300v5	Mp3g21080.1-0027-, Mp4g20720.1-0027-, Mp6g16310.1-0027-, Mp8g08060.1-0027-	ppp_112284374, ppp_112288155, ppp_112289105, ppp_112293036	zma_100274577, zma_100282997, zma_100283934, zma_103641612
OG0000924	ath_AT1G28200, ath_AT2G22475, ath_AT4G40100, ath_AT5G13200		Mp7g17580.1-0027-	ppp_112274821, ppp_112286735, ppp_112295282	zma_100193496, zma_100216713, zma_100279424, zma_100284278, zma_100284886, zma_100284924, zma_100285725
OG0000925	ath_AT1G73740	cre_CHLRE_12g527950v5	Mp1g12110.1-0027-, Mp1g12110.2-0027-, Mp1g12110.3-0027-, Mp1g12110.4-0027-, Mp1g12110.5-0027-, Mp1g12110.6-0027-, Mp1g12110.7-0027-, Mp1g12110.8-0027-, Mp1g12110.9-0027-, Mp1g12120.1-0027-	ppp_112278934, ppp_112289442	zma_100283509
OG0000926	ath_AT1G02580, ath_AT2G23380, ath_AT4G02020	cre_CHLRE_17g746247v5	Mp5g17740.1-0027-, Mp5g17740.2-0027-, Mp5g18040.1-0027-, Mp5g22900.1-0027-, Mp5g22900.2-0027-, Mp5g22900.3-0027-, Mp5g22900.4-0027-	ppp_112274954	zma_541954, zma_541955, zma_542659
OG0000927	ath_AT1G24190, ath_AT1G70060, ath_AT3G01320, ath_AT5G15020	cre_CHLRE_03g180800v5	Mp3g02880.1-0027-	ppp_112276618, ppp_112276683, ppp_112276718, ppp_112285370, ppp_112285756, ppp_112285800	zma_103629312, zma_103634740, zma_103649898
OG0000928	ath_AT1G65840, ath_AT2G43020, ath_AT3G59050	cre_CHLRE_10g447767v5	Mp1g19820.1-0027-	ppp_112286660, ppp_112286662, ppp_112292916	zma_100191603, zma_100384522, zma_101027113, zma_103631209, zma_103631435, zma_103631626, zma_103642073
OG0000929	ath_AT1G77890, ath_AT4G08540	cre_CHLRE_08g377600v5	Mp1g00090.1-0027-, Mp1g00090.2-0027-, Mp1g00090.3-0027-, Mp1g00090.4-0027-, Mp1g00090.5-0027-, Mp1g00090.6-0027-, Mp1g00090.7-0027-	ppp_112282989	zma_100191410, zma_100274013, zma_103640597, zma_109940951
OG0000930	ath_AT1G02660, ath_AT3G61680, ath_AT3G62590	cre_CHLRE_05g248200v5	Mp1g07460.1-0027-	ppp_112272704, ppp_112277372, ppp_112282394, ppp_112282703, ppp_112286576	zma_100281800, zma_100304295, zma_100383317, zma_100502484, zma_109939482
OG0000931	ath_AT1G55810, ath_AT3G27190, ath_AT3G27440, ath_AT4G26510, ath_AT5G40870	cre_CHLRE_13g573800v5, cre_CHLRE_16g681850v5	Mp4g20940.1-0027-, Mp4g20940.2-0027-	ppp_112275295, ppp_112292509, ppp_112295335	zma_100191860, zma_100282453, zma_103626500
OG0000932	ath_AT1G69510, ath_AT4G16146	cre_CHLRE_06g307200v5	Mp2g23400.1-0027-, Mp2g26660.1-0027-	ppp_112278954, ppp_112282454	zma_100192001, zma_100192824, zma_100217147, zma_100278940, zma_100281935, zma_100282125, zma_100285304, zma_109943457
OG0000933	ath_AT1G09270, ath_AT3G06720, ath_AT4G02150, ath_AT4G16143	cre_CHLRE_04g215850v5	Mp1g13020.1-0027-, Mp1g13030.1-0027-	ppp_112278848, ppp_112279166, ppp_112282827, ppp_112283446	zma_100193437, zma_100273684, zma_100282153, zma_103649953
OG0000934	ath_AT1G27740, ath_AT2G14760, ath_AT4G33880, ath_AT5G43175		Mp6g21470.1-0027-, Mp6g21470.2-0027-	ppp_112277727, ppp_112278297, ppp_112281056, ppp_112293574	zma_103634369, zma_103644494, zma_103647798, zma_103652759, zma_109942252
OG0000935	ath_AT1G03770, ath_AT5G44280	cre_CHLRE_04g213800v5	Mp1g15380.1-0027-, Mp1g15390.1-0027-, Mp1g15400.1-0027-, Mp1g15400.2-0027-, Mp1g15680.1-0027-	ppp_112277436, ppp_112293804	zma_100279610, zma_100281596, zma_100383546, zma_103645322, zma_103649118
OG0000936	ath_AT2G16360, ath_AT2G21580, ath_AT4G34555, ath_AT4G39200	cre_CHLRE_08g382500v5	Mp4g06120.1-0027-	ppp_112279756, ppp_112291861, ppp_112294059, ppp_112295417	zma_100193720, zma_100280801, zma_100281626, zma_100283674, zma_103634185
OG0000937	ath_AT2G32765, ath_AT4G26840, ath_AT5G55160, ath_AT5G55170, ath_AT5G55855, ath_AT5G55856	cre_CHLRE_16g662550v5, cre_CHLRE_16g675637v5, cre_CHLRE_16g675749v5, cre_CHLRE_16g675861v5	Mp2g04590.1-0027-	ppp_112283073, ppp_112288747	zma_100281934, zma_100281954
OG0000938	ath_AT2G44680, ath_AT3G60250, ath_AT4G17640, ath_AT5G47080	cre_CHLRE_01g016556v5	Mp2g11700.1-0027-	ppp_112278321, ppp_112282942, ppp_112283092, ppp_112293449	zma_100274243, zma_100283448, zma_541823, zma_541824, zma_542628
OG0000939	ath_AT2G46420, ath_AT3G10250, ath_AT3G61700, ath_AT5G04090	cre_CHLRE_09g397150v5	Mp2g14390.1-0027-, Mp2g14390.2-0027-	ppp_112287864, ppp_112291908	zma_100193003, zma_100217001, zma_100282328, zma_100282858, zma_100283224, zma_103626595
OG0000940	ath_AT2G47650, ath_AT3G53520, ath_AT3G62830	cre_CHLRE_03g169400v5	Mp5g19150.1-0027-	ppp_112281730, ppp_112287559, ppp_112287560, ppp_112291639	zma_100272553, zma_100273781, zma_100279339, zma_100284854, zma_103630226, zma_103636518
OG0000941	ath_AT2G20610, ath_AT2G24850, ath_AT4G23590, ath_AT4G23600, ath_AT4G28410, ath_AT4G28420, ath_AT5G36160, ath_AT5G53970		Mp3g22550.1-0027-, Mp5g16730.1-0027-	ppp_112275296	zma_100191283, zma_100193424, zma_100279205, zma_100279999
OG0000942	ath_AT2G23093	cre_CHLRE_13g580150v5	Mp4g13050.1-0027-, Mp4g13050.10-0027-, Mp4g13050.2-0027-, Mp4g13050.3-0027-, Mp4g13050.4-0027-, Mp4g13050.5-0027-, Mp4g13050.6-0027-, Mp4g13050.7-0027-, Mp4g13050.8-0027-, Mp4g13050.9-0027-	ppp_112273013, ppp_112280831	zma_100279893
OG0000943	ath_AT2G17840, ath_AT3G51250, ath_AT4G35985	cre_CHLRE_04g217930v5	Mp7g01100.1-0027-, Mp7g01100.2-0027-	ppp_112275354, ppp_112275805, ppp_112280648, ppp_112284353, ppp_112291455, ppp_112292182, ppp_112295606	zma_100191434, zma_541647
OG0000944	ath_AT2G39050		Mp4g02400.1-0027-, Mp4g11980.1-0027-, Mp8g12700.1-0027-, Mp8g12700.2-0027-, Mp8g12700.3-0027-	ppp_112277659, ppp_112280399, ppp_112290756	zma_100272926, zma_100274292, zma_100274379, zma_100275372, zma_100283176, zma_103633573
OG0000945	ath_AT2G22170, ath_AT4G39730, ath_AT5G65158		Mp5g16580.1-0027-, Mp5g16600.1-0027-, Mp6g17080.1-0027-, Mp8g00030.1-0027-, Mpzg00240.1-0027-, Mpzg00270.1-0027-, Mpzg00280.1-0027-, Mpzg00290.1-0027-	ppp_112281203, ppp_112289498	zma_100282651, zma_100283850
OG0000946	ath_AT2G18020, ath_AT3G51190, ath_AT4G36130	cre_CHLRE_12g535851v5	Mp7g01860.1-0027-, Mp7g08730.1-0027-	ppp_112281679, ppp_112281687, ppp_112289813, ppp_112289818, ppp_112290132, ppp_112290609	zma_100191681, zma_100216796, zma_110485087
OG0000947	ath_AT2G44440, ath_AT3G12140, ath_AT5G06780, ath_AT5G13020	cre_CHLRE_05g237350v5	Mp2g23800.1-0027-, Mp8g10600.1-0027-	ppp_112293009, ppp_112293010	zma_100125653, zma_100193058, zma_100274024, zma_100276211, zma_100284072, zma_100284576
OG0000948	ath_AT2G46100, ath_AT3G04890	cre_CHLRE_06g292400v5, cre_CHLRE_10g464250v5	Mp1g14720.1-0027-, Mp3g05510.1-0027-, Mp3g05510.2-0027-, Mp6g10750.1-0027-, Mp6g10760.1-0027-, Mp6g13290.1-0027-	ppp_112276460, ppp_112281512	zma_100216931, zma_100273727, zma_109939866
OG0000949	ath_AT2G24762, ath_AT3G30725, ath_AT4G25760, ath_AT4G31730, ath_AT5G24920, ath_AT5G38770, ath_AT5G57685		Mp4g16420.1-0027-		zma_100281869, zma_100284176, zma_100284850, zma_103638867, zma_109945650, zma_111258522, zma_111591353
OG0000950	ath_AT2G16430, ath_AT2G27190, ath_AT5G34850		Mp2g25970.1-0027-, Mp8g10780.1-0027-, Mp8g10780.2-0027-, Mp8g10780.3-0027-, Mp8g10780.4-0027-, Mp8g10790.1-0027-	ppp_112274397, ppp_112295551	zma_100217133, zma_100274120, zma_100281588, zma_100283281
OG0000951	ath_AT2G29410, ath_AT2G46800, ath_AT3G58810, ath_AT3G61940	cre_CHLRE_03g145087v5	Mp1g17380.1-0027-, Mp6g12480.1-0027-, Mp7g00050.1-0027-, Mp7g00050.2-0027-	ppp_112278677, ppp_112281638	zma_100192051, zma_100282686, zma_103652543, zma_109943197
OG0000952	ath_AT2G45710, ath_AT3G61110, ath_AT3G61111, ath_AT5G47930	cre_CHLRE_02g145250v5, cre_CHLRE_12g529400v5	Mp5g09510.1-0027-	ppp_112274113, ppp_112275043, ppp_112279216, ppp_112283611, ppp_112295665	zma_103625888, zma_103627157, zma_542617
OG0000953	ath_AT2G17190, ath_AT2G17200	cre_CHLRE_15g637100v5	Mp1g23030.1-0027-, Mp1g23030.2-0027-, Mp1g23030.3-0027-, Mp1g23030.4-0027-	ppp_112279506, ppp_112281662, ppp_112285923, ppp_112289805	zma_100282238, zma_100283983, zma_100382017, zma_100383383
OG0000954	ath_AT2G18050	cre_CHLRE_06g275900v5, cre_CHLRE_13g567450v5	Mp6g03150.1-0027-	ppp_112274026, ppp_112282747, ppp_112284028, ppp_112295101, ppp_112295120	zma_100382582, zma_103625810, zma_103638138, zma_541964, zma_541973, zma_542385
OG0000955	ath_AT2G30920	cre_CHLRE_10g423750v5	Mp3g23050.1-0027-, Mp3g23050.2-0027-, Mp3g23050.3-0027-, Mp3g23050.4-0027-, Mp3g23050.5-0027-	ppp_112293916	zma_100272292, zma_103635592, zma_103635598, zma_109941453, zma_109941456, zma_109941457, zma_109941830
OG0000956	ath_AT2G19350, ath_AT3G29170, ath_AT4G29850	cre_CHLRE_01g031600v5, cre_CHLRE_16g678150v5	Mp1g21060.1-0027-, Mp6g12570.1-0027-, Mp6g18890.1-0027-	ppp_112284349, ppp_112288664, ppp_112290027, ppp_112295076	zma_100194113, zma_100272280, zma_103638860
OG0000957	ath_AT2G34200, ath_AT2G37950, ath_AT5G01070, ath_AT5G05830, ath_AT5G59000	cre_CHLRE_12g526883v5	Mp7g19060.1-0027-	ppp_112273427, ppp_112276816, ppp_112285881	zma_100193426, zma_100193545, zma_100282950, zma_103634707, zma_103637214
OG0000958	ath_AT2G21410, ath_AT2G28520, ath_AT4G39080	cre_CHLRE_04g220350v5, cre_CHLRE_09g402500v5, cre_CHLRE_11g467705v5	Mp3g15140.1-0027-, Mp3g15140.2-0027-	ppp_112277881, ppp_112290646	zma_100276964, zma_100381766, zma_103636525, zma_103639351, zma_103640029
OG0000959	ath_AT2G35670, ath_AT4G16810, ath_AT4G16845, ath_AT5G51230	cre_CHLRE_10g456800v5, cre_CHLRE_16g695400v5	Mp5g12760.1-0027-, Mp5g12760.2-0027-, Mp5g12760.3-0027-, Mp5g12760.4-0027-	ppp_112277386, ppp_112282854, ppp_112283800	zma_100274131, zma_542512
OG0000960	ath_AT3G16850, ath_AT3G62110		Mp7g13870.1-0027-, Mp7g13870.2-0027-, Mp7g13870.3-0027-, Mp7g13870.4-0027-, Mp7g13870.5-0027-	ppp_112275938, ppp_112276742, ppp_112283112, ppp_112293192, ppp_112295912	zma_100282607, zma_100285112, zma_100501436
OG0000961	ath_AT3G11670, ath_AT4G00550	cre_CHLRE_13g583600v5	Mp1g12940.1-0027-, Mp5g12930.1-0027-	ppp_112273247, ppp_112276128, ppp_112284585, ppp_112288652	zma_100274517, zma_100277520, zma_100286172, zma_100382823, zma_100383181, zma_103646485
OG0000962	ath_AT3G57240, ath_AT3G57260, ath_AT3G57270, ath_AT4G16260		Mp2g04000.1-0027-		zma_100037765, zma_100272379, zma_100279614, zma_100282076, zma_100283978, zma_100285031, zma_103635503, zma_103636298, zma_103636570, zma_103654866
OG0000963	ath_AT3G12620, ath_AT3G51370, ath_AT3G55050, ath_AT4G38520, ath_AT5G66080		Mp7g10100.1-0027-	ppp_112284590, ppp_112288665	zma_100191653, zma_100279970, zma_100281412, zma_100285006, zma_100286089, zma_100382150, zma_103631685
OG0000964	ath_AT3G48860, ath_AT4G08630, ath_AT4G25070, ath_AT5G13260, ath_AT5G23700	cre_CHLRE_03g161578v5	Mp4g21130.1-0027-, Mp8g07740.1-0027-	ppp_112272711, ppp_112275025, ppp_112275290, ppp_112295976	zma_100192760, zma_103641384, zma_103652949
OG0000965	ath_AT3G15450, ath_AT3G22850, ath_AT4G27450, ath_AT5G19140, ath_AT5G43830	cre_CHLRE_10g441750v5, cre_CHLRE_16g680700v5	Mp7g03680.1-0027-	ppp_112290009, ppp_112291283	zma_100281995, zma_100283989, zma_100502283, zma_103643996, zma_103644175
OG0000966	ath_AT3G04920, ath_AT5G28060	cre_CHLRE_10g456200v5	Mp1g10680.1-0027-	ppp_112280220, ppp_112280926, ppp_112289206, ppp_112289851, ppp_112290582	zma_100280577, zma_100284180, zma_103628877, zma_103629822, zma_103649528, zma_542641
OG0000967	ath_AT3G10950, ath_AT3G60245	cre_CHLRE_06g257150v5	Mp5g08340.1-0027-, Mp5g09590.1-0027-, Mp6g07870.1-0027-	ppp_112277875, ppp_112278971, ppp_112279567, ppp_112284322, ppp_112288266	zma_100194153, zma_100272307, zma_100280393, zma_100280675
OG0000968	ath_AT3G20220		Mp6g02400.1-0027-, Mp6g05100.1-0027-, Mp6g08420.1-0027-, Mp6g10840.1-0027-, Mp6g13700.1-0027-	ppp_112277348, ppp_112279586, ppp_112280385, ppp_112281381, ppp_112283014, ppp_112283951, ppp_112290342, ppp_112290385, ppp_112293541
OG0000969	ath_AT3G19184, ath_AT5G42700, ath_AT5G58280		Mp2g08790.1-0027-	ppp_112273970, ppp_112275038, ppp_112291721, ppp_112294186, ppp_112294573	zma_100192994, zma_100216848, zma_100273110, zma_100273773, zma_100284698, zma_103640421
OG0000970	ath_AT3G27390, ath_AT4G12680, ath_AT4G37030, ath_AT5G40640	cre_CHLRE_07g325756v5	Mp6g14800.1-0027-	ppp_112280251, ppp_112282569, ppp_112284091	zma_100384677, zma_100502381, zma_103630003, zma_103646299, zma_103655496, zma_109939269
OG0000971	ath_AT3G12145, ath_AT5G06860, ath_AT5G06870		Mp6g00730.1-0027-, Mp7g10680.1-0027-	ppp_112276896, ppp_112277224, ppp_112283350	zma_100279844, zma_100280839, zma_100282777, zma_100284936, zma_103629296, zma_103654500, zma_109943987
OG0000972	ath_AT3G44110, ath_AT5G22060	cre_CHLRE_17g701500v5	Mp5g00390.1-0027-	ppp_112274260, ppp_112274261, ppp_112275040, ppp_112295176, ppp_112295826, ppp_112296145	zma_100191411, zma_100216704, zma_100280317, zma_100283585, zma_100382437
OG0000973	ath_AT3G53890, ath_AT5G27700	cre_CHLRE_03g203450v5	Mp4g22150.1-0027-, Mp4g22150.2-0027-	ppp_112275640, ppp_112276402, ppp_112278053, ppp_112281029, ppp_112289352	zma_103625731, zma_103630203, zma_109940214, zma_542449, zma_542458
OG0000974	ath_AT3G03341	cre_CHLRE_03g207100v5, cre_CHLRE_03g207152v5, cre_CHLRE_13g575701v5	Mp7g00660.1-0027-, Mp7g00670.1-0027-, Mp7g14620.1-0027-	ppp_112274084, ppp_112276001, ppp_112276877, ppp_112286013, ppp_112295880, ppp_112295881, ppp_112295885	zma_100279043
OG0000975	ath_AT3G20250, ath_AT4G25880	cre_CHLRE_07g328250v5, cre_CHLRE_17g746647v5	Mp7g16700.1-0027-	ppp_112279788, ppp_112279906, ppp_112280204, ppp_112285712, ppp_112285958, ppp_112285959, ppp_112289940, ppp_112293015	zma_100193145, zma_103653177
OG0000976	ath_AT3G43740, ath_AT5G21090		Mp1g04150.1-0027-, Mp1g04150.2-0027-, Mp1g04150.3-0027-, Mp1g18600.1-0027-, Mp4g11050.1-0027-	ppp_112288596	zma_100281233, zma_100282539, zma_100282767, zma_100284358, zma_103630525, zma_103648015, zma_103653912
OG0000977	ath_AT3G04500	cre_CHLRE_02g088800v5	Mp8g18410.1-0027-, Mp8g18410.2-0027-, Mp8g18410.3-0027-, Mp8g18410.4-0027-, Mp8g18410.5-0027-, Mp8g18410.6-0027-, Mp8g18410.7-0027-, Mp8g18410.8-0027-, Mp8g18410.9-0027-	ppp_112275751	zma_100193774, zma_100217290, zma_100272487
OG0000978	ath_AT4G08485, ath_AT4G08869, ath_AT4G08875, ath_AT5G18403, ath_AT5G18407, ath_AT5G43285, ath_AT5G43510, ath_AT5G43513, ath_AT5G43518, ath_AT5G43525, ath_AT5G48515, ath_AT5G48595, ath_AT5G48605, ath_AT5G50423, ath_AT5G60805
OG0000979	ath_AT4G08170, ath_AT4G33770, ath_AT5G16760	cre_CHLRE_01g018400v5	Mp2g24850.1-0027-	ppp_112272933, ppp_112274637, ppp_112289031, ppp_112290042, ppp_112296035	zma_100194132, zma_100282774, zma_100282992, zma_103627151, zma_732818
OG0000980	ath_AT4G25130, ath_AT5G07460, ath_AT5G07470, ath_AT5G61640	cre_CHLRE_01g012150v5, cre_CHLRE_08g380300v5, cre_CHLRE_16g673953v5	Mp1g02290.1-0027-, Mp7g00200.1-0027-, Mp7g00200.2-0027-	ppp_112278212, ppp_112284744, ppp_112289116	zma_100283982, zma_100285733
OG0000981	ath_AT5G26240, ath_AT5G33280, ath_AT5G49890	cre_CHLRE_01g038700v5	Mp1g24100.1-0027-, Mp3g25240.1-0027-, Mp3g25240.2-0027-	ppp_112275481, ppp_112276213, ppp_112277989	zma_100191503, zma_100384199, zma_100502544, zma_103643844, zma_542114
OG0000982	ath_AT5G08670, ath_AT5G08680, ath_AT5G08690, ath_ArthCp029	cre_CHLRE_17g698000v5, cre_ChreCp058	Mp2g15450.1-0027-	ppp_112282241, ppp_112282384, ppp_112283663, ppp_2546734	zma_100285442, zma_103651342, zma_542267, zma_845170
OG0000983	ath_AT5G04885, ath_AT5G20940, ath_AT5G20950		Mp1g11940.1-0027-, Mp1g11940.2-0027-, Mp1g11940.3-0027-, Mp4g13470.2-0027-, Mp4g13470.3-0027-, Mp4g13480.1-0027-	ppp_112276416	zma_100191390, zma_103625882, zma_103654957, zma_541703, zma_542684
OG0000984	ath_AT5G07830, ath_AT5G34940, ath_AT5G61250		Mp6g11020.1-0027-, Mp7g02860.1-0027-	ppp_112274848, ppp_112287451, ppp_112289377	zma_100192026, zma_100193781, zma_100279495, zma_100285720, zma_100501670, zma_103640342, zma_109941526
OG0000985	ath_ArthMp102				zma_100275064, zma_100275808, zma_100381975, zma_100383442, zma_100502147, zma_103639340, zma_103653695, zma_109940016, zma_109943083, zma_109944792, zma_109946082, zma_111589920, zma_111590293, zma_111590574
OG0000986		cre_CHLRE_01g003650v5, cre_CHLRE_02g143407v5, cre_CHLRE_02g143427v5, cre_CHLRE_02g143507v5, cre_CHLRE_02g143527v5, cre_CHLRE_03g165976v5, cre_CHLRE_03g190311v5, cre_CHLRE_03g206250v5, cre_CHLRE_05g242301v5, cre_CHLRE_06g301251v5, cre_CHLRE_07g332050v5, cre_CHLRE_07g344260v5, cre_CHLRE_10g422718v5, cre_CHLRE_10g466900v5, cre_CHLRE_14g619000v5
OG0000987		cre_CHLRE_03g157000v5, cre_CHLRE_03g204050v5, cre_CHLRE_03g204100v5, cre_CHLRE_06g278093v5, cre_CHLRE_06g278094v5, cre_CHLRE_06g311950v5, cre_CHLRE_07g325050v5, cre_CHLRE_09g390750v5, cre_CHLRE_09g414750v5, cre_CHLRE_09g414900v5, cre_CHLRE_09g415100v5, cre_CHLRE_09g417250v5, cre_CHLRE_11g467660v5, cre_CHLRE_17g721750v5, cre_CHLRE_24g755397v5
OG0000988		cre_CHLRE_02g087750v5, cre_CHLRE_02g087800v5, cre_CHLRE_02g087850v5, cre_CHLRE_02g087900v5, cre_CHLRE_07g339850v5, cre_CHLRE_07g339900v5, cre_CHLRE_07g340250v5, cre_CHLRE_07g340300v5, cre_CHLRE_09g388689v5, cre_CHLRE_09g388875v5, cre_CHLRE_10g462050v5, cre_CHLRE_11g482800v5, cre_CHLRE_12g525300v5, cre_CHLRE_12g525400v5, cre_CHLRE_12g545950v5
OG0000989		cre_CHLRE_01g029400v5, cre_CHLRE_02g112200v5, cre_CHLRE_03g145147v5, cre_CHLRE_03g145187v5, cre_CHLRE_05g243452v5, cre_CHLRE_06g278226v5, cre_CHLRE_07g327750v5, cre_CHLRE_07g334300v5, cre_CHLRE_07g341350v5, cre_CHLRE_08g358575v5, cre_CHLRE_09g398400v5, cre_CHLRE_10g434600v5, cre_CHLRE_12g493050v5, cre_CHLRE_16g655950v5, cre_CHLRE_16g658900v5
OG0000990		cre_CHLRE_01g001685v5, cre_CHLRE_02g109300v5, cre_CHLRE_03g145047v5, cre_CHLRE_03g146327v5, cre_CHLRE_04g218550v5, cre_CHLRE_04g224667v5, cre_CHLRE_07g312550v5, cre_CHLRE_07g325758v5, cre_CHLRE_07g333746v5, cre_CHLRE_10g434550v5, cre_CHLRE_12g484834v5, cre_CHLRE_13g604400v5, cre_CHLRE_16g672945v5, cre_CHLRE_16g689733v5, cre_CHLRE_17g707450v5
OG0000991		cre_CHLRE_01g010201v5, cre_CHLRE_01g010300v5, cre_CHLRE_03g150750v5, cre_CHLRE_03g150767v5, cre_CHLRE_03g191776v5, cre_CHLRE_08g378351v5, cre_CHLRE_08g378417v5, cre_CHLRE_09g391350v5, cre_CHLRE_09g391352v5, cre_CHLRE_09g392251v5, cre_CHLRE_09g402304v5, cre_CHLRE_10g426650v5, cre_CHLRE_14g613050v5, cre_CHLRE_15g637552v5, cre_CHLRE_15g637602v5
OG0000992		cre_CHLRE_01g034875v5, cre_CHLRE_01g038376v5, cre_CHLRE_02g074474v5, cre_CHLRE_02g107213v5, cre_CHLRE_03g161976v5, cre_CHLRE_07g312002v5, cre_CHLRE_07g323326v5, cre_CHLRE_07g327333v5, cre_CHLRE_09g390689v5, cre_CHLRE_09g397052v5, cre_CHLRE_10g417730v5, cre_CHLRE_12g492152v5, cre_CHLRE_16g674178v5, cre_CHLRE_16g683954v5, cre_CHLRE_17g733986v5
OG0000993		cre_CHLRE_01g068012v5			zma_103626265, zma_103633291, zma_103640378, zma_103642700, zma_103644101, zma_103651729, zma_103655674, zma_103656055, zma_109939365, zma_109940796, zma_109941136, zma_109942479, zma_109942889, zma_111591175
OG0000994		cre_CHLRE_01g071297v5, cre_CHLRE_03g202225v5, cre_CHLRE_04g217300v5, cre_CHLRE_06g285926v5, cre_CHLRE_07g312817v5, cre_CHLRE_07g312833v5, cre_CHLRE_07g357576v5, cre_CHLRE_08g358126v5, cre_CHLRE_09g398556v5, cre_CHLRE_09g417025v5, cre_CHLRE_10g458400v5, cre_CHLRE_11g467694v5, cre_CHLRE_12g495952v5, cre_CHLRE_12g539076v5, cre_CHLRE_12g555152v5
OG0000995		cre_CHLRE_02g095062v5, cre_CHLRE_02g095065v5, cre_CHLRE_02g095067v5, cre_CHLRE_05g242050v5, cre_CHLRE_08g374850v5, cre_CHLRE_08g374900v5, cre_CHLRE_08g374926v5, cre_CHLRE_09g390500v5, cre_CHLRE_12g518100v5, cre_CHLRE_14g608350v5, cre_CHLRE_14g608900v5, cre_CHLRE_14g608990v5, cre_CHLRE_14g609100v5, cre_CHLRE_14g623125v5, cre_CHLRE_14g623250v5
OG0000996		cre_CHLRE_02g142787v5, cre_CHLRE_03g198224v5, cre_CHLRE_03g198400v5, cre_CHLRE_04g212800v5, cre_CHLRE_04g212850v5, cre_CHLRE_04g217970v5, cre_CHLRE_04g224931v5, cre_CHLRE_09g402663v5, cre_CHLRE_10g435775v5, cre_CHLRE_14g622150v5, cre_CHLRE_15g643400v5, cre_CHLRE_17g701884v5, cre_CHLRE_17g701950v5, cre_CHLRE_17g717600v5, cre_CHLRE_22g754247v5
OG0000997			Mp1g07510.1-0027-, Mp1g25890.1-0027-, Mp3g20260.1-0027-, Mp5g00770.1-0027-, Mp5g00780.1-0027-, Mp5g00790.1-0027-, Mp5g00800.1-0027-, Mp5g00810.1-0027-, Mp5g00820.1-0027-, Mp5g00830.1-0027-, Mp5g00840.1-0027-, Mp5g07280.1-0027-, Mp5g07300.1-0027-, Mp5g11680.1-0027-, Mp5g11700.1-0027-
OG0000998			Mp1g16650.1-0027-, Mp2g01480.1-0027-, Mp2g01610.1-0027-, Mp2g01620.1-0027-, Mp2g01630.1-0027-, Mp2g01660.1-0027-, Mp2g02420.1-0027-, Mp3g09660.1-0027-, Mp4g12600.1-0027-, Mp5g05170.1-0027-, Mp6g03890.1-0027-, Mp6g16560.1-0027-, Mp7g01190.1-0027-, MpVg01130.1-0027-	ppp_112295255
OG0000999			Mp1g25500.1-0027-, Mp2g24750.1-0027-, Mp3g19720.1-0027-, Mp6g04300.1-0027-, Mp6g04310.1-0027-, Mp6g04320.1-0027-, Mp6g04360.1-0027-, Mp6g04370.1-0027-, Mp6g04400.1-0027-, Mp6g04410.1-0027-, Mp6g04580.1-0027-, Mp6g04590.1-0027-, Mp6g04600.1-0027-, Mp6g04610.1-0027-, Mp6g04630.1-0027-
OG0001000			Mp2g16590.1-0027-, Mp2g16590.2-0027-, Mp2g16590.3-0027-, Mp2g17240.1-0027-, Mp2g17260.1-0027-, Mp2g17270.1-0027-, Mp2g17270.2-0027-, Mp2g17270.3-0027-, Mp2g17280.1-0027-, Mp2g23700.1-0027-, Mp2g26160.1-0027-, Mp2g26170.1-0027-, Mp2g26180.1-0027-, Mp2g26210.1-0027-		zma_732769
OG0001001			Mp3g17910.1-0027-, Mp4g05730.1-0027-, Mp4g05750.1-0027-, Mp4g14800.1-0027-, Mp4g14800.2-0027-, Mp4g14800.3-0027-, Mp4g14810.1-0027-, Mp4g14830.1-0027-, Mp4g14840.1-0027-, Mp4g14860.1-0027-, Mp4g14870.1-0027-, Mp4g14880.1-0027-, Mp4g17570.1-0027-, Mp4g17810.1-0027-, Mp4g17830.1-0027-
OG0001002			Mp3g19990.1-0027-, Mp8g09790.1-0027-, Mp8g09800.1-0027-, Mp8g09810.1-0027-, Mp8g09820.1-0027-, Mp8g09830.1-0027-, Mp8g09840.1-0027-, Mp8g09850.1-0027-, Mp8g09860.1-0027-, Mp8g09880.1-0027-, Mp8g09890.1-0027-	ppp_112273084, ppp_112273124, ppp_112287593, ppp_112287815
OG0001003			Mp4g06420.1-0027-, Mp4g06550.1-0027-, Mp4g07930.1-0027-, Mp4g07930.2-0027-, Mp4g08460.1-0027-, Mp4g08470.1-0027-, Mp4g08480.1-0027-, Mp4g09460.1-0027-, Mp4g09460.2-0027-, Mp5g00750.1-0027-, Mp5g00750.2-0027-, Mp5g00760.1-0027-, Mp5g18410.1-0027-, Mp5g18410.2-0027-	ppp_112291799
OG0001004			Mp7g16170.1-0027-, Mp7g16170.10-0027-, Mp7g16170.11-0027-, Mp7g16170.12-0027-, Mp7g16170.13-0027-, Mp7g16170.14-0027-, Mp7g16170.15-0027-, Mp7g16170.2-0027-, Mp7g16170.3-0027-, Mp7g16170.4-0027-, Mp7g16170.5-0027-, Mp7g16170.6-0027-, Mp7g16170.7-0027-, Mp7g16170.8-0027-, Mp7g16170.9-0027-
OG0001005				ppp_112282287	zma_103626138, zma_103626139, zma_103641558, zma_103642133, zma_103643419, zma_103643422, zma_103643426, zma_103643430, zma_103643431, zma_103645345, zma_103645346, zma_103645348, zma_103645350, zma_103648352
OG0001006					zma_100191857, zma_100275282, zma_100275437, zma_100276552, zma_100276687, zma_100276702, zma_100276749, zma_100277300, zma_100278059, zma_100279109, zma_103629244, zma_103629472, zma_103638089, zma_103639481, zma_109940317
OG0001007					zma_100193270, zma_100381641, zma_103627143, zma_103632400, zma_103632634, zma_109939523, zma_109939771, zma_109940906, zma_109941064, zma_109941410, zma_109945515, zma_109945516, zma_111589286, zma_111589950, zma_111591334
OG0001008					zma_100278120, zma_103626209, zma_103631623, zma_103632906, zma_103633223, zma_103639295, zma_103640013, zma_103642927, zma_103654970, zma_103655537, zma_103656032, zma_109943766, zma_109944012, zma_109945735, zma_109945815
OG0001009					zma_103628821, zma_103639976, zma_109939839, zma_109940415, zma_109940416, zma_109941088, zma_109941104, zma_109941427, zma_109941437, zma_109942514, zma_109942811, zma_109945024, zma_109945166, zma_109945706, zma_109945779
OG0001010	ath_AT1G11840, ath_AT1G67280	cre_CHLRE_17g704350v5	Mp4g23460.1-0027-	ppp_112278478, ppp_112281199, ppp_112282214, ppp_112293133	zma_100191237, zma_100281139, zma_100382199, zma_103626912, zma_103641118, zma_542115
OG0001011	ath_AT1G30000, ath_AT1G51590, ath_AT3G21160	cre_CHLRE_07g336600v5	Mp1g05980.1-0027-, Mp5g24560.1-0027-	ppp_112276117, ppp_112276346, ppp_112287912	zma_100282405, zma_100502479, zma_103632041, zma_103642037, zma_103643125
OG0001012	ath_AT1G23880, ath_AT1G23890, ath_AT1G70280, ath_AT3G14860, ath_AT5G14890	cre_CHLRE_12g542650v5	Mp5g15740.1-0027-	ppp_112290246	zma_100192979, zma_100276297, zma_100276420, zma_100276874, zma_100381837, zma_100384592
OG0001013	ath_AT1G23290, ath_AT1G70600	cre_CHLRE_02g115200v5	Mp1g15440.1-0027-, Mp5g00120.1-0027-	ppp_112273486, ppp_112277418, ppp_112282522, ppp_112283475, ppp_112285368, ppp_112293895	zma_100274530, zma_100285257, zma_100286357
OG0001014	ath_AT1G17640, ath_AT3G13224	cre_CHLRE_12g560300v5	Mp1g27850.1-0027-, Mp1g27850.2-0027-	ppp_112277793, ppp_112277883, ppp_112281686, ppp_112281824	zma_100193339, zma_100273471, zma_100279268, zma_100382538, zma_103639292
OG0001015	ath_AT1G16090, ath_AT1G16110, ath_AT1G16120, ath_AT1G16130, ath_AT1G16150, ath_AT1G16160, ath_AT1G16260, ath_AT1G17910, ath_AT1G19390, ath_AT1G69730, ath_AT1G79670, ath_AT1G79680, ath_AT4G31100, ath_AT4G31110
OG0001016	ath_AT1G20910, ath_AT1G76510, ath_AT2G17410		Mp7g04420.1-0027-, Mp8g07310.1-0027-, Mp8g07310.2-0027-	ppp_112286437, ppp_112292431	zma_100216758, zma_100273855, zma_100278359, zma_100281586, zma_100384256, zma_100501888
OG0001017	ath_AT1G10870, ath_AT1G60860, ath_AT5G13300, ath_AT5G61980	cre_CHLRE_03g154150v5	Mp1g10820.1-0027-, Mp1g10820.2-0027-, Mp1g10820.3-0027-	ppp_112283811, ppp_112286361, ppp_112291696	zma_100383138, zma_103632959, zma_103653236
OG0001018	ath_AT1G17980, ath_AT2G25850, ath_AT4G32850	cre_CHLRE_10g433750v5	Mp7g10140.1-0027-	ppp_112274106, ppp_112295518	zma_100274689, zma_100278989, zma_100280371, zma_100382126, zma_103641974, zma_103643777, zma_109941525
OG0001019	ath_AT1G01650, ath_AT1G05820, ath_AT1G63690, ath_AT2G43070	cre_CHLRE_07g332786v5	Mp1g10920.1-0027-	ppp_112279968, ppp_112281763, ppp_112286226, ppp_112289854, ppp_112292684	zma_100217036, zma_100282629, zma_103654100
OG0001020	ath_AT1G09590, ath_AT1G09690, ath_AT1G57660, ath_AT1G57860	cre_CHLRE_06g278135v5	Mp6g01390.1-0027-	ppp_112280595, ppp_112281179, ppp_112289649, ppp_112290858	zma_100192783, zma_100192855, zma_100194057, zma_100281780
OG0001021	ath_AT1G48090, ath_AT4G17140	cre_CHLRE_12g483500v5, cre_CHLRE_17g728250v5	Mp3g08780.1-0027-, Mp3g11440.1-0027-, Mp7g07570.1-0027-, Mp7g07580.1-0027-, Mp7g07580.2-0027-	ppp_112275048, ppp_112286629, ppp_112295539	zma_103638912, zma_103654673
OG0001022	ath_AT1G65960, ath_AT2G02000, ath_AT2G02010, ath_AT3G17720, ath_AT3G17760, ath_AT5G17330		Mp3g23860.1-0027-	ppp_112291391, ppp_112294445	zma_100191549, zma_100273302, zma_100284394, zma_100284551, zma_100381655
OG0001023	ath_AT1G61800, ath_AT5G17630, ath_AT5G54800	cre_CHLRE_16g663800v5	Mp1g12880.1-0027-	ppp_112273592, ppp_112276911, ppp_112280424, ppp_112281503, ppp_112281772, ppp_112289908	zma_100193334, zma_100281048, zma_542599
OG0001024	ath_AT1G09935, ath_AT1G58280, ath_AT2G17280, ath_AT5G64460	cre_CHLRE_12g518950v5	Mp7g10690.1-0027-, Mp7g10690.2-0027-, Mp7g10720.1-0027-, Mp7g10720.2-0027-	ppp_112284868, ppp_112288518	zma_100191250, zma_100281287, zma_100502385
OG0001025	ath_AT1G16420, ath_AT1G79310, ath_AT1G79320, ath_AT1G79330, ath_AT1G79340	cre_CHLRE_03g184700v5	Mp5g11730.1-0027-, Mp5g11730.2-0027-, Mp6g02940.1-0027-	ppp_112279165, ppp_112283462	zma_100272384, zma_100274565, zma_100285605
OG0001026	ath_AT1G66080	cre_CHLRE_16g691215v5	Mp1g20610.1-0027-, Mp1g20610.2-0027-, Mp1g20610.3-0027-, Mp3g07140.1-0027-, Mp3g07140.2-0027-, Mp3g07140.3-0027-, Mp3g07140.4-0027-	ppp_112278495, ppp_112279287, ppp_112287884, ppp_112293629	zma_100277213
OG0001027	ath_AT1G20140, ath_AT1G75950, ath_AT2G25700, ath_AT5G42190	cre_CHLRE_12g501200v5	Mp3g00120.1-0027-, Mp5g10050.1-0027-, Mp5g10050.2-0027-	ppp_112273330, ppp_112273547, ppp_112275840	zma_100193107, zma_100280388, zma_100283299
OG0001028	ath_AT1G19970, ath_AT1G75760, ath_AT2G21190, ath_AT4G38790	cre_CHLRE_13g562475v5	Mp1g16500.1-0027-, Mp1g16500.2-0027-, Mp1g16500.3-0027-	ppp_112278447, ppp_112282735, ppp_112284029	zma_100273790, zma_100282406, zma_100284075
OG0001029	ath_AT1G21320, ath_AT1G21326, ath_AT1G76940, ath_AT3G18690	cre_CHLRE_01g024900v5	Mp1g19350.1-0027-, Mp1g19350.2-0027-	ppp_112282554, ppp_112283670, ppp_112283746	zma_100274360, zma_100281884, zma_100381978, zma_100382777
OG0001030	ath_AT1G06170, ath_AT2G31210, ath_AT2G31215, ath_AT2G31220		Mp2g04180.1-0027-, Mp2g04190.1-0027-, Mp2g04200.1-0027-, Mp2g06450.1-0027-, Mp2g06460.1-0027-, Mp2g06470.1-0027-	ppp_112282243, ppp_112283295	zma_100282922, zma_100283549
OG0001031	ath_AT1G04880, ath_AT1G55650, ath_AT1G76110, ath_AT3G13350	cre_CHLRE_12g508050v5, cre_CHLRE_13g571050v5	Mp1g07350.1-0027-, Mp1g07350.2-0027-, Mp1g07350.3-0027-, Mp1g07350.4-0027-	ppp_112283313, ppp_112284760	zma_100277834, zma_100280617
OG0001032	ath_AT1G74680, ath_AT3G03650, ath_AT3G45400		Mp3g05600.1-0027-	ppp_112277169, ppp_112282688, ppp_112288372, ppp_112289969, ppp_112291691	zma_100192459, zma_100216694, zma_100285531, zma_103643269, zma_103651673
OG0001033	ath_AT1G65290, ath_AT2G44620, ath_AT5G36280	cre_CHLRE_16g673109v5	Mp3g04230.1-0027-, Mp3g16470.1-0027-	ppp_112273053, ppp_112275974, ppp_112276321, ppp_112276355, ppp_112290841	zma_100282353, zma_100283105, zma_100286300
OG0001034	ath_AT1G32350, ath_AT3G22360, ath_AT3G22370, ath_AT3G27620, ath_AT5G64210	cre_CHLRE_03g169550v5, cre_CHLRE_09g395950v5	Mp6g09630.1-0027-, Mp7g14100.1-0027-	ppp_112276407	zma_100281353, zma_542073, zma_542074, zma_542676
OG0001035	ath_AT1G05890, ath_AT1G65430, ath_AT2G31510	cre_CHLRE_16g682350v5	Mp2g00810.1-0027-, Mp2g00820.1-0027-	ppp_112273343, ppp_112275918, ppp_112276674, ppp_112285813	zma_100273409, zma_100383448, zma_103645186, zma_103654420
OG0001036	ath_AT1G17240, ath_AT1G17250, ath_AT1G72300	cre_CHLRE_02g092150v5			zma_100274079, zma_103626353, zma_103626634, zma_103629615, zma_103644561, zma_103644564, zma_103652366, zma_103654909, zma_110740342, zma_111589741
OG0001037	ath_AT1G60790, ath_AT3G12060, ath_AT3G62390, ath_AT5G06700, ath_AT5G20590, ath_AT5G49340		Mp2g21170.1-0027-, Mp2g21170.2-0027-		zma_100273728, zma_103627805, zma_103629683, zma_103641832, zma_103654216, zma_109940010
OG0001038	ath_AT1G24350, ath_AT1G67600, ath_AT3G21610	cre_CHLRE_02g106350v5	Mp4g18640.1-0027-, Mp4g18640.2-0027-, Mp4g18640.3-0027-	ppp_112282178	zma_100273328, zma_100280563, zma_100281758, zma_100284364, zma_100285275, zma_103630682
OG0001039	ath_AT1G30820, ath_AT3G12670, ath_AT4G02120	cre_CHLRE_09g406050v5	Mp6g02450.1-0027-, Mp6g02450.2-0027-	ppp_112280050, ppp_112289199	zma_100193891, zma_100194241, zma_100280500, zma_100281709, zma_100285653, zma_100382896
OG0001040	ath_AT1G11020, ath_AT1G50440, ath_AT2G22120	cre_CHLRE_12g517800v5, cre_CHLRE_12g517850v5	Mp1g14950.1-0027-, Mp1g23920.1-0027-, Mp1g23920.2-0027-	ppp_112293078	zma_100216849, zma_100282293, zma_100282791, zma_100285184, zma_103651597
OG0001041	ath_AT1G17880, ath_AT1G73230	cre_CHLRE_03g213537v5	Mp1g07270.1-0027-	ppp_112279174, ppp_112279177, ppp_112286313, ppp_112292623, ppp_112296158	zma_100193616, zma_100282781, zma_100284372, zma_100422791, zma_105667212
OG0001042	ath_AT1G03810, ath_AT1G10590, ath_AT1G23750, ath_AT2G33845, ath_AT4G28440	cre_CHLRE_03g208000v5	Mp3g20780.1-0027-	ppp_112277524, ppp_112283445	zma_100272828, zma_100275940, zma_100280528, zma_100283190, zma_100283737
OG0001043	ath_AT1G66000, ath_AT1G66060, ath_AT1G66110, ath_AT2G03010, ath_AT4G09440, ath_AT4G16530, ath_AT5G37400, ath_AT5G37410, ath_AT5G37420, ath_AT5G37430, ath_AT5G37460, ath_AT5G37470, ath_AT5G37650, ath_AT5G37920
OG0001044	ath_AT1G05520, ath_AT3G23660, ath_AT4G14160, ath_AT5G43670	cre_CHLRE_03g180850v5	Mp2g15530.1-0027-, Mp7g12190.1-0027-	ppp_112280146, ppp_112280206, ppp_112283666, ppp_112290637	zma_100191458, zma_103625891, zma_103652905
OG0001045	ath_AT1G19550, ath_AT1G19570, ath_AT1G75270, ath_AT5G16710	cre_CHLRE_10g456750v5	Mp2g15490.1-0027-, Mp3g09320.1-0027-	ppp_112273233, ppp_112275199, ppp_112292200	zma_100191219, zma_100273125, zma_100285047, zma_100382696
OG0001046	ath_AT1G33420, ath_AT1G66170, ath_AT2G01810, ath_AT5G22260	cre_CHLRE_03g148250v5	Mp3g06700.1-0027-, Mp3g17000.1-0027-, Mp3g17000.2-0027-	ppp_112286511, ppp_112292280	zma_100304316, zma_100384509, zma_103636430, zma_103643406
OG0001047	ath_AT1G55620, ath_AT4G35440	cre_CHLRE_01g037150v5	Mp1g14310.1-0027-, Mp1g20640.1-0027-	ppp_112275856, ppp_112276769, ppp_112290449	zma_100275204, zma_100279218, zma_103627661, zma_103651283, zma_103653751, zma_103654473
OG0001048	ath_AT1G22170, ath_AT1G78050	cre_CHLRE_03g166950v5	Mp2g07340.1-0027-, Mp2g07340.2-0027-, Mp2g22790.1-0027-, Mp3g04680.1-0027-, Mp3g04700.1-0027-	ppp_112273337, ppp_112282041, ppp_112292564, ppp_112293085	zma_100191671, zma_103644703
OG0001049	ath_AT1G35860, ath_AT1G35880, ath_AT3G46740, ath_AT4G09080	cre_CHLRE_03g175200v5	Mp2g22070.1-0027-, Mp2g22070.2-0027-, Mp2g22070.3-0027-, Mp2g22070.4-0027-	ppp_112282634, ppp_112283829, ppp_112284580	zma_100382028, zma_100501833
OG0001050	ath_AT1G05590, ath_AT1G65590, ath_AT3G55260	cre_CHLRE_11g467779v5	Mp2g02170.1-0027-, Mp6g06940.1-0027-	ppp_112281704, ppp_112289256, ppp_112295355	zma_100277104, zma_100280178, zma_100280704, zma_100281192, zma_103630365
OG0001051	ath_AT1G22410, ath_AT4G33510, ath_AT4G39980	cre_CHLRE_17g726750v5	Mp8g10340.1-0027-	ppp_112276163, ppp_112286874, ppp_112286967	zma_100272293, zma_100274492, zma_100284499, zma_100501272, zma_103628810, zma_103631739
OG0001052	ath_AT1G53590, ath_AT3G14590	cre_CHLRE_01g049100v5	Mp1g05270.1-0027-, Mp2g16490.1-0027-	ppp_112282048, ppp_112282049, ppp_112284768, ppp_112289040, ppp_112293610, ppp_112295113, ppp_112296129	zma_100279153, zma_100279497
OG0001053	ath_AT1G44835	cre_CHLRE_10g425950v5	Mp5g24570.1-0027-, Mp5g24570.10-0027-, Mp5g24570.2-0027-, Mp5g24570.3-0027-, Mp5g24570.4-0027-, Mp5g24570.5-0027-, Mp5g24570.6-0027-, Mp5g24570.7-0027-, Mp5g24570.8-0027-, Mp5g24570.9-0027-	ppp_112295266	zma_103654226
OG0001054	ath_AT1G55450, ath_AT2G41380, ath_AT3G54150, ath_AT3G61210, ath_AT4G22530, ath_AT5G10830	cre_CHLRE_03g156400v5	Mp2g04860.1-0027-	ppp_112274199, ppp_112295579	zma_100191711, zma_100193403, zma_100284758, zma_103651542
OG0001055	ath_AT1G08340, ath_AT2G46710, ath_AT3G11490, ath_AT4G03100, ath_AT5G22400		Mp6g11120.1-0027-, Mp6g11120.2-0027-	ppp_112278084, ppp_112280776	zma_100194213, zma_100279404, zma_100282297, zma_100284449, zma_100284822
OG0001056	ath_AT1G14210, ath_AT1G14220, ath_AT1G26820, ath_AT2G02990, ath_AT2G39780	cre_CHLRE_06g306550v5	Mp1g07230.1-0027-, Mp2g08570.1-0027-	ppp_112276594, ppp_112282903	zma_100192110, zma_100192701, zma_100284088, zma_100284932
OG0001057	ath_AT1G54270, ath_AT1G72730, ath_AT3G13920	cre_CHLRE_06g298650v5	Mp2g02760.1-0027-, Mp2g02760.2-0027-, Mp2g02760.3-0027-	ppp_112278667, ppp_112282558, ppp_112283465, ppp_112284369	zma_100284697, zma_541649, zma_542348
OG0001058	ath_AT1G14660, ath_AT2G01980		Mp5g19970.1-0027-, Mp5g19970.2-0027-, Mp5g19970.3-0027-, Mp5g19970.4-0027-, Mp5g19970.5-0027-, Mp5g19970.6-0027-, Mp5g19970.7-0027-, Mp5g19970.8-0027-, Mp7g05010.1-0027-	ppp_112275346, ppp_112293732	zma_100383969
OG0001059	ath_AT1G03680, ath_AT4G03520		Mp4g18950.1-0027-, Mp4g18950.2-0027-, Mp4g18950.3-0027-	ppp_112277313, ppp_112282701, ppp_112283329, ppp_112283863, ppp_112293389, ppp_112293392	zma_100272895, zma_100279286, zma_100284385
OG0001060	ath_AT1G10820, ath_AT1G60670, ath_AT1G68160, ath_AT2G43470, ath_AT3G07565	cre_CHLRE_03g170400v5	Mp5g07580.1-0027-	ppp_112284927, ppp_112287755, ppp_112291784	zma_100192021, zma_100272444, zma_100275345, zma_100276256
[truncated: 16,817 more rows]

## Sheet: B
B Plastid protein families with a varified plastid localised protein
ath	zma	ppp	cre
OG0003122	OG0004486	OG0000551	OG0007384
[truncated: 1,361 more rows]

## Sheet: C
C Mitochondrial protein families with a varified mitochondrial localised protein
[truncated: 452 more rows]

[truncated: 4 more sheets: D, E, F, G]
