# Supplementary material for: Reliability of plastid and mitochondrial localisation prediction declines rapidly with the evolutionary distance to the training set increasing
Source: PLoS Comput Biol. 2024 Nov 11;20(11):e1012575. doi: 10.1371/journal.pcbi.1012575 (PMC11581415; doi:10.1371/journal.pcbi.1012575)
Supplement: S2 Table — (XLSX) [file pcbi.1012575.s010.xlsx]

## Sheet: S2A
TargetP predicted mitochondrial proteins from 173 eukaryotic species
Prunus persica peach	Prunus dulcis almond	Prunus mume japanese apricot	Prunus avium sweet cherry	Malus domestica apple	Pyrus x bretschneideri chinese white pear	Fragaria vesca woodland strawberry	Rosa chinensis china rose	Morus notabilis	Ziziphus jujuba chinese jujube	Quercus suber cork oak	Quercus lobata valley oak	Juglans regia english walnut	Cucumis sativus cucumber	Cucumis melo muskmelon	Benincasa hispida wax gourd	Cucurbita moschata crookneck pumpkin	Cucurbita pepo subsp. pepo vegetable marrow	Cucurbita maxima winter squash	Momordica charantia bitter melon	Vigna radiata mung bean	Vigna angularis adzuki bean	Vigna unguiculata cowpea	Glycine max soybean	Glycine soja wild soybean	Cajanus cajan pigeon pea	Abrus precatorius indian licorice	Medicago truncatula barrel medic	Cicer arietinum chickpea	Lotus japonicus	Lupinus angustifolius narrow-leaved blue lupine	Arachis hypogaea peanut	Arachis duranensis	Arachis ipaensis	Manihot esculenta cassava	Hevea brasiliensis rubber tree	Jatropha curcas	Ricinus communis castor bean	Populus trichocarpa black cottonwood	Populus alba white poplar	Populus euphratica euphrates poplar	Tripterygium wilfordii	Citrus sinensis valencia orange	Citrus clementina mandarin orange	Pistacia vera pistachio	Gossypium hirsutum upland cotton	Gossypium arboreum	Gossypium raimondii	Durio zibethinus durian	Theobroma cacao cacao
pper:18766010	pdul:117612096	pmum:103318533	pavi:110744252	mdm:103447063	pxb:103943208	fve:101293334	rcn:112163767	mnt:21391038	zju:107408734	qsu:111982924	qlo:115949585	jre:108979049	csv:101220615	cmo:103487950	bhj:120066980	cmos:111429644	cpep:111776278	cmax:111465022	mcha:111004499	vra:106770459	var:108347796	vun:114162099	gmx:100499968	gsj:114366823	ccaj:109787680	aprc:113845819	mtr:MTR_1g007170	cam:101499915	lja:Ljclg3v0000300.1	lang:109336847	ahf:112695126	adu:107457622	aip:107604635	mesc:110599604	hbr:110631441	jcu:105640970	rcu:8259976	pop:7483228	palz:118027504	peu:105107195	twl:119979922	cit:102577948	cic:CICLE_v10005889mg	pvy:116104853	ghi:107886301	gab:108449913	gra:105790590	dzi:111318786	tcc:18589434
pper:18765988	pdul:117612123	pmum:103318565	pavi:110744272	mdm:103437596	pxb:103956778	fve:101304419	rcn:112163796	mnt:21385278	zju:107411034	qsu:111982939	qlo:115949670	jre:108979071	csv:101222156	cmo:103504561	bhj:120066991	cmos:111429653	cpep:111776302	cmax:111465035	mcha:111004502	vra:106765086	var:108347813	vun:114162101	gmx:100500224	gsj:114366831	ccaj:109787750	aprc:113845820	mtr:MTR_1g007320	cam:101506336	lja:Lj0g3v0001729.1	lang:109336860	ahf:112695137	adu:107457635	aip:107604718	mesc:110599606	hbr:110631503	jcu:105646096	rcu:8259983	pop:7457714	palz:118027521	peu:105107207	twl:119979939	cit:102626594	cic:CICLE_v10004546mg	pvy:116104855	ghi:107889076	gab:108449916	gra:105771957	dzi:111274044	tcc:18611746
pper:18766049	pdul:117612125	pmum:103318570	pavi:110744297	mdm:103438366	pxb:103930157	fve:101297178	rcn:112163820	mnt:21387849	zju:107412603	qsu:111982944	qlo:115950107	jre:108979086	csv:101217584	cmo:103487859	bhj:120067037	cmos:111429659	cpep:111776305	cmax:111465042	mcha:111026123	vra:106767912	var:108347865	vun:114162110	gmx:100500225	gsj:114366842	ccaj:109787751	aprc:113845831	mtr:MTR_1g007490	cam:101489121	lja:Lj0g3v0001729.2	lang:109336875	ahf:112695217	adu:107457685	aip:107604755	mesc:110599650	hbr:110631508	jcu:105644367	rcu:8262764	pop:7483265	palz:118027566	peu:105107213	twl:119979942	cit:102577960	cic:CICLE_v10005508mg	pvy:116104860	ghi:107890650	gab:108449929	gra:105774120	dzi:111274049	tcc:18601392
pper:18766140	pdul:117612131	pmum:103318575	pavi:110744300	mdm:103436855	pxb:103941967	fve:101305872	rcn:112163965	mnt:21385748	zju:107413423	qsu:111982969	qlo:115950353	jre:108979095	csv:101215805	cmo:103484201	bhj:120067041	cmos:111429673	cpep:111776309	cmax:111465053	mcha:111004544	vra:106757684	var:108347869	vun:114162136	gmx:100306689	gsj:114366857	ccaj:109787752	aprc:113845856	mtr:MTR_1g007830	cam:105851533	lja:Lj0g3v0001729.3	lang:109339734	ahf:112695241	adu:107457720	aip:107604759	mesc:110599656	hbr:110631517	jcu:105628257	rcu:8263458	pop:7455759	palz:118027603	peu:105107225	twl:119979986	cit:102577962	cic:CICLE_v10004639mg	pvy:116104871	ghi:107890938	gab:108449933	gra:105785463	dzi:111274062	tcc:18599602
pper:18766040	pdul:117612141	pmum:103318577	pavi:110744301	mdm:103456062	pxb:103929687	fve:101314027	rcn:112164035	mnt:21399202	zju:107416999	qsu:111982973	qlo:115950481	jre:108979139	csv:101208135	cmo:103492437	bhj:120067053	cmos:111429701	cpep:111776313	cmax:111465057	mcha:111004581	vra:106763856	var:108347877	vun:114162152	gmx:100306434	gsj:114366864	ccaj:109787763	aprc:113845861	mtr:MTR_1g008300	cam:101494610	lja:Lj0g3v0001739.1	lang:109339736	ahf:112695253	adu:107457721	aip:107604770	mesc:110599662	hbr:110631524	jcu:105629811	rcu:8264135	pop:7455770	palz:118027614	peu:105107237	twl:119980009	cit:102577966	cic:CICLE_v10004211mg	pvy:116104872	ghi:107891556	gab:108449936	gra:105785630	dzi:111274101	tcc:18609335
pper:18766069	pdul:117612143	pmum:103318623	pavi:110744305	mdm:103439436	pxb:103956592	fve:101314116	rcn:112164058	mnt:21399213	zju:107421394	qsu:111982979	qlo:115950510	jre:108979160	csv:101208674	cmo:103482985	bhj:120067058	cmos:111429720	cpep:111776310	cmax:111465096	mcha:111004583	vra:106777957	var:108347899	vun:114162162	gmx:100305667	gsj:114366870	ccaj:109787782	aprc:113845865	mtr:MTR_1g009315	cam:101492580	lja:Lj0g3v0001769.1	lang:109339845	ahf:112695259	adu:107457725	aip:107604783	mesc:110599679	hbr:110631540	jcu:105639285	rcu:8265360	pop:7476799	palz:118027616	peu:105107235	twl:119980022	cit:102577969	cic:CICLE_v10005043mg	pvy:116104878	ghi:107891789	gab:108449937	gra:105792921	dzi:111274205	tcc:18601468
pper:18766025	pdul:117612140	pmum:103318639	pavi:110744331	mdm:103401557	pxb:103958648	fve:101314979	rcn:112164159	mnt:21389505	zju:107432242	qsu:111983011	qlo:115950516	jre:108979171	csv:101206383	cmo:103500410	bhj:120067064	cmos:111429727	cpep:111776354	cmax:111465103	mcha:111004595	vra:106752877	var:108347906	vun:114162177	gmx:100526851	gsj:114366897	ccaj:109787787	aprc:113845866	mtr:MTR_1g009650	cam:101500881	lja:Lj0g3v0001949.1	lang:109339852	ahf:112695279	adu:107457734	aip:107604787	mesc:110599681	hbr:110631547	jcu:105645991	rcu:8271760	pop:7476813	palz:118027629	peu:105107245	twl:119980041	cit:102577983	cic:CICLE_v10005325mg	pvy:116104928	ghi:107892141	gab:108449948	gra:105794990	dzi:111274242	tcc:18611928
pper:18768588	pdul:117612144	pmum:103318658	pavi:110744372	mdm:103449707	pxb:103946113	fve:101294290	rcn:112163947	mnt:21389512	zju:107403249	qsu:111983017	qlo:115950593	jre:108979230	csv:101209723	cmo:103483447	bhj:120067071	cmos:111429732	cpep:111776388	cmax:111465106	mcha:111004593	vra:106757998	var:108347925	vun:114162180	gmx:100500228	gsj:114366907	ccaj:109787788	aprc:113845880	mtr:MTR_1g009860	cam:101504524	lja:Lj0g3v0001979.3	lang:109339863	ahf:112695283	adu:107457828	aip:107604788	mesc:110599682	hbr:110631552	jcu:105633975	rcu:8272180	pop:7460531	palz:118027632	peu:105107282	twl:119980117	cit:102577994	cic:CICLE_v10006180mg	pvy:116104943	ghi:107894299	gab:108449954	gra:105795227	dzi:111274353	tcc:18611481
pper:18767747	pdul:117612146	pmum:103318684	pavi:110744390	mdm:103432837	pxb:103937157	fve:101293042	rcn:112164217	mnt:21388959	zju:107403269	qsu:111983025	qlo:115950605	jre:108979233	csv:101217156	cmo:103483625	bhj:120067078	cmos:111429755	cpep:111776432	cmax:111465112	mcha:111004618	vra:106774390	var:108347943	vun:114162200	gmx:100499718	gsj:114366936	ccaj:109787794	aprc:113845894	mtr:MTR_1g009980	cam:101503976	lja:Lj0g3v0004249.1	lang:109339876	ahf:112695310	adu:107457849	aip:107604805	mesc:110599687	hbr:110631560	jcu:105643965	rcu:8273782	pop:7460544	palz:118027646	peu:105107283	twl:119980123	cit:102578008	cic:CICLE_v10004432mg	pvy:116104969	ghi:107896514	gab:108449970	gra:105796928	dzi:111274354	tcc:18614051
pper:18768408	pdul:117612165	pmum:103318689	pavi:110744405	mdm:103437450	pxb:103926926	fve:101294875	rcn:112164258	mnt:21388660	zju:107403270	qsu:111983026	qlo:115950638	jre:108979240	csv:101221828	cmo:103484245	bhj:120067080	cmos:111429756	cpep:111776489	cmax:111465121	mcha:111004620	vra:106771342	var:108347944	vun:114162214	gmx:100305670	gsj:114366935	ccaj:109787803	aprc:113845895	mtr:MTR_1g010000	cam:101490634	lja:Lj0g3v0004249.2	lang:109339957	ahf:112695320	adu:107457902	aip:107604819	mesc:110599693	hbr:110631566	jcu:105641985	rcu:8277360	pop:7482798	palz:118027657	peu:105107298	twl:119980305	cit:102578021	cic:CICLE_v10005921mg	pvy:116104970	ghi:107899036	gab:108449971	gra:105797319	dzi:111274362	tcc:18610916
pper:18767975	pdul:117612168	pmum:103318699	pavi:110744381	mdm:103449741	pxb:103961743	fve:101296797	rcn:112164457	mnt:21389370	zju:107403283	qsu:111983030	qlo:115950655	jre:108979263	csv:101220831	cmo:103484480	bhj:120067125	cmos:111429785	cpep:111776498	cmax:111465126	mcha:111004622	vra:106780309	var:108347953	vun:114162269	gmx:547591	gsj:114366944	ccaj:109787823	aprc:113845907	mtr:MTR_1g010070	cam:101500366	lja:Lj0g3v0005839.1	lang:109339995	ahf:112695321	adu:107458043	aip:107604820	mesc:110599712	hbr:110631590	jcu:105647621	rcu:8278580	pop:7482826	palz:118027668	peu:105107299	twl:119980328	cit:102578025	cic:CICLE_v10005116mg	pvy:116105027	ghi:107899542	gab:108449975	gra:105798903	dzi:111274363	tcc:18612152
pper:18767728	pdul:117612178	pmum:103318718	pavi:110744422	mdm:103434148	pxb:103945360	fve:101305205	rcn:112164459	mnt:21393415	zju:107403319	qsu:111983055	qlo:115950715	jre:108979266	csv:101208554	cmo:103484512	bhj:120067144	cmos:111429788	cpep:111776502	cmax:111465131	mcha:111004643	vra:106765722	var:108347954	vun:114162278	gmx:100499975	gsj:114366981	ccaj:109787845	aprc:113845919	mtr:MTR_1g011510	cam:101491904	lja:Lj0g3v0008449.1	lang:109340009	ahf:112695335	adu:107458045	aip:107604836	mesc:110599718	hbr:110631606	jcu:105641493	rcu:8279047	pop:7477769	palz:118027684	peu:105107293	twl:119980341	cit:102625409	cic:CICLE_v10005007mg	pvy:116105075	ghi:107899551	gab:108449988	gra:105799707	dzi:111274382	tcc:18613927
pper:18767804	pdul:117612184	pmum:103318725	pavi:110744438	mdm:103440036	pxb:103965102	fve:101306078	rcn:112164509	mnt:21395500	zju:107403320	qsu:111983080	qlo:115950718	jre:108979322	csv:101221732	cmo:103487757	bhj:120067187	cmos:111429812	cpep:111776515	cmax:111465167	mcha:111004660	vra:106759330	var:108347975	vun:114162279	gmx:100306183	gsj:114367040	ccaj:109787888	aprc:113845923	mtr:MTR_1g012620	cam:101499608	lja:Lj0g3v0008779.1	lang:109340019	ahf:112695348	adu:107458078	aip:107604858	mesc:110599731	hbr:110631611	jcu:105648679	rcu:8279652	pop:7491467	palz:118027689	peu:105107328	twl:119980342	cit:102578061	cic:CICLE_v10006073mg	pvy:116105102	ghi:107901674	gab:108449990	gra:105800969	dzi:111274385	tcc:18613359
pper:18767537	pdul:117612192	pmum:103318731	pavi:110744458	mdm:103402929	pxb:103961783	fve:101297090	rcn:112164515	mnt:21393740	zju:107403373	qsu:111983082	qlo:115950736	jre:108979376	csv:101223135	cmo:103486394	bhj:120067214	cmos:111429833	cpep:111776602	cmax:111465177	mcha:111004671	vra:106775732	var:108347980	vun:114162289	gmx:100527624	gsj:114367044	ccaj:109787898	aprc:113845941	mtr:MTR_1g013050	cam:101499293	lja:Lj0g3v0008779.2	lang:109340040	ahf:112695354	adu:107458157	aip:107604861	mesc:110599739	hbr:110631630	jcu:105638701	rcu:8258423	pop:7467044	palz:118027710	peu:105107329	twl:119980350	cit:102578062	cic:CICLE_v10005293mg	pvy:116105137	ghi:107901676	gab:108450053	gra:105762967	dzi:111274402	tcc:18613883
pper:18766305	pdul:117612213	pmum:103318752	pavi:110744460	mdm:103453627	pxb:103936989	fve:101308900	rcn:112164556	mnt:21393746	zju:107403393	qsu:111983087	qlo:115950737	jre:108979385	csv:101221596	cmo:103486180	bhj:120067219	cmos:111429842	cpep:111776704	cmax:111465202	mcha:111004683	vra:106780356	var:108318890	vun:114162317	gmx:100305930	gsj:114367046	ccaj:109787918	aprc:113845949	mtr:MTR_1g013100	cam:101492007	lja:Lj0g3v0015659.1	lang:109340059	ahf:112695388	adu:107458166	aip:107604876	mesc:110599809	hbr:110631631	jcu:105647663	rcu:8258450	pop:7467061	palz:118027713	peu:105107353	twl:119980409	cit:102578064	cic:CICLE_v10004897mg	pvy:116105143	ghi:107904058	gab:108450079	gra:105768797	dzi:111274405	tcc:18611964
pper:18766704	pdul:117612259	pmum:103318757	pavi:110744473	mdm:103437501	pxb:103940371	fve:101312374	rcn:112164558	mnt:21393749	zju:107403398	qsu:111983092	qlo:115950767	jre:108979386	csv:101218859	cmo:103489227	bhj:120067220	cmos:111429844	cpep:111776726	cmax:111465210	mcha:111004692	vra:106760917	var:108318894	vun:114162319	gmx:100101900	gsj:114367050	ccaj:109787926	aprc:113845954	mtr:MTR_1g014210	cam:101506122	lja:Lj0g3v0020899.1	lang:109340074	ahf:112695414	adu:107458194	aip:107604890	mesc:110599879	hbr:110631659	jcu:105646643	rcu:8258452	pop:7467088	palz:118027721	peu:105107363	twl:119980418	cit:102622482	cic:CICLE_v10004731mg	pvy:116105148	ghi:107905096	gab:108450091	gra:105769167	dzi:111274413	tcc:18611654
pper:18767687	pdul:117612264	pmum:103318770	pavi:110744546	mdm:103415756	pxb:103936594	fve:101311409	rcn:112164562	mnt:21395748	zju:107403407	qsu:111983101	qlo:115950795	jre:108979408	csv:101213494	cmo:103484573	bhj:120067232	cmos:111429846	cpep:111776768	cmax:111465219	mcha:111004694	vra:106771165	var:108318905	vun:114162322	gmx:100305932	gsj:114367052	ccaj:109787928	aprc:113845955	mtr:MTR_1g014690	cam:101513516	lja:Lj0g3v0021579.1	lang:109340117	ahf:112695424	adu:107458242	aip:107604898	mesc:110599887	hbr:110631661	jcu:105638985	rcu:8271441	pop:7472733	palz:118027739	peu:105107370	twl:119980432	cit:102629885	cic:CICLE_v10005599mg	pvy:116105151	ghi:107906956	gab:108450092	gra:105775182	dzi:111274419	tcc:18613341
pper:18766457	pdul:117612269	pmum:103318779	pavi:110744567	mdm:103452114	pxb:103937987	fve:101300857	rcn:112164573	mnt:21395754	zju:107403433	qsu:111983315	qlo:115950824	jre:108979452	csv:101216870	cmo:103489105	bhj:120067243	cmos:111429848	cpep:111776784	cmax:111465233	mcha:111004740	vra:106757609	var:108318917	vun:114162331	gmx:547597	gsj:114367100	ccaj:109787936	aprc:113845962	mtr:MTR_1g014730	cam:101495911	lja:Lj0g3v0022169.1	lang:109336896	ahf:112695442	adu:107458220	aip:107604902	mesc:110599901	hbr:110631669	jcu:105631848	rcu:8271453	pop:7472744	palz:118027744	peu:105107388	twl:119980442	cit:102630680	cic:CICLE_v10005922mg	pvy:116105158	ghi:107908816	gab:108450113	gra:105777182	dzi:111274428	tcc:18614391
pper:18768496	pdul:117612274	pmum:103318789	pavi:110744586	mdm:103451863	pxb:103958702	fve:101293625	rcn:112164587	mnt:21395771	zju:107403435	qsu:111983323	qlo:115950825	jre:108979479	csv:101202856	cmo:103485748	bhj:120067246	cmos:111429870	cpep:111776829	cmax:111465239	mcha:111004742	vra:106775787	var:108318918	vun:114162341	gmx:100306446	gsj:114367165	ccaj:109787965	aprc:113845971	mtr:MTR_1g015290	cam:101511058	lja:Lj0g3v0022429.1	lang:109336905	ahf:112695457	adu:107458268	aip:107604910	mesc:110599902	hbr:110631687	jcu:105632618	rcu:8271463	pop:7479294	palz:118027756	peu:105107427	twl:119980443	cit:102606671	cic:CICLE_v10006141mg	pvy:116105165	ghi:107909648	gab:108450126	gra:105779430	dzi:111274452	tcc:18614086
pper:18768173	pdul:117612286	pmum:103318795	pavi:110744603	mdm:103443160	pxb:103962023	fve:101296995	rcn:112164656	mnt:21395773	zju:107403443	qsu:111983353	qlo:115950838	jre:108979483	csv:101212903	cmo:103489307	bhj:120067275	cmos:111429877	cpep:111776844	cmax:111465240	mcha:111004744	vra:106774260	var:108318983	vun:114162364	gmx:100306702	gsj:114367215	ccaj:109787974	aprc:113846023	mtr:MTR_1g015930	cam:101511366	lja:Lj0g3v0023279.1	lang:109336952	ahf:112695471	adu:107458294	aip:107604955	mesc:110599903	hbr:110631725	jcu:105644925	rcu:8271785	pop:7472760	palz:118027781	peu:105107426	twl:119980454	cit:102619237	cic:CICLE_v10006055mg	pvy:116105179	ghi:107910621	gab:108450129	gra:105781627	dzi:111274479	tcc:18613890
pper:18766335	pdul:117612437	pmum:103318799	pavi:110744607	mdm:103444187	pxb:103926568	fve:101297868	rcn:112164661	mnt:21395775	zju:107403475	qsu:111983379	qlo:115950840	jre:108979513	csv:101204205	cmo:103489403	bhj:120067299	cmos:111429876	cpep:111776877	cmax:111465249	mcha:111004749	vra:106780524	var:108318985	vun:114162386	gmx:547599	gsj:114367218	ccaj:109788016	aprc:113846051	mtr:MTR_1g016360	cam:101501093	lja:Lj0g3v0024529.1	lang:109336962	ahf:112695470	adu:107458306	aip:107604962	mesc:110599907	hbr:110631738	jcu:105631144	rcu:8272119	pop:7472768	palz:118027796	peu:105107446	twl:119980460	cit:102621702	cic:CICLE_v10004307mg	pvy:116105184	ghi:107911823	gab:108450138	gra:105782991	dzi:111274511	tcc:18611699
pper:18768072	pdul:117612456	pmum:103318803	pavi:110744680	mdm:103444197	pxb:103926575	fve:101301610	rcn:112164687	mnt:21390799	zju:107403505	qsu:111983399	qlo:115950855	jre:108979543	csv:101215501	cmo:103496915	bhj:120067356	cmos:111429886	cpep:111776878	cmax:111465334	mcha:111004782	vra:106752424	var:108318988	vun:114162395	gmx:100499729	gsj:114367226	ccaj:109788024	aprc:113846062	mtr:MTR_1g017160	cam:101506452	lja:Lj0g3v0024589.1	lang:109336975	ahf:112695479	adu:107458327	aip:107604967	mesc:110599909	hbr:110631747	jcu:105630648	rcu:8272124	pop:7478071	palz:118027826	peu:105107517	twl:119980519	cit:102615745	cic:CICLE_v10004988mg	pvy:116105191	ghi:107913527	gab:108450142	gra:105785371	dzi:111274538	tcc:18611478
pper:18766287	pdul:117612470	pmum:103318804	pavi:110744682	mdm:103402691	pxb:103926627	fve:101290691	rcn:112164733	mnt:21387352	zju:107403515	qsu:111983422	qlo:115950885	jre:108979689	csv:101216568	cmo:103496767	bhj:120067357	cmos:111429899	cpep:111776887	cmax:111465373	mcha:111004796	vra:106752425	var:108318995	vun:114162402	gmx:100306705	gsj:114367245	ccaj:109788113	aprc:113846066	mtr:MTR_1g017380	cam:101494091	lja:Lj0g3v0024589.2	lang:109337011	ahf:112695494	adu:107458334	aip:107604980	mesc:110599910	hbr:110631752	jcu:105638587	rcu:8272151	pop:7478087	palz:118027850	peu:105107518	twl:119980524	cit:102619826	cic:CICLE_v10006006mg	pvy:116105193	ghi:107913771	gab:108450154	gra:105785465	dzi:111274548	tcc:18611403
pper:18766210	pdul:117612516	pmum:103318809	pavi:110744690	mdm:103446446	pxb:103926642	fve:101297004	rcn:112164787	mnt:21393057	zju:107403520	qsu:111983439	qlo:115950894	jre:108979706	csv:101204063	cmo:103483645	bhj:120067482	cmos:111429924	cpep:111776892	cmax:111465381	mcha:111004798	vra:106752501	var:108319004	vun:114162405	gmx:100527378	gsj:114367269	ccaj:109788130	aprc:113846068	mtr:MTR_1g017390	cam:101502480	lja:Lj0g3v0026819.1	lang:109337013	ahf:112695516	adu:107458308	aip:107604984	mesc:110599926	hbr:110631761	jcu:105640384	rcu:8272444	pop:7478095	palz:118027862	peu:105107529	twl:119980531	cit:102622597	cic:CICLE_v10005974mg	pvy:116105240	ghi:107914399	gab:108450158	gra:105785521	dzi:111274555	tcc:18611035
pper:18766619	pdul:117612619	pmum:103318815	pavi:110744691	mdm:103402763	pxb:103926681	fve:101296421	rcn:112164799	mnt:21393069	zju:107403531	qsu:111983646	qlo:115950924	jre:108979711	csv:101210094	cmo:103486504	bhj:120067512	cmos:111429933	cpep:111776896	cmax:111465397	mcha:111004806	vra:106752521	var:108319043	vun:114162427	gmx:547859	gsj:114367282	ccaj:109788131	aprc:113846081	mtr:MTR_1g017450	cam:101502783	lja:Lj0g3v0033009.1	lang:109337018	ahf:112695531	adu:107458385	aip:107605002	mesc:110599942	hbr:110631795	jcu:105628868	rcu:8272454	pop:7478116	palz:118027896	peu:105107556	twl:119980547	cit:102624803	cic:CICLE_v10004927mg	pvy:116105259	ghi:107916127	gab:108450184	gra:105785549	dzi:111274563	tcc:18611700
pper:18767570	pdul:117612621	pmum:103318816	pavi:110744712	mdm:103404341	pxb:103926702	fve:101296704	rcn:112164821	mnt:21401352	zju:107403542	qsu:111983704	qlo:115950930	jre:108979723	csv:101204508	cmo:103488713	bhj:120067527	cmos:111429936	cpep:111776898	cmax:111465405	mcha:111004808	vra:106752554	var:108319044	vun:114162462	gmx:100499731	gsj:114367361	ccaj:109788142	aprc:113846091	mtr:MTR_1g019050	cam:101508579	lja:Lj0g3v0034649.1	lang:109337019	ahf:112695539	adu:107458447	aip:107605017	mesc:110599943	hbr:110631806	jcu:105628881	rcu:8272471	pop:7486621	palz:118027923	peu:105107561	twl:119980548	cit:102630175	cic:CICLE_v10007047mg	pvy:116105264	ghi:107920503	gab:108450197	gra:105785559	dzi:111274638	tcc:18610685
pper:18767254	pdul:117612691	pmum:103318821	pavi:110744714	mdm:103411166	pxb:103926758	fve:101296996	rcn:112164842	mnt:21401382	zju:107403552	qsu:111983751	qlo:115950955	jre:108979741	csv:101204753	cmo:103487673	bhj:120067548	cmos:111429939	cpep:111776909	cmax:111465452	mcha:111004835	vra:106752582	var:108319057	vun:114162463	gmx:100500243	gsj:114367418	ccaj:109788153	aprc:113846151	mtr:MTR_1g019970	cam:101499290	lja:Lj0g3v0036589.1	lang:109337020	ahf:112695541	adu:107458479	aip:107605021	mesc:110599946	hbr:110631815	jcu:105646580	rcu:8272491	pop:7472988	palz:118027924	peu:105107610	twl:119980549	cit:102631276	cic:CICLE_v10006602mg	pvy:116105289	ghi:107923401	gab:108450203	gra:105785588	dzi:111274666	tcc:18614669
pper:18767451	pdul:117612703	pmum:103318825	pavi:110744765	mdm:103417117	pxb:103926770	fve:101304799	rcn:112164845	mnt:21401399	zju:107403559	qsu:111983799	qlo:115950971	jre:108979780	csv:101206254	cmo:103485759	bhj:120067617	cmos:111429952	cpep:111776940	cmax:111465461	mcha:111004844	vra:106752589	var:108319065	vun:114162466	gmx:100500244	gsj:114367443	ccaj:109788186	aprc:113846157	mtr:MTR_1g021652	cam:101503104	lja:Lj0g3v0037359.1	lang:109337037	ahf:112695587	adu:107458485	aip:107605026	mesc:110599950	hbr:110631817	jcu:105650677	rcu:8272496	pop:7486678	palz:118027961	peu:105107625	twl:119980604	cit:102622182	cic:CICLE_v10005361mg	pvy:116105302	ghi:107924088	gab:108450226	gra:105785744	dzi:111274683	tcc:18613238
pper:18766587	pdul:117612814	pmum:103318884	pavi:110744834	mdm:103418601	pxb:103926774	fve:101313543	rcn:112164896	mnt:21401413	zju:107403602	qsu:111983901	qlo:115950977	jre:108979799	csv:101212112	cmo:103504066	bhj:120067650	cmos:111429972	cpep:111776953	cmax:111465482	mcha:111004855	vra:106752621	var:108319084	vun:114162470	gmx:547605	gsj:114367450	ccaj:109788208	aprc:113846159	mtr:MTR_1g021760	cam:101511259	lja:Lj0g3v0038759.1	lang:109337051	ahf:112695593	adu:107458567	aip:107605027	mesc:110599952	hbr:110631861	jcu:105633526	rcu:8266454	pop:7473011	palz:118028034	peu:105107648	twl:119980608	cit:102625755	cic:CICLE_v10004554mg	pvy:116105320	ghi:107924317	gab:108450230	gra:105785776	dzi:111274695	tcc:18613693
pper:18768135	pdul:117612830	pmum:103318885	pavi:110744871	mdm:103422578	pxb:103926778	fve:101315268	rcn:112164921	mnt:21401417	zju:107403617	qsu:111983961	qlo:115950998	jre:108979806	csv:101212837	cmo:103504355	bhj:120067660	cmos:111429992	cpep:111776959	cmax:111465483	mcha:111004926	vra:106752626	var:108319089	vun:114162503	gmx:547862	gsj:114367474	ccaj:109788223	aprc:113846163	mtr:MTR_1g022420	cam:101513829	lja:Lj0g3v0040049.1	lang:109337052	ahf:112695596	adu:107458572	aip:107605128	mesc:110599966	hbr:110631886	jcu:105638200	rcu:8287417	pop:7470544	palz:118028041	peu:105107692	twl:119980611	cit:102613689	cic:CICLE_v10004616mg	pvy:116105326	ghi:107928645	gab:108450234	gra:105785883	dzi:111274700	tcc:18611860
pper:18767599	pdul:117612843	pmum:103318894	pavi:110744931	mdm:103429709	pxb:103926797	fve:101292829	rcn:112164946	mnt:21402576	zju:107403652	qsu:111984017	qlo:115951000	jre:108979894	csv:101215492	cmo:103482942	bhj:120067689	cmos:111430005	cpep:111776960	cmax:111465484	mcha:111004953	vra:106752654	var:108319094	vun:114162512	gmx:100306198	gsj:114367487	ccaj:109788261	aprc:113846177	mtr:MTR_1g022450	cam:101494512	lja:Lj0g3v0042439.1	lang:109337087	ahf:112695602	adu:107458575	aip:107605138	mesc:110599971	hbr:110631909	jcu:105627999	rcu:8287423	pop:7470562	palz:118028044	peu:105107695	twl:119980614	cit:102620935	cic:CICLE_v10005847mg	pvy:116105399	ghi:107929175	gab:108450236	gra:105786301	dzi:111274715	tcc:18611879
pper:18767678	pdul:117612861	pmum:103318897	pavi:110744937	mdm:103430993	pxb:103926798	fve:101306862	rcn:112164947	mnt:21402584	zju:107403653	qsu:111984050	qlo:115951033	jre:108979943	csv:101219287	cmo:107990488	bhj:120067699	cmos:111430022	cpep:111776967	cmax:111465533	mcha:111005035	vra:106752655	var:108319108	vun:114162575	gmx:100500247	gsj:114367518	ccaj:109788336	aprc:113846219	mtr:MTR_1g022490	cam:101509645	lja:Lj0g3v0043209.1	lang:109337122	ahf:112695637	adu:107458583	aip:107605144	mesc:110599991	hbr:110631917	jcu:105628001	rcu:8287723	pop:7470567	palz:118028050	peu:105107699	twl:119980647	cit:102621509	cic:CICLE_v10004298mg	pvy:116105413	ghi:107931808	gab:108450252	gra:105786487	dzi:111274744	tcc:18610765
pper:18768503	pdul:117612867	pmum:103318938	pavi:110745036	mdm:103451645	pxb:103926808	fve:101296317	rcn:112164971	mnt:21402630	zju:107403690	qsu:111984133	qlo:115951210	jre:108979945	csv:101222368	cmo:103504538	bhj:120067707	cmos:111430041	cpep:111776977	cmax:111465562	mcha:111005044	vra:106752656	var:108319113	vun:114162572	gmx:100500504	gsj:114367535	ccaj:109788343	aprc:113846224	mtr:MTR_1g023160	cam:101509972	lja:Lj0g3v0043219.1	lang:109337137	ahf:112695643	adu:107458689	aip:107605145	mesc:110600023	hbr:110631950	jcu:105628016	rcu:8288044	pop:7470579	palz:118028071	peu:105107708	twl:119980697	cit:102608741	cic:CICLE_v10007095mg	pvy:116105415	ghi:107931829	gab:108450272	gra:105786543	dzi:111274779	tcc:18614596
pper:18766257	pdul:117612870	pmum:103318940	pavi:110745041	mdm:103400018	pxb:103926826	fve:101309487	rcn:112164996	mnt:21402650	zju:107403695	qsu:111984134	qlo:115951238	jre:108979951	csv:101206421	cmo:103495398	bhj:120067711	cmos:111430068	cpep:111776979	cmax:111465576	mcha:111005049	vra:106752679	var:108319129	vun:114162579	gmx:100500249	gsj:114367542	ccaj:109788395	aprc:113846227	mtr:MTR_1g024840	cam:101509211	lja:Lj0g3v0047069.1	lang:109337138	ahf:112695648	adu:107458720	aip:107605150	mesc:110600032	hbr:110631974	jcu:105628032	rcu:8288035	pop:7478519	palz:118028094	peu:105107711	twl:119980793	cit:102614574	cic:CICLE_v10006136mg	pvy:116105479	ghi:107932880	gab:108450282	gra:105786606	dzi:111274786	tcc:18599941
pper:18767497	pdul:117612875	pmum:103318957	pavi:110745085	mdm:103400044	pxb:103926830	fve:101298057	rcn:112165003	mnt:21390350	zju:107403706	qsu:111984146	qlo:115951271	jre:108979952	csv:101209825	cmo:103502038	bhj:120067717	cmos:111430086	cpep:111777092	cmax:111465590	mcha:111005062	vra:106752723	var:108319169	vun:114162607	gmx:100101915	gsj:114367648	ccaj:109788423	aprc:113846229	mtr:MTR_1g025140	cam:101509107	lja:Lj0g3v0048499.1	lang:109337145	ahf:112695704	adu:107458735	aip:107605168	mesc:110600035	hbr:110631985	jcu:105628049	rcu:8288065	pop:7478543	palz:118028101	peu:105107734	twl:119980912	cit:102621308	cic:CICLE_v10006216mg	pvy:116105515	ghi:107936185	gab:108450284	gra:105786669	dzi:111274817	tcc:18614313
pper:18766919	pdul:117612885	pmum:103318997	pavi:110745178	mdm:103400054	pxb:103926841	fve:101301808	rcn:112165020	mnt:21404968	zju:107403713	qsu:111984222	qlo:115951280	jre:108979998	csv:101210070	cmo:103484140	bhj:120067718	cmos:111430090	cpep:111777100	cmax:111465594	mcha:111005074	vra:106752727	var:108319174	vun:114162645	gmx:100500510	gsj:114367692	ccaj:109788440	aprc:113846235	mtr:MTR_1g026035	cam:101505158	lja:Lj0g3v0048519.2	lang:109340120	ahf:112695715	adu:107458881	aip:107605180	mesc:110600040	hbr:110632016	jcu:105628144	rcu:8288087	pop:7465097	palz:118028103	peu:105107752	twl:119980973	cit:102625194	cic:CICLE_v10005487mg	pvy:116105518	ghi:107939025	gab:108450285	gra:105786677	dzi:111274842	tcc:18612239
pper:18768498	pdul:117612999	pmum:103319000	pavi:110745216	mdm:103400239	pxb:103926849	fve:101307241	rcn:112165096	mnt:21393880	zju:107403721	qsu:111984223	qlo:115951282	jre:108980005	csv:101210810	cmo:103484777	bhj:120067730	cmos:111430104	cpep:111777108	cmax:111465622	mcha:111005099	vra:106752735	var:108319194	vun:114162650	gmx:100305950	gsj:114367710	ccaj:109788441	aprc:113846253	mtr:MTR_1g026125	cam:101491160	lja:Lj0g3v0048599.1	lang:109340187	ahf:112695723	adu:107458885	aip:107605182	mesc:110600049	hbr:110632046	jcu:105628153	rcu:8265238	pop:7465123	palz:118028136	peu:105107757	twl:119980982	cit:102627188	cic:CICLE_v10007130mg	pvy:116105555	ghi:107942112	gab:108450286	gra:105786693	dzi:111274846	tcc:18611297
pper:18766323	pdul:117613001	pmum:103319002	pavi:110745218	mdm:103400335	pxb:103926852	fve:101312971	rcn:112165187	mnt:21412368	zju:107403731	qsu:111984341	qlo:115951360	jre:108980093	csv:101213483	cmo:103484309	bhj:120067731	cmos:111430115	cpep:111777120	cmax:111465624	mcha:111005110	vra:106752744	var:108319225	vun:114162663	gmx:100306718	gsj:114367724	ccaj:109788444	aprc:113846268	mtr:MTR_1g026550	cam:101490513	lja:Lj0g3v0048639.1	lang:109340223	ahf:112695742	adu:107458896	aip:107605185	mesc:110600067	hbr:110632064	jcu:105628205	rcu:8265252	pop:7463834	palz:118028139	peu:105107760	twl:119980989	cit:102630371	cic:CICLE_v10004776mg	pvy:116105561	ghi:107943848	gab:108450310	gra:105786699	dzi:111274865	tcc:18614683
pper:18767322	pdul:117613012	pmum:103319031	pavi:110745219	mdm:103400406	pxb:103926876	fve:101313846	rcn:112165188	mnt:21387001	zju:107403741	qsu:111984383	qlo:115951383	jre:108980213	csv:101216845	cmo:103484145	bhj:120067765	cmos:111430124	cpep:111777154	cmax:111465629	mcha:111005136	vra:106752747	var:108319226	vun:114162670	gmx:100527134	gsj:114367762	ccaj:109788456	aprc:113846267	mtr:MTR_1g026820	cam:101513951	lja:Lj0g3v0049079.1	lang:109340314	ahf:112695745	adu:107458929	aip:107605221	mesc:110600082	hbr:110632075	jcu:105628242	rcu:8288502	pop:7487810	palz:118028146	peu:105107774	twl:119981014	cit:102610807	cic:CICLE_v10005577mg	pvy:116105570	ghi:107946443	gab:108450311	gra:105786742	dzi:111274870	tcc:18613340
pper:18767489	pdul:117613061	pmum:103319048	pavi:110745260	mdm:103400421	pxb:103926881	fve:101300946	rcn:112165191	mnt:21403784	zju:107403745	qsu:111984435	qlo:115951384	jre:108980315	csv:101218820	cmo:103503320	bhj:120067770	cmos:111430129	cpep:111777156	cmax:111465633	mcha:111005138	vra:106752761	var:108319257	vun:114162694	gmx:100527136	gsj:114367807	ccaj:109788499	aprc:113846281	mtr:MTR_1g027020	cam:101497644	lja:Lj0g3v0049079.2	lang:109340339	ahf:112695782	adu:107458942	aip:107605243	mesc:110600083	hbr:110632135	jcu:105628283	rcu:8288553	pop:7496826	palz:118028159	peu:105107786	twl:119981025	cit:102611604	cic:CICLE_v10004718mg	pvy:116105577	ghi:107946843	gab:108450331	gra:105786855	dzi:111274873	tcc:18611757
pper:18768593	pdul:117613235	pmum:103319056	pavi:110745274	mdm:103400450	pxb:103926927	fve:101294018	rcn:112165205	mnt:21386340	zju:107403776	qsu:111984454	qlo:115951392	jre:108980322	csv:101205155	cmo:103487404	bhj:120067780	cmos:111430132	cpep:111777177	cmax:111465640	mcha:111005164	vra:106752776	var:108319284	vun:114162697	gmx:547617	gsj:114367825	ccaj:109788498	aprc:113846313	mtr:MTR_1g028320	cam:101495259	lja:Lj0g3v0049229.1	lang:109340350	ahf:112695811	adu:107458968	aip:107605257	mesc:110600091	hbr:110632161	jcu:105628287	rcu:8288576	pop:7487858	palz:118028175	peu:105107819	twl:119981040	cit:102614959	cic:CICLE_v10005326mg	pvy:116105579	ghi:107946850	gab:108450333	gra:105786999	dzi:111274881	tcc:18612078
pper:18766262	pdul:117613295	pmum:103319076	pavi:110745287	mdm:103400467	pxb:103926929	fve:101312281	rcn:112165210	mnt:21384980	zju:107403798	qsu:111984545	qlo:115951611	jre:108980360	csv:101207555	cmo:107990308	bhj:120067819	cmos:111430145	cpep:111777180	cmax:111465716	mcha:111005179	vra:106752779	var:108319377	vun:114162725	gmx:100499745	gsj:114367848	ccaj:109788537	aprc:113846354	mtr:MTR_1g028330	cam:101495582	lja:Lj0g3v0050649.1	lang:109340376	ahf:112695831	adu:107458979	aip:107605271	mesc:110600103	hbr:110632186	jcu:105628294	rcu:8278863	pop:7496832	palz:118028243	peu:105107820	twl:119981041	cit:102621218	cic:CICLE_v10006710mg	pvy:116105586	ghi:107948245	gab:108450337	gra:105787076	dzi:111274902	tcc:18612369
pper:18766803	pdul:117613392	pmum:103319077	pavi:110745297	mdm:103400481	pxb:103926937	fve:101314019	rcn:112165240	mnt:21397845	zju:107403816	qsu:111984567	qlo:115951964	jre:108980372	csv:101207798	cmo:103483578	bhj:120067823	cmos:111430205	cpep:111777186	cmax:111465717	mcha:111005210	vra:106752829	var:108319381	vun:114162727	gmx:547618	gsj:114367857	ccaj:109788558	aprc:113846375	mtr:MTR_1g028390	cam:101491693	lja:Lj0g3v0050689.1	lang:109340386	ahf:112695865	adu:107458981	aip:107605276	mesc:110600106	hbr:110632251	jcu:105628374	rcu:8278874	pop:7487864	palz:118028248	peu:105107836	twl:119981045	cit:102629495	cic:CICLE_v10004565mg	pvy:116105599	ghi:107948817	gab:108450349	gra:105787237	dzi:111274909	tcc:18614606
pper:18766436	pdul:117613518	pmum:103319089	pavi:110745345	mdm:103400495	pxb:103926941	fve:101299410	rcn:112165259	mnt:21397884	zju:107403820	qsu:111984596	qlo:115951968	jre:108980413	csv:101211954	cmo:103487605	bhj:120067838	cmos:111430206	cpep:111777191	cmax:111465718	mcha:111005212	vra:106752955	var:108319397	vun:114162766	gmx:100527654	gsj:114367859	ccaj:109788562	aprc:113846385	mtr:MTR_1g028410	cam:101488546	lja:Lj0g3v0053969.1	lang:109340393	ahf:112695889	adu:107459053	aip:107605293	mesc:110600111	hbr:110632255	jcu:105628415	rcu:8269993	pop:7496838	palz:118028261	peu:105107842	twl:119981078	cit:102616817	cic:CICLE_v10006044mg	pvy:116105602	ghi:107948866	gab:108450355	gra:105787404	dzi:111274926	tcc:18612623
pper:18766729	pdul:117613520	pmum:103319095	pavi:110745354	mdm:103400498	pxb:103926947	fve:101308513	rcn:112165277	mnt:21397967	zju:107403851	qsu:111984623	qlo:115952086	jre:108980416	csv:101215568	cmo:103482705	bhj:120067839	cmos:111430230	cpep:111777229	cmax:111465720	mcha:111005241	vra:106753015	var:108319405	vun:114162768	gmx:100527143	gsj:114367873	ccaj:109788583	aprc:113846393	mtr:MTR_1g029150	cam:101512236	lja:Lj0g3v0054469.1	lang:109340399	ahf:112695896	adu:107459071	aip:107605311	mesc:110600114	hbr:110632258	jcu:105628480	rcu:8278886	pop:7456189	palz:118028266	peu:105107863	twl:119981081	cit:102619240	cic:CICLE_v10005482mg	pvy:116105605	ghi:107948941	gab:108450356	gra:105787466	dzi:111274995	tcc:18612629
pper:18766388	pdul:117613522	pmum:103319132	pavi:110745371	mdm:103400502	pxb:103926999	fve:101307918	rcn:112165279	mnt:21396767	zju:107403875	qsu:111984639	qlo:115952174	jre:108980433	csv:101218266	cmo:103482961	bhj:120067842	cmos:111430258	cpep:111777251	cmax:111465770	mcha:111005242	vra:106753043	var:108319415	vun:114162815	gmx:100527911	gsj:114367897	ccaj:109788590	aprc:113846397	mtr:MTR_1g029410	cam:101515463	lja:Lj0g3v0054479.1	lang:109340426	ahf:112695917	adu:107459120	aip:107605438	mesc:110600132	hbr:110632290	jcu:105628486	rcu:8278915	pop:7495790	palz:118028272	peu:105107874	twl:119981092	cit:102621510	cic:CICLE_v10004581mg	pvy:116105643	ghi:107949084	gab:108450369	gra:105787535	dzi:111275010	tcc:18612684
pper:18768837	pdul:117613524	pmum:103319170	pavi:110745372	mdm:103400557	pxb:103927005	fve:101314319	rcn:112165281	mnt:21388986	zju:107403918	qsu:111984644	qlo:115952178	jre:108980447	csv:101219051	cmo:103485355	bhj:120067848	cmos:111430263	cpep:111777258	cmax:111465773	mcha:111005271	vra:106753119	var:108319475	vun:114162819	gmx:606504	gsj:114367924	ccaj:109788698	aprc:113846402	mtr:MTR_1g029620	cam:101509757	lja:Lj0g3v0054489.1	lang:109340436	ahf:112695931	adu:107459149	aip:107605450	mesc:110600149	hbr:110632292	jcu:105628514	rcu:8260869	pop:7465038	palz:118028305	peu:105107887	twl:119981107	cit:102626630	cic:CICLE_v10006110mg	pvy:116105704	ghi:107953940	gab:108450396	gra:105787576	dzi:111275021	tcc:18612637
pper:18767937	pdul:117613575	pmum:103319171	pavi:110745375	mdm:103400577	pxb:103927033	fve:101314691	rcn:112165290	mnt:21395700	zju:107403953	qsu:111984655	qlo:115952180	jre:108980524	csv:101220485	cmo:103485569	bhj:120067853	cmos:111430277	cpep:111777263	cmax:111465788	mcha:111005283	vra:106752930	var:108319479	vun:114162829	gmx:100305960	gsj:114367938	ccaj:109788699	aprc:113846422	mtr:MTR_1g030480	cam:101513200	lja:Lj0g3v0055059.1	lang:109340485	ahf:112695940	adu:107459152	aip:107605463	mesc:110600150	hbr:110632315	jcu:105628520	rcu:8260919	pop:7465042	palz:118028347	peu:105107927	twl:119981117	cit:102609035	cic:CICLE_v10004461mg	pvy:116105765	ghi:107955121	gab:108450401	gra:105787700	dzi:111275038	tcc:18612645
pper:18768040	pdul:117613635	pmum:103319181	pavi:110745590	mdm:103400607	pxb:103927044	fve:101294004	rcn:112165291	mnt:21395707	zju:107403979	qsu:111984707	qlo:115952181	jre:108980615	csv:101205871	cmo:103486664	bhj:120067861	cmos:111430309	cpep:111777264	cmax:111465886	mcha:111005293	vra:106753255	var:108319583	vun:114162849	gmx:100306216	gsj:114367952	ccaj:109788733	aprc:113846434	mtr:MTR_1g030640	cam:101501722	lja:Lj0g3v0055279.1	lang:109340518	ahf:112695943	adu:107459167	aip:107605491	mesc:110600154	hbr:110632323	jcu:105628521	rcu:8260921	pop:7465053	palz:118028374	peu:105107932	twl:119981124	cit:102612089	cic:CICLE_v10006190mg	pvy:116105821	ghi:107955273	gab:108450405	gra:105787810	dzi:111275051	tcc:18612418
pper:18766797	pdul:117613659	pmum:103319195	pavi:110745611	mdm:103400619	pxb:103927076	fve:101294587	rcn:112165330	mnt:21386753	zju:107404063	qsu:111984738	qlo:115952241	jre:108980651	csv:101206826	cmo:103483154	bhj:120067889	cmos:111430375	cpep:111777265	cmax:111465891	mcha:111005296	vra:106753261	var:108319584	vun:114162886	gmx:100500009	gsj:114367967	ccaj:109788738	aprc:113846443	mtr:MTR_1g030750	cam:101490097	lja:Lj0g3v0055849.1	lang:109340657	ahf:112695955	adu:107459168	aip:107605506	mesc:110600159	hbr:110632331	jcu:105628551	rcu:8260922	pop:7465059	palz:118028388	peu:105107937	twl:119981150	cit:102618551	cic:CICLE_v10005525mg	pvy:116105835	ghi:107955348	gab:108450426	gra:105787926	dzi:111275057	tcc:18612405
pper:18768056	pdul:117613786	pmum:103319244	pavi:110745636	mdm:103400622	pxb:103927080	fve:101302594	rcn:112165331	mnt:21394405	zju:107404068	qsu:111984775	qlo:115952302	jre:108980718	csv:101210647	cmo:103487046	bhj:120067890	cmos:111430381	cpep:111777291	cmax:111465896	mcha:111005309	vra:106753279	var:108319607	vun:114162891	gmx:100306219	gsj:114367969	ccaj:109788741	aprc:113846444	mtr:MTR_1g030860	cam:101489546	lja:Lj0g3v0056029.1	lang:109340669	ahf:112695981	adu:107459190	aip:107605527	mesc:110600164	hbr:110632340	jcu:105628560	rcu:8260927	pop:7470760	palz:118028426	peu:105107955	twl:119981160	cit:102622990	cic:CICLE_v10005360mg	pvy:116105851	ghi:107958067	gab:108450446	gra:105787934	dzi:111275114	tcc:18613010
pper:18767694	pdul:117613819	pmum:103319254	pavi:110745637	mdm:103400637	pxb:103927102	fve:101301234	rcn:112165370	mnt:21388350	zju:107404110	qsu:111984786	qlo:115952341	jre:108980800	csv:101217323	cmo:103486600	bhj:120067904	cmos:111430387	cpep:111777318	cmax:111465915	mcha:111005310	vra:106753307	var:108319619	vun:114162917	gmx:547630	gsj:114367970	ccaj:109788755	aprc:113846452	mtr:MTR_1g031690	cam:101492459	lja:Lj0g3v0056779.2	lang:109340703	ahf:112695990	adu:107459194	aip:107605567	mesc:110600170	hbr:110632348	jcu:105628585	rcu:8288958	pop:7478675	palz:118028439	peu:105107990	twl:119981162	cit:102626230	cic:CICLE_v10004979mg	pvy:116105864	ghi:107960202	gab:108450452	gra:105788003	dzi:111275115	tcc:18613013
pper:18768074	pdul:117613838	pmum:103319264	pavi:110745645	mdm:103400646	pxb:103927213	fve:101304999	rcn:112165377	mnt:21388353	zju:107404190	qsu:111984872	qlo:115952357	jre:108980810	csv:101221739	cmo:103484902	bhj:120067946	cmos:111430389	cpep:111777322	cmax:111465941	mcha:111005326	vra:106753311	var:108319625	vun:114162922	gmx:100305710	gsj:114367971	ccaj:109788788	aprc:113846458	mtr:MTR_1g031720	cam:101501214	lja:Lj0g3v0056779.3	lang:109340717	ahf:112696014	adu:107459217	aip:107605577	mesc:110600198	hbr:110632387	jcu:105628643	rcu:8275773	pop:7470779	palz:118028447	peu:105108000	twl:119981166	cit:102608658	cic:CICLE_v10005642mg	pvy:116105865	ghi:107962294	gab:108450453	gra:105788135	dzi:111275146	tcc:18613008
pper:18768046	pdul:117613839	pmum:103319283	pavi:110745678	mdm:103400673	pxb:103927233	fve:101305877	rcn:112165380	mnt:21401196	zju:107404217	qsu:111984893	qlo:115952422	jre:108980819	csv:101203203	cmo:103485280	bhj:120067957	cmos:111430395	cpep:111777348	cmax:111465976	mcha:111005358	vra:106753315	var:108319641	vun:114162936	gmx:100305966	gsj:114367977	ccaj:109788793	aprc:113846461	mtr:MTR_1g031750	cam:101490968	lja:Lj0g3v0057889.1	lang:109340728	ahf:112696076	adu:107459298	aip:107605650	mesc:110600216	hbr:110632392	jcu:105628660	rcu:8275781	pop:7470783	palz:118028452	peu:105108043	twl:119981197	cit:102611607	cic:CICLE_v10005170mg	pvy:116105928	ghi:107885941	gab:108450471	gra:105788582	dzi:111275171	tcc:18612214
pper:18767996	pdul:117613842	pmum:103319285	pavi:110745686	mdm:103400674	pxb:103927248	fve:101306676	rcn:112165420	mnt:21396862	zju:107404224	qsu:111984908	qlo:115952467	jre:108980852	csv:101204671	cmo:103501040	bhj:120067997	cmos:111430430	cpep:111777349	cmax:111465980	mcha:111005362	vra:106753327	var:108319643	vun:114162953	gmx:100305711	gsj:114367978	ccaj:109788797	aprc:113846468	mtr:MTR_1g031790	cam:101515148	lja:Lj0g3v0058079.1	lang:109340734	ahf:112696113	adu:107459334	aip:107605647	mesc:110600221	hbr:110632416	jcu:105628661	rcu:8275794	pop:7487565	palz:118028475	peu:105108057	twl:119981205	cit:102615836	cic:CICLE_v10004427mg	pvy:116105927	ghi:107885971	gab:108450473	gra:105788812	dzi:111275205	tcc:18611462
pper:18768054	pdul:117613846	pmum:103319297	pavi:110745698	mdm:103400680	pxb:103927257	fve:101312960	rcn:112165435	mnt:21393315	zju:107404316	qsu:111984917	qlo:115952579	jre:108980868	csv:101205872	cmo:103487742	bhj:120068004	cmos:111430444	cpep:111777353	cmax:111465985	mcha:111005365	vra:106753329	var:108319651	vun:114162982	gmx:100306223	gsj:114367979	ccaj:109788824	aprc:113846473	mtr:MTR_1g033480	cam:101510294	lja:Lj0g3v0058299.1	lang:109340765	ahf:112696138	adu:107459350	aip:107605691	mesc:110600222	hbr:110632429	jcu:105628677	rcu:8274640	pop:7459104	palz:118028499	peu:105108071	twl:119981242	cit:102627477	cic:CICLE_v10007114mg	pvy:116105947	ghi:107886006	gab:108450474	gra:105788910	dzi:111275217	tcc:18611474
pper:18767525	pdul:117613847	pmum:103319298	pavi:110745704	mdm:103400751	pxb:103927263	fve:101314596	rcn:112165437	mnt:21399973	zju:107404331	qsu:111984881	qlo:115952587	jre:108980881	csv:101206582	cmo:103487541	bhj:120068030	cmos:111430457	cpep:111777372	cmax:111465986	mcha:111005371	vra:106753355	var:108319667	vun:114162991	gmx:100305968	gsj:114367997	ccaj:109788841	aprc:113846490	mtr:MTR_1g033840	cam:101513202	lja:Lj0g3v0058649.1	lang:109340851	ahf:112696167	adu:107459368	aip:107605716	mesc:110600233	hbr:110632461	jcu:105628716	rcu:8274646	pop:7491357	palz:118028522	peu:105108101	twl:119981279	cit:102612697	cic:CICLE_v10004137mg	pvy:116106005	ghi:107886041	gab:108450483	gra:105788982	dzi:111275224	tcc:18613976
pper:18766432	pdul:117613849	pmum:103319316	pavi:110745716	mdm:103400802	pxb:103927266	fve:101292737	rcn:112165502	mnt:21399977	zju:107404365	qsu:111984980	qlo:115952610	jre:108980883	csv:101219293	cmo:103487412	bhj:120068051	cmos:111430465	cpep:111777385	cmax:111465991	mcha:111005385	vra:106753365	var:108319672	vun:114162988	gmx:100306224	gsj:114368019	ccaj:109788893	aprc:113846523	mtr:MTR_1g034050	cam:101504725	lja:Lj0g3v0058939.1	lang:109340884	ahf:112696181	adu:107459477	aip:107605721	mesc:110600244	hbr:110632500	jcu:105628731	rcu:8274653	pop:7490712	palz:118028540	peu:105108110	twl:119981288	cit:102613589	cic:CICLE_v10005778mg	pvy:116106049	ghi:107886046	gab:108450485	gra:105788993	dzi:111275229	tcc:18613143
pper:18767886	pdul:117613851	pmum:103319317	pavi:110745719	mdm:103400832	pxb:103927236	fve:101299411	rcn:112165506	mnt:21399993	zju:107404407	qsu:111985018	qlo:115952724	jre:108980937	csv:101221111	cmo:103487774	bhj:120068056	cmos:111430478	cpep:111777402	cmax:111465993	mcha:111005412	vra:106753396	var:108319676	vun:114163002	gmx:100306481	gsj:114368022	ccaj:109788907	aprc:113846538	mtr:MTR_1g034260	cam:101508899	lja:Lj0g3v0058939.2	lang:109340901	ahf:112696213	adu:107459483	aip:107605756	mesc:110600245	hbr:110632514	jcu:105628744	rcu:8274672	pop:7490741	palz:118028544	peu:105108115	twl:119981313	cit:102627012	cic:CICLE_v10004154mg	pvy:116106058	ghi:107886049	gab:108450495	gra:105789012	dzi:111275236	tcc:18611442
pper:18768790	pdul:117613868	pmum:103319320	pavi:110745727	mdm:103400903	pxb:103927299	fve:101292937	rcn:112165518	mnt:21400019	zju:107404411	qsu:111985038	qlo:115952732	jre:108980942	csv:101222770	cmo:103485575	bhj:120068138	cmos:111430481	cpep:111777408	cmax:111465996	mcha:111005416	vra:106753429	var:108319719	vun:114163010	gmx:547634	gsj:114368048	ccaj:109788927	aprc:113846555	mtr:MTR_1g036320	cam:101493348	lja:Lj0g3v0059959.1	lang:109340908	ahf:112696215	adu:107459550	aip:107605761	mesc:110600265	hbr:110632515	jcu:105628745	rcu:8274673	pop:7490749	palz:118028559	peu:105108136	twl:119981325	cit:102616916	cic:CICLE_v10004455mg	pvy:116106074	ghi:121202913	gab:108450508	gra:105789107	dzi:111275247	tcc:18614404
pper:18768639	pdul:117613885	pmum:103319337	pavi:110745739	mdm:103400913	pxb:103927305	fve:101303840	rcn:112165530	mnt:21391271	zju:107404461	qsu:111985039	qlo:115952738	jre:108980947	csv:101206011	cmo:103483570	bhj:120068162	cmos:111430484	cpep:111777420	cmax:111466006	mcha:111005436	vra:106753450	var:108319785	vun:114163031	gmx:100527410	gsj:114368053	ccaj:109788963	aprc:113846567	mtr:MTR_1g037740	cam:101497111	lja:Lj0g3v0062359.1	lang:109340922	ahf:112696222	adu:107459560	aip:107605833	mesc:110600277	hbr:110632513	jcu:105628748	rcu:8267836	pop:7480407	palz:118028574	peu:105108148	twl:119981326	cit:102617226	cic:CICLE_v10004844mg	pvy:116106076	ghi:107886148	gab:108450512	gra:105789218	dzi:111275258	tcc:18614479
pper:18767457	pdul:117613893	pmum:103319345	pavi:110745758	mdm:103400967	pxb:103927331	fve:101305298	rcn:112165531	mnt:21401336	zju:107404464	qsu:111985054	qlo:115952744	jre:108981024	csv:101206257	cmo:103487085	bhj:120068188	cmos:111430492	cpep:111777427	cmax:111466015	mcha:111005504	vra:106753457	var:108319794	vun:114163073	gmx:100527666	gsj:114368054	ccaj:109788984	aprc:113846575	mtr:MTR_1g038430	cam:101488458	lja:Lj0g3v0062509.1	lang:109340925	ahf:112696250	adu:107459614	aip:107605834	mesc:110600288	hbr:110632535	jcu:105628749	rcu:8267840	pop:7457649	palz:118028579	peu:105108175	twl:119981329	cit:102621225	cic:CICLE_v10005351mg	pvy:116106111	ghi:107886209	gab:108450515	gra:105789278	dzi:111275268	tcc:18613663
pper:18767872	pdul:117613897	pmum:103319346	pavi:110745786	mdm:103401006	pxb:103927335	fve:101313920	rcn:112165541	mnt:21401346	zju:107404491	qsu:111985056	qlo:115952757	jre:108981050	csv:101207214	cmo:103484023	bhj:120068217	cmos:111430504	cpep:111777435	cmax:111466024	mcha:111005509	vra:106753471	var:108319799	vun:114163081	gmx:100305971	gsj:114368063	ccaj:109789002	aprc:113846590	mtr:MTR_1g039490	cam:101506661	lja:Lj0g3v0062889.2	lang:109340943	ahf:112696258	adu:107459643	aip:107605838	mesc:110600299	hbr:110632562	jcu:105628882	rcu:8267893	pop:7457672	palz:118028630	peu:105108180	twl:119981335	cit:102621512	cic:CICLE_v10005637mg	pvy:116106181	ghi:107886217	gab:108450524	gra:105789545	dzi:111275276	tcc:18613228
pper:18767227	pdul:117613914	pmum:103319394	pavi:110745790	mdm:103401036	pxb:103927322	fve:101290801	rcn:112165547	mnt:21403728	zju:107404538	qsu:111985090	qlo:115952758	jre:108981067	csv:101212441	cmo:103488108	bhj:120068223	cmos:111430505	cpep:111777437	cmax:111466037	mcha:111005530	vra:106753516	var:108319822	vun:114163090	gmx:100526901	gsj:114368077	ccaj:109789014	aprc:113846609	mtr:MTR_1g039990	cam:101502271	lja:Lj0g3v0062999.1	lang:109340990	ahf:112696262	adu:107459674	aip:107605851	mesc:110600311	hbr:110632564	jcu:105628895	rcu:8273642	pop:7455780	palz:118028672	peu:105108184	twl:119981379	cit:102624242	cic:CICLE_v10004388mg	pvy:116106193	ghi:107886218	gab:108450530	gra:105790456	dzi:111275282	tcc:18614616
pper:18766316	pdul:117613918	pmum:103319417	pavi:110745804	mdm:103401098	pxb:103927370	fve:101294878	rcn:112165554	mnt:21403760	zju:107404555	qsu:111985102	qlo:115952760	jre:108981095	csv:101218189	cmo:103486775	bhj:120068224	cmos:111430528	cpep:111777441	cmax:111466041	mcha:111005545	vra:106753612	var:108319823	vun:114163107	gmx:100527925	gsj:114368086	ccaj:109789027	aprc:113846612	mtr:MTR_1g041265	cam:101510295	lja:Lj0g3v0063869.1	lang:109340992	ahf:112696278	adu:107459679	aip:107605852	mesc:110600313	hbr:110632665	jcu:105628928	rcu:8273643	pop:7486994	palz:118028689	peu:105108187	twl:119981391	cit:102628571	cic:CICLE_v10004726mg	pvy:116106258	ghi:107886228	gab:108450558	gra:105790571	dzi:111275338	tcc:18610735
pper:18767605	pdul:117613925	pmum:103319422	pavi:110745873	mdm:103401142	pxb:103927393	fve:101296892	rcn:112165556	mnt:21403764	zju:107404568	qsu:111985103	qlo:115952739	jre:108981100	csv:101205780	cmo:103485224	bhj:120068227	cmos:111430538	cpep:111777459	cmax:111466047	mcha:111005562	vra:106753668	var:108319851	vun:114163110	gmx:100500279	gsj:114368192	ccaj:109789045	aprc:113846614	mtr:MTR_1g041275	cam:101499919	lja:Lj0g3v0064379.1	lang:109340998	ahf:112696277	adu:107459681	aip:107605862	mesc:110600334	hbr:110632677	jcu:105628954	rcu:8273647	pop:7460521	palz:118028691	peu:105108228	twl:119981396	cit:102630479	cic:CICLE_v10004462mg	pvy:116106273	ghi:107886233	gab:108450572	gra:105791414	dzi:111275355	tcc:18611940
pper:18767699	pdul:117613904	pmum:103319436	pavi:110745881	mdm:103401158	pxb:103927402	fve:101302583	rcn:112165567	mnt:21396701	zju:107404585	qsu:111985111	qlo:115952785	jre:108981127	csv:101213328	cmo:103487698	bhj:120068230	cmos:111430543	cpep:111777476	cmax:111466053	mcha:111005584	vra:106753679	var:108319915	vun:114163111	gmx:100305975	gsj:114368348	ccaj:109789061	aprc:113846617	mtr:MTR_1g041320	cam:101490519	lja:Lj0g3v0065769.1	lang:109341014	ahf:112696290	adu:107459688	aip:107605875	mesc:110600350	hbr:110632686	jcu:105629058	rcu:8273663	pop:7482801	palz:118028694	peu:105108235	twl:119981440	cit:102617317	cic:CICLE_v10005924mg	pvy:116106286	ghi:107886268	gab:108450615	gra:105791474	dzi:111275371	tcc:18610954
pper:18768180	pdul:117613934	pmum:103319437	pavi:110745893	mdm:103401174	pxb:103927405	fve:101309286	rcn:112165572	mnt:21403207	zju:107404597	qsu:111985112	qlo:115952788	jre:108981140	csv:101216702	cmo:103485714	bhj:120068246	cmos:111430544	cpep:111777478	cmax:111466055	mcha:111005598	vra:106753708	var:108319947	vun:114163120	gmx:100306487	gsj:114368511	ccaj:109789067	aprc:113846640	mtr:MTR_1g041440	cam:101492913	lja:Lj0g3v0066289.2	lang:109341018	ahf:112696292	adu:107459695	aip:107605882	mesc:110600099	hbr:110632700	jcu:105629056	rcu:8269956	pop:7491425	palz:118028700	peu:105108261	twl:119981469	cit:102622604	cic:CICLE_v10005783mg	pvy:116106300	ghi:107886269	gab:108450646	gra:105791502	dzi:111275398	tcc:18612503
pper:18767892	pdul:117613957	pmum:103319442	pavi:110745956	mdm:103401257	pxb:103927419	fve:101309578	rcn:112165583	mnt:21406966	zju:107404627	qsu:111985121	qlo:115952814	jre:108981190	csv:101208607	cmo:103490926	bhj:120068269	cmos:111430553	cpep:111777494	cmax:111466069	mcha:111005606	vra:106753766	var:108319969	vun:114163121	gmx:547896	gsj:114368597	ccaj:109789077	aprc:113846643	mtr:MTR_1g041745	cam:101501530	lja:Lj0g3v0066289.3	lang:109341045	ahf:112696293	adu:107459673	aip:107605891	mesc:110600404	hbr:110632703	jcu:105629062	rcu:8269957	pop:7477770	palz:118028723	peu:105108280	twl:119981489	cit:102631190	cic:CICLE_v10006627mg	pvy:116106328	ghi:107886272	gab:108450650	gra:105791575	dzi:111275539	tcc:18612504
pper:18768320	pdul:117613965	pmum:103319466	pavi:110745973	mdm:103401261	pxb:103927421	fve:101314416	rcn:112165629	mnt:21407067	zju:107404645	qsu:111985125	qlo:115952862	jre:108981215	csv:101219933	cmo:103490333	bhj:120068288	cmos:111430554	cpep:111777510	cmax:111466086	mcha:111005624	vra:106753776	var:108319980	vun:114163123	gmx:100500282	gsj:114368608	ccaj:109789078	aprc:113846649	mtr:MTR_1g042730	cam:101496244	lja:Lj0g3v0066829.2	lang:109341060	ahf:112696294	adu:107459729	aip:107605913	mesc:110600407	hbr:110632730	jcu:105629143	rcu:8269971	pop:7477772	palz:118028732	peu:105108293	twl:119981512	cit:102615942	cic:CICLE_v10004539mg	pvy:116106364	ghi:107886283	gab:108450651	gra:105791866	dzi:111275540	tcc:18613848
pper:18767229	pdul:117613978	pmum:103319492	pavi:110745997	mdm:103401278	pxb:103927441	fve:101315083	rcn:112165692	mnt:21386527	zju:107404724	qsu:111985144	qlo:115952900	jre:108981255	csv:101207804	cmo:103490936	bhj:120068297	cmos:111430564	cpep:111777553	cmax:111466090	mcha:111005633	vra:106753790	var:108319982	vun:114163129	gmx:100500538	gsj:114368625	ccaj:109789080	aprc:113846669	mtr:MTR_1g045140	cam:101490745	lja:Lj0g3v0067359.1	lang:109341137	ahf:112696303	adu:107459743	aip:107605917	mesc:110600408	hbr:110632773	jcu:105629158	rcu:8258295	pop:7477808	palz:118028756	peu:105108296	twl:119981515	cit:102620664	cic:CICLE_v10006100mg	pvy:116106367	ghi:107886298	gab:108450663	gra:105791884	dzi:111275554	tcc:18613849
pper:18768363	pdul:117614012	pmum:103319557	pavi:110746078	mdm:103401289	pxb:103927465	fve:101293715	rcn:112165711	mnt:21386531	zju:107404739	qsu:111985145	qlo:115952945	jre:108981257	csv:101215572	cmo:103490917	bhj:120068318	cmos:111430578	cpep:111777591	cmax:111466122	mcha:111005638	vra:106753792	var:108319987	vun:114163151	gmx:100527162	gsj:114368626	ccaj:109789084	aprc:113846671	mtr:MTR_1g045505	cam:101510300	lja:Lj0g3v0067699.1	lang:109341162	ahf:112696323	adu:107459754	aip:107605944	mesc:110600415	hbr:110632780	jcu:105629168	rcu:8258305	pop:7467036	palz:118028751	peu:105108311	twl:119981616	cit:102625657	cic:CICLE_v10006886mg	pvy:116106409	ghi:107886318	gab:108450684	gra:105792030	dzi:111275571	tcc:108662386
pper:18766258	pdul:117614027	pmum:103319567	pavi:110746104	mdm:103401337	pxb:103927473	fve:101297664	rcn:112165713	mnt:21404624	zju:107404752	qsu:111985189	qlo:115952946	jre:108981254	csv:101220256	cmo:103491228	bhj:120068325	cmos:111430600	cpep:111777593	cmax:111466184	mcha:111005642	vra:106753798	var:108320010	vun:114163156	gmx:100306491	gsj:114368640	ccaj:109789112	aprc:113846686	mtr:MTR_1g045510	cam:101488796	lja:Lj0g3v0067699.2	lang:109341184	ahf:112696339	adu:107459766	aip:107605957	mesc:110600426	hbr:110632817	jcu:105629171	rcu:8258306	pop:7477825	palz:118028829	peu:105108344	twl:119981617	cit:102616527	cic:CICLE_v10005655mg	pvy:116106469	ghi:107886415	gab:108450685	gra:105792529	dzi:111275583	tcc:18613810
pper:18768600	pdul:117614049	pmum:103319568	pavi:110746168	mdm:103401356	pxb:103927490	fve:101298826	rcn:112165716	mnt:21404662	zju:107404770	qsu:111985244	qlo:115952954	jre:108981322	csv:101220487	cmo:103490314	bhj:120068326	cmos:111430603	cpep:111777601	cmax:111466190	mcha:111005644	vra:106753811	var:108320014	vun:114163181	gmx:100526907	gsj:114368641	ccaj:109789127	aprc:113846708	mtr:MTR_1g045750	cam:101490201	lja:Lj0g3v0069249.1	lang:109341229	ahf:112696345	adu:107459799	aip:107605977	mesc:110600504	hbr:110632820	jcu:105629178	rcu:8258308	pop:7472749	palz:118028871	peu:105108348	twl:119981631	cit:102616824	cic:CICLE_v10004659mg	pvy:116106472	ghi:107886421	gab:108450692	gra:105792848	dzi:111275596	tcc:108662484
pper:18766538	pdul:117614066	pmum:103319578	pavi:110746223	mdm:103401375	pxb:103927493	fve:105350957	rcn:112165741	mnt:21383854	zju:107404784	qsu:111985264	qlo:115952957	jre:108981370	csv:101221114	cmo:103491317	bhj:120068329	cmos:111430620	cpep:111777646	cmax:111466195	mcha:111005647	vra:106753824	var:108320057	vun:114163183	gmx:100301884	gsj:114368685	ccaj:109789155	aprc:113846719	mtr:MTR_1g045930	cam:101493562	lja:Lj0g3v0070519.1	lang:109341277	ahf:112696372	adu:107459800	aip:107605991	mesc:110600517	hbr:110632821	jcu:105629227	rcu:8258327	pop:7479309	palz:118028875	peu:105108393	twl:119981640	cit:102617418	cic:CICLE_v10004922mg	pvy:116106474	ghi:107886441	gab:108450694	gra:105793117	dzi:111275600	tcc:18610991
pper:18766255	pdul:117614068	pmum:103319581	pavi:110746228	mdm:103401379	pxb:103927471	fve:101301824	rcn:112165766	mnt:21393487	zju:107404791	qsu:111985297	qlo:115952967	jre:108981392	csv:101222373	cmo:103489710	bhj:120068339	cmos:111430632	cpep:111777716	cmax:111466198	mcha:111005648	vra:106753854	var:108320103	vun:114163199	gmx:100500540	gsj:114368690	ccaj:109789183	aprc:113846743	mtr:MTR_1g046360	cam:101491792	lja:Lj0g3v0072399.1	lang:109341403	ahf:112696377	adu:107459821	aip:107606008	mesc:110600592	hbr:110632857	jcu:105629276	rcu:8266015	pop:7478118	palz:118028878	peu:105108461	twl:119981649	cit:102622003	cic:CICLE_v10004626mg	pvy:116106528	ghi:107886453	gab:108450700	gra:105793304	dzi:111275611	tcc:18611338
pper:18767486	pdul:117614073	pmum:103319595	pavi:110746233	mdm:103401524	pxb:103927610	fve:101306081	rcn:112165773	mnt:21396955	zju:107404802	qsu:111985317	qlo:115952988	jre:108981407	csv:101222612	cmo:103490986	bhj:120068352	cmos:111430634	cpep:111777755	cmax:111466211	mcha:111005649	vra:106753894	var:108320156	vun:114163200	gmx:100305724	gsj:114368695	ccaj:109789186	aprc:113846755	mtr:MTR_1g046730	cam:101495698	lja:Lj0g3v0072399.2	lang:109341410	ahf:112696405	adu:107459827	aip:107606010	mesc:110600603	hbr:110632861	jcu:105629285	rcu:8266027	pop:7472974	palz:118028908	peu:105108472	twl:119981705	cit:102624356	cic:CICLE_v10006070mg	pvy:116106551	ghi:107886482	gab:108450705	gra:105793409	dzi:111275617	tcc:18611972
pper:18766740	pdul:117614082	pmum:103319613	pavi:110746259	mdm:103401220	pxb:103927630	fve:101309579	rcn:112165782	mnt:21386284	zju:107404805	qsu:111985418	qlo:115952989	jre:108981429	csv:101206110	cmo:103490641	bhj:120068367	cmos:111430640	cpep:111777796	cmax:111466226	mcha:111005655	vra:106753928	var:108320199	vun:114163205	gmx:100305469	gsj:114368718	ccaj:109789189	aprc:113846784	mtr:MTR_1g047990	cam:101513729	lja:Lj0g3v0073989.1	lang:109341413	ahf:112696411	adu:107459836	aip:107606020	mesc:110600616	hbr:110632883	jcu:105629288	rcu:8266045	pop:7486675	palz:118028910	peu:105108475	twl:119981707	cit:102626236	cic:CICLE_v10004760mg	pvy:116106578	ghi:107886543	gab:108450707	gra:105793785	dzi:111275639	tcc:18614036
pper:18767155	pdul:117614083	pmum:103319615	pavi:110746271	mdm:103401537	pxb:103927700	fve:101293716	rcn:112165793	mnt:21387583	zju:107404842	qsu:111985422	qlo:115953009	jre:108981457	csv:101206737	cmo:103491385	bhj:120068376	cmos:111430648	cpep:111777799	cmax:111466301	mcha:111005676	vra:106753937	var:108320228	vun:114163215	gmx:100305981	gsj:114368741	ccaj:109789231	aprc:113846815	mtr:MTR_1g048080	cam:101510840	lja:Lj0g3v0074139.1	lang:109341421	ahf:112696420	adu:107459843	aip:107606045	mesc:110600645	hbr:110632888	jcu:105629331	rcu:8266046	pop:7470571	palz:118028941	peu:105108490	twl:119981709	cit:102628572	cic:CICLE_v10004491mg	pvy:116106680	ghi:107886583	gab:108450712	gra:105794037	dzi:111275644	tcc:18614482
pper:18767372	pdul:117614092	pmum:103319681	pavi:110746275	mdm:103401562	pxb:103927734	fve:101296318	rcn:112165795	mnt:21395153	zju:107404874	qsu:111985425	qlo:115953017	jre:108981464	csv:101212842	cmo:103491380	bhj:120068393	cmos:111430670	cpep:111777805	cmax:111466307	mcha:111005680	vra:106753941	var:108320238	vun:114163226	gmx:100500287	gsj:114368747	ccaj:109789320	aprc:113846832	mtr:MTR_1g048970	cam:101492251	lja:Lj0g3v0074359.1	lang:109341446	ahf:112696427	adu:107459841	aip:107606055	mesc:110600716	hbr:110632896	jcu:105629332	rcu:8289634	pop:7478548	palz:118028984	peu:105108515	twl:119981710	cit:102577988	cic:CICLE_v10005019mg	pvy:116106711	ghi:107886605	gab:108450714	gra:105794098	dzi:111275653	tcc:18614589
pper:18768163	pdul:117614099	pmum:103319694	pavi:110746281	mdm:103401614	pxb:103927763	fve:101296032	rcn:112165800	mnt:21395183	zju:107404915	qsu:111985431	qlo:115953029	jre:108981503	csv:101216935	cmo:103489908	bhj:120068396	cmos:111430678	cpep:111777808	cmax:111466366	mcha:111005734	vra:106753989	var:108320253	vun:114163228	gmx:100527423	gsj:114368784	ccaj:109789354	aprc:113846852	mtr:MTR_1g048990	cam:101500262	lja:Lj0g3v0075119.1	lang:109341458	ahf:112696431	adu:107459867	aip:107606079	mesc:110600717	hbr:110632898	jcu:105629334	rcu:8289671	pop:7465086	palz:118029001	peu:105108541	twl:119981748	cit:102616327	cic:CICLE_v10004891mg	pvy:116106713	ghi:107886635	gab:108450769	gra:105794169	dzi:111275656	tcc:18610844
pper:18767488	pdul:117614117	pmum:103319761	pavi:110746285	mdm:103401625	pxb:103927780	fve:101292747	rcn:112165808	mnt:21403825	zju:107404918	qsu:111985450	qlo:115953056	jre:108981519	csv:101222213	cmo:103489749	bhj:120068406	cmos:111430701	cpep:111777833	cmax:111466371	mcha:111005736	vra:106754001	var:108320272	vun:114163273	gmx:100527679	gsj:114368823	ccaj:109789364	aprc:113846854	mtr:MTR_1g050322	cam:101509769	lja:Lj0g3v0075349.1	lang:109341481	ahf:112696442	adu:107459872	aip:107606094	mesc:110600728	hbr:110632900	jcu:105629339	rcu:8275450	pop:7465087	palz:118029004	peu:105108543	twl:119981759	cit:102630583	cic:CICLE_v10005029mg	pvy:116106758	ghi:107886645	gab:108450798	gra:105794174	dzi:111275662	tcc:18614071
pper:18768949	pdul:117614119	pmum:103319766	pavi:110746312	mdm:103401697	pxb:103927794	fve:101293932	rcn:112165833	mnt:21403831	zju:107404941	qsu:111985478	qlo:115953067	jre:108981525	csv:101222687	cmo:103490577	bhj:120068425	cmos:111430719	cpep:111777863	cmax:111466389	mcha:111005770	vra:106754005	var:108320312	vun:114163292	gmx:100499776	gsj:114368832	ccaj:109789385	aprc:113846857	mtr:MTR_1g050352	cam:101509442	lja:Lj0g3v0075799.3	lang:109341515	ahf:112696444	adu:107459873	aip:107606104	mesc:110600730	hbr:110632911	jcu:105629358	rcu:8275451	pop:7485744	palz:118029015	peu:105108577	twl:119981785	cit:102621516	cic:CICLE_v10005602mg	pvy:116106813	ghi:107886647	gab:108450802	gra:105794280	dzi:111275672	tcc:18614000
pper:18768022	pdul:117614120	pmum:103319803	pavi:110746350	mdm:103401699	pxb:103927845	fve:101315274	rcn:112165840	mnt:21403848	zju:107404965	qsu:111985541	qlo:115953076	jre:108981586	csv:101207464	cmo:103489934	bhj:120068433	cmos:111430721	cpep:111777869	cmax:111466390	mcha:111005764	vra:106754045	var:108320348	vun:114163300	gmx:100305728	gsj:114368849	ccaj:109789398	aprc:113846897	mtr:MTR_1g050432	cam:101511473	lja:Lj0g3v0076029.1	lang:109341532	ahf:112696466	adu:107459883	aip:107606109	mesc:110600757	hbr:110632966	jcu:105629360	rcu:8275456	pop:7485748	palz:118029022	peu:105108599	twl:119981791	cit:102622489	cic:CICLE_v10028700mg	pvy:116106825	ghi:107886672	gab:108450817	gra:105794828	dzi:111275677	tcc:18613280
pper:18767709	pdul:117614122	pmum:103319807	pavi:110746383	mdm:103401762	pxb:103927847	fve:101291564	rcn:112165883	mnt:21403877	zju:107404974	qsu:111985561	qlo:115953099	jre:108981615	csv:101209832	cmo:103490047	bhj:120068443	cmos:111430750	cpep:111777875	cmax:111466399	mcha:111005799	vra:106754062	var:108320403	vun:114163307	gmx:100305986	gsj:114368861	ccaj:109789415	aprc:113846902	mtr:MTR_1g050462	cam:101502687	lja:Lj0g3v0076349.1	lang:109341547	ahf:112696491	adu:107459891	aip:107606139	mesc:110600765	hbr:110632978	jcu:105629407	rcu:8275479	pop:7485749	palz:118029036	peu:105108645	twl:119981793	cit:102630183	cic:CICLE_v10028098mg	pvy:116106872	ghi:107886685	gab:108450902	gra:105794850	dzi:111275699	tcc:18613746
pper:18767650	pdul:117614131	pmum:103319820	pavi:110746473	mdm:103401791	pxb:103927891	fve:101292155	rcn:112165893	mnt:21403901	zju:107404976	qsu:111985631	qlo:115953110	jre:108981620	csv:101216458	cmo:103491174	bhj:120068454	cmos:111430756	cpep:111777887	cmax:111466406	mcha:111005803	vra:106754064	var:108320415	vun:114163303	gmx:100500292	gsj:114368868	ccaj:109789418	aprc:113846904	mtr:MTR_1g050700	cam:101501849	lja:Lj0g3v0076409.1	lang:109341589	ahf:112696537	adu:107459910	aip:107606144	mesc:110600766	hbr:110632981	jcu:105629444	rcu:8275494	pop:7480050	palz:118029096	peu:105108647	twl:119981872	cit:102614479	cic:CICLE_v10030103mg	pvy:116106880	ghi:107886717	gab:108450931	gra:105795071	dzi:111275700	tcc:18613745
pper:18768043	pdul:117614135	pmum:103319826	pavi:110746479	mdm:103401840	pxb:103927901	fve:101298061	rcn:112165903	mnt:21387593	zju:107405055	qsu:111985641	qlo:115953141	jre:108981625	csv:101216704	cmo:103495934	bhj:120068466	cmos:111430770	cpep:111777885	cmax:111466441	mcha:111005830	vra:106754068	var:108320417	vun:114163308	gmx:100305992	gsj:114368887	ccaj:109789425	aprc:113846912	mtr:MTR_1g050530	cam:101501532	lja:Lj0g3v0076569.1	lang:109341706	ahf:112696556	adu:107459926	aip:107606166	mesc:110600767	hbr:110632989	jcu:105629505	rcu:8275503	pop:7463833	palz:118029097	peu:105108693	twl:119981925	cit:102628369	cic:CICLE_v10028424mg	pvy:116106914	ghi:107886719	gab:108450960	gra:105795261	dzi:111275726	tcc:18613423
pper:18767590	pdul:117614150	pmum:103319857	pavi:110746481	mdm:103401855	pxb:103927908	fve:101307540	rcn:112165906	mnt:21387607	zju:107405079	qsu:111985648	qlo:115953197	jre:108981628	csv:101217637	cmo:103498677	bhj:120068470	cmos:111430773	cpep:111777902	cmax:111466481	mcha:111005853	vra:106754111	var:108320426	vun:114163316	gmx:100037449	gsj:114368925	ccaj:109789430	aprc:113846918	mtr:MTR_1g052405	cam:101495913	lja:Lj0g3v0077269.1	lang:109341762	ahf:112696599	adu:107459953	aip:107606172	mesc:110600768	hbr:110633060	jcu:105629565	rcu:8275508	pop:7463840	palz:118029172	peu:105108698	twl:119981962	cit:102629615	cic:CICLE_v10028955mg	pvy:116106922	ghi:107886732	gab:108451030	gra:105795320	dzi:111275729	tcc:18613096
pper:18767606	pdul:117614152	pmum:103319942	pavi:110746512	mdm:103401908	pxb:103927918	fve:101312764	rcn:112165915	mnt:21391415	zju:107405106	qsu:111985663	qlo:115953225	jre:108981645	csv:101220728	cmo:103493004	bhj:120068486	cmos:111430775	cpep:111777961	cmax:111466503	mcha:111005883	vra:106754170	var:108320470	vun:114163322	gmx:100527434	gsj:114368998	ccaj:109789436	aprc:113846929	mtr:MTR_1g052525	cam:101501219	lja:Lj0g3v0077269.2	lang:109341766	ahf:112696663	adu:107460021	aip:107606196	mesc:110600794	hbr:110633075	jcu:105629574	rcu:8275510	pop:7496819	palz:118029212	peu:105108720	twl:119981988	cit:102608947	cic:CICLE_v100277352m	pvy:116106951	ghi:107886733	gab:108451062	gra:105796404	dzi:111275735	tcc:18613208
pper:18767913	pdul:117614163	pmum:103319948	pavi:110746522	mdm:103401910	pxb:103927932	fve:101298359	rcn:112165926	mnt:21391422	zju:107405115	qsu:111985672	qlo:115953257	jre:108981661	csv:101203536	cmo:103496197	bhj:120068497	cmos:111430799	cpep:111778045	cmax:111466525	mcha:111005898	vra:106754169	var:108320482	vun:114163325	gmx:100500300	gsj:114369150	ccaj:109789480	aprc:113846939	mtr:MTR_1g052535	cam:101503240	lja:Lj0g3v0077589.1	lang:109341785	ahf:112696685	adu:107460025	aip:107606199	mesc:110600833	hbr:110633099	jcu:105629581	rcu:8277431	pop:7487846	palz:118029217	peu:105108752	twl:119981996	cit:102629711	cic:CICLE_v10030274mg	pvy:116106959	ghi:107886771	gab:108451200	gra:105796565	dzi:111275749	tcc:18613838
pper:18766859	pdul:117614166	pmum:103319986	pavi:110746549	mdm:103401954	pxb:103927965	fve:101296432	rcn:112165930	mnt:21405155	zju:107405120	qsu:111985675	qlo:115953263	jre:108981688	csv:101207805	cmo:103495870	bhj:120068504	cmos:111430820	cpep:111778069	cmax:111466529	mcha:111005906	vra:106754175	var:108320486	vun:114163333	gmx:100526924	gsj:114369174	ccaj:109789506	aprc:113846952	mtr:MTR_1g053160	cam:101502483	lja:Lj0g3v0077589.2	lang:109341839	ahf:112696695	adu:107460047	aip:107606210	mesc:110600842	hbr:110633141	jcu:105629639	rcu:8269225	pop:7496823	palz:118029242	peu:105108762	twl:119981997	cit:102624926	cic:CICLE_v10028382mg	pvy:116106961	ghi:107886795	gab:108451240	gra:105796575	dzi:111275786	tcc:18614492
pper:18767686	pdul:117614216	pmum:103319987	pavi:110746583	mdm:103401972	pxb:103928039	fve:101315087	rcn:112165944	mnt:21405173	zju:107405135	qsu:111985770	qlo:115953271	jre:108981857	csv:101212119	cmo:103496525	bhj:120068505	cmos:111430849	cpep:111778072	cmax:111466537	mcha:111005909	vra:106754176	var:108320499	vun:114163353	gmx:100037453	gsj:114369240	ccaj:109789522	aprc:113846953	mtr:MTR_1g053285	cam:101500783	lja:Lj0g3v0078099.1	lang:109341868	ahf:112696699	adu:107460046	aip:107606212	mesc:110600858	hbr:110633154	jcu:105629641	rcu:8266322	pop:7496827	palz:118029249	peu:105108767	twl:119982007	cit:102617322	cic:CICLE_v10028050mg	pvy:116107105	ghi:107886803	gab:108451604	gra:105797600	dzi:111275788	tcc:18614506
pper:18767344	pdul:117614220	pmum:103319988	pavi:110746597	mdm:103402026	pxb:103928058	fve:101306864	rcn:112165951	mnt:21405197	zju:107405151	qsu:111985817	qlo:115953282	jre:108981915	csv:101216621	cmo:103498440	bhj:120068511	cmos:111430854	cpep:111778088	cmax:111466549	mcha:111005910	vra:106754237	var:108320502	vun:114163364	gmx:100301901	gsj:114369247	ccaj:109789555	aprc:113846958	mtr:MTR_1g053900	cam:101489988	lja:Lj0g3v0078579.1	lang:109341995	ahf:112696701	adu:107460071	aip:107606215	mesc:110600856	hbr:110633188	jcu:105629653	rcu:8266344	pop:7456227	palz:118029238	peu:105108773	twl:119982008	cit:102618178	cic:CICLE_v10029272mg	pvy:116107121	ghi:107886804	gab:108451655	gra:105797605	dzi:111275798	tcc:18612736
pper:18768459	pdul:117614243	pmum:103320010	pavi:110746607	mdm:103402046	pxb:103928069	fve:101299229	rcn:112165963	mnt:21385369	zju:107405179	qsu:111985880	qlo:115953296	jre:108981953	csv:101218747	cmo:103492775	bhj:120068514	cmos:111430856	cpep:111778107	cmax:111466556	mcha:111005967	vra:106754279	var:108320503	vun:114163395	gmx:100500557	gsj:114369264	ccaj:109789595	aprc:113846963	mtr:MTR_1g054070	cam:101510089	lja:Lj0g3v0078859.2	lang:109342045	ahf:112696705	adu:107460089	aip:107606229	mesc:110600864	hbr:110633217	jcu:105629672	rcu:8266361	pop:7456230	palz:118029268	peu:105108784	twl:119982012	cit:102618945	cic:CICLE_v10029333mg	pvy:116107127	ghi:107886892	gab:108451690	gra:105797674	dzi:111275832	tcc:18612437
pper:18768921	pdul:117614276	pmum:103320020	pavi:110746609	mdm:103402175	pxb:103928070	fve:101309776	rcn:112165996	mnt:21391427	zju:107405196	qsu:111985885	qlo:115953300	jre:108981986	csv:101220567	cmo:103497244	bhj:120068528	cmos:111430858	cpep:111778139	cmax:111466574	mcha:111005981	vra:106754276	var:108320506	vun:114163594	gmx:100305741	gsj:114369281	ccaj:109789603	aprc:113846995	mtr:MTR_1g054305	cam:101502057	lja:Lj0g3v0079799.1	lang:109342059	ahf:112696732	adu:107460171	aip:107606248	mesc:110600868	hbr:110633226	jcu:105629673	rcu:8266369	pop:7495801	palz:118029299	peu:105108804	twl:119982020	cit:102620305	cic:CICLE_v10028052mg	pvy:116107134	ghi:107886923	gab:108451693	gra:105797717	dzi:111275864	tcc:18610808
pper:18766763	pdul:117614282	pmum:103320026	pavi:110746643	mdm:103402186	pxb:103928094	fve:101295944	rcn:112165998	mnt:21388021	zju:107405227	qsu:111985897	qlo:115953303	jre:108982018	csv:101221272	cmo:103495677	bhj:120068533	cmos:111430893	cpep:111778141	cmax:111466586	mcha:111005989	vra:106754280	var:108320521	vun:114163665	gmx:100500302	gsj:114369298	ccaj:109789639	aprc:113847024	mtr:MTR_1g054635	cam:101510411	lja:Lj0g3v0079949.1	lang:109337155	ahf:112696753	adu:107460208	aip:107606264	mesc:110600865	hbr:110633234	jcu:105629678	rcu:8266383	pop:7461690	palz:118029332	peu:105108814	twl:119982035	cit:102620591	cic:CICLE_v10029201mg	pvy:116107176	ghi:107886924	gab:108451766	gra:105797935	dzi:111275890	tcc:18610810
pper:18767487	pdul:117614285	pmum:103320041	pavi:110746662	mdm:103402218	pxb:103928185	fve:101296804	rcn:112166011	mnt:21409857	zju:107405264	qsu:111985940	qlo:115953335	jre:108982048	csv:101222925	cmo:103498607	bhj:120068571	cmos:111430906	cpep:111778174	cmax:111466600	mcha:111006001	vra:106754307	var:108320545	vun:114163778	gmx:100305486	gsj:114369315	ccaj:109789647	aprc:113847044	mtr:MTR_1g054660	cam:101490529	lja:Lj0g3v0080109.2	lang:109337181	ahf:112696754	adu:107460215	aip:107606285	mesc:110600884	hbr:110633320	jcu:105629689	rcu:8278252	pop:7492042	palz:118029333	peu:105108867	twl:119982052	cit:102626341	cic:CICLE_v10030402mg	pvy:116107181	ghi:107886929	gab:108451780	gra:105798311	dzi:111275891	tcc:18612203
pper:18767680	pdul:117614291	pmum:103320051	pavi:110746675	mdm:103402263	pxb:103928192	fve:101314134	rcn:112166033	mnt:21409888	zju:107405290	qsu:111985951	qlo:115953346	jre:108982076	csv:101203616	cmo:103492785	bhj:120068593	cmos:111430949	cpep:111778171	cmax:111466612	mcha:111006019	vra:106754352	var:108320564	vun:114163801	gmx:100305487	gsj:114369359	ccaj:109789680	aprc:113847053	mtr:MTR_1g054965	cam:101513637	lja:Lj0g3v0080529.1	lang:109337196	ahf:112696792	adu:107460223	aip:107606321	mesc:110600885	hbr:110633330	jcu:105629709	rcu:8278269	pop:7465026	palz:118029351	peu:105108897	twl:119982055	cit:102630185	cic:CICLE_v10029545mg	pvy:116107187	ghi:107886933	gab:108451790	gra:105798509	dzi:111275905	tcc:18611329
pper:18766558	pdul:117614320	pmum:103320067	pavi:110746716	mdm:103402265	pxb:103928194	fve:101292053	rcn:112166041	mnt:21409910	zju:107405296	qsu:111986007	qlo:115953377	jre:108982085	csv:101203857	cmo:103494530	bhj:120068690	cmos:111430954	cpep:111778178	cmax:111466617	mcha:111006024	vra:106754377	var:108320586	vun:114163805	gmx:100305743	gsj:114369375	ccaj:109789688	aprc:113847061	mtr:MTR_1g056520	cam:101504306	lja:Lj0g3v0083779.1	lang:109337204	ahf:112696796	adu:107460226	aip:107606372	mesc:110600906	hbr:110633355	jcu:105629809	rcu:8278304	pop:7465037	palz:118029373	peu:105108941	twl:119982057	cit:102631289	cic:CICLE_v10028055mg	pvy:116107203	ghi:107886934	gab:108451796	gra:105799057	dzi:111275910	tcc:18611330
pper:18767078	pdul:117614367	pmum:103320083	pavi:110746737	mdm:103402324	pxb:103928224	fve:101314502	rcn:112166070	mnt:21409911	zju:107405380	qsu:111982897	qlo:115953378	jre:108982100	csv:101207146	cmo:103496583	bhj:120068722	cmos:111431010	cpep:111778179	cmax:111466635	mcha:111006033	vra:106754399	var:108320603	vun:114163837	gmx:100527183	gsj:114369381	ccaj:109789699	aprc:113847065	mtr:MTR_1g105090	cam:101492020	lja:Lj0g3v0083779.2	lang:109337260	ahf:112696804	adu:107460234	aip:107606384	mesc:110600907	hbr:110633361	jcu:105629820	rcu:8288974	pop:7492063	palz:118029375	peu:105108954	twl:119982058	cit:102608173	cic:CICLE_v10028086mg	pvy:116107204	ghi:107886967	gab:108451804	gra:105799604	dzi:111275918	tcc:18613022
pper:18768178	pdul:117614400	pmum:103320103	pavi:110746778	mdm:103402362	pxb:103928327	fve:105351678	rcn:112166100	mnt:21409945	zju:107405393	qsu:111986059	qlo:115953386	jre:108982171	csv:101207635	cmo:103494935	bhj:120068892	cmos:111431017	cpep:111778183	cmax:111466721	mcha:111006037	vra:106754413	var:108320635	vun:114163843	gmx:100305745	gsj:114369390	ccaj:109789738	aprc:113847072	mtr:MTR_1g058390	cam:101515473	lja:Lj0g3v0083779.3	lang:109337330	ahf:112696816	adu:107460236	aip:107606412	mesc:110600916	hbr:110633364	jcu:105629821	rcu:8288975	pop:7478652	palz:118029407	peu:105109002	twl:119982059	cit:102611122	cic:CICLE_v10029184mg	pvy:116107208	ghi:107886969	gab:108451844	gra:105799687	dzi:111275988	tcc:18613241
pper:18768970	pdul:117614416	pmum:103320128	pavi:110746844	mdm:103402526	pxb:103928328	fve:101306271	rcn:112166102	mnt:21409958	zju:107405467	qsu:111986093	qlo:115953396	jre:108982275	csv:101208124	cmo:103494946	bhj:120068939	cmos:111431024	cpep:111778191	cmax:111466821	mcha:111006048	vra:106754422	var:108320638	vun:114163844	gmx:100527185	gsj:114369393	ccaj:109789741	aprc:113847081	mtr:MTR_1g059660	cam:101506130	lja:Lj0g3v0084229.1	lang:109337360	ahf:112696850	adu:107460257	aip:107606700	mesc:110600899	hbr:110633369	jcu:105629823	rcu:8288993	pop:7478666	palz:118029409	peu:105109012	twl:119982065	cit:102618368	cic:CICLE_v10028354mg	pvy:116107214	ghi:107886974	gab:108451858	gra:105799714	dzi:111276007	tcc:18610719
pper:18768059	pdul:117614420	pmum:103320145	pavi:110746991	mdm:103402581	pxb:103928333	fve:101306754	rcn:112166110	mnt:21409975	zju:107405472	qsu:111986103	qlo:115953397	jre:108982289	csv:101221974	cmo:103495349	bhj:120068966	cmos:111431035	cpep:111778226	cmax:111466825	mcha:111006054	vra:106754429	var:108320642	vun:114163842	gmx:100499794	gsj:114369413	ccaj:109789759	aprc:113847136	mtr:MTR_1g059670	cam:101512574	lja:Lj0g3v0084279.1	lang:109337387	ahf:112696861	adu:107460259	aip:107606868	mesc:110600924	hbr:110633381	jcu:105629826	rcu:8289006	pop:7478680	palz:118029430	peu:105109018	twl:119982089	cit:102624928	cic:CICLE_v10027854mg	pvy:116107216	ghi:107886975	gab:108451903	gra:105799728	dzi:111276036	tcc:18611201
pper:18766160	pdul:117614450	pmum:103320170	pavi:110747089	mdm:103402607	pxb:103928348	fve:101308504	rcn:112166134	mnt:21399600	zju:107405479	qsu:111986120	qlo:115953402	jre:108982302	csv:101212363	cmo:103495336	bhj:120068995	cmos:111431043	cpep:111778236	cmax:111466839	mcha:111006060	vra:106754466	var:108320643	vun:114163927	gmx:100305490	gsj:114369416	ccaj:109789786	aprc:113847138	mtr:MTR_1g059830	cam:101506787	lja:Lj0g3v0086639.1	lang:109337403	ahf:112696866	adu:107460263	aip:107606920	mesc:110600945	hbr:110633420	jcu:105629834	rcu:8289019	pop:7470774	palz:118029435	peu:105109026	twl:119982123	cit:102630794	cic:CICLE_v10030439mg	pvy:116107221	ghi:107886985	gab:108451904	gra:105799833	dzi:111276040	tcc:18611028
pper:18766290	pdul:117614458	pmum:103320177	pavi:110747107	mdm:103402612	pxb:103928397	fve:101309087	rcn:112166140	mnt:21399624	zju:107405495	qsu:111986192	qlo:115953412	jre:108982305	csv:101222138	cmo:103495165	bhj:120069012	cmos:111431057	cpep:111778260	cmax:111466842	mcha:111006071	vra:106754509	var:108320644	vun:114163939	gmx:100305746	gsj:114369424	ccaj:109789807	aprc:113847159	mtr:MTR_1g059970	cam:101501945	lja:Lj0g3v0086919.1	lang:109337571	ahf:112696869	adu:107460266	aip:107607048	mesc:110600991	hbr:110633449	jcu:105629840	rcu:8258137	pop:7470782	palz:118029452	peu:105109030	twl:119982124	cit:102614378	cic:CICLE_v10028384mg	pvy:116107231	ghi:107887010	gab:108451932	gra:105799937	dzi:111276044	tcc:18612034
pper:18768788	pdul:117614467	pmum:103320193	pavi:110747135	mdm:103402614	pxb:103928451	fve:101314504	rcn:112166142	mnt:21387315	zju:107405503	qsu:111986237	qlo:115953417	jre:108982373	csv:101209833	cmo:103496086	bhj:120069020	cmos:111431070	cpep:111778275	cmax:111466846	mcha:111006072	vra:106754550	var:108320658	vun:114163940	gmx:100037462	gsj:114369427	ccaj:109789811	aprc:113847166	mtr:MTR_1g060010	cam:101507223	lja:Lj0g3v0087419.1	lang:109337590	ahf:112696892	adu:107460293	aip:107607290	mesc:110600993	hbr:110633464	jcu:105629858	rcu:8277362	pop:7478688	palz:118029456	peu:105109055	twl:119982130	cit:102616721	cic:CICLE_v10028141mg	pvy:116107269	ghi:107887049	gab:108451987	gra:105800229	dzi:111276047	tcc:18613076
pper:18768002	pdul:117614471	pmum:103320198	pavi:110747173	mdm:103402626	pxb:103928461	fve:101314793	rcn:112166143	mnt:21389609	zju:107405509	qsu:111986267	qlo:115953423	jre:108982377	csv:101210330	cmo:103497128	bhj:120069025	cmos:111431096	cpep:111778299	cmax:111466855	mcha:111006077	vra:106754576	var:108320684	vun:114163942	gmx:100526934	gsj:114369429	ccaj:109789809	aprc:113847182	mtr:MTR_1g060610	cam:101514187	lja:Lj0g3v0087419.2	lang:109337597	ahf:112696896	adu:107460318	aip:107607475	mesc:110600999	hbr:110633476	jcu:105629926	rcu:8277419	pop:7487522	palz:118029461	peu:105109059	twl:119982135	cit:102618460	cic:CICLE_v10029017mg	pvy:116107271	ghi:107887050	gab:108451995	gra:105800539	dzi:111276053	tcc:18614141
pper:18768545	pdul:117614488	pmum:103320200	pavi:110747223	mdm:103402635	pxb:103928484	fve:101302119	rcn:112166164	mnt:21389621	zju:107405520	qsu:111986402	qlo:115953439	jre:108982386	csv:101211315	cmo:103497944	bhj:120069028	cmos:111431120	cpep:111778397	cmax:111466857	mcha:111006075	vra:106754610	var:108320688	vun:114163954	gmx:100500567	gsj:114369455	ccaj:109789866	aprc:113847191	mtr:MTR_1g061080	cam:101508167	lja:Lj0g3v0087419.3	lang:109337628	ahf:112696898	adu:107460327	aip:107607603	mesc:110601000	hbr:110633530	jcu:105629927	rcu:8277436	pop:7485114	palz:118029477	peu:105109090	twl:119982146	cit:102626052	cic:CICLE_v10029044mg	pvy:116107290	ghi:107887149	gab:108451996	gra:105800558	dzi:111276073	tcc:18614179
pper:18768769	pdul:117614545	pmum:103320204	pavi:110747241	mdm:103402644	pxb:103928516	fve:101293037	rcn:112166170	mnt:21407669	zju:107405548	qsu:111986420	qlo:115953440	jre:108982438	csv:101213726	cmo:103498700	bhj:120069048	cmos:111431193	cpep:111778456	cmax:111466874	mcha:111006082	vra:106754642	var:108320748	vun:114163958	gmx:100305496	gsj:114369462	ccaj:109789874	aprc:113847199	mtr:MTR_1g061800	cam:101501733	lja:Lj0g3v0087419.5	lang:109337658	ahf:112696904	adu:107460393	aip:107607985	mesc:110601001	hbr:110633533	jcu:105629931	rcu:8265824	pop:7459161	palz:118029483	peu:105109113	twl:119982147	cit:102611521	cic:CICLE_v100282841m	pvy:116107351	ghi:107887169	gab:108452002	gra:105800954	dzi:111276074	tcc:18611871
pper:18766612	pdul:117614549	pmum:103320238	pavi:110747275	mdm:103402664	pxb:103928519	fve:101297290	rcn:112166182	mnt:21407725	zju:107405573	qsu:111986441	qlo:115953465	jre:108982496	csv:101204916	cmo:103498457	bhj:120069080	cmos:111431208	cpep:111778458	cmax:111466918	mcha:111006093	vra:106754653	var:108320755	vun:114163967	gmx:100305752	gsj:114369485	ccaj:109789881	aprc:113847216	mtr:MTR_1g061850	cam:101493566	lja:Lj0g3v0087579.1	lang:109337661	ahf:112696908	adu:107460402	aip:107607987	mesc:110601006	hbr:110633551	jcu:105629944	rcu:8265836	pop:7480369	palz:118029525	peu:105109160	twl:119982157	cit:102614099	cic:CICLE_v10028779mg	pvy:116107353	ghi:107887190	gab:108452007	gra:105801031	dzi:111276081	tcc:18613337
pper:18769654	pdul:117614553	pmum:103320239	pavi:110747297	mdm:103402685	pxb:103928520	fve:101308816	rcn:112166194	mnt:21407782	zju:107405616	qsu:111986453	qlo:115953467	jre:108982508	csv:101205552	cmo:103496638	bhj:120069089	cmos:111431219	cpep:111778506	cmax:111466926	mcha:111006104	vra:106754655	var:108320767	vun:114163997	gmx:100306520	gsj:114369548	ccaj:109789882	aprc:113847230	mtr:MTR_1g062190	cam:101511479	lja:Lj0g3v0087579.2	lang:109337666	ahf:112696918	adu:107460406	aip:107608016	mesc:110601013	hbr:110633552	jcu:105629946	rcu:8265851	pop:7457659	palz:118029536	peu:105109202	twl:119982173	cit:102626343	cic:CICLE_v10028123mg	pvy:116107391	ghi:107887200	gab:108452029	gra:105801182	dzi:111276203	tcc:18610692
pper:18771858	pdul:117614584	pmum:103320249	pavi:110747431	mdm:103402693	pxb:103928521	fve:101292459	rcn:112166211	mnt:21407786	zju:107405618	qsu:111986455	qlo:115953528	jre:108982563	csv:101212924	cmo:103493630	bhj:120069117	cmos:111431221	cpep:111778511	cmax:111466934	mcha:111006106	vra:106754670	var:108320790	vun:114164008	gmx:100306266	gsj:114369569	ccaj:109789883	aprc:113847238	mtr:MTR_1g062300	cam:101505479	lja:Lj0g3v0089829.1	lang:109337679	ahf:112696929	adu:107460407	aip:107608020	mesc:110601031	hbr:110633565	jcu:105629961	rcu:8265854	pop:7471708	palz:118029542	peu:105109228	twl:119982178	cit:102626934	cic:CICLE_v10028594mg	pvy:116107442	ghi:107887214	gab:108452037	gra:105802137	dzi:111276354	tcc:18611408
pper:18769310	pdul:117614597	pmum:103320255	pavi:110747481	mdm:103402698	pxb:103928522	fve:101296815	rcn:112166263	mnt:21407791	zju:107405622	qsu:111986526	qlo:115953537	jre:108982577	csv:101214128	cmo:103496476	bhj:120069136	cmos:111431231	cpep:111778523	cmax:111466971	mcha:111006119	vra:106754686	var:108320792	vun:114164015	gmx:100500315	gsj:114369581	ccaj:109789885	aprc:113847243	mtr:MTR_1g063070	cam:101512346	lja:Lj0g3v0089839.1	lang:109337761	ahf:112696993	adu:107460408	aip:107608043	mesc:110601035	hbr:110633570	jcu:105630008	rcu:8270608	pop:7496895	palz:118029640	peu:105109229	twl:119982197	cit:102577984	cic:CICLE_v10029699mg	pvy:116107457	ghi:107887219	gab:108452063	gra:105802425	dzi:111276357	tcc:18614659
pper:18770789	pdul:117614603	pmum:103320256	pavi:110747499	mdm:103402711	pxb:103928524	fve:101294886	rcn:112166265	mnt:21407795	zju:107405691	qsu:111986551	qlo:115953554	jre:108982590	csv:101217716	cmo:103495788	bhj:120069165	cmos:111431267	cpep:111778526	cmax:111466972	mcha:111006203	vra:106754697	var:108320796	vun:114164027	gmx:100500060	gsj:114369620	ccaj:109789886	aprc:113847253	mtr:MTR_1g063080	cam:101495702	lja:Lj0g3v0091129.1	lang:109337765	ahf:112696996	adu:107460422	aip:107608066	mesc:110601036	hbr:110633579	jcu:105630020	rcu:8270610	pop:7479685	palz:118029684	peu:105109291	twl:119982198	cit:102622999	cic:CICLE_v10029227mg	pvy:116107479	ghi:107887243	gab:108452072	gra:105802493	dzi:111276448	tcc:18611684
pper:18770835	pdul:117614604	pmum:103320285	pavi:110747526	mdm:103402724	pxb:103928525	fve:101295456	rcn:112166266	mnt:21391380	zju:107405761	qsu:111986591	qlo:115953633	jre:108982616	csv:101219060	cmo:103493738	bhj:120069213	cmos:111431281	cpep:111778534	cmax:111466992	mcha:111006220	vra:106754706	var:108320798	vun:114164033	gmx:100500317	gsj:114369653	ccaj:109789910	aprc:113847254	mtr:MTR_1g063100	cam:101499819	lja:Lj0g3v0091139.1	lang:109337789	ahf:112697003	adu:107460423	aip:107608080	mesc:110601053	hbr:110633580	jcu:105630026	rcu:8270642	pop:7490658	palz:118029685	peu:105109302	twl:119982217	cit:102623285	cic:CICLE_v10028497mg	pvy:116107484	ghi:107887244	gab:108452092	gra:105802910	dzi:111276449	tcc:18613710
pper:18769685	pdul:117614610	pmum:103320288	pavi:110747541	mdm:103402725	pxb:103928528	fve:101298362	rcn:112166285	mnt:21391387	zju:107405781	qsu:111986618	qlo:115953646	jre:108982683	csv:101219300	cmo:103496964	bhj:120069214	cmos:111431289	cpep:111778552	cmax:111467031	mcha:111006224	vra:106754715	var:108320834	vun:114164034	gmx:100526944	gsj:114369654	ccaj:109789922	aprc:113847267	mtr:MTR_1g063240	cam:101515369	lja:Lj0g3v0091599.1	lang:109337791	ahf:112697048	adu:107460496	aip:107608111	mesc:110601083	hbr:110633595	jcu:105630065	rcu:8270649	pop:7479723	palz:118029699	peu:105109321	twl:119982325	cit:102617325	cic:CICLE_v100301612m	pvy:116107488	ghi:107887256	gab:108452119	gra:105802984	dzi:111276495	tcc:18614319
pper:18770595	pdul:117614622	pmum:103320330	pavi:110747576	mdm:103402735	pxb:103928549	fve:101303647	rcn:112166309	mnt:21395805	zju:107405810	qsu:111986619	qlo:115953684	jre:108982685	csv:101203294	cmo:103496408	bhj:120069230	cmos:111431318	cpep:111778555	cmax:111467071	mcha:111006254	vra:106754726	var:108320838	vun:114164054	gmx:547937	gsj:114369663	ccaj:109789930	aprc:113847268	mtr:MTR_1g063350	cam:101505712	lja:Lj0g3v0091839.1	lang:109337802	ahf:112697059	adu:107460498	aip:107608124	mesc:110601087	hbr:110633617	jcu:105630099	rcu:8258507	pop:7479727	palz:118029710	peu:105109340	twl:119982332	cit:102618853	cic:CICLE_v10030225mg	pvy:116107489	ghi:107887273	gab:108452120	gra:105803561	dzi:111276505	tcc:18611884
pper:18770036	pdul:117614646	pmum:103320340	pavi:110747593	mdm:103402781	pxb:103928554	fve:101309590	rcn:112166373	mnt:21399659	zju:107405812	qsu:111986637	qlo:115953691	jre:108982686	csv:101205245	cmo:103493541	bhj:120069243	cmos:111431343	cpep:111778568	cmax:111467147	mcha:111006262	vra:106754761	var:108320841	vun:114164055	gmx:100499811	gsj:114369687	ccaj:109789953	aprc:113847273	mtr:MTR_1g064230	cam:101491797	lja:Lj0g3v0094509.1	lang:109337828	ahf:112697068	adu:107460509	aip:107608128	mesc:110601100	hbr:110633647	jcu:105630100	rcu:8258526	pop:7479997	palz:118029719	peu:105109346	twl:119982352	cit:102619151	cic:CICLE_v10028552mg	pvy:116107495	ghi:107887291	gab:108452170	gra:105804201	dzi:111276527	tcc:18612266
pper:18771013	pdul:117614648	pmum:103320360	pavi:110747616	mdm:103402801	pxb:103928558	fve:101314514	rcn:112166378	mnt:21385296	zju:107405790	qsu:111986646	qlo:115953692	jre:108982762	csv:101206910	cmo:103494041	bhj:120069256	cmos:111431406	cpep:111778576	cmax:111467157	mcha:111006320	vra:106754768	var:108320864	vun:114164058	gmx:100500323	gsj:114369718	ccaj:109789955	aprc:113847278	mtr:MTR_1g064320	cam:101514830	lja:Lj0g3v0094529.1	lang:109337878	ahf:112697065	adu:107460520	aip:107608184	mesc:110601110	hbr:110633651	jcu:105630101	rcu:8261849	pop:7472004	palz:118029723	peu:105109363	twl:119982373	cit:102621051	cic:CICLE_v100298792m	pvy:116107513	ghi:107887310	gab:108452190	gra:105804240	dzi:111276589	tcc:18612079
pper:18770437	pdul:117614701	pmum:103320367	pavi:110747654	mdm:103402818	pxb:103928559	fve:101315097	rcn:112166383	mnt:21388005	zju:107405836	qsu:111986658	qlo:115953720	jre:108982805	csv:101208854	cmo:103496095	bhj:120069294	cmos:111431427	cpep:111778612	cmax:111467192	mcha:111006356	vra:106754786	var:108320872	vun:114164065	gmx:100037476	gsj:114369731	ccaj:109789958	aprc:113847307	mtr:MTR_1g066930	cam:101515155	lja:Lj0g3v0094799.1	lang:109337895	ahf:112697074	adu:107460543	aip:107608250	mesc:110601121	hbr:110633679	jcu:105630102	rcu:8261877	pop:7480667	palz:118029733	peu:105109374	twl:119982372	cit:102628942	cic:CICLE_v10028540mg	pvy:116107514	ghi:107887321	gab:108452192	gra:105761018	dzi:111276590	tcc:18612082
pper:18769335	pdul:117614731	pmum:103320416	pavi:110747709	mdm:103402827	pxb:103928589	fve:101311798	rcn:112166463	mnt:21400465	zju:107405853	qsu:111986665	qlo:115953752	jre:108982841	csv:101216778	cmo:103494075	bhj:120069315	cmos:111431433	cpep:111778673	cmax:111467197	mcha:111006367	vra:106754828	var:108320882	vun:114164079	gmx:100500580	gsj:114369734	ccaj:109789970	aprc:113847319	mtr:MTR_1g067180	cam:101504309	lja:Lj0g3v0095109.1	lang:109337897	ahf:112697092	adu:107460578	aip:107608312	mesc:110601134	hbr:110633704	jcu:105630103	rcu:8286677	pop:7480694	palz:118029738	peu:105109375	twl:119982413	cit:102621521	cic:CICLE_v10029222mg	pvy:116107523	ghi:107887344	gab:108452227	gra:105761162	dzi:111276656	tcc:18612333
pper:18770949	pdul:117614745	pmum:103320498	pavi:110747752	mdm:103402870	pxb:103928607	fve:101297958	rcn:112166475	mnt:21400470	zju:107405855	qsu:111986712	qlo:115953753	jre:108982864	csv:101218434	cmo:103496957	bhj:120069323	cmos:111431434	cpep:111778687	cmax:111467200	mcha:111006379	vra:106754843	var:108320887	vun:114164092	gmx:100305764	gsj:114369811	ccaj:109789981	aprc:113847337	mtr:MTR_1g067200	cam:101495493	lja:Lj0g3v0095109.2	lang:109337935	ahf:112697112	adu:107460579	aip:107608375	mesc:110601142	hbr:110633730	jcu:105630124	rcu:8286679	pop:7480710	palz:118029794	peu:105109386	twl:119982435	cit:102608177	cic:CICLE_v10028107mg	pvy:116107534	ghi:107887353	gab:108452206	gra:105761224	dzi:111276722	tcc:18612334
pper:18770729	pdul:117614747	pmum:103320508	pavi:110747778	mdm:103402879	pxb:103928660	fve:101297379	rcn:112166484	mnt:21400487	zju:107405876	qsu:111986718	qlo:115953799	jre:108982946	csv:101219539	cmo:103497257	bhj:120069321	cmos:111431444	cpep:111778721	cmax:111467206	mcha:111006386	vra:106754930	var:108320890	vun:114164096	gmx:100037478	gsj:114369861	ccaj:109789989	aprc:113847348	mtr:MTR_1g068845	cam:101488563	lja:Lj0g3v0095619.1	lang:109337965	ahf:112697116	adu:107460586	aip:107608449	mesc:110601157	hbr:110633756	jcu:105630136	rcu:8286718	pop:7480730	palz:118029837	peu:105109394	twl:119982441	cit:102606995	cic:CICLE_v10030175mg	pvy:116107567	ghi:107887371	gab:108452258	gra:105761243	dzi:111276723	tcc:18611694
pper:18769641	pdul:117614765	pmum:103320513	pavi:110747813	mdm:103402891	pxb:103928661	fve:101300766	rcn:112166520	mnt:21396889	zju:107405900	qsu:111986722	qlo:115953804	jre:108983005	csv:101221820	cmo:103497577	bhj:120069328	cmos:111431480	cpep:111778749	cmax:111467208	mcha:111006398	vra:106754957	var:108320893	vun:114164102	gmx:100499814	gsj:114369882	ccaj:109790023	aprc:113847361	mtr:MTR_1g068960	cam:101505820	lja:Lj0g3v0096039.1	lang:109337968	ahf:112697170	adu:107460607	aip:107608488	mesc:110601180	hbr:110633777	jcu:105630182	rcu:8286729	pop:7468765	palz:118029850	peu:105109409	twl:119982450	cit:102616056	cic:CICLE_v10029280mg	pvy:116107646	ghi:107887388	gab:108452323	gra:105762182	dzi:111276726	tcc:18612444
pper:18770598	pdul:117614785	pmum:103320534	pavi:110747802	mdm:103402902	pxb:103928679	fve:101301051	rcn:112166549	mnt:21396909	zju:107405949	qsu:111986756	qlo:115953805	jre:108983012	csv:101202976	cmo:103494643	bhj:120069334	cmos:111431489	cpep:111778784	cmax:111467209	mcha:111006430	vra:106754980	var:108320895	vun:114164132	gmx:100306022	gsj:114369885	ccaj:109790084	aprc:113847400	mtr:MTR_1g069235	cam:101509450	lja:Lj0g3v0098249.1	lang:109337971	ahf:112697187	adu:107460618	aip:107608565	mesc:110601204	hbr:110633803	jcu:105630184	rcu:8264547	pop:7467834	palz:118029852	peu:105109452	twl:119982454	cit:102621724	cic:CICLE_v10029116mg	pvy:116107665	ghi:107887391	gab:108452333	gra:105764858	dzi:111276728	tcc:18613356
pper:18769596	pdul:117614770	pmum:103320540	pavi:110747983	mdm:103402925	pxb:103928712	fve:101303452	rcn:112166553	mnt:21392432	zju:107406027	qsu:111986760	qlo:115953894	jre:108983060	csv:101204187	cmo:103492033	bhj:120069353	cmos:111431496	cpep:111778792	cmax:111467228	mcha:111006453	vra:106754985	var:108320907	vun:114164138	gmx:100499815	gsj:114369899	ccaj:109790086	aprc:113847410	mtr:MTR_1g069240	cam:101513420	lja:Lj0g3v0100509.1	lang:109337993	ahf:112697196	adu:107460627	aip:107608643	mesc:110601206	hbr:110633804	jcu:105630186	rcu:8264559	pop:7466419	palz:118029870	peu:105109463	twl:119982456	cit:102631297	cic:CICLE_v10030138mg	pvy:116107678	ghi:107887404	gab:108452345	gra:105765883	dzi:111276729	tcc:18613772
pper:18769165	pdul:117614824	pmum:103320562	pavi:110748015	mdm:103402940	pxb:103928713	fve:101305509	rcn:112166560	mnt:21403575	zju:107406033	qsu:111986767	qlo:115953899	jre:108983070	csv:101204677	cmo:103497637	bhj:120069354	cmos:111431501	cpep:111778795	cmax:111467271	mcha:111006462	vra:106754998	var:108320908	vun:114164181	gmx:100500583	gsj:114369915	ccaj:109790121	aprc:113847419	mtr:MTR_1g069255	cam:101498320	lja:Lj0g3v0100739.1	lang:109337995	ahf:112697198	adu:107460628	aip:107608659	mesc:110601232	hbr:110633808	jcu:105630203	rcu:8264562	pop:7467864	palz:118029888	peu:105109464	twl:119982505	cit:102610823	cic:CICLE_v10029551mg	pvy:116107689	ghi:107887413	gab:108452385	gra:105766331	dzi:111276734	tcc:18613362
pper:18770654	pdul:117614846	pmum:103320566	pavi:110748041	mdm:103403002	pxb:103928726	fve:101306274	rcn:112166568	mnt:21403588	zju:107406034	qsu:111986772	qlo:115953950	jre:108983075	csv:101208049	cmo:103496658	bhj:120069358	cmos:111431516	cpep:111778852	cmax:111467286	mcha:111006463	vra:106755013	var:108320924	vun:114164188	gmx:100527463	gsj:114369924	ccaj:109790127	aprc:113847436	mtr:MTR_1g069465	cam:101494214	lja:Lj0g3v0101299.1	lang:109338010	ahf:112697205	adu:107460694	aip:107608660	mesc:110601236	hbr:110633815	jcu:105630207	rcu:8264565	pop:7463155	palz:118029908	peu:105109485	twl:119982525	cit:102619153	cic:CICLE_v10029424mg	pvy:116107711	ghi:107887433	gab:108452429	gra:105766518	dzi:111276759	tcc:18612555
pper:18769164	pdul:117614859	pmum:103320580	pavi:110748068	mdm:103403043	pxb:103928816	fve:101304324	rcn:112166577	mnt:21403609	zju:107406054	qsu:111986797	qlo:115953977	jre:108983088	csv:101210245	cmo:103493988	bhj:120069360	cmos:111431574	cpep:111778860	cmax:111467301	mcha:111006518	vra:106755131	var:108320927	vun:114164190	gmx:100500072	gsj:114369927	ccaj:109790131	aprc:113847438	mtr:MTR_1g069575	cam:101501420	lja:Lj0g3v0102219.1	lang:109338029	ahf:112697206	adu:107460700	aip:107608697	mesc:110601256	hbr:110633843	jcu:105630219	rcu:8264727	pop:7495123	palz:118029909	peu:105109497	twl:119982542	cit:102619441	cic:CICLE_v10029330mg	pvy:116107724	ghi:107887448	gab:108452566	gra:105766636	dzi:111276780	tcc:18613606
pper:18770492	pdul:117614861	pmum:103320621	pavi:110748088	mdm:103403045	pxb:103928835	fve:101314217	rcn:112166578	mnt:21403620	zju:107406059	qsu:111986798	qlo:115954001	jre:108983089	csv:101210740	cmo:103494548	bhj:120069367	cmos:111431576	cpep:111778863	cmax:111467324	mcha:111006532	vra:106755177	var:108320987	vun:114164202	gmx:100500328	gsj:114369935	ccaj:109790134	aprc:113847450	mtr:MTR_1g069675	cam:101515372	lja:Lj0g3v0102409.1	lang:109338046	ahf:112697250	adu:107460703	aip:107608728	mesc:110601263	hbr:110633845	jcu:105630229	rcu:8289135	pop:7495139	palz:118029934	peu:105109508	twl:119982560	cit:102624252	cic:CICLE_v10029515mg	pvy:116107733	ghi:107887602	gab:108452584	gra:105766728	dzi:111276789	tcc:18614321
pper:18770069	pdul:117614888	pmum:103320625	pavi:110748156	mdm:103403050	pxb:103928918	fve:101309491	rcn:112166604	mnt:21403624	zju:107406063	qsu:111986830	qlo:115954019	jre:108983130	csv:101211725	cmo:103493563	bhj:120069397	cmos:111431613	cpep:111778881	cmax:111467335	mcha:111006537	vra:106755178	var:108321030	vun:114164231	gmx:100500584	gsj:114369952	ccaj:109790137	aprc:113847462	mtr:MTR_1g070375	cam:101497792	lja:Lj0g3v0102419.1	lang:109338053	ahf:112697302	adu:107460719	aip:107608729	mesc:110601306	hbr:110633846	jcu:105630218	rcu:8289146	pop:7461786	palz:118029960	peu:105109502	twl:119982565	cit:102627208	cic:CICLE_v10028245mg	pvy:116107747	ghi:107887623	gab:108452586	gra:105766810	dzi:111276786	tcc:18612602
pper:18769115	pdul:117614891	pmum:103320629	pavi:110748160	mdm:103403064	pxb:103928925	fve:101291375	rcn:112166681	mnt:21385254	zju:107406100	qsu:111986841	qlo:115954053	jre:108983133	csv:101223159	cmo:103501655	bhj:120069416	cmos:111431645	cpep:111778904	cmax:111467340	mcha:111006541	vra:106755183	var:108321047	vun:114164255	gmx:100306024	gsj:114369964	ccaj:109790147	aprc:113847474	mtr:MTR_1g070495	cam:101507756	lja:Lj0g3v0102959.1	lang:109338073	ahf:112697308	adu:107460784	aip:107608748	mesc:110601308	hbr:110633850	jcu:105630248	rcu:8289348	pop:7461791	palz:118029950	peu:105109533	twl:119982599	cit:102626434	cic:CICLE_v10029499mg	pvy:116107752	ghi:107887770	gab:108452588	gra:105766819	dzi:111276801	tcc:18612935
pper:18769280	pdul:117614921	pmum:103320634	pavi:110748179	mdm:103403091	pxb:103928944	fve:101294400	rcn:112166691	mnt:21387959	zju:107406109	qsu:111986886	qlo:115954071	jre:108983184	csv:101205949	cmo:103501539	bhj:120069427	cmos:111431660	cpep:111778925	cmax:111467363	mcha:111006556	vra:106755182	var:108321060	vun:114164263	gmx:100037481	gsj:114369967	ccaj:109790143	aprc:113847478	mtr:MTR_1g070505	cam:101489467	lja:Lj0g3v0104279.1	lang:109338080	ahf:112697313	adu:107460808	aip:107608757	mesc:110601320	hbr:110633867	jcu:105630249	rcu:8289443	pop:7461813	palz:118030015	peu:105109541	twl:119982605	cit:102613998	cic:CICLE_v100285662m	pvy:116107761	ghi:107887779	gab:108452601	gra:105766852	dzi:111276802	tcc:18614149
pper:18770647	pdul:117614927	pmum:103320641	pavi:110748193	mdm:103403095	pxb:103928945	fve:101312681	rcn:112166710	mnt:21387960	zju:107406145	qsu:111986897	qlo:115954090	jre:108983218	csv:101209343	cmo:103500318	bhj:120069433	cmos:111431685	cpep:111778931	cmax:111467385	mcha:111006573	vra:106755191	var:108321073	vun:114164267	gmx:100526953	gsj:114369976	ccaj:109790165	aprc:113847482	mtr:MTR_1g070840	cam:101496031	lja:Lj0g3v0104989.1	lang:109338090	ahf:112697326	adu:107460812	aip:107608772	mesc:110601346	hbr:110633881	jcu:105630253	rcu:8289448	pop:7461831	palz:118030200	peu:105109555	twl:119982676	cit:102616242	cic:CICLE_v10029196mg	pvy:116107848	ghi:107887876	gab:108452697	gra:105767092	dzi:111276807	tcc:18614150
pper:18769833	pdul:117614990	pmum:103320660	pavi:110748200	mdm:103403103	pxb:103928961	fve:101296047	rcn:112166731	mnt:21387965	zju:107406184	qsu:111986906	qlo:115954095	jre:108983234	csv:101212364	cmo:103501412	bhj:120069465	cmos:111431694	cpep:111778938	cmax:111467392	mcha:111006579	vra:106755196	var:108321133	vun:114164276	gmx:100037482	gsj:114370008	ccaj:109790167	aprc:113847506	mtr:MTR_1g071110	cam:101497895	lja:Lj0g3v0105109.1	lang:109338119	ahf:112697345	adu:107460816	aip:107608773	mesc:110601365	hbr:110633910	jcu:105630254	rcu:8288428	pop:7472681	palz:118030201	peu:105109557	twl:119982699	cit:102631099	cic:CICLE_v10028085mg	pvy:116107870	ghi:107887964	gab:108452714	gra:105767535	dzi:111276816	tcc:18613176
pper:18770431	pdul:117615013	pmum:103320671	pavi:110748229	mdm:103403170	pxb:103928963	fve:101307831	rcn:112166753	mnt:21390953	zju:107406194	qsu:111986928	qlo:115954124	jre:108983239	csv:101214055	cmo:103500594	bhj:120069467	cmos:111431701	cpep:111778972	cmax:111467407	mcha:111006607	vra:106755202	var:108321139	vun:114164277	gmx:100500330	gsj:114370014	ccaj:109790208	aprc:113847511	mtr:MTR_1g071380	cam:101498545	lja:Lj0g3v0105319.1	lang:109338151	ahf:112697379	adu:107460845	aip:107608826	mesc:110601380	hbr:110633933	jcu:105630257	rcu:8288462	pop:7453924	palz:118030208	peu:105109559	twl:119982729	cit:102578048	cic:CICLE_v100302841m	pvy:116107878	ghi:107887965	gab:108452717	gra:105767572	dzi:111276826	tcc:18611924
pper:18770749	pdul:117615051	pmum:103320701	pavi:110748364	mdm:103403189	pxb:103928973	fve:101311319	rcn:112166800	mnt:21390976	zju:107406199	qsu:111986957	qlo:115954133	jre:108983282	csv:101216623	cmo:103501711	bhj:120069533	cmos:111431704	cpep:111778977	cmax:111467421	mcha:111006611	vra:106755218	var:108321261	vun:114164300	gmx:100306026	gsj:114370030	ccaj:109790217	aprc:113847532	mtr:MTR_1g072170	cam:101501739	lja:Lj0g3v0105609.1	lang:109338185	ahf:112697394	adu:107460846	aip:107608829	mesc:110601516	hbr:110633931	jcu:105630265	rcu:8285509	pop:7461710	palz:118030240	peu:105109579	twl:119982741	cit:102612306	cic:CICLE_v10030141mg	pvy:116107881	ghi:107888025	gab:108452792	gra:105768156	dzi:111276840	tcc:18612558
pper:18769560	pdul:117615030	pmum:103320706	pavi:110748413	mdm:103403191	pxb:103929001	fve:101299245	rcn:112166813	mnt:21396789	zju:107406206	qsu:111986985	qlo:115954194	jre:108983285	csv:101217329	cmo:103501942	bhj:120069594	cmos:111431709	cpep:111778980	cmax:111467423	mcha:111006618	vra:106755241	var:108321271	vun:114164302	gmx:100526956	gsj:114370040	ccaj:109790265	aprc:113847536	mtr:MTR_1g072260	cam:101505062	lja:Lj0g3v0105609.2	lang:109338282	ahf:112697400	adu:107460855	aip:107608875	mesc:110601520	hbr:110633945	jcu:105630280	rcu:8285520	pop:7453964	palz:118030249	peu:105109584	twl:119982742	cit:102619836	cic:CICLE_v10027881mg	pvy:116107885	ghi:107888068	gab:108452803	gra:105768162	dzi:111276875	tcc:18611249
pper:18769258	pdul:117615059	pmum:103320715	pavi:110748426	mdm:103403218	pxb:103929004	fve:101314992	rcn:112166824	mnt:21396800	zju:107406234	qsu:111987008	qlo:115954209	jre:108983286	csv:101219620	cmo:103500813	bhj:120069670	cmos:111431710	cpep:111778983	cmax:111467457	mcha:111006634	vra:106755271	var:108321281	vun:114164313	gmx:100500077	gsj:114370044	ccaj:109790343	aprc:113847545	mtr:MTR_1g072270	cam:101498665	lja:Lj0g3v0106409.1	lang:109338285	ahf:112697419	adu:107460906	aip:107608889	mesc:110601539	hbr:110633967	jcu:105630298	rcu:8285521	pop:7453965	palz:118030260	peu:105109608	twl:119982769	cit:102623884	cic:CICLE_v10028417mg	pvy:116107896	ghi:107888281	gab:108452894	gra:105768290	dzi:111276877	tcc:18611837
pper:18770805	pdul:117615079	pmum:103320720	pavi:110748482	mdm:103403253	pxb:103929071	fve:101291568	rcn:112166840	mnt:21389847	zju:107406251	qsu:111987013	qlo:115954230	jre:108983295	csv:101220338	cmo:103500679	bhj:120069688	cmos:111431718	cpep:111779017	cmax:111467460	mcha:111006636	vra:106755288	var:108321289	vun:114164321	gmx:100306286	gsj:114370072	ccaj:109790344	aprc:113847570	mtr:MTR_1g072640	cam:101497996	lja:Lj0g3v0106599.1	lang:109338326	ahf:112697424	adu:107460907	aip:107608898	mesc:110601553	hbr:110633986	jcu:105630311	rcu:8285544	pop:7461723	palz:118030261	peu:105109637	twl:119982781	cit:102624172	cic:CICLE_v10030407mg	pvy:116107904	ghi:107888302	gab:108452895	gra:105768438	dzi:111276876	tcc:18614372
pper:18769442	pdul:117615127	pmum:103320726	pavi:110748484	mdm:103403375	pxb:103929117	fve:101306182	rcn:112166856	mnt:21394586	zju:107403244	qsu:111987038	qlo:115954249	jre:108983310	csv:101220807	cmo:103500073	bhj:120069692	cmos:111431774	cpep:111779041	cmax:111467480	mcha:111006654	vra:106755292	var:108321307	vun:114164330	gmx:100527470	gsj:114370074	ccaj:109790355	aprc:113847593	mtr:MTR_1g072690	cam:101510967	lja:Lj0g3v0106609.1	lang:109338331	ahf:112697442	adu:107460932	aip:107608917	mesc:110601589	hbr:110633988	jcu:105630299	rcu:8285563	pop:7497252	palz:118030316	peu:105109646	twl:119982806	cit:102626350	cic:CICLE_v10029397mg	pvy:116107977	ghi:107888345	gab:108452931	gra:105768518	dzi:111276918	tcc:18614588
pper:18770244	pdul:117615104	pmum:103320763	pavi:110748539	mdm:103403379	pxb:103929185	fve:101296609	rcn:112166879	mnt:21394598	zju:107406303	qsu:111987083	qlo:115954266	jre:108983356	csv:101222857	cmo:103501281	bhj:120069720	cmos:111431789	cpep:111779044	cmax:111467494	mcha:111006660	vra:106755298	var:108321314	vun:114164345	gmx:100305775	gsj:114370081	ccaj:109790366	aprc:113847625	mtr:MTR_1g073130	cam:101504215	lja:Lj0g3v0107149.1	lang:109338361	ahf:112697448	adu:107460943	aip:107608918	mesc:110601597	hbr:110634086	jcu:105630405	rcu:8285567	pop:7478796	palz:118030333	peu:105109650	twl:119982807	cit:102629511	cic:CICLE_v10027835mg	pvy:116108053	ghi:107888349	gab:108452948	gra:105768527	dzi:111276925	tcc:18614202
pper:18771450	pdul:117615153	pmum:103320789	pavi:110748593	mdm:103403404	pxb:103929187	fve:101297776	rcn:112166912	mnt:21386143	zju:107406308	qsu:111987091	qlo:115954278	jre:108983383	csv:101221040	cmo:103482777	bhj:120069728	cmos:111431796	cpep:111779048	cmax:111467500	mcha:111006691	vra:106755316	var:108321317	vun:114164346	gmx:100305776	gsj:114370116	ccaj:109790375	aprc:113847635	mtr:MTR_1g073200	cam:101512130	lja:Lj0g3v0107869.1	lang:109338435	ahf:112697482	adu:107461049	aip:107608919	mesc:110601599	hbr:110634156	jcu:105630433	rcu:8287060	pop:7478801	palz:118030340	peu:105109654	twl:119982823	cit:102629991	cic:CICLE_v10028127mg	pvy:116108078	ghi:107888385	gab:108452964	gra:105768637	dzi:111276940	tcc:18613252
pper:18770687	pdul:117615154	pmum:103320786	pavi:110748602	mdm:103403419	pxb:103929191	fve:101298937	rcn:112166934	mnt:21388731	zju:107406323	qsu:111987099	qlo:115954285	jre:108983386	csv:101203371	cmo:103503340	bhj:120069730	cmos:111431808	cpep:111779083	cmax:111467501	mcha:111006714	vra:106755338	var:108321331	vun:114164381	gmx:100500593	gsj:114370123	ccaj:109790443	aprc:113847658	mtr:MTR_1g075660	cam:101492033	lja:Lj0g3v0108219.1	lang:109338437	ahf:112697496	adu:107461058	aip:107608933	mesc:110601610	hbr:110634175	jcu:105630446	rcu:8287066	pop:7478806	palz:118030367	peu:105109655	twl:119982833	cit:102610434	cic:CICLE_v10030042mg	pvy:116108080	ghi:107888424	gab:108452979	gra:105768697	dzi:111276965	tcc:18611383
pper:18769021	pdul:117615161	pmum:103320790	pavi:110748646	mdm:103403423	pxb:103929204	fve:101305110	rcn:112166951	mnt:21393593	zju:107406348	qsu:111987137	qlo:115954309	jre:108983392	csv:101214374	cmo:103504533	bhj:120069752	cmos:111431862	cpep:111779106	cmax:111467532	mcha:111006720	vra:106755359	var:108321350	vun:114164393	gmx:547698	gsj:114370149	ccaj:109790444	aprc:113847668	mtr:MTR_1g093130	cam:101507232	lja:Lj0g3v0108489.1	lang:109338440	ahf:112697536	adu:107461065	aip:107608957	mesc:110601640	hbr:110634179	jcu:105630461	rcu:8287084	pop:7487769	palz:118030366	peu:105109657	twl:119982851	cit:102614485	cic:CICLE_v10028197mg	pvy:116108174	ghi:107888432	gab:108452982	gra:105768722	dzi:111276985	tcc:18612807
pper:18771635	pdul:117615185	pmum:103320844	pavi:110748645	mdm:103403445	pxb:103929205	fve:101314896	rcn:112166964	mnt:21386464	zju:107406381	qsu:111987247	qlo:115954419	jre:108983437	csv:101218035	cmo:103482911	bhj:120069770	cmos:111431867	cpep:111779118	cmax:111467545	mcha:111006725	vra:106755409	var:108321374	vun:114164399	gmx:100306034	gsj:114370154	ccaj:109790461	aprc:113847691	mtr:MTR_1g076330	cam:101508085	lja:Lj0g3v0108699.1	lang:109338446	ahf:112697588	adu:107461064	aip:107608961	mesc:110601652	hbr:110634189	jcu:105630465	rcu:8287087	pop:7487790	palz:118030384	peu:105109664	twl:119982888	cit:102620314	cic:CICLE_v10027988mg	pvy:116108261	ghi:107888440	gab:108452983	gra:105768770	dzi:111276993	tcc:18612272
pper:18769740	pdul:117615195	pmum:103320855	pavi:110748651	mdm:103403446	pxb:103929231	fve:101309968	rcn:112167025	mnt:21395445	zju:107406386	qsu:111987311	qlo:115954423	jre:108983546	csv:101211143	cmo:103504639	bhj:120069776	cmos:111431909	cpep:111779124	cmax:111467549	mcha:111006741	vra:106755462	var:108321378	vun:114164408	gmx:100306291	gsj:114370199	ccaj:109790469	aprc:113847723	mtr:MTR_1g076540	cam:101502918	lja:Lj0g3v0108699.3	lang:109338457	ahf:112697609	adu:107461068	aip:107608995	mesc:110601666	hbr:110634216	jcu:105630474	rcu:8287125	pop:7460478	palz:118030389	peu:105109669	twl:119982897	cit:102621238	cic:CICLE_v10028981mg	pvy:116108280	ghi:107888449	gab:108452986	gra:105768925	dzi:111276995	tcc:18610908
pper:18769078	pdul:117615262	pmum:103320868	pavi:110748672	mdm:103403499	pxb:103929322	fve:101293640	rcn:112167033	mnt:21403049	zju:107406406	qsu:111987325	qlo:115954458	jre:108983588	csv:101211392	cmo:103482876	bhj:120069780	cmos:111431911	cpep:111779126	cmax:111467557	mcha:111006745	vra:106755525	var:108321379	vun:114164415	gmx:100305524	gsj:114370213	ccaj:109790479	aprc:113847733	mtr:MTR_1g076570	cam:101506903	lja:Lj0g3v0109139.1	lang:109338471	ahf:112697620	adu:107461070	aip:107609031	mesc:110601667	hbr:110634240	jcu:105630482	rcu:8269814	pop:7489858	palz:118030446	peu:105109680	twl:119982911	cit:102621824	cic:CICLE_v10028683mg	pvy:116108289	ghi:107888487	gab:108453039	gra:105769438	dzi:111277004	tcc:18613905
pper:18769476	pdul:117615266	pmum:103320873	pavi:110748726	mdm:103403537	pxb:103929343	fve:101312769	rcn:112167063	mnt:21403077	zju:107406441	qsu:111987332	qlo:115954489	jre:108983616	csv:101216624	cmo:103482799	bhj:120069781	cmos:111431939	cpep:111779149	cmax:111467601	mcha:111006749	vra:106755527	var:108321382	vun:114164465	gmx:100306036	gsj:114370224	ccaj:109790488	aprc:113847767	mtr:MTR_1g076840	cam:101504216	lja:Lj0g3v0111219.3	lang:109338484	ahf:112697655	adu:107461106	aip:107609036	mesc:110601673	hbr:110634276	jcu:105630486	rcu:8269830	pop:7458302	palz:118030458	peu:105109689	twl:119982940	cit:102625299	cic:CICLE_v10028590mg	pvy:116108306	ghi:107888494	gab:108453052	gra:105769614	dzi:111277042	tcc:18612311
pper:18770294	pdul:117615268	pmum:103320881	pavi:110748759	mdm:103403564	pxb:103929359	fve:101314888	rcn:112167122	mnt:21397029	zju:107406462	qsu:111987370	qlo:115954507	jre:108983682	csv:101221199	cmo:103482540	bhj:120069802	cmos:111431951	cpep:111779193	cmax:111467613	mcha:111006784	vra:106755544	var:108321403	vun:114164486	gmx:100526966	gsj:114370226	ccaj:109790490	aprc:113847810	mtr:MTR_1g076920	cam:101505387	lja:Lj0g3v0111229.1	lang:109338537	ahf:112697658	adu:107461126	aip:107609049	mesc:110601698	hbr:110634290	jcu:105630513	rcu:8269847	pop:7489917	palz:118030467	peu:105109695	twl:119982988	cit:102626137	cic:CICLE_v10028251mg	pvy:116108339	ghi:107888497	gab:108453061	gra:105770068	dzi:111277044	tcc:18611131
pper:18769523	pdul:117615288	pmum:103320889	pavi:110748809	mdm:103403568	pxb:103929370	fve:105352858	rcn:112167139	mnt:21397052	zju:107406488	qsu:111987385	qlo:115954516	jre:108983724	csv:101222060	cmo:103503694	bhj:120069843	cmos:111431985	cpep:111779253	cmax:111467631	mcha:111006801	vra:106755572	var:108321460	vun:114164509	gmx:100499831	gsj:114370284	ccaj:109790525	aprc:113847821	mtr:MTR_1g077550	cam:101499435	lja:Lj0g3v0111639.1	lang:109338608	ahf:112697666	adu:107461187	aip:107609050	mesc:110601710	hbr:110634309	jcu:105630515	rcu:8269848	pop:7488601	palz:118030471	peu:105109702	twl:119982989	cit:102626435	cic:CICLE_v10025659mg	pvy:116108341	ghi:107888516	gab:108453063	gra:105770131	dzi:111277069	tcc:18611659
pper:18771552	pdul:117615293	pmum:103320946	pavi:110748815	mdm:103403579	pxb:103929389	fve:101299429	rcn:112167185	mnt:21397061	zju:107406509	qsu:111987396	qlo:115954527	jre:108983743	csv:101207565	cmo:103503402	bhj:120069854	cmos:111432007	cpep:111779256	cmax:111467685	mcha:111006814	vra:106755585	var:108321472	vun:114164525	gmx:100306551	gsj:114370294	ccaj:109790534	aprc:113847823	mtr:MTR_1g078000	cam:101488912	lja:Lj0g3v0112359.1	lang:109338672	ahf:112697709	adu:107461205	aip:107609061	mesc:110601712	hbr:110634313	jcu:105630524	rcu:8269852	pop:7471134	palz:118030539	peu:105109704	twl:119983045	cit:102631414	cic:CICLE_v10026475mg	pvy:116108353	ghi:107888545	gab:108453096	gra:105770300	dzi:111277106	tcc:18613495
pper:18769051	pdul:117615334	pmum:103320950	pavi:110748823	mdm:103403597	pxb:103929402	fve:101307729	rcn:112167243	mnt:21399018	zju:107406519	qsu:111987421	qlo:115954552	jre:108983753	csv:101209839	cmo:103482648	bhj:120069868	cmos:111432019	cpep:111779277	cmax:111467689	mcha:111006843	vra:106755591	var:108321498	vun:114164538	gmx:100499832	gsj:114370312	ccaj:109790542	aprc:113847830	mtr:MTR_1g079763	cam:101514195	lja:Lj0g3v0112449.1	lang:109338688	ahf:112697719	adu:107461407	aip:107609086	mesc:110601750	hbr:110634318	jcu:105630537	rcu:8269868	pop:7459515	palz:118030545	peu:105109705	twl:119983052	cit:102606811	cic:CICLE_v100257111m	pvy:116108384	ghi:107888555	gab:108453099	gra:105771382	dzi:111277111	tcc:18612834
pper:18769832	pdul:117615352	pmum:103320954	pavi:110748824	mdm:103403601	pxb:103929465	fve:101303554	rcn:112167258	mnt:21399030	zju:107406520	qsu:111987426	qlo:115954555	jre:108983781	csv:101210082	cmo:103504644	bhj:120069926	cmos:111432037	cpep:111779282	cmax:111467695	mcha:111006873	vra:106755610	var:108321555	vun:114164564	gmx:100500600	gsj:114370320	ccaj:109790678	aprc:113847835	mtr:MTR_1g079870	cam:101502396	lja:Lj0g3v0112529.1	lang:109338720	ahf:112697721	adu:107461426	aip:107609106	mesc:110601752	hbr:110634330	jcu:105630535	rcu:8274984	pop:7471187	palz:118030547	peu:105109719	twl:119983069	cit:102610521	cic:CICLE_v10027108mg	pvy:116108390	ghi:107888602	gab:108453114	gra:105772549	dzi:111277121	tcc:18614456
pper:18771691	pdul:117615365	pmum:103320979	pavi:110748847	mdm:103403637	pxb:103929466	fve:101310757	rcn:112167262	mnt:21399031	zju:107406530	qsu:111987451	qlo:115954559	jre:108983809	csv:101211809	cmo:103503429	bhj:120069930	cmos:111432062	cpep:111779279	cmax:111467707	mcha:111006874	vra:106755627	var:108321570	vun:114164574	gmx:100305786	gsj:114370348	ccaj:109790714	aprc:113847843	mtr:MTR_1g080430	cam:101496370	lja:Lj0g3v0112629.1	lang:109338781	ahf:112697813	adu:107461449	aip:107609122	mesc:110601760	hbr:110634333	jcu:105630565	rcu:8275002	pop:7471200	palz:118030566	peu:105109738	twl:119983095	cit:102627312	cic:CICLE_v10027617mg	pvy:116108454	ghi:107888646	gab:108453128	gra:105773123	dzi:111277128	tcc:18611532
pper:18769027	pdul:117615380	pmum:103321026	pavi:110748849	mdm:103403699	pxb:103929467	fve:101311919	rcn:112167287	mnt:21399034	zju:107406542	qsu:111987454	qlo:115954581	jre:108983831	csv:101213889	cmo:103502808	bhj:120069959	cmos:111432069	cpep:111779292	cmax:111467708	mcha:111006903	vra:106755649	var:108321576	vun:114164598	gmx:100306554	gsj:114370365	ccaj:109790724	aprc:113847873	mtr:MTR_1g080910	cam:101492373	lja:Lj0g3v0112969.1	lang:109338806	ahf:112697868	adu:107461456	aip:107609123	mesc:110601805	hbr:110634343	jcu:105630578	rcu:8285684	pop:7474529	palz:118030610	peu:105109741	twl:119983118	cit:102629798	cic:CICLE_v10026225mg	pvy:116108456	ghi:107888692	gab:108453144	gra:105773407	dzi:111277143	tcc:18611907
pper:18771620	pdul:117615413	pmum:103321044	pavi:110748864	mdm:103403713	pxb:103929468	fve:101294602	rcn:112167343	mnt:21409071	zju:107406544	qsu:111987464	qlo:115954615	jre:108983846	csv:101216543	cmo:103483039	bhj:120069961	cmos:111432092	cpep:111779328	cmax:111467737	mcha:111006907	vra:106755730	var:108321608	vun:114164610	gmx:100527482	gsj:114370366	ccaj:109790733	aprc:113847883	mtr:MTR_1g081280	cam:101503998	lja:Lj0g3v0112969.2	lang:109338823	ahf:112697876	adu:107461464	aip:107609124	mesc:110601811	hbr:110634347	jcu:105630597	rcu:8285693	pop:7474534	palz:118030620	peu:105109750	twl:119983119	cit:102613702	cic:CICLE_v10026121mg	pvy:116108471	ghi:107888718	gab:108453176	gra:105773752	dzi:111277145	tcc:18611908
pper:18771517	pdul:117615419	pmum:103321054	pavi:110748971	mdm:103403774	pxb:103929481	fve:101296903	rcn:112167347	mnt:21409086	zju:107406574	qsu:111987467	qlo:115954642	jre:108983878	csv:101217641	cmo:103504599	bhj:120069965	cmos:111432097	cpep:111779337	cmax:111467755	mcha:111006930	vra:106755738	var:108321643	vun:114164637	gmx:100306555	gsj:114370374	ccaj:109790801	aprc:113847896	mtr:MTR_1g081290	cam:101511922	lja:Lj0g3v0113489.1	lang:109338837	ahf:112697887	adu:107461476	aip:107609144	mesc:110601812	hbr:110634349	jcu:105630637	rcu:8285701	pop:7471735	palz:118030684	peu:105109754	twl:119983197	cit:102617030	cic:CICLE_v10026615mg	pvy:116108496	ghi:107888748	gab:108453182	gra:105773759	dzi:111277179	tcc:18611350
pper:18770945	pdul:117615446	pmum:103321057	pavi:110748978	mdm:103403791	pxb:103929545	fve:101296612	rcn:112167378	mnt:21409103	zju:107406618	qsu:111987471	qlo:115954646	jre:108983896	csv:101222300	cmo:103504660	bhj:120070000	cmos:111432094	cpep:111779346	cmax:111467769	mcha:111006963	vra:106755769	var:108321652	vun:114164657	gmx:100526971	gsj:114370375	ccaj:109790813	aprc:113847908	mtr:MTR_1g081665	cam:101496596	lja:Lj0g3v0115109.1	lang:109338846	ahf:112697907	adu:107461517	aip:107609158	mesc:110601845	hbr:110634385	jcu:105630657	rcu:8285702	pop:7471752	palz:118030700	peu:105109762	twl:119983275	cit:102620862	cic:CICLE_v10025935mg	pvy:116108539	ghi:107888751	gab:108453190	gra:105773873	dzi:111277194	tcc:18613831
pper:18771804	pdul:117615453	pmum:103321067	pavi:110748999	mdm:103403800	pxb:103929551	fve:101292645	rcn:112167390	mnt:21385076	zju:107406619	qsu:111987473	qlo:115954649	jre:108983912	csv:101203702	cmo:103482953	bhj:120070017	cmos:111432100	cpep:111779356	cmax:111467804	mcha:111006979	vra:106755811	var:108321658	vun:114164674	gmx:547708	gsj:114370490	ccaj:109790820	aprc:113847969	mtr:MTR_1g082420	cam:101509133	lja:Lj0g3v0115109.2	lang:109338860	ahf:112697913	adu:107461521	aip:107609168	mesc:110601859	hbr:110634414	jcu:105630670	rcu:8285731	pop:7474579	palz:118030710	peu:105109767	twl:119983279	cit:102624541	cic:CICLE_v10026303mg	pvy:116108570	ghi:107888772	gab:108453209	gra:105773991	dzi:111277201	tcc:18611672
pper:18771760	pdul:117615493	pmum:103321074	pavi:110749018	mdm:103403848	pxb:103929552	fve:105353184	rcn:112167449	mnt:21402274	zju:107406629	qsu:111987481	qlo:115954689	jre:108983930	csv:101205078	cmo:103503468	bhj:120070031	cmos:111432133	cpep:111779372	cmax:111467814	mcha:111006981	vra:106755821	var:108321687	vun:114164703	gmx:100499836	gsj:114370679	ccaj:109790844	aprc:113847987	mtr:MTR_1g082430	cam:101490538	lja:Lj0g3v0116409.1	lang:109338921	ahf:112697918	adu:107461537	aip:107609171	mesc:110601862	hbr:110634440	jcu:105630683	rcu:8285737	pop:7496874	palz:118030712	peu:105109784	twl:119983305	cit:102627895	cic:CICLE_v10025358mg	pvy:116108574	ghi:107888796	gab:108453223	gra:105774035	dzi:111277206	tcc:18611673
pper:18769537	pdul:117615506	pmum:103321086	pavi:110749020	mdm:103403858	pxb:103929584	fve:101295464	rcn:112167471	mnt:21402291	zju:107406677	qsu:111987519	qlo:115954694	jre:108983937	csv:101205320	cmo:103503630	bhj:120070040	cmos:111432134	cpep:111779395	cmax:111467844	mcha:111007005	vra:106755827	var:108321706	vun:114164710	gmx:100305788	gsj:114370727	ccaj:109790860	aprc:113848025	mtr:MTR_1g082680	cam:101502805	lja:Lj0g3v0119049.1	lang:109338933	ahf:112697922	adu:107461552	aip:107609227	mesc:110601891	hbr:110634478	jcu:105630687	rcu:8280243	pop:7490642	palz:118030721	peu:105109809	twl:119983346	cit:102629720	cic:CICLE_v10027323mg	pvy:116108616	ghi:107888797	gab:108453226	gra:105774304	dzi:111277214	tcc:18614225
pper:18769415	pdul:117615512	pmum:103321089	pavi:110749093	mdm:103403899	pxb:103929609	fve:101307636	rcn:112167530	mnt:21402298	zju:107406685	qsu:111987657	qlo:115954695	jre:108984093	csv:101208052	cmo:103482991	bhj:120070071	cmos:111432139	cpep:111779409	cmax:111467888	mcha:111007009	vra:106755871	var:108321707	vun:114164722	gmx:100526972	gsj:114370758	ccaj:109790863	aprc:113848051	mtr:MTR_1g083600	cam:101502185	lja:Lj0g3v0119549.1	lang:109339053	ahf:112697923	adu:107461607	aip:107609228	mesc:110601893	hbr:110634504	jcu:105630686	rcu:8280244	pop:7490643	palz:118030730	peu:105109845	twl:119983361	cit:102608563	cic:CICLE_v10025051mg	pvy:116108629	ghi:107888827	gab:108453232	gra:105774479	dzi:111277238	tcc:18614223
pper:18770183	pdul:117615549	pmum:103321099	pavi:110749123	mdm:103403916	pxb:103929617	fve:101304521	rcn:112167532	mnt:21387368	zju:107406694	qsu:111987658	qlo:115954714	jre:108984109	csv:101210498	cmo:103482989	bhj:120070087	cmos:111432152	cpep:111779544	cmax:111467914	mcha:111007030	vra:106755872	var:108321740	vun:114164732	gmx:732541	gsj:114370762	ccaj:109790891	aprc:113848068	mtr:MTR_1g084140	cam:101510314	lja:Lj0g3v0119999.1	lang:109339092	ahf:112697924	adu:107461629	aip:107609233	mesc:110601907	hbr:110634528	jcu:105630695	rcu:8280257	pop:7490681	palz:118030737	peu:105109870	twl:119983424	cit:102619644	cic:CICLE_v10025622mg	pvy:116108637	ghi:107888830	gab:108453244	gra:105774486	dzi:111277250	tcc:18614088
pper:18770257	pdul:117615551	pmum:103321120	pavi:110749124	mdm:103403919	pxb:103929633	fve:101304719	rcn:112167568	mnt:21398941	zju:107406713	qsu:111987702	qlo:115954715	jre:108984106	csv:101211727	cmo:103482855	bhj:120070100	cmos:111432156	cpep:111779546	cmax:111468009	mcha:111007042	vra:106755891	var:108321742	vun:114164736	gmx:732543	gsj:114370783	ccaj:109790893	aprc:113848080	mtr:MTR_1g085550	cam:105851539	lja:Lj0g3v0120679.1	lang:109339094	ahf:112697925	adu:107461661	aip:107609248	mesc:110601909	hbr:110634557	jcu:105630703	rcu:8273050	pop:7479711	palz:118030741	peu:105109919	twl:119983510	cit:102608470	cic:CICLE_v10024949mg	pvy:116108669	ghi:107888855	gab:108453245	gra:105774517	dzi:111277252	tcc:18610903
pper:18769623	pdul:117615596	pmum:103321126	pavi:110749150	mdm:103403947	pxb:103929630	fve:101291577	rcn:112167572	mnt:21398965	zju:107406718	qsu:111987720	qlo:115954772	jre:108984125	csv:101212928	cmo:103482552	bhj:120070123	cmos:111432184	cpep:111779556	cmax:111468058	mcha:111007047	vra:106755941	var:108321752	vun:114164742	gmx:100499839	gsj:114370976	ccaj:109790955	aprc:113848116	mtr:MTR_1g085560	cam:101507457	lja:Lj0g3v0120839.1	lang:109339117	ahf:112697990	adu:107461708	aip:107609290	mesc:110601917	hbr:110634577	jcu:105630727	rcu:8273052	pop:7471964	palz:118030745	peu:105109922	twl:119983535	cit:102606912	cic:CICLE_v10024979mg	pvy:116108680	ghi:107888891	gab:108453247	gra:105774529	dzi:111277270	tcc:18612914
pper:18769045	pdul:117615635	pmum:103321114	pavi:110749156	mdm:103403953	pxb:103929657	fve:101310759	rcn:112167614	mnt:21398993	zju:107406739	qsu:111987768	qlo:115954808	jre:108984192	csv:101216857	cmo:103482761	bhj:120070128	cmos:111432185	cpep:111779564	cmax:111468131	mcha:111007073	vra:106755978	var:108321771	vun:114164746	gmx:100500352	gsj:114371047	ccaj:109790964	aprc:113848144	mtr:MTR_1g085730	cam:101493466	lja:Lj0g3v0120839.2	lang:109339137	ahf:112697994	adu:107461711	aip:107609311	mesc:110601919	hbr:110634582	jcu:105630753	rcu:8273055	pop:7480001	palz:118030725	peu:105109943	twl:119983553	cit:102620317	cic:CICLE_v10027203mg	pvy:116108805	ghi:107888894	gab:108453278	gra:105774777	dzi:111277271	tcc:18611800
pper:18770848	pdul:117615655	pmum:103321143	pavi:110749157	mdm:103403971	pxb:103929679	fve:101290997	rcn:112167626	mnt:21398997	zju:107406785	qsu:111987821	qlo:115954812	jre:108984280	csv:101218516	cmo:103482548	bhj:120070148	cmos:111432189	cpep:111779576	cmax:111468135	mcha:111007098	vra:106756020	var:108321782	vun:114164764	gmx:100500608	gsj:114371063	ccaj:109790968	aprc:113848175	mtr:MTR_1g086000	cam:101494636	lja:Lj0g3v0122109.1	lang:109339171	ahf:112697995	adu:107461762	aip:107609320	mesc:110601921	hbr:110634589	jcu:105630793	rcu:8273056	pop:7480038	palz:118030782	peu:105109959	twl:119983577	cit:102629135	cic:CICLE_v10027204mg	pvy:116108823	ghi:107888895	gab:108453281	gra:105774793	dzi:111277274	tcc:18611614
pper:18769965	pdul:117615669	pmum:103321145	pavi:110749172	mdm:103403980	pxb:103929741	fve:101291289	rcn:112167656	mnt:21398998	zju:107406858	qsu:111987827	qlo:115954825	jre:108984294	csv:101221747	cmo:103482756	bhj:120070161	cmos:111432255	cpep:111779577	cmax:111468143	mcha:111007104	vra:106756021	var:108321789	vun:114164849	gmx:100305792	gsj:114371065	ccaj:109790969	aprc:113848207	mtr:MTR_1g086050	cam:101497903	lja:Lj0g3v0122759.1	lang:109339197	ahf:112698065	adu:107461810	aip:107609349	mesc:110601926	hbr:110634611	jcu:105630796	rcu:8273092	pop:7480695	palz:118030797	peu:105109969	twl:119983632	cit:102630901	cic:CICLE_v10026362mg	pvy:116108827	ghi:107888950	gab:108453283	gra:105774917	dzi:111277294	tcc:18611024
pper:18770391	pdul:117615709	pmum:103321150	pavi:110749211	mdm:103403982	pxb:103929749	fve:101303483	rcn:112167668	mnt:21393765	zju:107406885	qsu:111987835	qlo:115954875	jre:108984325	csv:101206020	cmo:103482913	bhj:120070172	cmos:111432299	cpep:111779590	cmax:111468154	mcha:111007131	vra:106756034	var:108321790	vun:114164862	gmx:100527233	gsj:114371083	ccaj:109790995	aprc:113848257	mtr:MTR_1g086340	cam:101494223	lja:Lj0g3v0122759.2	lang:109339238	ahf:112698157	adu:107461818	aip:107609359	mesc:110601953	hbr:110634639	jcu:105630808	rcu:8273110	pop:7480043	palz:118030819	peu:105109974	twl:119983635	cit:102607892	cic:CICLE_v10026488mg	pvy:116108842	ghi:107888983	gab:108453256	gra:105775245	dzi:111277298	tcc:18612300
pper:18769195	pdul:117615710	pmum:103321157	pavi:110749219	mdm:103403991	pxb:103929764	fve:101304525	rcn:112167691	mnt:21393810	zju:107406899	qsu:111987855	qlo:115954899	jre:108984352	csv:101214377	cmo:103482915	bhj:120070178	cmos:111432310	cpep:111779592	cmax:111468155	mcha:111007150	vra:106756037	var:108321807	vun:114165065	gmx:547970	gsj:114371094	ccaj:109790996	aprc:113848274	mtr:MTR_1g086585	cam:101491403	lja:Lj0g3v0122759.3	lang:109339257	ahf:112698339	adu:107461832	aip:107609375	mesc:110602070	hbr:110634645	jcu:105630860	rcu:8285286	pop:7480708	palz:118030822	peu:105109985	twl:119983640	cit:102614882	cic:CICLE_v10025609mg	pvy:116108870	ghi:107888985	gab:108453289	gra:105775321	dzi:111277309	tcc:18613059
pper:18769325	pdul:117615735	pmum:103321190	pavi:110749204	mdm:103404032	pxb:103929767	fve:101309612	rcn:112167715	mnt:21391370	zju:107406912	qsu:111987917	qlo:115954902	jre:108984353	csv:101217256	cmo:103482565	bhj:120070190	cmos:111432321	cpep:111779608	cmax:111468153	mcha:111007167	vra:106756050	var:108321811	vun:114165278	gmx:100500098	gsj:114371099	ccaj:109791004	aprc:113848325	mtr:MTR_1g086840	cam:101500388	lja:Lj0g3v0126079.1	lang:109339284	ahf:112698705	adu:107461888	aip:107609376	mesc:110602076	hbr:110634653	jcu:105630908	rcu:8285287	pop:7480713	palz:118030828	peu:105110004	twl:119983651	cit:102616063	cic:CICLE_v10025937mg	pvy:116108875	ghi:107888998	gab:108453300	gra:105775576	dzi:111277319	tcc:18611625
pper:18769483	pdul:117615774	pmum:103321193	pavi:110749257	mdm:103404102	pxb:103929768	fve:101310779	rcn:112167723	mnt:21384960	zju:107406921	qsu:111987938	qlo:115954910	jre:108984361	csv:101205787	cmo:103504062	bhj:120070194	cmos:111432327	cpep:111779625	cmax:111468159	mcha:111007229	vra:106756051	var:108321824	vun:114165443	gmx:100500610	gsj:114371103	ccaj:109791016	aprc:113848331	mtr:MTR_1g086940	cam:101503343	lja:Lj0g3v0126159.2	lang:109339293	ahf:112698946	adu:107462018	aip:107609391	mesc:110602105	hbr:110634660	jcu:105630925	rcu:8285290	pop:7480715	palz:118030939	peu:105110027	twl:119983745	cit:102619758	cic:CICLE_v10025974mg	pvy:116108887	ghi:107889014	gab:108453321	gra:105775584	dzi:111277334	tcc:18611539
pper:18771786	pdul:117615801	pmum:103321208	pavi:110749264	mdm:103404160	pxb:103929772	fve:101309594	rcn:112167732	mnt:21400787	zju:107406927	qsu:111987964	qlo:115954953	jre:108984431	csv:101213256	cmo:103504684	bhj:120070203	cmos:111432329	cpep:111779634	cmax:111468168	mcha:111007237	vra:106756052	var:108321856	vun:114165720	gmx:100500099	gsj:114371106	ccaj:109791030	aprc:113848391	mtr:MTR_1g087030	cam:101498889	lja:Lj0g3v0126159.4	lang:109339295	ahf:112699559	adu:107462026	aip:107609396	mesc:110602112	hbr:110634684	jcu:105630987	rcu:8285297	pop:7468729	palz:118030922	peu:105110039	twl:119983756	cit:102624544	cic:CICLE_v10026913mg	pvy:116108893	ghi:107889042	gab:108453338	gra:105775803	dzi:111277386	tcc:18611270
pper:18771470	pdul:117615823	pmum:103321239	pavi:110749277	mdm:103404177	pxb:103929777	fve:101310175	rcn:112167782	mnt:21400788	zju:107406931	qsu:111987971	qlo:115954966	jre:108984437	csv:101216383	cmo:103504585	bhj:120070204	cmos:111432338	cpep:111779656	cmax:111468182	mcha:111007243	vra:106756124	var:108321912	vun:114165744	gmx:100500355	gsj:114371127	ccaj:109791058	aprc:113848400	mtr:MTR_1g088980	cam:101502403	lja:Lj0g3v0126819.1	lang:109339301	ahf:112699591	adu:107462083	aip:107609457	mesc:110602122	hbr:110634770	jcu:105631060	rcu:8285351	pop:7466424	palz:118031009	peu:105110037	twl:119983763	cit:102629230	cic:CICLE_v10026817mg	pvy:116108894	ghi:107889047	gab:108453342	gra:105775837	dzi:111277396	tcc:18612781
pper:18769073	pdul:117615836	pmum:103321255	pavi:110749289	mdm:103404191	pxb:103929794	fve:101311425	rcn:112167786	mnt:21400789	zju:107406990	qsu:111988018	qlo:115955012	jre:108984487	csv:101217095	cmo:103503108	bhj:120070212	cmos:111432357	cpep:111779660	cmax:111468186	mcha:111007246	vra:106756142	var:108321921	vun:114165759	gmx:100305795	gsj:114371135	ccaj:109791072	aprc:113848403	mtr:MTR_1g090300	cam:101505391	lja:Lj0g3v0126919.1	lang:109339326	ahf:112699665	adu:107462087	aip:107609466	mesc:110602136	hbr:110634771	jcu:105631083	rcu:8284328	pop:7466435	palz:118031012	peu:105110047	twl:119983767	cit:102625963	cic:CICLE_v10025353mg	pvy:116108948	ghi:107889132	gab:108453366	gra:105775929	dzi:111277397	tcc:18614323
pper:18769593	pdul:117615919	pmum:103321262	pavi:110749295	mdm:103404196	pxb:103929811	fve:101314250	rcn:112167814	mnt:21400795	zju:107407004	qsu:111988057	qlo:115955020	jre:108984511	csv:101219148	cmo:103503205	bhj:120070215	cmos:111432378	cpep:111779661	cmax:111468198	mcha:111007252	vra:106756159	var:108321944	vun:114165897	gmx:100306051	gsj:114371157	ccaj:109791071	aprc:113848445	mtr:MTR_1g090693	cam:101499830	lja:Lj0g3v0127829.1	lang:109339394	ahf:112699865	adu:107462091	aip:107609476	mesc:110602170	hbr:110634789	jcu:105631115	rcu:8284347	pop:7466466	palz:118031015	peu:105110054	twl:119983801	cit:102611923	cic:CICLE_v10026544mg	pvy:116108957	ghi:107889143	gab:108453376	gra:105776553	dzi:111277401	tcc:18612597
pper:18771057	pdul:117615931	pmum:103321270	pavi:110749333	mdm:103404273	pxb:103929856	fve:101314036	rcn:112167898	mnt:21400802	zju:107407013	qsu:111988088	qlo:115955028	jre:108984521	csv:101221677	cmo:103503163	bhj:120070219	cmos:111432394	cpep:111779681	cmax:111468203	mcha:111007263	vra:106756168	var:108321945	vun:114165904	gmx:100306308	gsj:114371172	ccaj:109791077	aprc:113848460	mtr:MTR_1g090730	cam:101496700	lja:Lj0g3v0128219.1	lang:109339396	ahf:112700040	adu:107462124	aip:107609496	mesc:110602187	hbr:110634817	jcu:105631116	rcu:8284350	pop:7463164	palz:118031108	peu:105110051	twl:119983832	cit:102612221	cic:CICLE_v10026419mg	pvy:116109001	ghi:107889184	gab:108453447	gra:105776564	dzi:111277430	tcc:18613334
pper:18770791	pdul:117615950	pmum:103321313	pavi:110749371	mdm:103404310	pxb:103929870	fve:101292752	rcn:112167907	mnt:21400830	zju:107407020	qsu:111988089	qlo:115955038	jre:108984529	csv:101202826	cmo:103482668	bhj:120070234	cmos:111432406	cpep:111779683	cmax:111468217	mcha:111007283	vra:106756176	var:108321953	vun:114165917	gmx:547461	gsj:114371181	ccaj:109791108	aprc:113848501	mtr:MTR_1g090867	cam:101498671	lja:Lj0g3v0128359.1	lang:109339449	ahf:112700235	adu:107462147	aip:107609498	mesc:110602226	hbr:110634864	jcu:105631152	rcu:8284353	pop:7463169	palz:118031132	peu:105110082	twl:119983836	cit:102625020	cic:CICLE_v10026714mg	pvy:116109004	ghi:107889195	gab:108453450	gra:105776859	dzi:111277574	tcc:18613261
pper:18771038	pdul:117615965	pmum:103321317	pavi:110749374	mdm:103404323	pxb:103929871	fve:101294411	rcn:112167928	mnt:21396694	zju:107407021	qsu:111988091	qlo:115955039	jre:108984518	csv:101205167	cmo:103503703	bhj:120070262	cmos:111432408	cpep:111779682	cmax:111468218	mcha:111007292	vra:106756179	var:108321980	vun:114165925	gmx:100305797	gsj:114371194	ccaj:109791128	aprc:113848536	mtr:MTR_1g090913	cam:101501957	lja:Lj0g3v0128579.1	lang:109339482	ahf:112700371	adu:107462172	aip:107609501	mesc:110602244	hbr:110634869	jcu:105631153	rcu:8284354	pop:7495117	palz:118031133	peu:105110155	twl:119983886	cit:102625572	cic:CICLE_v10026679mg	pvy:116109005	ghi:107889204	gab:108453466	gra:105777250	dzi:111277633	tcc:18613819
pper:18771462	pdul:117616000	pmum:103321350	pavi:110749404	mdm:103404332	pxb:103929910	fve:101295869	rcn:112167935	mnt:21384785	zju:107407023	qsu:111988143	qlo:115955040	jre:108984567	csv:101208444	cmo:103504553	bhj:120070283	cmos:111432453	cpep:111779692	cmax:111468220	mcha:111007293	vra:106756194	var:108321993	vun:114165933	gmx:547462	gsj:114371219	ccaj:109791199	aprc:113848533	mtr:MTR_1g092440	cam:101507139	lja:Lj0g3v0131339.1	lang:109339484	ahf:112700746	adu:107462225	aip:107609517	mesc:110602245	hbr:110634890	jcu:105631182	rcu:8284355	pop:7495126	palz:118031134	peu:105110216	twl:119983897	cit:102623297	cic:CICLE_v10026722mg	pvy:116109036	ghi:107889242	gab:108453493	gra:105777361	dzi:111277675	tcc:18614548
pper:18769441	pdul:117616009	pmum:103321364	pavi:110749420	mdm:103404342	pxb:103929924	fve:101297787	rcn:112167943	mnt:21389016	zju:107407031	qsu:111988200	qlo:115955086	jre:108984587	csv:101210336	cmo:103482638	bhj:120070292	cmos:111432485	cpep:111779695	cmax:111468223	mcha:111007294	vra:106756198	var:108322009	vun:114165934	gmx:100527240	gsj:114371221	ccaj:109791226	aprc:113848545	mtr:MTR_1g092860	cam:101499937	lja:Lj0g3v0131459.1	lang:109339545	ahf:112700788	adu:107462228	aip:107609531	mesc:110602279	hbr:110634908	jcu:105631196	rcu:8284370	pop:7463213	palz:118031136	peu:105110232	twl:119983958	cit:102608960	cic:CICLE_v10027481mg	pvy:116109070	ghi:107889284	gab:108453515	gra:105777622	dzi:111277677	tcc:18613344
pper:18769411	pdul:117616014	pmum:103321386	pavi:110749462	mdm:103404371	pxb:103929920	fve:101300405	rcn:112168029	mnt:21404024	zju:107407050	qsu:111988204	qlo:115955089	jre:108984606	csv:101215737	cmo:103482747	bhj:120070294	cmos:111432504	cpep:111779700	cmax:111468238	mcha:111007301	vra:106756248	var:108322024	vun:114165941	gmx:100527496	gsj:114371228	ccaj:109791343	aprc:113848549	mtr:MTR_1g092920	cam:101514404	lja:Lj0g3v0131519.1	lang:109339555	ahf:112701159	adu:107462252	aip:107609565	mesc:110602289	hbr:110634913	jcu:105631226	rcu:8284379	pop:7467236	palz:118031147	peu:105110254	twl:119983973	cit:102608472	cic:CICLE_v10025758mg	pvy:116109095	ghi:107889293	gab:108453517	gra:105778185	dzi:111277704	tcc:18613231
pper:18771895	pdul:117616025	pmum:103321399	pavi:110749465	mdm:103404372	pxb:103929965	fve:101302409	rcn:112168035	mnt:21404034	zju:107407097	qsu:111988196	qlo:115955092	jre:108984656	csv:101220649	cmo:103504573	bhj:120070301	cmos:111432511	cpep:111779702	cmax:111468245	mcha:111007325	vra:106756277	var:108322030	vun:114165952	gmx:100306057	gsj:114371240	ccaj:109791358	aprc:113848555	mtr:MTR_1g094025	cam:101500698	lja:Lj0g3v0131529.1	lang:109339604	ahf:112701255	adu:107462283	aip:107609588	mesc:110602306	hbr:110634940	jcu:105631234	rcu:8284389	pop:7472637	palz:118031172	peu:105110257	twl:119983974	cit:102616249	cic:CICLE_v10025569mg	pvy:116109097	ghi:107889326	gab:108453537	gra:105778465	dzi:111277717	tcc:18612536
pper:18771799	pdul:117616045	pmum:103321397	pavi:110749499	mdm:103404378	pxb:103929968	fve:101306771	rcn:112168078	mnt:21404037	zju:107407098	qsu:111988229	qlo:115955095	jre:108984689	csv:101204764	cmo:103482780	bhj:120070322	cmos:111432508	cpep:111779715	cmax:111468246	mcha:111007367	vra:106756296	var:108322045	vun:114165968	gmx:778121	gsj:114371241	ccaj:109791361	aprc:113848700	mtr:MTR_1g094160	cam:101506908	lja:Lj0g3v0131649.1	lang:109339618	ahf:112701415	adu:107462341	aip:107609607	mesc:110602310	hbr:110634963	jcu:105631240	rcu:8284391	pop:7462881	palz:118031177	peu:105110273	twl:119983980	cit:102617629	cic:CICLE_v10025170mg	pvy:116109099	ghi:107889325	gab:108453550	gra:105778711	dzi:111277726	tcc:18612482
pper:18771681	pdul:117616051	pmum:103321401	pavi:110749502	mdm:103404478	pxb:103929981	fve:101315392	rcn:112168087	mnt:21406513	zju:107407134	qsu:111988361	qlo:115955114	jre:108984721	csv:101205248	cmo:103482646	bhj:120070323	cmos:111432524	cpep:111779726	cmax:111468259	mcha:111007412	vra:106756301	var:108322058	vun:114165982	gmx:100500619	gsj:114371249	ccaj:109791383	aprc:113848871	mtr:MTR_1g094190	cam:101503254	lja:Lj0g3v0131939.1	lang:109339621	ahf:112701456	adu:107462352	aip:107609610	mesc:110602317	hbr:110635026	jcu:105631266	rcu:8270911	pop:7472690	palz:118031227	peu:105110274	twl:119984025	cit:102623016	cic:CICLE_v10027608mg	pvy:116109100	ghi:107889331	gab:108453556	gra:105778717	dzi:111277739	tcc:18613832
pper:18770850	pdul:117616060	pmum:103321412	pavi:110749559	mdm:103404502	pxb:103929993	fve:101293940	rcn:112168089	mnt:21406530	zju:107407172	qsu:111988415	qlo:115955139	jre:108984750	csv:101208859	cmo:103482870	bhj:120070337	cmos:111432542	cpep:111779738	cmax:111468280	mcha:111007444	vra:106756316	var:108322065	vun:114165987	gmx:732557	gsj:114371255	ccaj:109791392	aprc:113848885	mtr:MTR_1g094680	cam:101492477	lja:Lj0g3v0131939.2	lang:109339636	ahf:112701706	adu:107462392	aip:107609645	mesc:110602379	hbr:110635031	jcu:105631280	rcu:8270916	pop:7462912	palz:118031303	peu:105110306	twl:119984034	cit:102624546	cic:CICLE_v10026597mg	pvy:116109137	ghi:107889338	gab:108453588	gra:105779548	dzi:111277748	tcc:18613705
pper:18769823	pdul:117616070	pmum:103321413	pavi:110749564	mdm:103404567	pxb:103930010	fve:101297215	rcn:112168103	mnt:21406533	zju:107407215	qsu:111988420	qlo:115955152	jre:108984765	csv:101211484	cmo:103482772	bhj:120070347	cmos:111432547	cpep:111779776	cmax:111468293	mcha:111007446	vra:106756317	var:108322077	vun:114165990	gmx:100500109	gsj:114371259	ccaj:109791398	aprc:113848890	mtr:MTR_1g095000	cam:101493788	lja:Lj0g3v0132579.1	lang:109339675	ahf:112701750	adu:107462408	aip:107609668	mesc:110602393	hbr:110635059	jcu:105631285	rcu:8260759	pop:7483767	palz:118031324	peu:105110359	twl:119984046	cit:102625860	cic:CICLE_v10025838mg	pvy:116109166	ghi:107889370	gab:108453608	gra:105779563	dzi:111277755	tcc:18613842
pper:18771791	pdul:117616079	pmum:103321414	pavi:110749569	mdm:103404607	pxb:103930039	fve:101302885	rcn:112168105	mnt:21392442	zju:107407223	qsu:111988433	qlo:115955192	jre:108984786	csv:101216058	cmo:103482857	bhj:120070541	cmos:111432548	cpep:111779779	cmax:111468304	mcha:111007458	vra:106756331	var:108322083	vun:114166000	gmx:100305808	gsj:114371269	ccaj:109791482	aprc:113848891	mtr:MTR_1g095250	cam:101503674	lja:Lj0g3v0135239.1	lang:109339704	ahf:112701761	adu:107462418	aip:107609671	mesc:110602416	hbr:110635078	jcu:105631314	rcu:8261127	pop:7453904	palz:118031335	peu:105110362	twl:119984051	cit:102611539	cic:CICLE_v10025846mg	pvy:116109210	ghi:107889374	gab:108453610	gra:105779654	dzi:111277757	tcc:18611300
pper:18769580	pdul:117616081	pmum:103321435	pavi:110749578	mdm:103404630	pxb:103930064	fve:101291680	rcn:112168119	mnt:21386474	zju:107407230	qsu:111988438	qlo:115955210	jre:108984800	csv:101216711	cmo:103482685	bhj:120070560	cmos:111432550	cpep:111779785	cmax:111468309	mcha:111007464	vra:106756332	var:108322120	vun:114166017	gmx:100500625	gsj:114371536	ccaj:109791483	aprc:113848900	mtr:MTR_1g095480	cam:101489359	lja:Lj0g3v0136749.1	lang:109360102	ahf:112701825	adu:107462420	aip:107609691	mesc:110602417	hbr:110635103	jcu:105631328	rcu:8287572	pop:7494013	palz:118031338	peu:105110389	twl:119984053	cit:102612416	cic:CICLE_v10027557mg	pvy:116109242	ghi:107889463	gab:108453629	gra:105779702	dzi:111277775	tcc:18614002
pper:18770809	pdul:117616105	pmum:103321443	pavi:110749607	mdm:103404708	pxb:103930070	fve:101294025	rcn:112168123	mnt:21386476	zju:107407249	qsu:111988462	qlo:115955235	jre:108984827	csv:101217416	cmo:103504692	bhj:120070601	cmos:111432559	cpep:111779791	cmax:111468326	mcha:111007475	vra:106756341	var:108322135	vun:114166022	gmx:100526993	gsj:114371591	ccaj:109791516	aprc:113848915	mtr:MTR_1g096230	cam:101497245	lja:Lj0g3v0138499.1	lang:109339444	ahf:112701834	adu:107462422	aip:107609712	mesc:110602425	hbr:110635177	jcu:105631383	rcu:8287590	pop:7461742	palz:118031344	peu:105110415	twl:119984079	cit:102621065	cic:CICLE_v10025584mg	pvy:116109278	ghi:107889470	gab:108453641	gra:105779805	dzi:111277831	tcc:18611508
pper:18771385	pdul:117616111	pmum:103321457	pavi:110749612	mdm:103404755	pxb:103930071	fve:101298079	rcn:112168206	mnt:21386482	zju:107407262	qsu:111988470	qlo:115955271	jre:108984851	csv:101207397	cmo:103504643	bhj:120070629	cmos:111432564	cpep:111779815	cmax:111468379	mcha:111007476	vra:106756342	var:108322143	vun:114166036	gmx:732562	gsj:114371890	ccaj:109791554	aprc:113848917	mtr:MTR_1g096240	cam:101506144	lja:Lj0g3v0139899.1	lang:109342121	ahf:112701835	adu:107462458	aip:107609718	mesc:110602445	hbr:110635215	jcu:105631388	rcu:8287610	pop:7494045	palz:118031360	peu:105110429	twl:119984082	cit:102624831	cic:CICLE_v10025812mg	pvy:116109283	ghi:107889483	gab:108453642	gra:105780037	dzi:111277858	tcc:18611120
pper:18769601	pdul:117616137	pmum:103321459	pavi:110749613	mdm:103404760	pxb:103930072	fve:101298664	rcn:112168224	mnt:21393712	zju:107407269	qsu:111988472	qlo:115955373	jre:108984854	csv:101218754	cmo:103482859	bhj:120070630	cmos:111432595	cpep:111779813	cmax:111468393	mcha:111007478	vra:106756349	var:108322170	vun:114166038	gmx:100306066	gsj:114371907	ccaj:109791557	aprc:113848918	mtr:MTR_1g096460	cam:101494110	lja:Lj0g3v0139989.1	lang:109342259	ahf:112701863	adu:107462460	aip:107609726	mesc:110602460	hbr:110635230	jcu:105631402	rcu:8259922	pop:7494065	palz:118031359	peu:105110439	twl:119984091	cit:102630904	cic:CICLE_v10026659mg	pvy:116109287	ghi:107889498	gab:108453653	gra:105780163	dzi:111277882	tcc:18611544
pper:18771217	pdul:117616147	pmum:103321469	pavi:110749619	mdm:103404812	pxb:103930095	fve:101296050	rcn:112168234	mnt:21393721	zju:107407274	qsu:111988496	qlo:115955389	jre:108984885	csv:101205559	cmo:103482643	bhj:120070634	cmos:111432600	cpep:111779832	cmax:111468402	mcha:111007484	vra:106756350	var:108322180	vun:114166078	gmx:547475	gsj:114371939	ccaj:109791605	aprc:113848932	mtr:MTR_1g097270	cam:101514962	lja:Lj0g3v0139999.1	lang:109342514	ahf:112701867	adu:107462479	aip:107609765	mesc:110602488	hbr:110635251	jcu:105631419	rcu:8259931	pop:7461764	palz:118031384	peu:105110459	twl:119984113	cit:102609813	cic:CICLE_v10025695mg	pvy:116109304	ghi:107889502	gab:108453685	gra:105780320	dzi:111277953	tcc:18613530
pper:18771609	pdul:117616220	pmum:103321498	pavi:110749640	mdm:103404815	pxb:103930240	fve:101297789	rcn:112168237	mnt:21393722	zju:107407278	qsu:111988499	qlo:115955430	jre:108984941	csv:101205788	cmo:103504702	bhj:120070645	cmos:111432698	cpep:111779836	cmax:111468437	mcha:111007490	vra:106756359	var:108322214	vun:114166102	gmx:100306067	gsj:114371951	ccaj:109791626	aprc:113848948	mtr:MTR_1g097610	cam:101496375	lja:Lj0g3v0141439.1	lang:109343458	ahf:112701874	adu:107462516	aip:107609815	mesc:110602539	hbr:110635248	jcu:105631446	rcu:8259944	pop:7497219	palz:118031405	peu:105110461	twl:119984126	cit:102610649	cic:CICLE_v10026125mg	pvy:116109322	ghi:107889527	gab:108453701	gra:105780441	dzi:111277969	tcc:18614297
pper:18769891	pdul:117616241	pmum:103321510	pavi:110749657	mdm:103404836	pxb:103930258	fve:101295765	rcn:112168269	mnt:21402698	zju:107407291	qsu:111988501	qlo:115955453	jre:108985025	csv:101208686	cmo:103482639	bhj:120070669	cmos:111432699	cpep:111779838	cmax:111468534	mcha:111007496	vra:106756361	var:108322216	vun:114166121	gmx:547988	gsj:114371961	ccaj:109791647	aprc:113848953	mtr:MTR_1g098280	cam:101513327	lja:Lj0g3v0142159.1	lang:109344000	ahf:112701876	adu:107462541	aip:107609894	mesc:110602551	hbr:110635289	jcu:105631449	rcu:8259969	pop:7497221	palz:118031403	peu:105110462	twl:119984128	cit:102612618	cic:CICLE_v10025497mg	pvy:116109369	ghi:107889585	gab:108453710	gra:105780494	dzi:111278013	tcc:18612345
pper:18770790	pdul:117616270	pmum:103321535	pavi:110749670	mdm:103404871	pxb:103930270	fve:101299249	rcn:112168282	mnt:21407351	zju:107407302	qsu:111988546	qlo:115955462	jre:108985026	csv:101209421	cmo:103503000	bhj:120070686	cmos:111432713	cpep:111779841	cmax:111468549	mcha:111007505	vra:106756362	var:108322220	vun:114166122	gmx:100500372	gsj:114371969	ccaj:109791650	aprc:113848960	mtr:MTR_1g098660	cam:101499532	lja:Lj0g3v0143669.1	lang:109344115	ahf:112701898	adu:107462547	aip:107610044	mesc:110602597	hbr:110635291	jcu:105631472	rcu:8259981	pop:7457377	palz:118031504	peu:105110475	twl:119984144	cit:102614778	cic:CICLE_v10026618mg	pvy:116109519	ghi:107889629	gab:108453730	gra:105780505	dzi:111278060	tcc:18611174
pper:18769125	pdul:117616304	pmum:103321538	pavi:110749701	mdm:103404933	pxb:103930282	fve:101292184	rcn:112168287	mnt:21385678	zju:107407311	qsu:111988554	qlo:115955533	jre:108985027	csv:101214302	cmo:103482932	bhj:120070715	cmos:111432716	cpep:111779849	cmax:111468558	mcha:111007512	vra:106756402	var:108322250	vun:114166134	gmx:100306580	gsj:114371972	ccaj:109791669	aprc:113848980	mtr:MTR_1g099360	cam:101511078	lja:Lj0g3v0144589.1	lang:109344124	ahf:112701901	adu:107462549	aip:107610054	mesc:110602654	hbr:110635307	jcu:105631563	rcu:8259987	pop:7497240	palz:118031533	peu:105110510	twl:119984135	cit:102621243	cic:CICLE_v10025660mg	pvy:116109576	ghi:107889637	gab:108453731	gra:105780514	dzi:111278107	tcc:18612293
pper:18771363	pdul:117616310	pmum:103321547	pavi:110749703	mdm:103404951	pxb:103930293	fve:101306870	rcn:112168297	mnt:21395255	zju:107407312	qsu:111988574	qlo:115955584	jre:108985035	csv:101215738	cmo:103482595	bhj:120070734	cmos:111432727	cpep:111779863	cmax:111468564	mcha:111007569	vra:106756410	var:108322270	vun:114166152	gmx:547477	gsj:114372025	ccaj:109791677	aprc:113849012	mtr:MTR_1g099420	cam:101489879	lja:Lj0g3v0146009.1	lang:109344285	ahf:112701926	adu:107462582	aip:107610112	mesc:110602705	hbr:110635346	jcu:105631592	rcu:8259994	pop:7478861	palz:118031545	peu:105110514	twl:119984171	cit:102623499	cic:CICLE_v10025951mg	pvy:116109577	ghi:107889649	gab:108453752	gra:105780772	dzi:111278129	tcc:18613760
pper:18770996	pdul:117616333	pmum:103321557	pavi:110749712	mdm:103405001	pxb:103930296	fve:101314422	rcn:112168313	mnt:21384308	zju:107407328	qsu:111988608	qlo:115955593	jre:108985058	csv:101215980	cmo:107990347	bhj:120070735	cmos:111432783	cpep:111779862	cmax:111468585	mcha:111007574	vra:106756416	var:108322281	vun:114166159	gmx:100306069	gsj:114372035	ccaj:109791729	aprc:113849017	mtr:MTR_1g099520	cam:101492931	lja:Lj0g3v0146209.1	lang:109344856	ahf:112701935	adu:107462599	aip:107610125	mesc:110602718	hbr:110635366	jcu:105631630	rcu:8259997	pop:7481401	palz:118031549	peu:105110522	twl:119984175	cit:102610025	cic:CICLE_v10026609mg	pvy:116109594	ghi:107889654	gab:108453754	gra:105780788	dzi:111278148	tcc:18610890
pper:18769204	pdul:117616354	pmum:103321560	pavi:110749725	mdm:103405062	pxb:103930334	fve:101304940	rcn:112168314	mnt:21405254	zju:107407333	qsu:111988644	qlo:115955609	jre:108985076	csv:101219545	cmo:103482972	bhj:120070748	cmos:111432790	cpep:111779887	cmax:111468611	mcha:111007575	vra:106756425	var:108322290	vun:114166168	gmx:100305559	gsj:114372046	ccaj:109791776	aprc:113849036	mtr:MTR_1g100070	cam:101498330	lja:Lj0g3v0147499.1	lang:109344866	ahf:112701940	adu:107462616	aip:107610128	mesc:110602743	hbr:110635406	jcu:105631759	rcu:8272646	pop:7481404	palz:118031567	peu:105110542	twl:119984206	cit:102614493	cic:CICLE_v10025045mg	pvy:116109597	ghi:107889708	gab:108453783	gra:105781229	dzi:111278156	tcc:18610985
pper:18769687	pdul:117616363	pmum:103321573	pavi:110749762	mdm:103405088	pxb:103930335	fve:101308152	rcn:112168352	mnt:21405261	zju:107407335	qsu:111988678	qlo:115955615	jre:108985138	csv:101208861	cmo:103483006	bhj:120070780	cmos:111432947	cpep:111779906	cmax:111468645	mcha:111007585	vra:106756434	var:108322295	vun:114166179	gmx:100305561	gsj:114372051	ccaj:109791791	aprc:113849048	mtr:MTR_1g100120	cam:101500805	lja:Lj0g3v0149189.1	lang:109345019	ahf:112701951	adu:107462624	aip:107610167	mesc:110602811	hbr:110635461	jcu:105631767	rcu:8272652	pop:7481405	palz:118031587	peu:105110550	twl:119984222	cit:102618960	cic:CICLE_v10026110mg	pvy:116109604	ghi:107889732	gab:108453784	gra:105781291	dzi:111278202	tcc:18610661
pper:18769953	pdul:117616369	pmum:103321584	pavi:110749767	mdm:103405098	pxb:103930370	fve:101311073	rcn:112168392	mnt:21405298	zju:107407353	qsu:111988711	qlo:115955628	jre:108985144	csv:101210744	cmo:103483381	bhj:120070778	cmos:111432951	cpep:111779915	cmax:111468852	mcha:111007594	vra:106756445	var:108322305	vun:114166181	gmx:100527001	gsj:114372105	ccaj:109791812	aprc:113849055	mtr:MTR_1g100220	cam:101502189	lja:Lj0g3v0149189.2	lang:109345129	ahf:112701958	adu:107462625	aip:107610168	mesc:110602822	hbr:110635462	jcu:105631824	rcu:8274445	pop:7460482	palz:118031589	peu:105110559	twl:119984269	cit:102621919	cic:CICLE_v10025236mg	pvy:116109612	ghi:107889744	gab:108453820	gra:105781378	dzi:111278203	tcc:18611607
pper:18769255	pdul:117616373	pmum:103321592	pavi:110749779	mdm:103405120	pxb:103930383	fve:101304237	rcn:112168397	mnt:21401851	zju:107407365	qsu:111988753	qlo:115955641	jre:108985202	csv:101212693	cmo:103483436	bhj:120070784	cmos:111432979	cpep:111779927	cmax:111468855	mcha:111007603	vra:106756466	var:108322313	vun:114166253	gmx:732570	gsj:114372120	ccaj:109791824	aprc:113849079	mtr:MTR_1g101400	cam:101506246	lja:Lj0g3v0150189.1	lang:109345363	ahf:112701962	adu:107462619	aip:107610173	mesc:110602837	hbr:110635483	jcu:105631835	rcu:8274446	pop:7481427	palz:118031600	peu:105110574	twl:119984320	cit:102609057	cic:CICLE_v10025440mg	pvy:116109639	ghi:107889745	gab:108453833	gra:105781463	dzi:111278275	tcc:18610691
pper:18771788	pdul:117616380	pmum:103321610	pavi:110749794	mdm:103405128	pxb:103930384	fve:101303950	rcn:112168431	mnt:21401867	zju:107407373	qsu:111988755	qlo:115955644	jre:108985216	csv:101213416	cmo:103483365	bhj:120070791	cmos:111432980	cpep:111779928	cmax:111468865	mcha:111007616	vra:106756471	var:108322399	vun:114166258	gmx:732571	gsj:114372129	ccaj:109791881	aprc:113849082	mtr:MTR_1g102010	cam:101503794	lja:Lj0g3v0150199.1	lang:109345368	ahf:112701968	adu:107462675	aip:107610189	mesc:110602844	hbr:110635505	jcu:105631890	rcu:8274458	pop:7481433	palz:118031610	peu:105110575	twl:119984328	cit:102617338	cic:CICLE_v10026623mg	pvy:116109668	ghi:107889753	gab:108453843	gra:105781479	dzi:111278277	tcc:18613494
pper:18769453	pdul:117616396	pmum:103321611	pavi:110749795	mdm:103405142	pxb:103930389	fve:101303659	rcn:112168462	mnt:21399292	zju:107407424	qsu:111988756	qlo:115955670	jre:108985263	csv:101204524	cmo:103483190	bhj:120070789	cmos:111432994	cpep:111779932	cmax:111468887	mcha:111007689	vra:106756475	var:108322451	vun:114166271	gmx:547995	gsj:114372144	ccaj:109791889	aprc:113849106	mtr:MTR_1g102550	cam:101488823	lja:Lj0g3v0151949.1	lang:109345500	ahf:112702004	adu:107462681	aip:107610203	mesc:110602845	hbr:110635516	jcu:105631888	rcu:8274314	pop:7460503	palz:118031647	peu:105110581	twl:119984332	cit:102617632	cic:CICLE_v10012080mg	pvy:116109676	ghi:107889759	gab:108453860	gra:105781628	dzi:111278295	tcc:18612868
pper:18770304	pdul:117616402	pmum:103321615	pavi:110749800	mdm:103405207	pxb:103930397	fve:101307447	rcn:112168714	mnt:21399328	zju:107407423	qsu:111988758	qlo:115955685	jre:108985270	csv:101212851	cmo:103483513	bhj:120070805	cmos:111433007	cpep:111779985	cmax:111468904	mcha:111007707	vra:106756510	var:108322461	vun:114166276	gmx:100500635	gsj:114372145	ccaj:109791894	aprc:113849107	mtr:MTR_1g102570	cam:101490347	lja:Lj0g3v0152299.1	lang:109345521	ahf:112702006	adu:107462682	aip:107610559	mesc:110602848	hbr:110635554	jcu:105631892	rcu:8274333	pop:7489911	palz:118031658	peu:105110603	twl:119984335	cit:102618665	cic:CICLE_v10012651mg	pvy:116109789	ghi:107889771	gab:108453871	gra:105782263	dzi:111278299	tcc:18611441
pper:18771129	pdul:117616468	pmum:103321638	pavi:110749801	mdm:103405347	pxb:103930429	fve:101308918	rcn:112168744	mnt:21392649	zju:107407440	qsu:111988762	qlo:115955706	jre:108985296	csv:101213732	cmo:103483711	bhj:120070809	cmos:111433048	cpep:111779996	cmax:111468905	mcha:111007714	vra:106756511	var:108322471	vun:114166281	gmx:547999	gsj:114372149	ccaj:109791905	aprc:113849127	mtr:MTR_1g102780	cam:101495285	lja:Lj0g3v0152959.1	lang:109345676	ahf:112702048	adu:107462693	aip:107610637	mesc:110602851	hbr:110635586	jcu:105631902	rcu:8274353	pop:7466191	palz:118031660	peu:105110670	twl:119984396	cit:102619941	cic:CICLE_v10012505mg	pvy:116109812	ghi:107889792	gab:108453987	gra:105782406	dzi:111278302	tcc:18614637
pper:18770332	pdul:117616486	pmum:103321640	pavi:110749806	mdm:103405391	pxb:103930430	fve:101312399	rcn:112168751	mnt:21392662	zju:107407465	qsu:111988764	qlo:115955732	jre:108985313	csv:101214380	cmo:103483346	bhj:120070819	cmos:111433068	cpep:111780009	cmax:111468922	mcha:111007725	vra:106756517	var:108322488	vun:114166282	gmx:100527009	gsj:114372154	ccaj:109791927	aprc:113849136	mtr:MTR_1g102800	cam:101502811	lja:Lj0g3v0153619.1	lang:109345773	ahf:112702075	adu:107462735	aip:107611042	mesc:110602850	hbr:110635590	jcu:105631910	rcu:8274371	pop:7471126	palz:118031663	peu:105110676	twl:119984402	cit:102622727	cic:CICLE_v10011312mg	pvy:116109846	ghi:107890047	gab:108453996	gra:105782676	dzi:111278362	tcc:18611199
pper:18769201	pdul:117616511	pmum:103321735	pavi:110749827	mdm:103405392	pxb:103930445	fve:101294142	rcn:112168757	mnt:21388649	zju:107407476	qsu:111988785	qlo:115955746	jre:108985322	csv:101220344	cmo:103483770	bhj:120070857	cmos:111433074	cpep:111780011	cmax:111468936	mcha:111007727	vra:106756555	var:108322507	vun:114166301	gmx:100500642	gsj:114372164	ccaj:109791939	aprc:113849145	mtr:MTR_1g102810	cam:101499321	lja:Lj0g3v0154099.1	lang:109346083	ahf:112702076	adu:107462738	aip:107611475	mesc:110602858	hbr:110635595	jcu:105631939	rcu:8274380	pop:7471142	palz:118031677	peu:105110678	twl:119984425	cit:102624832	cic:CICLE_v10012312mg	pvy:116109950	ghi:107890070	gab:108454000	gra:105782782	dzi:111278526	tcc:18611287
pper:18770253	pdul:117616537	pmum:103321761	pavi:110749835	mdm:103405417	pxb:103930446	fve:101312685	rcn:112168768	mnt:21396478	zju:107407483	qsu:111988828	qlo:115955770	jre:108985326	csv:101222302	cmo:103483556	bhj:120070873	cmos:111433112	cpep:111780023	cmax:111468941	mcha:111007755	vra:106756572	var:108322511	vun:114166306	gmx:100499876	gsj:114372166	ccaj:109791940	aprc:113849185	mtr:MTR_1g102830	cam:101497247	lja:Lj0g3v0156319.1	lang:109346312	ahf:112702086	adu:107462797	aip:107611541	mesc:110602904	hbr:110635602	jcu:105631984	rcu:8274386	pop:7459493	palz:118031686	peu:105110691	twl:119984487	cit:102628295	cic:CICLE_v10013335mg	pvy:116109955	ghi:107890131	gab:108454009	gra:105783106	dzi:111278530	tcc:18614287
pper:18771086	pdul:117616569	pmum:103321788	pavi:110749837	mdm:103405430	pxb:103930506	fve:101295286	rcn:112168788	mnt:21396490	zju:107407458	qsu:111988924	qlo:115955802	jre:108985369	csv:101204833	cmo:103483311	bhj:120070908	cmos:111433119	cpep:111780024	cmax:111468942	mcha:111007757	vra:106756582	var:108322520	vun:114166324	gmx:100500132	gsj:114372176	ccaj:109791974	aprc:113849194	mtr:MTR_1g102880	cam:101500164	lja:Lj0g3v0157699.1	lang:109346483	ahf:112702109	adu:107462812	aip:107611695	mesc:110602922	hbr:110635817	jcu:105631985	rcu:8277054	pop:7471170	palz:118031687	peu:105110703	twl:119984530	cit:102609441	cic:CICLE_v10013409mg	pvy:116109991	ghi:107890161	gab:108454018	gra:105783367	dzi:111278580	tcc:18612600
pper:18771284	pdul:117616571	pmum:103321762	pavi:110749844	mdm:103405437	pxb:103930527	fve:101311541	rcn:112168795	mnt:21392327	zju:107407506	qsu:111988945	qlo:115955817	jre:108985381	csv:101210163	cmo:103483162	bhj:120070948	cmos:111433136	cpep:111780038	cmax:111468939	mcha:111007758	vra:106756601	var:108322546	vun:114166333	gmx:100500390	gsj:114372189	ccaj:109791976	aprc:113849196	mtr:MTR_1g103020	cam:101489688	lja:Lj0g3v0157809.1	lang:109346616	ahf:112702145	adu:107462822	aip:107611721	mesc:110602928	hbr:110635824	jcu:105631988	rcu:8277087	pop:7471188	palz:118031742	peu:105110709	twl:119984529	cit:102611338	cic:CICLE_v10012287mg	pvy:116109998	ghi:107890171	gab:108454023	gra:105783386	dzi:111278605	tcc:18612476
pper:18769251	pdul:117616577	pmum:103321798	pavi:110749864	mdm:103405452	pxb:103930533	fve:101304925	rcn:112168826	mnt:21392343	zju:107407520	qsu:111988950	qlo:115955844	jre:108985386	csv:101213336	cmo:103483676	bhj:120070951	cmos:111433181	cpep:111780043	cmax:111468945	mcha:111007789	vra:106756605	var:108322550	vun:114166364	gmx:100306344	gsj:114372191	ccaj:109791989	aprc:113849203	mtr:MTR_1g103530	cam:101513328	lja:Lj0g3v0159039.1	lang:109346775	ahf:112702152	adu:107462854	aip:107611783	mesc:110602939	hbr:110635917	jcu:105631964	rcu:8277091	pop:7471191	palz:118031765	peu:105110728	twl:119984539	cit:102612827	cic:CICLE_v10012796mg	pvy:116110087	ghi:107890264	gab:108454027	gra:105783394	dzi:111278627	tcc:18611534
pper:18769904	pdul:117616594	pmum:103321825	pavi:110749875	mdm:103405453	pxb:103930542	fve:101305228	rcn:112168840	mnt:21392344	zju:107407527	qsu:111988961	qlo:115955848	jre:108985393	csv:101217336	cmo:103483490	bhj:120070969	cmos:111433188	cpep:111780050	cmax:111468983	mcha:111007798	vra:106756621	var:108322567	vun:114166371	gmx:100306601	gsj:114372202	ccaj:109792005	aprc:113849240	mtr:MTR_1g103810	cam:101500908	lja:Lj0g3v0159519.1	lang:109347007	ahf:112702176	adu:107462860	aip:107611851	mesc:110602944	hbr:110635944	jcu:105631993	rcu:8277101	pop:7459529	palz:118031862	peu:105110735	twl:119984549	cit:102613514	cic:CICLE_v10012021mg	pvy:116110088	ghi:107890266	gab:108454038	gra:105783801	dzi:111278628	tcc:18611256
pper:18774274	pdul:117616601	pmum:103321826	pavi:110749879	mdm:103405528	pxb:103930586	fve:101307547	rcn:112168862	mnt:21385603	zju:107407544	qsu:111988976	qlo:115955895	jre:108985417	csv:101219462	cmo:103483939	bhj:120070976	cmos:111433189	cpep:111780075	cmax:111468989	mcha:111007803	vra:106756633	var:108322575	vun:114166384	gmx:547498	gsj:114372209	ccaj:109792020	aprc:113849244	mtr:MTR_1g103820	cam:101503679	lja:Lj0g3v0159759.1	lang:109347075	ahf:112702211	adu:107462878	aip:107611865	mesc:110602949	hbr:110635966	jcu:105632003	rcu:8277103	pop:7459542	palz:118031877	peu:105110752	twl:119984554	cit:102620870	cic:CICLE_v10013160mg	pvy:116110155	ghi:107890314	gab:108454050	gra:105783854	dzi:111278646	tcc:18614359
pper:18774104	pdul:117616602	pmum:103321828	pavi:110749892	mdm:103405547	pxb:103930594	fve:101291191	rcn:112168884	mnt:21389725	zju:107407551	qsu:111989102	qlo:115955900	jre:108985418	csv:101221603	cmo:103483239	bhj:120070980	cmos:111433190	cpep:111780110	cmax:111468994	mcha:111007814	vra:106756707	var:108322596	vun:114166387	gmx:100499626	gsj:114372221	ccaj:109792023	aprc:113849250	mtr:MTR_1g104630	cam:101508923	lja:Lj0g3v0160989.1	lang:109347120	ahf:112702216	adu:107462941	aip:107611950	mesc:110602950	hbr:110636053	jcu:105632007	rcu:8277109	pop:7480776	palz:118031946	peu:105110753	twl:119984570	cit:102621920	cic:CICLE_v10013153mg	pvy:116110191	ghi:107890335	gab:108454052	gra:105784399	dzi:111278671	tcc:108660423
pper:18773794	pdul:117616621	pmum:103321849	pavi:110749927	mdm:103405575	pxb:103930652	fve:101291696	rcn:112168911	mnt:21390190	zju:107407556	qsu:111989146	qlo:115955903	jre:108985421	csv:101221829	cmo:103483215	bhj:120071001	cmos:111433195	cpep:111780120	cmax:111469009	mcha:111007816	vra:106756718	var:108322597	vun:114166397	gmx:100305578	gsj:114372222	ccaj:109792033	aprc:113849252	mtr:MTR_1g105480	cam:101506576	lja:Lj0g3v0161309.1	lang:109347474	ahf:112702234	adu:107462953	aip:107612025	mesc:110602956	hbr:110636147	jcu:105632044	rcu:8277120	pop:7478346	palz:118031973	peu:105110762	twl:119984576	cit:102625115	cic:CICLE_v10011148mg	pvy:116110199	ghi:107890357	gab:108454059	gra:105784854	dzi:111278681	tcc:18608197
pper:18773654	pdul:117616627	pmum:103321883	pavi:110749932	mdm:103405614	pxb:103930684	fve:101295186	rcn:112168892	mnt:21405757	zju:107407555	qsu:111989150	qlo:115955908	jre:108985451	csv:101207157	cmo:103483996	bhj:120071004	cmos:111433197	cpep:111780142	cmax:111469034	mcha:111007831	vra:106756726	var:108322600	vun:114166417	gmx:100127402	gsj:114372247	ccaj:109792045	aprc:113849254	mtr:MTR_1g105965	cam:101505729	lja:Lj0g3v0161319.1	lang:109347850	ahf:112702236	adu:107462994	aip:107612311	mesc:110602960	hbr:110636163	jcu:105632055	rcu:8281004	pop:7475692	palz:118032039	peu:105110765	twl:119984591	cit:102609921	cic:CICLE_v10013683mg	pvy:116110293	ghi:107890449	gab:108454073	gra:105785058	dzi:111278685	tcc:18610271
pper:18772557	pdul:117616629	pmum:103321884	pavi:110749933	mdm:103405615	pxb:103930739	fve:101295198	rcn:112168946	mnt:21384988	zju:107407580	qsu:111989160	qlo:115955940	jre:108985455	csv:101207399	cmo:103483312	bhj:120071016	cmos:111433211	cpep:111780146	cmax:111469058	mcha:111007842	vra:106756730	var:108322634	vun:114166430	gmx:100305836	gsj:114372248	ccaj:109792054	aprc:113849259	mtr:MTR_1g105970	cam:101500165	lja:Lj0g3v0161599.1	lang:109347879	ahf:112702278	adu:107463020	aip:107612338	mesc:110602969	hbr:110636171	jcu:105632060	rcu:8281067	pop:7475724	palz:118032044	peu:105110774	twl:119984595	cit:102614495	cic:CICLE_v10012025mg	pvy:116110296	ghi:107890454	gab:108454082	gra:105785177	dzi:111278719	tcc:18609818
pper:18773145	pdul:117616633	pmum:103321902	pavi:110749947	mdm:103405617	pxb:103930754	fve:101305809	rcn:112168960	mnt:21400515	zju:107407585	qsu:111989161	qlo:115955942	jre:108985468	csv:101207895	cmo:103483655	bhj:120071035	cmos:111433212	cpep:111780156	cmax:111469080	mcha:111007853	vra:106756732	var:108322699	vun:114166432	gmx:100306095	gsj:114372255	ccaj:109792055	aprc:113849263	mtr:MTR_1g106075	cam:101513108	lja:Lj0g3v0161679.1	lang:109347889	ahf:112702283	adu:107463042	aip:107612457	mesc:110602979	hbr:110636214	jcu:105632062	rcu:8274070	pop:7478375	palz:118032064	peu:105110811	twl:119984598	cit:102618753	cic:CICLE_v10011102mg	pvy:116110298	ghi:107890473	gab:108454115	gra:105785178	dzi:111278727	tcc:18607195
pper:18772608	pdul:117616634	pmum:103321904	pavi:110749974	mdm:103405622	pxb:103930756	fve:101313371	rcn:112168973	mnt:21400517	zju:107407640	qsu:111989163	qlo:115955970	jre:108985469	csv:101214221	cmo:107990382	bhj:120071043	cmos:111433217	cpep:111780158	cmax:111469081	mcha:111007937	vra:106756740	var:108322715	vun:114166451	gmx:100306607	gsj:114372263	ccaj:109792114	aprc:113849271	mtr:MTR_1g106550	cam:101498225	lja:Lj0g3v0161769.1	lang:109348163	ahf:112702298	adu:107463062	aip:107612562	mesc:110602982	hbr:110636290	jcu:105632065	rcu:8274074	pop:7478377	palz:118032086	peu:105110830	twl:119984607	cit:102623114	cic:CICLE_v10013090mg	pvy:116110318	ghi:107890495	gab:108454144	gra:105785231	dzi:111278764	tcc:18607823
pper:18774437	pdul:117616638	pmum:103321971	pavi:110749980	mdm:103405748	pxb:103930811	fve:101304163	rcn:112169020	mnt:21385735	zju:107407692	qsu:111989194	qlo:115955975	jre:108985474	csv:101217337	cmo:103483729	bhj:120071046	cmos:111433219	cpep:111780166	cmax:111469089	mcha:111007959	vra:106756780	var:108322716	vun:114166462	gmx:100527024	gsj:114372265	ccaj:109792115	aprc:113849280	mtr:MTR_1g107085	cam:101497674	lja:Lj0g3v0162439.1	lang:109348207	ahf:112702300	adu:107463089	aip:107612563	mesc:110602986	hbr:110636293	jcu:105632076	rcu:8274095	pop:7471654	palz:118032092	peu:105110831	twl:119984630	cit:102624088	cic:CICLE_v10013735mg	pvy:116110353	ghi:107890508	gab:108454160	gra:105785238	dzi:111278795	tcc:18606981
pper:18775115	pdul:117616640	pmum:103321972	pavi:110749983	mdm:103405851	pxb:103930812	fve:101308544	rcn:112169033	mnt:21390644	zju:107407703	qsu:111989232	qlo:115955986	jre:108985540	csv:101218281	cmo:103483186	bhj:120071060	cmos:111433236	cpep:111780194	cmax:111469094	mcha:111007966	vra:106756782	var:108322720	vun:114166463	gmx:548017	gsj:114372281	ccaj:109792171	aprc:113849302	mtr:MTR_1g107175	cam:101491186	lja:Lj0g3v0162459.1	lang:109348279	ahf:112702301	adu:107463091	aip:107612574	mesc:110603001	hbr:110636300	jcu:105632087	rcu:8262996	pop:7471660	palz:118032175	peu:105110835	twl:119984642	cit:102611255	cic:CICLE_v10011514mg	pvy:116110366	ghi:107890537	gab:108454166	gra:105785245	dzi:111278859	tcc:18609685
pper:18774859	pdul:117616645	pmum:103321981	pavi:110749990	mdm:103405853	pxb:103930841	fve:101298383	rcn:112169068	mnt:21385040	zju:107407715	qsu:111989262	qlo:115955998	jre:108985549	csv:101220179	cmo:103483136	bhj:120071061	cmos:111433243	cpep:111780219	cmax:111469097	mcha:111007971	vra:106756812	var:108322804	vun:114166472	gmx:100500401	gsj:114372297	ccaj:109792221	aprc:113849317	mtr:MTR_1g107450	cam:101494419	lja:Lj0g3v0162539.1	lang:109348392	ahf:112702335	adu:107463094	aip:107612599	mesc:110603008	hbr:110636302	jcu:105632143	rcu:8263029	pop:7456094	palz:118032186	peu:105110836	twl:119984649	cit:102626258	cic:CICLE_v10012198mg	pvy:116110375	ghi:107890549	gab:108454188	gra:105785247	dzi:111278887	tcc:18607273
pper:18775486	pdul:117616646	pmum:103321955	pavi:110750005	mdm:103405877	pxb:103930850	fve:101302315	rcn:112169071	mnt:21389919	zju:107407718	qsu:111989265	qlo:115956028	jre:108985576	csv:101203218	cmo:103483376	bhj:120071062	cmos:111433254	cpep:111780245	cmax:111469174	mcha:111007973	vra:106757016	var:108322822	vun:114166492	gmx:100305843	gsj:114372308	ccaj:109792292	aprc:113849318	mtr:MTR_1g107480	cam:101505498	lja:Lj0g3v0163799.1	lang:109348675	ahf:112702337	adu:107463097	aip:107612624	mesc:110603021	hbr:110636310	jcu:105632158	rcu:8263037	pop:7465461	palz:118032213	peu:105110889	twl:119984674	cit:102608087	cic:CICLE_v10013484mg	pvy:116110392	ghi:107890583	gab:108454194	gra:105785261	dzi:111278900	tcc:18609278
pper:18772749	pdul:117616652	pmum:103322021	pavi:110750004	mdm:103405971	pxb:103930858	fve:101303467	rcn:112169173	mnt:21394338	zju:107407762	qsu:111989312	qlo:115956034	jre:108985600	csv:101204195	cmo:103483535	bhj:120071064	cmos:111433263	cpep:111780259	cmax:111469242	mcha:111007981	vra:106757068	var:108322836	vun:114166504	gmx:100306355	gsj:114372317	ccaj:109792312	aprc:113849319	mtr:MTR_1g107485	cam:101515387	lja:Lj0g3v0163799.2	lang:109348950	ahf:112702362	adu:107463103	aip:107612632	mesc:110603024	hbr:110636328	jcu:105632137	rcu:8281676	pop:7491892	palz:118032225	peu:105110920	twl:119984690	cit:102628958	cic:CICLE_v10012680mg	pvy:116110406	ghi:107890598	gab:108454195	gra:105785287	dzi:111278947	tcc:18610460
pper:18772146	pdul:117616656	pmum:103322022	pavi:110750007	mdm:103405974	pxb:103930867	fve:101312212	rcn:112169177	mnt:21394341	zju:107407794	qsu:111989327	qlo:115956061	jre:108985619	csv:101204685	cmo:103483730	bhj:120071076	cmos:111433267	cpep:111780271	cmax:111469310	mcha:111007991	vra:106757084	var:108322840	vun:114166557	gmx:100306614	gsj:114372335	ccaj:109792327	aprc:113849326	mtr:MTR_1g107490	cam:101496271	lja:Lj0g3v0164469.1	lang:109348967	ahf:112702409	adu:107463113	aip:107612688	mesc:110603027	hbr:110636333	jcu:105632171	rcu:8281685	pop:7465501	palz:118032229	peu:105110922	twl:119984696	cit:102613324	cic:CICLE_v10012726mg	pvy:116110474	ghi:107890600	gab:108454196	gra:105785370	dzi:111279023	tcc:18609383
pper:18773482	pdul:117616673	pmum:103322032	pavi:110750010	mdm:103406059	pxb:103930917	fve:101291295	rcn:112169194	mnt:21394345	zju:107407854	qsu:111989335	qlo:115956064	jre:108985625	csv:101206839	cmo:103483544	bhj:120071131	cmos:111433271	cpep:111780282	cmax:111469313	mcha:111008007	vra:106757090	var:108322865	vun:114166582	gmx:100500663	gsj:114372336	ccaj:109792353	aprc:113849332	mtr:MTR_1g108270	cam:101504869	lja:Lj0g3v0164469.2	lang:109348994	ahf:112702410	adu:107463115	aip:107612697	mesc:110603033	hbr:110636351	jcu:105632186	rcu:8281706	pop:7479217	palz:118032230	peu:105110924	twl:119984706	cit:102617036	cic:CICLE_v10011691mg	pvy:116110491	ghi:107890605	gab:108454201	gra:105785395	dzi:111279045	tcc:18609208
pper:18775332	pdul:117616682	pmum:103322036	pavi:110750011	mdm:103406391	pxb:103930931	fve:101295094	rcn:112169251	mnt:21401957	zju:107407864	qsu:111989388	qlo:115956094	jre:108985647	csv:101212052	cmo:103483973	bhj:120071143	cmos:111433272	cpep:111780292	cmax:111469314	mcha:111008030	vra:106757092	var:108322867	vun:114166593	gmx:100500408	gsj:114372353	ccaj:109792362	aprc:113849349	mtr:MTR_1g108330	cam:101493906	lja:Lj0g3v0164469.3	lang:109349413	ahf:112702411	adu:107463185	aip:107612755	mesc:110603047	hbr:110636492	jcu:105632269	rcu:8268373	pop:7497839	palz:118032246	peu:105110978	twl:119984718	cit:102617817	cic:CICLE_v10013319mg	pvy:116110502	ghi:107890635	gab:108454224	gra:105785403	dzi:111279057	tcc:18608635
pper:18774594	pdul:117616750	pmum:103322035	pavi:110750026	mdm:103406429	pxb:103930938	fve:101302040	rcn:112169264	mnt:21401981	zju:107407874	qsu:111989394	qlo:115956113	jre:108985692	csv:101206118	cmo:103483844	bhj:120071133	cmos:111433295	cpep:111780336	cmax:111469330	mcha:111008033	vra:106757118	var:108322881	vun:114166601	gmx:100306104	gsj:114372360	ccaj:109792375	aprc:113849351	mtr:MTR_1g108520	cam:101514739	lja:Lj0g3v0165119.1	lang:109349642	ahf:112702424	adu:107463246	aip:107612795	mesc:110603081	hbr:110636522	jcu:105632287	rcu:8268389	pop:7465326	palz:118032278	peu:105110994	twl:119984732	cit:102608194	cic:CICLE_v10012321mg	pvy:116110504	ghi:107890651	gab:108454278	gra:105785422	dzi:111279058	tcc:18607351
pper:18774211	pdul:117616755	pmum:103322070	pavi:110750027	mdm:103406437	pxb:103930985	fve:101295384	rcn:112169384	mnt:21401985	zju:107407879	qsu:111989411	qlo:115956211	jre:108985716	csv:101206355	cmo:103483894	bhj:120071166	cmos:111433301	cpep:111780380	cmax:111469420	mcha:111008035	vra:106757122	var:108322883	vun:114166612	gmx:100500409	gsj:114372423	ccaj:109792393	aprc:113849353	mtr:MTR_1g109080	cam:101491303	lja:Lj0g3v0165409.1	lang:109349680	ahf:112702442	adu:107463266	aip:107612798	mesc:110603085	hbr:110636533	jcu:105632337	rcu:8268392	pop:7497516	palz:118032288	peu:105111004	twl:119984733	cit:102617249	cic:CICLE_v10011985mg	pvy:116110574	ghi:107890672	gab:108454287	gra:105785439	dzi:111279107	tcc:18607878
pper:18773462	pdul:117616763	pmum:103322071	pavi:110750049	mdm:103406498	pxb:103930988	fve:101302620	rcn:112169422	mnt:21402095	zju:107407886	qsu:111989486	qlo:115956410	jre:108985719	csv:101221519	cmo:103484134	bhj:120071172	cmos:111433302	cpep:111780381	cmax:111469423	mcha:111008042	vra:106757135	var:108322884	vun:114166637	gmx:100127419	gsj:114372425	ccaj:109792397	aprc:113849378	mtr:MTR_1g109200	cam:101506252	lja:Lj0g3v0166219.1	lang:109349779	ahf:112702469	adu:107463271	aip:107612800	mesc:110603108	hbr:110636550	jcu:105632352	rcu:8268399	pop:7497518	palz:118032296	peu:105111009	twl:119984740	cit:102609353	cic:CICLE_v10012212mg	pvy:116110582	ghi:107890686	gab:108454297	gra:105785481	dzi:111279110	tcc:18608374
pper:18774242	pdul:117616767	pmum:103322079	pavi:110750089	mdm:103406559	pxb:103931000	fve:101295671	rcn:112169518	mnt:21402131	zju:107407905	qsu:111989512	qlo:115956433	jre:108985720	csv:101213018	cmo:103483197	bhj:120071173	cmos:111433370	cpep:111780385	cmax:111469429	mcha:111008049	vra:106757140	var:108322896	vun:114166676	gmx:548028	gsj:114372434	ccaj:109792413	aprc:113849380	mtr:MTR_1g110670	cam:101496043	lja:Lj0g3v0166469.1	lang:109349900	ahf:112702482	adu:107463281	aip:107612804	mesc:110603133	hbr:110636568	jcu:105632357	rcu:8268419	pop:7465382	palz:118032345	peu:105111020	twl:119984744	cit:102609622	cic:CICLE_v10012716mg	pvy:116110585	ghi:107890691	gab:108454303	gra:105785507	dzi:111279149	tcc:18607352
pper:18772932	pdul:117616770	pmum:103322096	pavi:110750096	mdm:103406562	pxb:103931011	fve:101302905	rcn:112169533	mnt:21405346	zju:107407915	qsu:111989515	qlo:115956460	jre:108985721	csv:101219465	cmo:103483250	bhj:120071178	cmos:111433392	cpep:111780413	cmax:111469440	mcha:111008086	vra:106757144	var:108322907	vun:114166690	gmx:100305596	gsj:114372448	ccaj:109792417	aprc:113849381	mtr:MTR_1g110750	cam:101506692	lja:Lj0g3v0168449.1	lang:109349907	ahf:112702512	adu:107463298	aip:107612805	mesc:110603136	hbr:110636619	jcu:105632361	rcu:8284864	pop:7465383	palz:118032343	peu:105111025	twl:119984745	cit:102622730	cic:CICLE_v10011871mg	pvy:116110588	ghi:107890700	gab:108454306	gra:105785509	dzi:111279156	tcc:18610531
pper:18772228	pdul:117616773	pmum:103322104	pavi:110750099	mdm:103406700	pxb:103931021	fve:101299626	rcn:112169536	mnt:21405359	zju:107407951	qsu:111989517	qlo:115956468	jre:108985782	csv:101220655	cmo:103484131	bhj:120071211	cmos:111433507	cpep:111780418	cmax:111469449	mcha:111008094	vra:106757187	var:108322936	vun:114166717	gmx:100500413	gsj:114372461	ccaj:109792425	aprc:113849396	mtr:MTR_1g111140	cam:101497574	lja:Lj0g3v0168489.1	lang:109350263	ahf:112702524	adu:107463311	aip:107612822	mesc:110603169	hbr:110636625	jcu:105632403	rcu:8268448	pop:7496556	palz:118032354	peu:105111056	twl:119984767	cit:102607608	cic:CICLE_v10011903mg	pvy:116110640	ghi:107890719	gab:108454323	gra:105785540	dzi:111279272	tcc:18610103
pper:18775165	pdul:117616783	pmum:103322108	pavi:110750132	mdm:103406756	pxb:103931050	fve:101307564	rcn:112169603	mnt:21405360	zju:107407962	qsu:111989575	qlo:115956519	jre:108985808	csv:101221606	cmo:103484091	bhj:120071250	cmos:111433519	cpep:111780420	cmax:111469454	mcha:111008100	vra:106757205	var:108322942	vun:114166723	gmx:100500669	gsj:114372464	ccaj:109792438	aprc:113849401	mtr:MTR_1g111740	cam:101498893	lja:Lj0g3v0169339.1	lang:109350299	ahf:112702601	adu:107463315	aip:107612826	mesc:110603177	hbr:110636647	jcu:105632405	rcu:8272525	pop:7496570	palz:118032364	peu:105111060	twl:119984776	cit:102609818	cic:CICLE_v10012846mg	pvy:116110661	ghi:107890717	gab:108454326	gra:105785570	dzi:111279282	tcc:18608668
pper:18772863	pdul:117616807	pmum:103322109	pavi:110750139	mdm:103406773	pxb:103931121	fve:105349682	rcn:112169668	mnt:21396043	zju:107407976	qsu:111989576	qlo:115956545	jre:108985810	csv:101221832	cmo:103483795	bhj:120071252	cmos:111433523	cpep:111780429	cmax:111469464	mcha:111008129	vra:106757210	var:108322949	vun:114166742	gmx:100305853	gsj:114372468	ccaj:109792460	aprc:113849410	mtr:MTR_1g112030	cam:101497678	lja:Lj0g3v0169929.1	lang:109350397	ahf:112702621	adu:107463325	aip:107612833	mesc:110603206	hbr:110636658	jcu:105632427	rcu:8272557	pop:7478274	palz:118032372	peu:105111101	twl:119984823	cit:102610133	cic:CICLE_v10013442mg	pvy:116110667	ghi:107890752	gab:108454320	gra:105785579	dzi:111279287	tcc:18607074
pper:18774516	pdul:117617041	pmum:103322145	pavi:110750265	mdm:103406791	pxb:103931146	fve:101291483	rcn:112169772	mnt:21392173	zju:107407985	qsu:111989595	qlo:115956597	jre:108985833	csv:101222930	cmo:103483104	bhj:120071265	cmos:111433524	cpep:111780607	cmax:111469468	mcha:111008142	vra:106757228	var:108322951	vun:114166792	gmx:100499902	gsj:114372472	ccaj:109792492	aprc:113849421	mtr:MTR_1g112050	cam:101495614	lja:Lj0g3v0169929.2	lang:109350687	ahf:112702640	adu:107463328	aip:107612861	mesc:110603286	hbr:110636688	jcu:105632439	rcu:8272578	pop:7462795	palz:118032381	peu:105111157	twl:119984847	cit:102611149	cic:CICLE_v10011942mg	pvy:116110670	ghi:107890764	gab:108454348	gra:105785586	dzi:111279493	tcc:18609829
pper:18775489	pdul:117617042	pmum:103322152	pavi:110750270	mdm:103406808	pxb:103931190	fve:101305710	rcn:112169878	mnt:21390743	zju:107407992	qsu:111989624	qlo:115956748	jre:108985834	csv:101207319	cmo:103483425	bhj:120071266	cmos:111433534	cpep:111780616	cmax:111469488	mcha:111008144	vra:106757296	var:108322960	vun:114166822	gmx:100500160	gsj:114372477	ccaj:109792507	aprc:113849427	mtr:MTR_1g112170	cam:101507660	lja:Lj0g3v0170009.1	lang:109350995	ahf:112702643	adu:107463329	aip:107612878	mesc:110603383	hbr:110636716	jcu:105632456	rcu:8265100	pop:7460274	palz:118032400	peu:105111160	twl:119984848	cit:102617438	cic:CICLE_v10012204mg	pvy:116110673	ghi:107890774	gab:108454351	gra:105785683	dzi:111279580	tcc:18607020
pper:18772489	pdul:117617047	pmum:103322153	pavi:110750277	mdm:103406967	pxb:103931197	fve:101312214	rcn:112169896	mnt:21401025	zju:107408057	qsu:111989625	qlo:115956757	jre:108985851	csv:101208301	cmo:103484127	bhj:120071290	cmos:111433537	cpep:111780619	cmax:111469496	mcha:111008167	vra:106757337	var:108322963	vun:114166843	gmx:548033	gsj:114372480	ccaj:109792525	aprc:113849434	mtr:MTR_1g112280	cam:101493052	lja:Lj0g3v0170609.1	lang:109351005	ahf:112702706	adu:107463403	aip:107612916	mesc:110603396	hbr:110636720	jcu:105632468	rcu:8265150	pop:7463564	palz:118032407	peu:105111143	twl:119984864	cit:102620403	cic:CICLE_v10012144mg	pvy:116110751	ghi:107890778	gab:108454355	gra:105785685	dzi:111279622	tcc:18608108
pper:18774982	pdul:117617049	pmum:103322137	pavi:110750305	mdm:103406997	pxb:103931204	fve:101304824	rcn:112169937	mnt:21401038	zju:107408062	qsu:111989629	qlo:115956777	jre:108985929	csv:101212208	cmo:103484146	bhj:120071292	cmos:111433575	cpep:111780627	cmax:111469531	mcha:111008183	vra:106757380	var:108322969	vun:114166846	gmx:100306113	gsj:114372508	ccaj:109792558	aprc:113849452	mtr:MTR_1g112320	cam:101497020	lja:Lj0g3v0172579.1	lang:109351033	ahf:112702707	adu:107463426	aip:107612942	mesc:110603430	hbr:110636732	jcu:105632484	rcu:8268320	pop:7461344	palz:118032420	peu:105111171	twl:119984940	cit:102610533	cic:CICLE_v10012335mg	pvy:116110768	ghi:107890797	gab:108454356	gra:105785692	dzi:111279696	tcc:18610267
pper:18773202	pdul:117617053	pmum:103322180	pavi:110750317	mdm:103407135	pxb:103931208	fve:101309907	rcn:112169943	mnt:21401054	zju:107408069	qsu:111989709	qlo:115956819	jre:108985933	csv:101212934	cmo:103484139	bhj:120071301	cmos:111433612	cpep:111780628	cmax:111469543	mcha:111008201	vra:106757567	var:108322970	vun:114166824	gmx:100500418	gsj:114372512	ccaj:109792602	aprc:113849471	mtr:MTR_1g112860	cam:101508412	lja:Lj0g3v0172759.1	lang:109351090	ahf:112702755	adu:107463448	aip:107612988	mesc:110603450	hbr:110636781	jcu:105632495	rcu:8268347	pop:7461346	palz:118032487	peu:105111186	twl:119984956	cit:102612025	cic:CICLE_v10012240mg	pvy:116110812	ghi:107890807	gab:108454361	gra:105785720	dzi:111279704	tcc:18608239
pper:18772454	pdul:117617067	pmum:103322193	pavi:110750319	mdm:103407273	pxb:103930926	fve:101311927	rcn:112169965	mnt:21401073	zju:107408074	qsu:111989747	qlo:115956901	jre:108985952	csv:101213654	cmo:103483159	bhj:120071307	cmos:111433611	cpep:111780634	cmax:111469569	mcha:111008203	vra:106757572	var:108323025	vun:114166848	gmx:100500163	gsj:114372545	ccaj:109792610	aprc:113849480	mtr:MTR_1g114290	cam:101499539	lja:Lj0g3v0174279.1	lang:109351161	ahf:112702775	adu:107463470	aip:107612991	mesc:110603452	hbr:110636800	jcu:105632505	rcu:8268357	pop:7461362	palz:118032511	peu:105111213	twl:119984964	cit:102618874	cic:CICLE_v10011594mg	pvy:116110813	ghi:107890814	gab:108454373	gra:105785731	dzi:111279717	tcc:18608672
pper:18772753	pdul:117617069	pmum:103322194	pavi:110750332	mdm:103407327	pxb:103931218	fve:101310196	rcn:112169968	mnt:21401090	zju:107407767	qsu:111989750	qlo:115957054	jre:108985967	csv:101222220	cmo:103483185	bhj:120071310	cmos:111433682	cpep:111780642	cmax:111469589	mcha:111008208	vra:106757614	var:108323060	vun:114166854	gmx:548036	gsj:114372559	ccaj:109792639	aprc:113849481	mtr:MTR_1g114300	cam:101496381	lja:Lj0g3v0174289.1	lang:109351276	ahf:112702791	adu:107463474	aip:107612994	mesc:110603462	hbr:110636812	jcu:105632518	rcu:8268364	pop:7461370	palz:118032534	peu:105111222	twl:119984977	cit:102629813	cic:CICLE_v10012638mg	pvy:116110816	ghi:107890863	gab:108454377	gra:105785754	dzi:111279724	tcc:18610571
pper:18772892	pdul:117617070	pmum:103322198	pavi:110750339	mdm:103407499	pxb:103931233	fve:105349689	rcn:112169975	mnt:21401093	zju:107408091	qsu:111989850	qlo:115957167	jre:108985979	csv:101205083	cmo:103483665	bhj:120071315	cmos:111433705	cpep:111780651	cmax:111469618	mcha:111008214	vra:106757621	var:108323062	vun:114166971	gmx:100170693	gsj:114372588	ccaj:109792705	aprc:113849500	mtr:MTR_1g114460	cam:101507349	lja:Lj0g3v0174309.1	lang:109351291	ahf:112702804	adu:107463509	aip:107613015	mesc:110603492	hbr:110636830	jcu:105632523	rcu:8268366	pop:7461391	palz:118032549	peu:105111258	twl:119984999	cit:102616741	cic:CICLE_v10011842mg	pvy:116110887	ghi:107890879	gab:108454403	gra:105785755	dzi:111279726	tcc:18609341
pper:18772835	pdul:117617084	pmum:103322232	pavi:110750363	mdm:103407519	pxb:103931240	fve:101303661	rcn:112169979	mnt:21401105	zju:107408197	qsu:111989855	qlo:115957248	jre:108985982	csv:101215507	cmo:103483363	bhj:120071318	cmos:111433710	cpep:111780677	cmax:111469713	mcha:111008219	vra:106757624	var:108323083	vun:114166991	gmx:547526	gsj:114372592	ccaj:109792707	aprc:113849498	mtr:MTR_1g114520	cam:101513329	lja:Lj0g3v0175569.1	lang:109351542	ahf:112702834	adu:107463554	aip:107613031	mesc:110603501	hbr:110636835	jcu:105632533	rcu:8284834	pop:7480754	palz:118032551	peu:105111260	twl:119985029	cit:102620324	cic:CICLE_v10012864mg	pvy:116110901	ghi:107890880	gab:108454406	gra:105785795	dzi:111279727	tcc:18609374
pper:18774128	pdul:117617094	pmum:103322251	pavi:110750375	mdm:103407609	pxb:103931297	fve:101312230	rcn:112169994	mnt:21401108	zju:107408211	qsu:111989863	qlo:115957256	jre:108986081	csv:101217184	cmo:103483291	bhj:120071334	cmos:111433784	cpep:111780692	cmax:111469757	mcha:111008245	vra:106757647	var:108323112	vun:114167025	gmx:100306374	gsj:114372593	ccaj:109792708	aprc:113849510	mtr:MTR_1g115235	cam:101495617	lja:Lj0g3v0178939.1	lang:109351900	ahf:112702838	adu:107463555	aip:107613046	mesc:110603510	hbr:110636838	jcu:105632536	rcu:8284855	pop:7461544	palz:118032556	peu:105111298	twl:119985060	cit:102629349	cic:CICLE_v10012325mg	pvy:116110912	ghi:107890888	gab:108454466	gra:105785797	dzi:111279731	tcc:18610307
pper:18772294	pdul:117617095	pmum:103322253	pavi:110750387	mdm:103407730	pxb:103931307	fve:101313755	rcn:112169998	mnt:21401112	zju:107408219	qsu:111989907	qlo:115957257	jre:108986175	csv:101221680	cmo:103483445	bhj:120071342	cmos:111433802	cpep:111780702	cmax:111469765	mcha:111008248	vra:106757650	var:108323115	vun:114167032	gmx:100500679	gsj:114372596	ccaj:109792740	aprc:113849514	mtr:MTR_1g115295	cam:101492940	lja:Lj0g3v0180459.1	lang:109352025	ahf:112702851	adu:107463565	aip:107613057	mesc:110603581	hbr:110636843	jcu:105632539	rcu:8285374	pop:7478401	palz:118032570	peu:105111305	twl:119985069	cit:102607402	cic:CICLE_v10013042mg	pvy:116110915	ghi:107890916	gab:108454469	gra:105785844	dzi:111279771	tcc:18610305
pper:18773102	pdul:117617096	pmum:103322255	pavi:110750401	mdm:103407784	pxb:103931316	fve:101312804	rcn:112170005	mnt:21400185	zju:107408222	qsu:111989931	qlo:115957264	jre:108986187	csv:101203378	cmo:103483361	bhj:120071348	cmos:111433826	cpep:111780705	cmax:111469801	mcha:111008263	vra:106757657	var:108323117	vun:114167082	gmx:100305351	gsj:114372609	ccaj:109792754	aprc:113849517	mtr:MTR_1g115410	cam:101490226	lja:Lj0g3v0181429.1	lang:109352079	ahf:112702874	adu:107463566	aip:107613077	mesc:110603599	hbr:110636861	jcu:105632552	rcu:8285419	pop:7483539	palz:118032588	peu:105111309	twl:119985094	cit:102609713	cic:CICLE_v10011787mg	pvy:116110955	ghi:107890951	gab:108454478	gra:105785855	dzi:111279809	tcc:18609739
pper:18775273	pdul:117617110	pmum:103322297	pavi:110750402	mdm:103407785	pxb:103931332	fve:101300195	rcn:112170006	mnt:21399775	zju:107408232	qsu:111989947	qlo:115957268	jre:108986211	csv:101204110	cmo:103484103	bhj:120071349	cmos:111433803	cpep:111780797	cmax:111469802	mcha:111008270	vra:106757668	var:108323194	vun:114167083	gmx:100306375	gsj:114372612	ccaj:109792768	aprc:113849548	mtr:MTR_1g115505	cam:101501870	lja:Lj0g3v0181439.1	lang:109352113	ahf:112702925	adu:107463577	aip:107613080	mesc:110603622	hbr:110636880	jcu:105632558	rcu:8264502	pop:7491868	palz:118032618	peu:105111310	twl:119985091	cit:102611043	cic:CICLE_v10012067mg	pvy:116111028	ghi:107890960	gab:108454482	gra:105785872	dzi:111279815	tcc:18609740
pper:18774249	pdul:117617112	pmum:103322300	pavi:110750431	mdm:103407905	pxb:103931335	fve:101299254	rcn:112170060	mnt:21399785	zju:107408239	qsu:111989987	qlo:115957290	jre:108986268	csv:101211402	cmo:103483500	bhj:120071362	cmos:111433841	cpep:111780897	cmax:111469807	mcha:111008271	vra:106757648	var:108323214	vun:114167084	gmx:100527559	gsj:114372618	ccaj:109792784	aprc:113849564	mtr:MTR_1g115740	cam:101494120	lja:Lj0g3v0181699.1	lang:109352241	ahf:112702944	adu:107463616	aip:107613144	mesc:110603639	hbr:110636930	jcu:105632574	rcu:8264519	pop:7491906	palz:118032624	peu:105111319	twl:119985108	cit:102606718	cic:CICLE_v10012011mg	pvy:116111053	ghi:107890967	gab:108454486	gra:105785904	dzi:111279883	tcc:18609175
pper:18774304	pdul:117617117	pmum:103322318	pavi:110750454	mdm:103407948	pxb:103931352	fve:101303081	rcn:112170093	mnt:21399802	zju:107408330	qsu:111990128	qlo:115957291	jre:108986287	csv:101211651	cmo:103483653	bhj:120071365	cmos:111433853	cpep:111780931	cmax:111469819	mcha:111008273	vra:106757690	var:108323223	vun:114167102	gmx:100499656	gsj:114372629	ccaj:109792844	aprc:113849568	mtr:MTR_1g116050	cam:101496492	lja:Lj0g3v0182009.1	lang:109352407	ahf:112702950	adu:107463624	aip:107613178	mesc:110603651	hbr:110636945	jcu:105632625	rcu:8284407	pop:7465484	palz:118032646	peu:105111320	twl:119985111	cit:102609819	cic:CICLE_v10012280mg	pvy:116111056	ghi:107890981	gab:108454495	gra:105785922	dzi:111279920	tcc:108660772
pper:18772020	pdul:117617144	pmum:103322324	pavi:110750502	mdm:103407960	pxb:103931387	fve:101304151	rcn:112169836	mnt:21391122	zju:107408337	qsu:111990163	qlo:115957311	jre:108986289	csv:101215183	cmo:103483905	bhj:120071373	cmos:111433859	cpep:111780935	cmax:111469825	mcha:111008277	vra:106757720	var:108323279	vun:114167123	gmx:100500424	gsj:114372632	ccaj:109792863	aprc:113849607	mtr:MTR_1g116120	cam:101500172	lja:Lj0g3v0183819.1	lang:109352418	ahf:112702952	adu:107463651	aip:107613188	mesc:110603654	hbr:110636952	jcu:105632627	rcu:8284419	pop:7465530	palz:118032648	peu:105111321	twl:119985131	cit:102613327	cic:CICLE_v10012501mg	pvy:116111078	ghi:107890996	gab:108454500	gra:105785938	dzi:111279945	tcc:18609727
pper:18773729	pdul:117617153	pmum:103322327	pavi:110750525	mdm:103408183	pxb:103931428	fve:101307744	rcn:112170121	mnt:21391635	zju:107408338	qsu:111990165	qlo:115957322	jre:108986327	csv:101217261	cmo:103483567	bhj:120071403	cmos:111433861	cpep:111780948	cmax:111469827	mcha:111008303	vra:106757723	var:108323296	vun:114167135	gmx:100527049	gsj:114372639	ccaj:109792904	aprc:113849614	mtr:MTR_1g116140	cam:101505618	lja:Lj0g3v0184509.1	lang:109352472	ahf:112703027	adu:107463659	aip:107613221	mesc:110603712	hbr:110636966	jcu:105632638	rcu:8284432	pop:7465805	palz:118032655	peu:105111327	twl:119985145	cit:102613130	cic:CICLE_v10012086mg	pvy:116111082	ghi:107891009	gab:108454515	gra:105785943	dzi:111279950	tcc:18610052
pper:18774719	pdul:117617164	pmum:103322328	pavi:110750542	mdm:103408191	pxb:103931435	fve:101309499	rcn:112170167	mnt:21401733	zju:107408371	qsu:111990228	qlo:115957332	jre:108986349	csv:101218675	cmo:103484049	bhj:120071405	cmos:111433866	cpep:111780971	cmax:111469828	mcha:111008315	vra:106757741	var:108323315	vun:114167144	gmx:732618	gsj:114372664	ccaj:109792931	aprc:113849617	mtr:MTR_1g116270	cam:101503262	lja:Lj0g3v0185319.1	lang:109352554	ahf:112703033	adu:107463663	aip:107613261	mesc:110603723	hbr:110636969	jcu:105632639	rcu:8263402	pop:7479258	palz:118032671	peu:105111356	twl:119985157	cit:102615867	cic:CICLE_v10012172mg	pvy:116111093	ghi:107891063	gab:108454517	gra:105785947	dzi:111279979	tcc:18610051
pper:18772305	pdul:117617179	pmum:103322386	pavi:110750556	mdm:103408239	pxb:103931436	fve:101309786	rcn:112170230	mnt:21407498	zju:107408372	qsu:111990235	qlo:115957358	jre:108986373	csv:101219871	cmo:103484048	bhj:120071419	cmos:111433888	cpep:111780972	cmax:111469847	mcha:111008322	vra:106757761	var:108323329	vun:114167159	gmx:100306378	gsj:114372877	ccaj:109792952	aprc:113849620	mtr:MTR_1g116500	cam:101507030	lja:Lj0g3v0185779.1	lang:109353092	ahf:112703039	adu:107463686	aip:107613268	mesc:110603739	hbr:110636970	jcu:105632654	rcu:8263414	pop:7458173	palz:118032727	peu:105111411	twl:119985160	cit:102628392	cic:CICLE_v10012971mg	pvy:116111107	ghi:107891068	gab:108454529	gra:105786025	dzi:111279980	tcc:18606998
pper:18772730	pdul:117617181	pmum:103322417	pavi:110750577	mdm:103408295	pxb:103931434	fve:101314143	rcn:112170274	mnt:21407548	zju:107408397	qsu:111990337	qlo:115957374	jre:108986427	csv:101204037	cmo:103483532	bhj:120071453	cmos:111433896	cpep:111781003	cmax:111469898	mcha:111008346	vra:106757822	var:108323331	vun:114167214	gmx:732619	gsj:114372884	ccaj:109793003	aprc:113849624	mtr:MTR_1g116540	cam:101508297	lja:Lj0g3v0185779.2	lang:109353287	ahf:112703060	adu:107463690	aip:107613298	mesc:110603740	hbr:110636988	jcu:105632671	rcu:8263422	pop:7458188	palz:118032774	peu:105111417	twl:119985162	cit:102628693	cic:CICLE_v10012586mg	pvy:116111165	ghi:107891077	gab:108454530	gra:105786043	dzi:111279985	tcc:18607946
pper:18773338	pdul:117617188	pmum:103322445	pavi:110750580	mdm:103408603	pxb:103931443	fve:101314424	rcn:112170279	mnt:21407557	zju:107408461	qsu:111990339	qlo:115957376	jre:108986474	csv:101209180	cmo:103483700	bhj:120071457	cmos:111433911	cpep:111781082	cmax:111469981	mcha:111008350	vra:106757838	var:108323369	vun:114167230	gmx:548043	gsj:114372888	ccaj:109793041	aprc:113849645	mtr:MTR_1g116875	cam:105851095	lja:Lj0g3v0185899.1	lang:109353463	ahf:112703078	adu:107463691	aip:107613300	mesc:110603742	hbr:110636989	jcu:105632672	rcu:8274253	pop:7490913	palz:118032782	peu:105111450	twl:119985179	cit:102607506	cic:CICLE_v10012146mg	pvy:116111185	ghi:107891083	gab:108454537	gra:105786079	dzi:111280035	tcc:18607948
pper:18772982	pdul:117617211	pmum:103322450	pavi:110750627	mdm:103408658	pxb:103931446	fve:101291684	rcn:112170295	mnt:21407580	zju:107408469	qsu:111990369	qlo:115957387	jre:108986522	csv:101210168	cmo:103483198	bhj:120071463	cmos:111433919	cpep:111781093	cmax:111470003	mcha:111008358	vra:106757839	var:108323376	vun:114167261	gmx:100499915	gsj:114372916	ccaj:109793046	aprc:113849654	mtr:MTR_1g117010	cam:101494430	lja:Lj0g3v0185899.2	lang:109353537	ahf:112703098	adu:107463754	aip:107613310	mesc:110603750	hbr:110637026	jcu:105632756	rcu:8274267	pop:7458198	palz:118032790	peu:105111477	twl:119985210	cit:102609719	cic:CICLE_v10012575mg	pvy:116111218	ghi:107891105	gab:108454539	gra:105786093	dzi:111280048	tcc:18610552
pper:18773295	pdul:117617218	pmum:103322487	pavi:110750639	mdm:103408662	pxb:103931511	fve:101292470	rcn:112170319	mnt:21407595	zju:107408556	qsu:111990383	qlo:115957391	jre:108986526	csv:101211403	cmo:103483937	bhj:120071467	cmos:111433926	cpep:111781100	cmax:111470012	mcha:111008365	vra:106757848	var:108323390	vun:114167273	gmx:100500683	gsj:114372920	ccaj:109793164	aprc:113849670	mtr:MTR_2g005690	cam:101515625	lja:Lj0g3v0185919.1	lang:109353546	ahf:112703118	adu:107463758	aip:107613321	mesc:110603757	hbr:110637044	jcu:105632791	rcu:8274272	pop:7458205	palz:118032804	peu:105111491	twl:119985213	cit:102611937	cic:CICLE_v10012434mg	pvy:116111238	ghi:107891135	gab:108454542	gra:105786112	dzi:111280068	tcc:18607685
pper:18773037	pdul:117617224	pmum:103322512	pavi:110750647	mdm:103408635	pxb:103931529	fve:101297204	rcn:112170325	mnt:21407611	zju:107408557	qsu:111990460	qlo:115957414	jre:108986581	csv:101211885	cmo:103483466	bhj:120071551	cmos:111433938	cpep:111781117	cmax:111470028	mcha:111008391	vra:106757867	var:108323394	vun:114167294	gmx:100305614	gsj:114373048	ccaj:109793168	aprc:113849673	mtr:MTR_2g005900	cam:101499949	lja:Lj0g3v0186219.1	lang:109353774	ahf:112703126	adu:107463785	aip:107613370	mesc:110603761	hbr:110637058	jcu:105632792	rcu:8274280	pop:7465337	palz:118032844	peu:105111516	twl:119985219	cit:102616844	cic:CICLE_v10011534mg	pvy:116111243	ghi:107891150	gab:108454543	gra:105786114	dzi:111280076	tcc:18608848
pper:18772327	pdul:117617235	pmum:103322537	pavi:110750657	mdm:103408692	pxb:103931563	fve:101305140	rcn:112170366	mnt:21393198	zju:107408581	qsu:111990473	qlo:115957421	jre:108986583	csv:101216864	cmo:103484006	bhj:120071555	cmos:111433945	cpep:111781124	cmax:111470036	mcha:111008394	vra:106757889	var:108323410	vun:114167337	gmx:100170703	gsj:114373095	ccaj:109793178	aprc:113849681	mtr:MTR_2g006210	cam:101494746	lja:Lj0g3v0187099.1	lang:109353810	ahf:112703179	adu:107463788	aip:107613382	mesc:110603795	hbr:110637065	jcu:105632805	rcu:8274290	pop:7465366	palz:118032861	peu:105111517	twl:119985220	cit:102622515	cic:CICLE_v10011254mg	pvy:116111249	ghi:107891158	gab:108454545	gra:105786156	dzi:111280077	tcc:18610512
pper:18774063	pdul:117617244	pmum:103322563	pavi:110750661	mdm:103408759	pxb:103931684	fve:101306011	rcn:112170396	mnt:21392226	zju:107408608	qsu:111990475	qlo:115957420	jre:108986584	csv:101218914	cmo:103483392	bhj:120071562	cmos:111433956	cpep:111781126	cmax:111470047	mcha:111008398	vra:106757894	var:108323458	vun:114167340	gmx:100306383	gsj:114373133	ccaj:109793206	aprc:113849691	mtr:MTR_2g006290	cam:101498012	lja:Lj0g3v0187169.1	lang:109354183	ahf:112703195	adu:107463797	aip:107613386	mesc:110603821	hbr:110637077	jcu:105632813	rcu:8286755	pop:7497566	palz:118032883	peu:105111519	twl:119985245	cit:102607799	cic:CICLE_v10013575mg	pvy:116111310	ghi:107891187	gab:108454549	gra:105786161	dzi:111280078	tcc:18610513
pper:18772483	pdul:117617273	pmum:103322565	pavi:110750702	mdm:103408736	pxb:103931692	fve:101305813	rcn:112170423	mnt:21392244	zju:107408610	qsu:111990478	qlo:115957436	jre:108986589	csv:101221982	cmo:103483576	bhj:120071563	cmos:111433963	cpep:111781146	cmax:111470060	mcha:111008402	vra:106757904	var:108323472	vun:114167372	gmx:547792	gsj:114373145	ccaj:109793246	aprc:113849706	mtr:MTR_2g006350	cam:101505399	lja:Lj0g3v0188499.1	lang:109354212	ahf:112703206	adu:107463800	aip:107613393	mesc:110603827	hbr:110637134	jcu:105632816	rcu:8286756	pop:7496524	palz:118032884	peu:105111521	twl:119985259	cit:102624189	cic:CICLE_v10013715mg	pvy:116111325	ghi:107891223	gab:108454550	gra:105786168	dzi:111280081	tcc:18609234
pper:18773192	pdul:117617277	pmum:103322572	pavi:110750750	mdm:103408766	pxb:103931707	fve:101306395	rcn:112170469	mnt:21387239	zju:107408623	qsu:111990482	qlo:115957450	jre:108986609	csv:101202899	cmo:103483907	bhj:120071564	cmos:111433995	cpep:111781170	cmax:111470081	mcha:111008423	vra:106757916	var:108323491	vun:114167381	gmx:100527056	gsj:114373263	ccaj:109793265	aprc:113849708	mtr:MTR_2g007300	cam:101512598	lja:Lj0g3v0189859.1	lang:109354996	ahf:112703214	adu:107463809	aip:107613397	mesc:110603870	hbr:110637194	jcu:105632824	rcu:8286759	pop:7496559	palz:118032894	peu:105111555	twl:119985264	cit:102627328	cic:CICLE_v10012884mg	pvy:116111327	ghi:107891237	gab:108454552	gra:105786185	dzi:111280086	tcc:18609229
pper:18774243	pdul:117617294	pmum:103322589	pavi:110750751	mdm:103408856	pxb:103931716	fve:101310181	rcn:112170484	mnt:21386560	zju:107408650	qsu:111990489	qlo:115957451	jre:108986654	csv:101203627	cmo:103484119	bhj:120071584	cmos:111434014	cpep:111781175	cmax:111470086	mcha:111008425	vra:106757918	var:108323517	vun:114167404	gmx:547793	gsj:114373319	ccaj:109793288	aprc:113849720	mtr:MTR_2g007640	cam:101490452	lja:Lj0g3v0190609.1	lang:109355054	ahf:112703215	adu:107463816	aip:107613415	mesc:110603877	hbr:110637208	jcu:105632851	rcu:8286796	pop:7493195	palz:118032904	peu:105111574	twl:119985266	cit:102618671	cic:CICLE_v10012231mg	pvy:116111328	ghi:107891252	gab:108454558	gra:105786192	dzi:111280093	tcc:18607117
pper:18775585	pdul:117617297	pmum:103322616	pavi:110750753	mdm:103408890	pxb:103931728	fve:101310379	rcn:112170485	mnt:21386570	zju:107408722	qsu:111990528	qlo:115957473	jre:108986682	csv:101204111	cmo:103483718	bhj:120071604	cmos:111434015	cpep:111781213	cmax:111470101	mcha:111008433	vra:106757932	var:108323541	vun:114167407	gmx:100500433	gsj:114373340	ccaj:109793324	aprc:113849730	mtr:MTR_2g007650	cam:101490354	lja:Lj0g3v0190609.2	lang:109355148	ahf:112703234	adu:107463826	aip:107613429	mesc:110603880	hbr:110637223	jcu:105632870	rcu:8278422	pop:7461375	palz:118032905	peu:105111558	twl:119985269	cit:102626758	cic:CICLE_v10011224mg	pvy:116111352	ghi:107891255	gab:108454582	gra:105786198	dzi:111280120	tcc:18610589
pper:18772871	pdul:117617328	pmum:103322647	pavi:110750754	mdm:103408973	pxb:103931738	fve:101291686	rcn:112170487	mnt:21402864	zju:107408731	qsu:111990529	qlo:115957481	jre:108986717	csv:101211075	cmo:103484959	bhj:120071619	cmos:111434020	cpep:111781223	cmax:111470130	mcha:111008444	vra:106757944	var:108323542	vun:114167432	gmx:100306385	gsj:114373424	ccaj:109793329	aprc:113849734	mtr:MTR_2g008520	cam:101490997	lja:Lj0g3v0191739.1	lang:109355191	ahf:112703290	adu:107463843	aip:107613430	mesc:110603889	hbr:110637283	jcu:105632875	rcu:8278428	pop:7458544	palz:118032909	peu:105111589	twl:119985276	cit:102628795	cic:CICLE_v10011434mg	pvy:116111353	ghi:107891276	gab:108454603	gra:105786202	dzi:111280139	tcc:18610376
pper:18774232	pdul:117617351	pmum:103322810	pavi:110750755	mdm:103409015	pxb:103931903	fve:101291981	rcn:112170500	mnt:21402871	zju:107408809	qsu:111990533	qlo:115957504	jre:108986741	csv:101213501	cmo:103484484	bhj:120071624	cmos:111434056	cpep:111781276	cmax:111470134	mcha:111008446	vra:106757967	var:108323591	vun:114167490	gmx:100527058	gsj:114373445	ccaj:109793359	aprc:113849755	mtr:MTR_2g008540	cam:101509368	lja:Lj0g3v0192839.1	lang:109355492	ahf:112703299	adu:107463855	aip:107613444	mesc:110603896	hbr:110637317	jcu:105632880	rcu:8278455	pop:7456262	palz:118032949	peu:105111610	twl:119985285	cit:102631012	cic:CICLE_v10010991mg	pvy:116111356	ghi:107891308	gab:108454605	gra:105786234	dzi:111280145	tcc:18608049
pper:18772960	pdul:117617392	pmum:103322811	pavi:110750760	mdm:103409051	pxb:103931999	fve:101294335	rcn:112170509	mnt:21402894	zju:107408814	qsu:111990693	qlo:115957508	jre:108986742	csv:101208302	cmo:103485286	bhj:120071628	cmos:111434081	cpep:111781285	cmax:111470168	mcha:111008458	vra:106757968	var:108323653	vun:114167521	gmx:547795	gsj:114373449	ccaj:109793374	aprc:113849761	mtr:MTR_2g008590	cam:101513232	lja:Lj0g3v0194809.1	lang:109355528	ahf:112703322	adu:107463928	aip:107613468	mesc:110603904	hbr:110637331	jcu:105632894	rcu:8278470	pop:7456788	palz:118032977	peu:105111626	twl:119985287	cit:102616455	cic:CICLE_v10013781mg	pvy:116111384	ghi:107891315	gab:108454612	gra:105786242	dzi:111280150	tcc:18608368
pper:18774865	pdul:117617441	pmum:103322866	pavi:110750766	mdm:103409108	pxb:103931981	fve:101305999	rcn:112170520	mnt:21399507	zju:107408835	qsu:111990718	qlo:115957512	jre:108986750	csv:101212697	cmo:103484688	bhj:120071658	cmos:111434087	cpep:111781289	cmax:111470209	mcha:111008469	vra:106758006	var:108318797	vun:114167538	gmx:100306643	gsj:114373454	ccaj:109793433	aprc:113849776	mtr:MTR_2g008610	cam:101490677	lja:Lj0g3v0195209.1	lang:109355589	ahf:112703358	adu:107464022	aip:107613464	mesc:110603906	hbr:110637360	jcu:105632907	rcu:8285438	pop:7456818	palz:118032978	peu:105111633	twl:119985288	cit:102617734	cic:CICLE_v10010975mg	pvy:116111417	ghi:107891345	gab:108454617	gra:105786319	dzi:111280164	tcc:18607733
pper:18775325	pdul:117617495	pmum:103322868	pavi:110750773	mdm:103409134	pxb:103932026	fve:101310767	rcn:112170543	mnt:21399514	zju:107408844	qsu:111990734	qlo:115957517	jre:108986751	csv:101215186	cmo:103484993	bhj:120071692	cmos:111434124	cpep:111781310	cmax:111470219	mcha:111008480	vra:106758020	var:108318715	vun:114167601	gmx:548052	gsj:114373469	ccaj:109793438	aprc:113849786	mtr:MTR_2g009080	cam:101506261	lja:Lj0g3v0196109.1	lang:109355698	ahf:112703389	adu:107464057	aip:107613495	mesc:110603912	hbr:110637366	jcu:105632908	rcu:8285448	pop:7477424	palz:118032972	peu:105111636	twl:119985294	cit:102618298	cic:CICLE_v100012202m	pvy:116111473	ghi:107891364	gab:108454626	gra:105786341	dzi:111280176	tcc:18610503
pper:18773789	pdul:117617503	pmum:103322910	pavi:110750819	mdm:103409263	pxb:103932046	fve:101292654	rcn:112170564	mnt:21405499	zju:107408890	qsu:111990775	qlo:115957550	jre:108986753	csv:101217185	cmo:103484667	bhj:120071703	cmos:111434135	cpep:111781314	cmax:111470227	mcha:111008516	vra:106758023	var:108318729	vun:114167576	gmx:548055	gsj:114373518	ccaj:109793457	aprc:113849794	mtr:MTR_2g009220	cam:101509251	lja:Lj0g3v0197329.1	lang:109355730	ahf:112703395	adu:107464062	aip:107613497	mesc:110603933	hbr:110637400	jcu:105632914	rcu:8285449	pop:7477427	palz:118033004	peu:105111651	twl:119985300	cit:102623220	cic:CICLE_v10000689mg	pvy:116111488	ghi:107891369	gab:108454646	gra:105786372	dzi:111280182	tcc:18607690
pper:18774294	pdul:117617523	pmum:103322918	pavi:110750857	mdm:103409359	pxb:103932048	fve:101294128	rcn:112170762	mnt:21405500	zju:107408948	qsu:111990802	qlo:115957554	jre:108986754	csv:101220973	cmo:103484834	bhj:120071714	cmos:111434144	cpep:111781342	cmax:111470276	mcha:111008522	vra:106758055	var:108318811	vun:114167611	gmx:100527321	gsj:114373523	ccaj:109793463	aprc:113849797	mtr:MTR_2g009270	cam:101514750	lja:Lj0g3v0197339.1	lang:109356013	ahf:112703402	adu:107464071	aip:107613510	mesc:110603948	hbr:110637407	jcu:105632919	rcu:8265173	pop:7477428	palz:118033006	peu:105111673	twl:119985307	cit:102624093	cic:CICLE_v10000433mg	pvy:116111495	ghi:107891390	gab:108454650	gra:105786385	dzi:111280188	tcc:18608196
pper:18772194	pdul:117617524	pmum:103322925	pavi:110750874	mdm:103409370	pxb:103932064	fve:101298849	rcn:112170802	mnt:21405503	zju:107408993	qsu:111990819	qlo:115957569	jre:108986779	csv:101222385	cmo:103484712	bhj:120071729	cmos:111434145	cpep:111781371	cmax:111470277	mcha:111008530	vra:106758084	var:108318766	vun:114167620	gmx:547546	gsj:114373565	ccaj:109793525	aprc:113849810	mtr:MTR_2g009500	cam:101503910	lja:Lj0g3v0198279.1	lang:109356160	ahf:112703414	adu:107464072	aip:107613537	mesc:110603978	hbr:110637437	jcu:105632923	rcu:8285495	pop:7493542	palz:118033020	peu:105111684	twl:119985278	cit:102616845	cic:CICLE_v10002793mg	pvy:116111507	ghi:107891399	gab:108454654	gra:105786386	dzi:111280210	tcc:18607506
pper:18774170	pdul:117617546	pmum:103322926	pavi:110750906	mdm:103409380	pxb:103932083	fve:101308256	rcn:112170861	mnt:21409056	zju:107408995	qsu:111990832	qlo:115957576	jre:108986829	csv:101209428	cmo:103485265	bhj:120071753	cmos:111434151	cpep:111781376	cmax:111470308	mcha:111008608	vra:106758099	var:108318688	vun:114167650	gmx:100500187	gsj:114373571	ccaj:109793570	aprc:113849850	mtr:MTR_2g010200	cam:101515076	lja:Lj0g3v0198689.1	lang:109356200	ahf:112703452	adu:107464077	aip:107613541	mesc:110604026	hbr:110637459	jcu:105632922	rcu:8270807	pop:7493543	palz:118033023	peu:105111697	twl:119985313	cit:102617443	cic:CICLE_v10001398mg	pvy:116111556	ghi:107891410	gab:108454673	gra:105786391	dzi:111280221	tcc:18607507
pper:18775126	pdul:117617580	pmum:103323010	pavi:110750909	mdm:103409404	pxb:103932105	fve:101309209	rcn:112170963	mnt:21409068	zju:107409029	qsu:111990841	qlo:115957577	jre:108986838	csv:101214624	cmo:103485009	bhj:120071769	cmos:111434152	cpep:111781382	cmax:111470336	mcha:111008628	vra:106758100	var:108323729	vun:114167663	gmx:100305885	gsj:114373612	ccaj:109793588	aprc:113849869	mtr:MTR_2g010430	cam:101500296	lja:Lj0g3v0198919.1	lang:109356435	ahf:112703456	adu:107464085	aip:107613580	mesc:110604059	hbr:110637501	jcu:105632931	rcu:8270813	pop:7487424	palz:118033030	peu:105111744	twl:119985327	cit:102606922	cic:CICLE_v10000525mg	pvy:116111579	ghi:107891414	gab:108454683	gra:105786401	dzi:111280319	tcc:18608294
pper:18773920	pdul:117617593	pmum:103323072	pavi:110750911	mdm:103409471	pxb:103932108	fve:101310277	rcn:112171057	mnt:21392096	zju:107409039	qsu:111990856	qlo:115957581	jre:108986921	csv:101216550	cmo:103485119	bhj:120071771	cmos:111434154	cpep:111781391	cmax:111470358	mcha:111008625	vra:106758103	var:108318732	vun:114167679	gmx:100305886	gsj:114373667	ccaj:109793622	aprc:113849903	mtr:MTR_2g011000	cam:101513867	lja:Lj0g3v0201489.1	lang:109356692	ahf:112703459	adu:107464089	aip:107613599	mesc:110604068	hbr:110637508	jcu:105632938	rcu:8265866	pop:7494525	palz:118033032	peu:105111745	twl:119985330	cit:102619274	cic:CICLE_v10002308mg	pvy:116111603	ghi:107891411	gab:108454704	gra:105786405	dzi:111280330	tcc:18608238
pper:18772854	pdul:117617642	pmum:103323096	pavi:110750920	mdm:103409476	pxb:103932133	fve:101311730	rcn:112171114	mnt:21397732	zju:107409058	qsu:111990918	qlo:115957598	jre:108986942	csv:101219393	cmo:103484598	bhj:120071801	cmos:111434157	cpep:111781418	cmax:111470365	mcha:111008629	vra:106758106	var:108318739	vun:114167820	gmx:547807	gsj:114373735	ccaj:109793689	aprc:113849906	mtr:MTR_2g011720	cam:101503354	lja:Lj0g3v0201499.1	lang:109356790	ahf:112703460	adu:107464102	aip:107613609	mesc:110604076	hbr:110637526	jcu:105632958	rcu:8265899	pop:7494542	palz:118033050	peu:105111757	twl:119985337	cit:102620410	cic:CICLE_v10001875mg	pvy:116111630	ghi:107891415	gab:108454755	gra:105786452	dzi:111280351	tcc:18607421
pper:18775504	pdul:117617650	pmum:103323120	pavi:110750952	mdm:103409479	pxb:103932162	fve:101312605	rcn:112171135	mnt:21397739	zju:107409062	qsu:111990965	qlo:115957599	jre:108986944	csv:101222699	cmo:103485172	bhj:120071823	cmos:111434158	cpep:111781439	cmax:111470366	mcha:111008651	vra:106758115	var:108318687	vun:114167846	gmx:547808	gsj:114373753	ccaj:109793690	aprc:113849911	mtr:MTR_2g013010	cam:101491420	lja:Lj0g3v0201739.1	lang:109356808	ahf:112703476	adu:107464118	aip:107613633	mesc:110604091	hbr:110637548	jcu:105632965	rcu:8267300	pop:7472564	palz:118033074	peu:105111767	twl:119985353	cit:102624274	cic:CICLE_v10002322mg	pvy:116111634	ghi:107891438	gab:108454782	gra:105786537	dzi:111280352	tcc:18607827
pper:18773059	pdul:117617689	pmum:103323127	pavi:110750955	mdm:103409607	pxb:103932219	fve:101313374	rcn:112171174	mnt:21397761	zju:107409064	qsu:111990973	qlo:115957614	jre:108986977	csv:101207402	cmo:103484393	bhj:120071834	cmos:111434170	cpep:111781445	cmax:111470395	mcha:111008660	vra:106758120	var:108326252	vun:114167878	gmx:547809	gsj:114373827	ccaj:109793745	aprc:113849956	mtr:MTR_2g013030	cam:101493704	lja:Lj0g3v0202219.1	lang:109357191	ahf:112703489	adu:107464259	aip:107613685	mesc:110604094	hbr:110637723	jcu:105632969	rcu:8267301	pop:7462999	palz:118033159	peu:105111770	twl:119985372	cit:102628201	cic:CICLE_v10003172mg	pvy:116111669	ghi:107891453	gab:108454799	gra:105786545	dzi:111280403	tcc:18610340
pper:18772610	pdul:117617696	pmum:103323168	pavi:110750987	mdm:103409616	pxb:103932229	fve:101314426	rcn:112171338	mnt:21384099	zju:107409132	qsu:111991020	qlo:115957625	jre:108986978	csv:101209600	cmo:107990439	bhj:120071867	cmos:111434180	cpep:111781450	cmax:111470397	mcha:111008684	vra:106758144	var:108327439	vun:114168128	gmx:548065	gsj:114374002	ccaj:109793766	aprc:113849968	mtr:MTR_2g013120	cam:101504983	lja:Lj0g3v0203509.1	lang:109357425	ahf:112703496	adu:107464333	aip:107613693	mesc:110604109	hbr:110637756	jcu:105632981	rcu:8267326	pop:7472615	palz:118033166	peu:105111784	twl:119985379	cit:102630207	cic:CICLE_v10002727mg	pvy:116111671	ghi:107891499	gab:108454841	gra:105786561	dzi:111280437	tcc:18609697
pper:18773452	pdul:117617699	pmum:103323219	pavi:110751006	mdm:103409619	pxb:103932293	fve:101315299	rcn:112171339	mnt:21396245	zju:107409146	qsu:111991036	qlo:115957627	jre:108986994	csv:101209846	cmo:103484461	bhj:120071878	cmos:111434203	cpep:111781459	cmax:111470369	mcha:111008691	vra:106758148	var:108330284	vun:114168134	gmx:100305889	gsj:114374026	ccaj:109793834	aprc:113849971	mtr:MTR_2g013570	cam:101494025	lja:Lj0g3v0205429.1	lang:109357470	ahf:112703505	adu:107464415	aip:107613726	mesc:110604110	hbr:110637758	jcu:105632985	rcu:8267333	pop:7472617	palz:118033213	peu:105111792	twl:119985389	cit:102624843	cic:CICLE_v10002564mg	pvy:116111689	ghi:107891546	gab:108454858	gra:105786589	dzi:111280450	tcc:18608387
pper:18775244	pdul:117617747	pmum:103323230	pavi:110751021	mdm:103409644	pxb:103932345	fve:101291108	rcn:112171500	mnt:21396533	zju:107409155	qsu:111991077	qlo:115957700	jre:108987003	csv:101218444	cmo:103485328	bhj:120071905	cmos:111434218	cpep:111781463	cmax:111470414	mcha:111008701	vra:106758172	var:108330441	vun:114168147	gmx:100527586	gsj:114374052	ccaj:109793843	aprc:113850006	mtr:MTR_2g014050	cam:101505735	lja:Lj0g3v0205889.1	lang:109357555	ahf:112703513	adu:107464421	aip:107613749	mesc:110604165	hbr:110637805	jcu:105632996	rcu:8267344	pop:7480599	palz:118033263	peu:105111844	twl:119985408	cit:102625125	cic:CICLE_v10000267mg	pvy:116111721	ghi:107891562	gab:108454872	gra:105786625	dzi:111280469	tcc:18609913
pper:18775204	pdul:117617768	pmum:103323280	pavi:110751030	mdm:103409647	pxb:103932391	fve:101292271	rcn:112171576	mnt:21396537	zju:107409160	qsu:111991078	qlo:115957706	jre:108987030	csv:101219156	cmo:103484658	bhj:120071909	cmos:111434226	cpep:111781465	cmax:111470415	mcha:111008702	vra:106758244	var:108331902	vun:114168156	gmx:548067	gsj:114374065	ccaj:109793910	aprc:113850008	mtr:MTR_2g014460	cam:101493277	lja:Lj0g3v0207629.1	lang:109357775	ahf:112703517	adu:107464447	aip:107613812	mesc:110604171	hbr:110637821	jcu:105633006	rcu:8267371	pop:7470027	palz:118033350	peu:105111889	twl:119985410	cit:102625871	cic:CICLE_v10001456mg	pvy:116111780	ghi:107891566	gab:108454894	gra:105786834	dzi:111280479	tcc:18608260
pper:18774506	pdul:117617771	pmum:103323304	pavi:110751073	mdm:103409685	pxb:103932400	fve:101293068	rcn:112171595	mnt:21396575	zju:107409236	qsu:111991079	qlo:115957742	jre:108987066	csv:101221206	cmo:103484246	bhj:120071904	cmos:111434278	cpep:111781479	cmax:111470451	mcha:111008747	vra:106758323	var:108332309	vun:114168164	gmx:100305891	gsj:114374087	ccaj:109793951	aprc:113850018	mtr:MTR_2g014890	cam:101501874	lja:Lj0g3v0211359.1	lang:109357931	ahf:112703532	adu:107464472	aip:107613817	mesc:110604192	hbr:110637835	jcu:105633032	rcu:8265181	pop:7470416	palz:118033377	peu:105111904	twl:119985426	cit:102627617	cic:CICLE_v10003785mg	pvy:116111782	ghi:107891578	gab:108454903	gra:105786871	dzi:111280486	tcc:18610481
pper:18774250	pdul:117617792	pmum:103323312	pavi:110751094	mdm:103409710	pxb:103932402	fve:101300872	rcn:112171659	mnt:21398033	zju:107409246	qsu:111991091	qlo:115957758	jre:108987082	csv:101204930	cmo:103484704	bhj:120071959	cmos:111434292	cpep:111781481	cmax:111470452	mcha:111008781	vra:106758348	var:108332626	vun:114168170	gmx:100306403	gsj:114374133	ccaj:109793988	aprc:113850021	mtr:MTR_2g015010	cam:101503693	lja:Lj0g3v0211449.1	lang:109358254	ahf:112703580	adu:107464491	aip:107613850	mesc:110604215	hbr:110637837	jcu:105633049	rcu:8265182	pop:7470441	palz:118033380	peu:105111905	twl:119985445	cit:102631118	cic:CICLE_v10001344mg	pvy:116111785	ghi:107891599	gab:108454905	gra:105787427	dzi:111280505	tcc:18608133
pper:18772923	pdul:117617799	pmum:103323328	pavi:110751096	mdm:103409711	pxb:103932421	fve:101305127	rcn:112171776	mnt:21398048	zju:107409252	qsu:111991096	qlo:115957768	jre:108987084	csv:101205652	cmo:103485040	bhj:120072076	cmos:111434304	cpep:111781486	cmax:111470463	mcha:111008818	vra:106758360	var:108335410	vun:114168208	gmx:732644	gsj:114374143	ccaj:109794067	aprc:113850022	mtr:MTR_2g015390	cam:101507356	lja:Lj0g3v0211449.2	lang:109358595	ahf:112703582	adu:107464492	aip:107613851	mesc:110604224	hbr:110637858	jcu:105633060	rcu:8274149	pop:7479044	palz:118033409	peu:105111918	twl:119985510	cit:102606725	cic:CICLE_v10003461mg	pvy:116111788	ghi:107891622	gab:108454929	gra:105787442	dzi:111280517	tcc:18607295
pper:18773040	pdul:117617803	pmum:103323335	pavi:110751093	mdm:103409760	pxb:103932425	fve:101309113	rcn:112171866	mnt:21399089	zju:107409255	qsu:111991101	qlo:115957793	jre:108987085	csv:101207816	cmo:103484608	bhj:120072113	cmos:111434309	cpep:111781510	cmax:111470473	mcha:111008832	vra:106758428	var:108337588	vun:114168212	gmx:100499940	gsj:114374158	ccaj:109794130	aprc:113850033	mtr:MTR_2g015790	cam:101497917	lja:Lj0g3v0215839.1	lang:109358669	ahf:112703608	adu:107464493	aip:107613861	mesc:110604231	hbr:110637857	jcu:105633061	rcu:8274153	pop:7458524	palz:118033422	peu:105111920	twl:119985543	cit:102608575	cic:CICLE_v10001458mg	pvy:116111801	ghi:107891631	gab:108454931	gra:105787474	dzi:111280702	tcc:18608373
pper:18773231	pdul:117617804	pmum:103323347	pavi:110751132	mdm:103409952	pxb:103932436	fve:101305242	rcn:112171881	mnt:21390825	zju:107409311	qsu:111991102	qlo:115957806	jre:108987115	csv:101210586	cmo:103484469	bhj:120072196	cmos:111434326	cpep:111781516	cmax:111470490	mcha:111008838	vra:106758495	var:108337780	vun:114168218	gmx:100305381	gsj:114374204	ccaj:109794161	aprc:113850057	mtr:MTR_2g015860	cam:101495301	lja:Lj0g3v0217499.1	lang:109358905	ahf:112703615	adu:107464499	aip:107613870	mesc:110604232	hbr:110637864	jcu:105633063	rcu:8274172	pop:7479061	palz:118033438	peu:105111953	twl:119985649	cit:102609068	cic:CICLE_v10002003mg	pvy:116111827	ghi:107891638	gab:108454939	gra:105787510	dzi:111280714	tcc:18608615
pper:18773038	pdul:117617835	pmum:103323372	pavi:110751138	mdm:103409994	pxb:103932456	fve:101305537	rcn:112171994	mnt:21390828	zju:107409361	qsu:111991181	qlo:115957823	jre:108987117	csv:101217811	cmo:103485068	bhj:120072198	cmos:111434359	cpep:111781532	cmax:111470493	mcha:111008851	vra:106758548	var:108338336	vun:114168219	gmx:732647	gsj:114374218	ccaj:109794166	aprc:113850078	mtr:MTR_2g015960	cam:101498236	lja:Lj0g3v0219899.1	lang:109358997	ahf:112703623	adu:107464630	aip:107613888	mesc:110604234	hbr:110637876	jcu:105633072	rcu:8274178	pop:7479083	palz:118033464	peu:105111999	twl:119985664	cit:102626161	cic:CICLE_v10003137mg	pvy:116111846	ghi:107891656	gab:108454951	gra:105787525	dzi:111280717	tcc:18610098
pper:18775361	pdul:117617846	pmum:103323378	pavi:110751144	mdm:103410080	pxb:103932459	fve:101294420	rcn:112171998	mnt:21390829	zju:107409402	qsu:111991184	qlo:115957852	jre:108987137	csv:101211737	cmo:103484686	bhj:120072201	cmos:111434387	cpep:111781535	cmax:111470532	mcha:111008869	vra:106758559	var:108338591	vun:114168228	gmx:732648	gsj:114374228	ccaj:109794278	aprc:113850081	mtr:MTR_2g018290	cam:101504666	lja:Lj0g3v0221429.1	lang:109359006	ahf:112703639	adu:107464641	aip:107613891	mesc:110604257	hbr:110637902	jcu:105633086	rcu:8274213	pop:7490773	palz:118033491	peu:105112002	twl:119985675	cit:102628202	cic:CICLE_v10002974mg	pvy:116111930	ghi:107891664	gab:108454998	gra:105787547	dzi:111280748	tcc:18607672
pper:18775254	pdul:117617870	pmum:103323387	pavi:110751157	mdm:103410319	pxb:103932488	fve:101306700	rcn:112172034	mnt:21390844	zju:107409410	qsu:111991354	qlo:115957853	jre:108987152	csv:101205177	cmo:103484900	bhj:120072203	cmos:111434390	cpep:111781552	cmax:111470558	mcha:111008877	vra:106758564	var:108345919	vun:114168250	gmx:548072	gsj:114374259	ccaj:109794286	aprc:113850091	mtr:MTR_2g018740	cam:101488708	lja:Lj0g3v0224229.1	lang:109359125	ahf:112703644	adu:107464696	aip:107613901	mesc:110604266	hbr:110637903	jcu:105633124	rcu:8259449	pop:7490778	palz:118033495	peu:105112019	twl:119985679	cit:102608872	cic:CICLE_v10002967mg	pvy:116111960	ghi:107891674	gab:108455125	gra:105787581	dzi:111280809	tcc:18610408
pper:18772265	pdul:117617871	pmum:103323392	pavi:110751171	mdm:103410330	pxb:103932491	fve:101296919	rcn:112172054	mnt:21387262	zju:107409495	qsu:111991428	qlo:115957871	jre:108987180	csv:101206600	cmo:103484387	bhj:120072210	cmos:111434471	cpep:111781557	cmax:111470585	mcha:111008910	vra:106758565	var:108347082	vun:114168268	gmx:100500456	gsj:114374266	ccaj:109794306	aprc:113850094	mtr:MTR_2g018870	cam:101507877	lja:Lj0g3v0224269.1	lang:109359162	ahf:112703653	adu:107464726	aip:107613902	mesc:110604281	hbr:110637964	jcu:105633194	rcu:8259477	pop:7494352	palz:118033501	peu:105112093	twl:119985683	cit:102609362	cic:CICLE_v10001390mg	pvy:116111967	ghi:107891737	gab:108455286	gra:105787586	dzi:111280817	tcc:18608064
pper:18773783	pdul:117617880	pmum:103323453	pavi:110751191	mdm:103410340	pxb:103932538	fve:101309908	rcn:112172066	mnt:21395464	zju:107409546	qsu:111991447	qlo:115957894	jre:108987199	csv:101207574	cmo:103484386	bhj:120072213	cmos:111434475	cpep:111781569	cmax:111470587	mcha:111008930	vra:106758553	var:108347909	vun:114168290	gmx:732649	gsj:114374267	ccaj:109794310	aprc:113850114	mtr:MTR_2g019140	cam:105851730	lja:Lj0g3v0226179.1	lang:109359203	ahf:112703696	adu:107464776	aip:107613914	mesc:110604291	hbr:110637971	jcu:105633326	rcu:8278607	pop:7470200	palz:118033516	peu:105112148	twl:119985716	cit:102612633	cic:CICLE_v10002532mg	pvy:116111977	ghi:107891757	gab:108455310	gra:105787633	dzi:111280819	tcc:18609903
pper:18772425	pdul:117617882	pmum:103323487	pavi:110751251	mdm:103410437	pxb:103932545	fve:101290715	rcn:112172074	mnt:21395473	zju:107409604	qsu:111991449	qlo:115957926	jre:108987217	csv:101208059	cmo:103484617	bhj:120072226	cmos:111434474	cpep:111781601	cmax:111470600	mcha:111008941	vra:106758592	var:108319856	vun:114168288	gmx:100499945	gsj:114374316	ccaj:109794380	aprc:113850122	mtr:MTR_2g019790	cam:101496500	lja:Lj0g3v0226969.1	lang:109359274	ahf:112703715	adu:107464778	aip:107613924	mesc:110604296	hbr:110638006	jcu:105633335	rcu:8278622	pop:7477392	palz:118033520	peu:105112151	twl:119985732	cit:102629736	cic:CICLE_v10003106mg	pvy:116112028	ghi:107891774	gab:108455532	gra:105787665	dzi:111280849	tcc:18607395
pper:18774101	pdul:117617911	pmum:103323531	pavi:110751260	mdm:103410485	pxb:103932562	fve:101293059	rcn:112172090	mnt:21395487	zju:107409651	qsu:111991467	qlo:115957977	jre:108987219	csv:101213339	cmo:103485281	bhj:120072240	cmos:111434478	cpep:111781610	cmax:111470602	mcha:111008994	vra:106758594	var:108322680	vun:114168304	gmx:100527081	gsj:114374322	ccaj:109794396	aprc:113850128	mtr:MTR_2g020160	cam:101498693	lja:Lj0g3v0227369.1	lang:109359526	ahf:112703738	adu:107464787	aip:107613942	mesc:110604307	hbr:110638008	jcu:105633354	rcu:8276874	pop:7477431	palz:118033524	peu:105112202	twl:119985781	cit:102608775	cic:CICLE_v10002196mg	pvy:116112057	ghi:107891788	gab:108455715	gra:105787676	dzi:111280857	tcc:18607056
pper:18772273	pdul:117617919	pmum:103323532	pavi:110751272	mdm:103410602	pxb:103932580	fve:101300688	rcn:112172111	mnt:21384734	zju:107409721	qsu:111991504	qlo:115957980	jre:108987221	csv:101215740	cmo:103484619	bhj:120072257	cmos:111434491	cpep:111781624	cmax:111470606	mcha:111009006	vra:106758601	var:108323267	vun:114168309	gmx:100500460	gsj:114374350	ccaj:109794397	aprc:113850143	mtr:MTR_2g020360	cam:101498020	lja:Lj0g3v0227599.1	lang:109359781	ahf:112703760	adu:107464859	aip:107613944	mesc:110604382	hbr:110638032	jcu:105633363	rcu:8276876	pop:7487367	palz:118033529	peu:105112207	twl:119985792	cit:102614221	cic:CICLE_v100005701m	pvy:116112084	ghi:107891824	gab:108455732	gra:105787717	dzi:111280864	tcc:18608682
pper:18772902	pdul:117617939	pmum:103323537	pavi:110751277	mdm:103410762	pxb:103932586	fve:101306978	rcn:112172148	mnt:21386254	zju:107409754	qsu:111991505	qlo:115957996	jre:108987227	csv:101217647	cmo:103485131	bhj:120072281	cmos:111434492	cpep:111781675	cmax:111470612	mcha:111009007	vra:106758613	var:108323707	vun:114168311	gmx:732655	gsj:114374358	ccaj:109794434	aprc:113850154	mtr:MTR_2g020590	cam:101510219	lja:Lj0g3v0228219.1	lang:109359823	ahf:112703778	adu:107464861	aip:107613946	mesc:110604394	hbr:110638039	jcu:105633374	rcu:8286584	pop:7487374	palz:118033555	peu:105112209	twl:119985837	cit:102616167	cic:CICLE_v10001637mg	pvy:116112070	ghi:107891889	gab:108455743	gra:105787727	dzi:111280875	tcc:18607703
pper:18775225	pdul:117617953	pmum:103323550	pavi:110751286	mdm:103410881	pxb:103932593	fve:101307553	rcn:112172169	mnt:21386890	zju:107409753	qsu:111991536	qlo:115958000	jre:108987230	csv:101219070	cmo:103485017	bhj:120072287	cmos:111434497	cpep:111781696	cmax:111470632	mcha:111009011	vra:106758627	var:108323894	vun:114168362	gmx:100306671	gsj:114374371	ccaj:109794482	aprc:113850184	mtr:MTR_2g021220	cam:101492829	lja:Lj0g3v0231399.1	lang:109359849	ahf:112703786	adu:107464862	aip:107613969	mesc:110604426	hbr:110638077	jcu:105633380	rcu:8273802	pop:7493591	palz:118033584	peu:105112215	twl:119985853	cit:102617544	cic:CICLE_v10000649mg	pvy:116112117	ghi:107891890	gab:108455744	gra:105787745	dzi:111280882	tcc:18607053
pper:18771974	pdul:117618025	pmum:103323615	pavi:110751289	mdm:103410896	pxb:103932610	fve:101303675	rcn:112172181	mnt:21386895	zju:107409763	qsu:111991577	qlo:115958022	jre:108987321	csv:101221130	cmo:103485274	bhj:120072308	cmos:111434507	cpep:111781718	cmax:111470638	mcha:111009021	vra:106758633	var:108324046	vun:114168400	gmx:547824	gsj:114374379	ccaj:109794483	aprc:113850195	mtr:MTR_2g021242	cam:101490776	lja:Lj0g3v0232249.1	lang:109359877	ahf:112703791	adu:107464884	aip:107613981	mesc:110604435	hbr:110638116	jcu:105633452	rcu:8273813	pop:7468341	palz:118033591	peu:105112235	twl:119985864	cit:102627043	cic:CICLE_v10001459mg	pvy:116112170	ghi:107891951	gab:108455771	gra:105787750	dzi:111280894	tcc:18607670
pper:18772733	pdul:117618110	pmum:103323632	pavi:110751293	mdm:103410904	pxb:103932629	fve:101311062	rcn:112172199	mnt:21386896	zju:107409813	qsu:111991578	qlo:115958034	jre:108987323	csv:101221836	cmo:103484697	bhj:120072309	cmos:111434534	cpep:111781762	cmax:111470645	mcha:111009037	vra:106758635	var:108324328	vun:114168401	gmx:100500209	gsj:114374381	ccaj:109794562	aprc:113850193	mtr:MTR_2g021255	cam:101512694	lja:Lj0g3v0234039.1	lang:109359905	ahf:112703808	adu:107464881	aip:107613997	mesc:110604448	hbr:110638118	jcu:105633458	rcu:8274471	pop:7468347	palz:118033631	peu:105112244	twl:119985867	cit:102608777	cic:CICLE_v10001415mg	pvy:116112190	ghi:107892044	gab:108455794	gra:105787777	dzi:111280900	tcc:18607214
pper:18772750	pdul:117618248	pmum:103323666	pavi:110751308	mdm:103410928	pxb:103932652	fve:101307756	rcn:112172204	mnt:21400584	zju:107409891	qsu:111991594	qlo:115958063	jre:108987340	csv:101202988	cmo:103484327	bhj:120072320	cmos:111434535	cpep:111781767	cmax:111470650	mcha:111009039	vra:106758648	var:108324351	vun:114168413	gmx:100305649	gsj:114374382	ccaj:109794567	aprc:113850213	mtr:MTR_2g022440	cam:101500500	lja:Lj0g3v0234769.1	lang:109360179	ahf:112703809	adu:107464887	aip:107614003	mesc:110604482	hbr:110638127	jcu:105633463	rcu:8274476	pop:7494543	palz:118033642	peu:105112253	twl:119985891	cit:102609071	cic:CICLE_v10002194mg	pvy:116112285	ghi:107892051	gab:108455821	gra:105787798	dzi:111280937	tcc:18609555
pper:18772104	pdul:117618460	pmum:103323674	pavi:110751323	mdm:103410942	pxb:103932657	fve:101308934	rcn:112172211	mnt:21404978	zju:107409942	qsu:111991596	qlo:115958075	jre:108987348	csv:101205419	cmo:103484314	bhj:120072325	cmos:111434540	cpep:111781795	cmax:111470651	mcha:111009047	vra:106758650	var:108324367	vun:114168420	gmx:100305906	gsj:114374437	ccaj:109794553	aprc:113850226	mtr:MTR_2g022700	cam:101503362	lja:Lj0g3v0235029.1	lang:109360430	ahf:112703824	adu:107464962	aip:107614043	mesc:110604490	hbr:110638135	jcu:105633485	rcu:8274477	pop:7494544	palz:118033691	peu:105112254	twl:119985905	cit:102609364	cic:CICLE_v10000603mg	pvy:116112295	ghi:107892077	gab:108455823	gra:105787802	dzi:111280989	tcc:18608519
pper:18774989	pdul:117618495	pmum:103323680	pavi:110751389	mdm:103411042	pxb:103932731	fve:101309799	rcn:112172215	mnt:21404982	zju:107409976	qsu:111991614	qlo:115958078	jre:108987389	csv:101207716	cmo:103484559	bhj:120072335	cmos:111434553	cpep:111781798	cmax:111470675	mcha:111009051	vra:106758652	var:108324533	vun:114168450	gmx:732659	gsj:114374446	ccaj:109794636	aprc:113850243	mtr:MTR_2g022770	cam:101491637	lja:Lj0g3v0235029.2	lang:109360503	ahf:112703891	adu:107464969	aip:107614067	mesc:110604493	hbr:110638159	jcu:105633514	rcu:8258568	pop:7463032	palz:118033702	peu:105112258	twl:119985909	cit:102610242	cic:CICLE_v10002605mg	pvy:116112365	ghi:107892112	gab:108455826	gra:105787828	dzi:111281010	tcc:18608406
pper:18772493	pdul:117618504	pmum:103323714	pavi:110751398	mdm:103411067	pxb:103932779	fve:101297023	rcn:112172222	mnt:21405007	zju:107410004	qsu:111991625	qlo:115958081	jre:108987494	csv:101211654	cmo:103485174	bhj:120072354	cmos:111434556	cpep:111781830	cmax:111470689	mcha:111009093	vra:106758664	var:108324558	vun:114168459	gmx:100217331	gsj:114374460	ccaj:109794708	aprc:113850245	mtr:MTR_2g023020	cam:101510337	lja:Lj0g3v0236989.1	lang:109360605	ahf:112703913	adu:107464978	aip:107614081	mesc:110604499	hbr:110638170	jcu:105633527	rcu:8258618	pop:7472597	palz:118033715	peu:105112263	twl:119985923	cit:102615381	cic:CICLE_v10000915mg	pvy:116112371	ghi:107892157	gab:108455831	gra:105787839	dzi:111281035	tcc:18608447
pper:18773968	pdul:117618555	pmum:103323717	pavi:110751405	mdm:103411103	pxb:103932783	fve:101296057	rcn:112172239	mnt:21405011	zju:107410208	qsu:111991647	qlo:115958128	jre:108987587	csv:101221755	cmo:103484643	bhj:120072497	cmos:111434605	cpep:111781833	cmax:111470694	mcha:111009094	vra:106758669	var:108324649	vun:114168473	gmx:100306676	gsj:114374468	ccaj:109794879	aprc:113850250	mtr:MTR_2g023320	cam:101488595	lja:Lj0g3v0237929.1	lang:109360777	ahf:112704030	adu:107465009	aip:107614086	mesc:110604520	hbr:110638180	jcu:105633540	rcu:8258693	pop:7469984	palz:118033733	peu:105112282	twl:119985938	cit:102618884	cic:CICLE_v10000835mg	pvy:116112407	ghi:107892159	gab:108455852	gra:105787861	dzi:111281078	tcc:18608487
pper:18775222	pdul:117618589	pmum:103323723	pavi:110751420	mdm:103411127	pxb:103932798	fve:101298086	rcn:112172271	mnt:21405024	zju:107410230	qsu:111991649	qlo:115958130	jre:108987591	csv:101222701	cmo:103484457	bhj:120072515	cmos:111434609	cpep:111781839	cmax:111470699	mcha:111009152	vra:106758671	var:108324685	vun:114168486	gmx:100217335	gsj:114374480	ccaj:109794883	aprc:113850252	mtr:MTR_2g023540	cam:101494346	lja:Lj0g3v0239459.1	lang:109360967	ahf:112704108	adu:107465015	aip:107614116	mesc:110604543	hbr:110638179	jcu:105633548	rcu:8259060	pop:7470003	palz:118033734	peu:105112297	twl:119985980	cit:102620240	cic:CICLE_v10001708mg	pvy:116112416	ghi:107892168	gab:108455881	gra:105787870	dzi:111281077	tcc:18608506
pper:18773694	pdul:117618593	pmum:103323745	pavi:110751428	mdm:103411158	pxb:103932805	fve:101298674	rcn:112172294	mnt:21405037	zju:107410237	qsu:111991680	qlo:115958163	jre:108987596	csv:101223170	cmo:103484532	bhj:120072519	cmos:111434615	cpep:111781863	cmax:111470704	mcha:111009192	vra:106758685	var:108326386	vun:114168524	gmx:547575	gsj:114374504	ccaj:109794944	aprc:113850287	mtr:MTR_2g023660	cam:101500186	lja:Lj0g3v0241679.2	lang:109361022	ahf:112705293	adu:107465049	aip:107614132	mesc:110604545	hbr:110638199	jcu:105633560	rcu:8259068	pop:7461245	palz:118033745	peu:105112324	twl:119985991	cit:102607029	cic:CICLE_v10003846mg	pvy:116112421	ghi:107892237	gab:108455885	gra:105787872	dzi:111281129	tcc:18608423
pper:18774125	pdul:117618598	pmum:103323764	pavi:110751440	mdm:103411185	pxb:103932809	fve:101311063	rcn:112172297	mnt:21385906	zju:107410259	qsu:111991697	qlo:115958178	jre:108987656	csv:101208305	cmo:103484883	bhj:120072529	cmos:111434627	cpep:111781865	cmax:111470740	mcha:111009193	vra:106758700	var:108326796	vun:114168525	gmx:100170743	gsj:114374520	ccaj:109794990	aprc:113850291	mtr:MTR_2g023710	cam:101504449	lja:Lj0g3v0244029.1	lang:109361187	ahf:112705420	adu:107465050	aip:107614143	mesc:110604617	hbr:110638200	jcu:105633600	rcu:8281210	pop:7453611	palz:118033765	peu:105112328	twl:119986003	cit:102613241	cic:CICLE_v10003712mg	pvy:116112432	ghi:107892238	gab:108455895	gra:105787880	dzi:111281131	tcc:18608493
pper:18772660	pdul:117618644	pmum:103323779	pavi:110751458	mdm:103411255	pxb:103932863	fve:101312318	rcn:112172306	mnt:21406675	zju:107410278	qsu:111991707	qlo:115958185	jre:108987660	csv:101209271	cmo:103484962	bhj:120072536	cmos:111434638	cpep:111781874	cmax:111470754	mcha:111009215	vra:106758701	var:108326819	vun:114168541	gmx:100499959	gsj:114374541	ccaj:109794998	aprc:113850293	mtr:MTR_2g023730	cam:101510878	lja:Lj0g3v0244049.1	lang:109361317	ahf:112705444	adu:107465052	aip:107614149	mesc:110604696	hbr:110638231	jcu:105633640	rcu:8270296	pop:7453625	palz:118033782	peu:105112403	twl:119986014	cit:102617831	cic:CICLE_v10001980mg	pvy:116112478	ghi:107892240	gab:108455984	gra:105787907	dzi:111281134	tcc:18608424
pper:18772961	pdul:117618675	pmum:103323797	pavi:110751463	mdm:103411496	pxb:103932875	fve:101303084	rcn:112172324	mnt:21406697	zju:107410289	qsu:111991730	qlo:115958237	jre:108987670	csv:101209516	cmo:103484634	bhj:120072546	cmos:111434655	cpep:111781875	cmax:111470760	mcha:111009237	vra:106758709	var:108328435	vun:114168552	gmx:100306167	gsj:114374549	ccaj:109795013	aprc:113850294	mtr:MTR_2g023770	cam:101496395	lja:Lj0g3v0245359.1	lang:109361371	ahf:112705543	adu:107465061	aip:107614154	mesc:110604773	hbr:110638233	jcu:105633647	rcu:8270926	pop:7453631	palz:118033783	peu:105112405	twl:119986105	cit:102619177	cic:CICLE_v10001583mg	pvy:116112508	ghi:107892288	gab:108455989	gra:105787908	dzi:111281187	tcc:18608410
pper:18772579	pdul:117618678	pmum:103323801	pavi:110751468	mdm:103411489	pxb:103932880	fve:101291020	rcn:112172336	mnt:21406717	zju:107410287	qsu:111991779	qlo:115958257	jre:108987677	csv:101211243	cmo:103484936	bhj:120072557	cmos:111434657	cpep:111781886	cmax:111470771	mcha:111009253	vra:106758755	var:108328729	vun:114168577	gmx:100306679	gsj:114374568	ccaj:109795024	aprc:113850306	mtr:MTR_2g023780	cam:101501255	lja:Lj0g3v0245759.1	lang:109361468	ahf:112705544	adu:107465120	aip:107614183	mesc:110604794	hbr:110638273	jcu:105633650	rcu:8259571	pop:7470407	palz:118033792	peu:105112427	twl:119986115	cit:102613923	cic:CICLE_v10001202mg	pvy:116112518	ghi:107892293	gab:108455998	gra:105787912	dzi:111281189	tcc:18608475
pper:18775575	pdul:117618687	pmum:103323804	pavi:110751469	mdm:103411584	pxb:103932944	fve:101305907	rcn:112172337	mnt:21406741	zju:107410360	qsu:111991861	qlo:115958286	jre:108987730	csv:101211493	cmo:103484635	bhj:120072585	cmos:111434668	cpep:111781900	cmax:111470788	mcha:111009257	vra:106758760	var:108328751	vun:114168600	gmx:100306424	gsj:114374576	ccaj:109795032	aprc:113850327	mtr:MTR_2g023790	cam:101495080	lja:Lj0g3v0245759.2	lang:109361616	ahf:112705556	adu:107465125	aip:107614188	mesc:110604804	hbr:110638292	jcu:105633672	rcu:8275601	pop:7470415	palz:118033815	peu:105112444	twl:119986127	cit:102618674	cic:CICLE_v10002099mg	pvy:116112536	ghi:107892308	gab:108456005	gra:105787967	dzi:111281196	tcc:18608414
pper:18775316	pdul:117618689	pmum:103323813	pavi:110751489	mdm:103411774	pxb:103932947	fve:101293659	rcn:112172395	mnt:21406751	zju:107410379	qsu:111991884	qlo:115958298	jre:108987753	csv:101211740	cmo:103484723	bhj:120072597	cmos:111434685	cpep:111781913	cmax:111470790	mcha:111009259	vra:106758770	var:108328916	vun:114168627	gmx:100306680	gsj:114374591	ccaj:109795043	aprc:113850344	mtr:MTR_2g023820	cam:101503152	lja:Lj0g3v0246879.1	lang:109361673	ahf:112705558	adu:107465190	aip:107614217	mesc:110604978	hbr:110638294	jcu:105633676	rcu:8275620	pop:7466815	palz:118033857	peu:105112454	twl:119986214	cit:102607122	cic:CICLE_v10000821mg	pvy:116112562	ghi:107892310	gab:108456019	gra:105787990	dzi:111281228	tcc:18609523
pper:18774031	pdul:117618697	pmum:103323815	pavi:110751491	mdm:103411785	pxb:103932961	fve:101313861	rcn:112172410	mnt:21406758	zju:107410476	qsu:111991903	qlo:115958339	jre:108987773	csv:101213340	cmo:103485284	bhj:120072606	cmos:111434699	cpep:111781933	cmax:111470795	mcha:111009278	vra:106758773	var:108329302	vun:114168645	gmx:100527099	gsj:114374607	ccaj:109795051	aprc:113850355	mtr:MTR_2g023830	cam:101507363	lja:Lj0g3v0246889.1	lang:109361815	ahf:112705596	adu:107465225	aip:107614221	mesc:110604997	hbr:110638309	jcu:105633681	rcu:8271175	pop:7466829	palz:118033859	peu:105112466	twl:119986217	cit:102610965	cic:CICLE_v10001194mg	pvy:116112610	ghi:107892366	gab:108456038	gra:105788038	dzi:111281251	tcc:18609664
pper:18775524	pdul:117618713	pmum:103323865	pavi:110751514	mdm:103411826	pxb:103932989	fve:101314718	rcn:112172415	mnt:21384253	zju:107410514	qsu:111991941	qlo:115958373	jre:108987795	csv:101214787	cmo:103484642	bhj:120072622	cmos:111434725	cpep:111781967	cmax:111470801	mcha:111009287	vra:106758774	var:108329535	vun:114168664	gmx:100499708	gsj:114374650	ccaj:109795053	aprc:113850366	mtr:MTR_2g024300	cam:101508000	lja:Lj0g3v0247129.1	lang:109361864	ahf:112705595	adu:107465326	aip:107614253	mesc:110605019	hbr:110638321	jcu:105633706	rcu:8271181	pop:7466843	palz:118033887	peu:105112467	twl:119986289	cit:102617161	cic:CICLE_v10001886mg	pvy:116112625	ghi:107892382	gab:108456050	gra:105788069	dzi:111281297	tcc:18608340
pper:18774713	pdul:117618714	pmum:103323908	pavi:110751527	mdm:103411985	pxb:103933007	fve:101298577	rcn:112172418	mnt:21384532	zju:107410528	qsu:111991971	qlo:115958390	jre:108987798	csv:101215106	cmo:103484842	bhj:120072635	cmos:111434809	cpep:111782041	cmax:111470819	mcha:111009296	vra:106758809	var:108330281	vun:114168676	gmx:100527356	gsj:114374660	ccaj:109795056	aprc:113850367	mtr:MTR_2g025020	cam:101496727	lja:Lj0g3v0247169.1	lang:109361990	ahf:112705604	adu:107465341	aip:107614266	mesc:110605039	hbr:110638330	jcu:105633722	rcu:8271189	pop:7466845	palz:118033900	peu:105112482	twl:119986301	cit:102617647	cic:CICLE_v10000445mg	pvy:116112631	ghi:107892392	gab:108456095	gra:105788073	dzi:111281317	tcc:18608212
pper:18774309	pdul:117618735	pmum:103323921	pavi:110751530	mdm:103412119	pxb:103933023	fve:101296539	rcn:112172458	mnt:21395664	zju:107410529	qsu:111992053	qlo:115958399	jre:108987869	csv:101220818	cmo:103484452	bhj:120072690	cmos:111434810	cpep:111782055	cmax:111470832	mcha:111009330	vra:106758824	var:108330351	vun:114168680	gmx:100527613	gsj:114374668	ccaj:109795077	aprc:113850368	mtr:MTR_2g025040	cam:105851788	lja:Lj0g3v0248749.1	lang:109362027	ahf:112705671	adu:107465394	aip:107614292	mesc:110605068	hbr:110638377	jcu:105633723	rcu:8271197	pop:7479141	palz:118033904	peu:105112513	twl:119986312	cit:102612734	cic:CICLE_v10002228mg	pvy:116112731	ghi:107892440	gab:108456135	gra:105788075	dzi:111281322	tcc:18607999
pper:18775532	pdul:117618746	pmum:103323944	pavi:110751549	mdm:103412129	pxb:103933037	fve:101301466	rcn:112172460	mnt:21395667	zju:107410539	qsu:111992065	qlo:115958413	jre:108987880	csv:101221986	cmo:103484235	bhj:120072708	cmos:111434918	cpep:111782074	cmax:111470922	mcha:111009341	vra:106758838	var:108330392	vun:114168696	gmx:100527102	gsj:114374707	ccaj:109795078	aprc:113850387	mtr:MTR_2g025050	cam:101505307	lja:Lj0g3v0248859.1	lang:109362322	ahf:112705700	adu:107465440	aip:107614295	mesc:110605077	hbr:110638401	jcu:105633724	rcu:8271218	pop:7477117	palz:118033921	peu:105112540	twl:119986404	cit:102613045	cic:CICLE_v10002261mg	pvy:116112753	ghi:107892532	gab:108456173	gra:105788079	dzi:111281346	tcc:18607998
pper:18773995	pdul:117618764	pmum:103323947	pavi:110751584	mdm:103412182	pxb:103933038	fve:101302042	rcn:112172475	mnt:21395678	zju:107410587	qsu:111992093	qlo:115958438	jre:108987898	csv:101206922	cmo:103484958	bhj:120072709	cmos:111434924	cpep:111782081	cmax:111470941	mcha:111009350	vra:106758842	var:108330719	vun:114168701	gmx:548095	gsj:114374747	ccaj:109795095	aprc:113850467	mtr:MTR_2g025140	cam:101502423	lja:Lj0g3v0249039.1	lang:109362609	ahf:112705703	adu:107465476	aip:107614313	mesc:110605110	hbr:110638477	jcu:105633732	rcu:8272368	pop:7477133	palz:118033944	peu:105112550	twl:119986406	cit:102623998	cic:CICLE_v10000894mg	pvy:116112762	ghi:107892539	gab:108456176	gra:105788099	dzi:111281394	tcc:18609640
pper:18774932	pdul:117618773	pmum:103323948	pavi:110751586	mdm:103412183	pxb:103933051	fve:101303194	rcn:112172488	mnt:21388883	zju:107410633	qsu:111992098	qlo:115958463	jre:108987900	csv:101212704	cmo:103484270	bhj:120072733	cmos:111434938	cpep:111782090	cmax:111470964	mcha:111009355	vra:106758863	var:108330741	vun:114168713	gmx:100499711	gsj:114374750	ccaj:109795102	aprc:113850469	mtr:MTR_2g025760	cam:101513878	lja:Lj0g3v0249039.2	lang:109362650	ahf:112705728	adu:107465538	aip:107614329	mesc:110605129	hbr:110638533	jcu:105633738	rcu:8272401	pop:7486343	palz:118033958	peu:105112555	twl:119986435	cit:102607414	cic:CICLE_v10002209mg	pvy:116112769	ghi:107892610	gab:108456175	gra:105788106	dzi:111281402	tcc:18609641
pper:18774521	pdul:117618777	pmum:103323960	pavi:110751601	mdm:103412384	pxb:103933062	fve:101304641	rcn:112172504	mnt:21388892	zju:107410655	qsu:111992114	qlo:115958469	jre:108987925	csv:101213426	cmo:103484385	bhj:120072769	cmos:111434939	cpep:111782102	cmax:111470968	mcha:111009384	vra:106758891	var:108330825	vun:114168728	gmx:100305919	gsj:114374757	ccaj:109795125	aprc:113850482	mtr:MTR_2g026600	cam:101497923	lja:Lj0g3v0249449.1	lang:109363307	ahf:112705731	adu:107465541	aip:107614387	mesc:110605144	hbr:110638534	jcu:105633793	rcu:8261167	pop:7477136	palz:118034028	peu:105112559	twl:119986458	cit:102609078	cic:CICLE_v10000691mg	pvy:116112785	ghi:107892830	gab:108456192	gra:105788128	dzi:111281453	tcc:18607879
pper:18772775	pdul:117618788	pmum:103323964	pavi:110751633	mdm:103412438	pxb:103933122	fve:101305816	rcn:112172529	mnt:21388906	zju:107410657	qsu:111992144	qlo:115958487	jre:108987961	csv:101217576	cmo:103484514	bhj:120072774	cmos:111434944	cpep:111782154	cmax:111470984	mcha:111009406	vra:106758902	var:108330953	vun:114168756	gmx:100787459	gsj:114374789	ccaj:109795150	aprc:113850499	mtr:MTR_2g026635	cam:101515404	lja:Lj0g3v0249449.2	lang:109363437	ahf:112705743	adu:107465565	aip:107614405	mesc:110605150	hbr:110638541	jcu:105633820	rcu:8261461	pop:7489745	palz:118034061	peu:105112579	twl:119986462	cit:102610365	cic:CICLE_v10002401mg	pvy:116112807	ghi:107892904	gab:108456211	gra:105788177	dzi:111281466	tcc:18607631
pper:18772487	pdul:117618798	pmum:103323966	pavi:110751641	mdm:103412534	pxb:103933136	fve:101307852	rcn:112172537	mnt:21409533	zju:107410684	qsu:111992141	qlo:115958489	jre:108987998	csv:101218208	cmo:103484277	bhj:120072777	cmos:111434945	cpep:111782161	cmax:111471023	mcha:111009412	vra:106759007	var:108331027	vun:114168768	gmx:100784902	gsj:114374851	ccaj:109795162	aprc:113850542	mtr:MTR_2g026645	cam:101507785	lja:Lj0g3v0249619.1	lang:109325232	ahf:112705750	adu:107465608	aip:107614427	mesc:110605185	hbr:110638551	jcu:105633835	rcu:8261490	pop:7486573	palz:118034096	peu:105112590	twl:119986475	cit:102612543	cic:CICLE_v10001274mg	pvy:116112833	ghi:107892936	gab:108456248	gra:105788185	dzi:111281483	tcc:18609534
pper:18775576	pdul:117618804	pmum:103323970	pavi:110751674	mdm:103412552	pxb:103933155	fve:101315200	rcn:112172541	mnt:21409534	zju:107410702	qsu:111992153	qlo:115958527	jre:108987999	csv:101202904	cmo:103484244	bhj:120072785	cmos:111434949	cpep:111782170	cmax:111471045	mcha:111009427	vra:106759077	var:108331157	vun:114168771	gmx:100790280	gsj:114374889	ccaj:109795207	aprc:113850545	mtr:MTR_2g026800	cam:101502525	lja:Lj0g3v0249659.1	lang:109357615	ahf:112705753	adu:107465635	aip:107614431	mesc:110605189	hbr:110638591	jcu:105633843	rcu:8262380	pop:7460919	palz:118034098	peu:105112604	twl:119986488	cit:102628209	cic:CICLE_v10002377mg	pvy:116112842	ghi:107893116	gab:108456272	gra:105788189	dzi:111281529	tcc:18609535
pper:18772323	pdul:117618825	pmum:103323972	pavi:110751747	mdm:103412800	pxb:103933156	fve:101312311	rcn:112172549	mnt:21409589	zju:107410714	qsu:111992156	qlo:115958545	jre:108988000	csv:101205329	cmo:103484805	bhj:120072791	cmos:111434962	cpep:111782176	cmax:111471068	mcha:111009442	vra:106759143	var:108331862	vun:114168777	gmx:100786955	gsj:114374903	ccaj:109795221	aprc:113850554	mtr:MTR_2g028105	cam:101511948	lja:Lj0g3v0250019.1	lang:109357644	ahf:112705796	adu:107465706	aip:107614432	mesc:110605195	hbr:110638597	jcu:105633845	rcu:8262398	pop:7469127	palz:118034103	peu:105112610	twl:119986503	cit:102618676	cic:CICLE_v10001965mg	pvy:116112859	ghi:107893124	gab:108456274	gra:105788197	dzi:111281612	tcc:18608824
pper:18774528	pdul:117618834	pmum:103323985	pavi:110751773	mdm:103412799	pxb:103933158	fve:101294329	rcn:112172550	mnt:21409594	zju:107410724	qsu:111992181	qlo:115958564	jre:108988063	csv:101213263	cmo:103484496	bhj:120072826	cmos:111434992	cpep:111782180	cmax:111471074	mcha:111009464	vra:106759158	var:108332010	vun:114168797	gmx:100800524	gsj:114374906	ccaj:109795293	aprc:113850588	mtr:MTR_2g029030	cam:101498145	lja:Lj0g3v0250469.1	lang:109357678	ahf:112705801	adu:107465709	aip:107614460	mesc:110605201	hbr:110638603	jcu:105633851	rcu:8280186	pop:7469141	palz:118034107	peu:105112605	twl:119986517	cit:102625246	cic:CICLE_v10002047mg	pvy:116112874	ghi:107893220	gab:108456335	gra:105788252	dzi:111281637	tcc:18607324
pper:18772681	pdul:117618840	pmum:103323986	pavi:110751774	mdm:103412813	pxb:103933159	fve:101290931	rcn:112172551	mnt:21409634	zju:107410762	qsu:111992214	qlo:115958587	jre:108988098	csv:101217814	cmo:103484240	bhj:120072827	cmos:111435036	cpep:111782219	cmax:111471082	mcha:111009484	vra:106759183	var:108332044	vun:114168801	gmx:100795152	gsj:114374923	ccaj:109795300	aprc:113850762	mtr:MTR_2g029180	cam:101511104	lja:Lj0g3v0250469.2	lang:109357737	ahf:112705821	adu:107465728	aip:107614477	mesc:110605218	hbr:110638580	jcu:105633862	rcu:8280187	pop:7469198	palz:118034116	peu:105112631	twl:119986518	cit:102627526	cic:CICLE_v10002305mg	pvy:116112881	ghi:107893228	gab:108456360	gra:105788264	dzi:111281765	tcc:18609087
pper:18772865	pdul:117618844	pmum:103323987	pavi:110751808	mdm:103412855	pxb:103933161	fve:101291795	rcn:112172602	mnt:21403941	zju:107410789	qsu:111992269	qlo:115958586	jre:108988119	csv:101204445	cmo:103485598	bhj:120072843	cmos:111435038	cpep:111782221	cmax:111471129	mcha:111009507	vra:106759267	var:108332269	vun:114168806	gmx:100792337	gsj:114374926	ccaj:109795308	aprc:113850812	mtr:MTR_2g029350	cam:101492504	lja:Lj0g3v0250909.1	lang:109357739	ahf:112705822	adu:107465815	aip:107614484	mesc:110605232	hbr:110638610	jcu:105633865	rcu:8280200	pop:7469227	palz:118034149	peu:105112693	twl:119986543	cit:102615983	cic:CICLE_v10001509mg	pvy:116113004	ghi:107893269	gab:108456364	gra:105788279	dzi:111281774	tcc:18609942
pper:18773931	pdul:117618846	pmum:103324015	pavi:110751824	mdm:103412860	pxb:103933180	fve:101295308	rcn:112172662	mnt:21403944	zju:107410814	qsu:111992292	qlo:115958602	jre:108988124	csv:101211246	cmo:103485371	bhj:120072922	cmos:111435039	cpep:111782237	cmax:111471157	mcha:111009522	vra:106759286	var:108332341	vun:114168814	gmx:100781076	gsj:114374966	ccaj:109795347	aprc:113851051	mtr:MTR_2g029370	cam:101496068	lja:Lj0g3v0251059.1	lang:109357744	ahf:112705839	adu:107465842	aip:107614532	mesc:110605242	hbr:110638624	jcu:105633932	rcu:8280205	pop:7469235	palz:118034154	peu:105112694	twl:119986553	cit:102626466	cic:CICLE_v10002669mg	pvy:116113056	ghi:107893297	gab:108456462	gra:105788297	dzi:111281778	tcc:18609943
pper:18772100	pdul:117618863	pmum:103324038	pavi:110751832	mdm:103412912	pxb:103933210	fve:101296179	rcn:112172677	mnt:21403957	zju:107410807	qsu:111992297	qlo:115958612	jre:108988170	csv:101212858	cmo:103485431	bhj:120073000	cmos:111435043	cpep:111782240	cmax:111471164	mcha:111009533	vra:106759289	var:108332406	vun:114168816	gmx:100798485	gsj:114374986	ccaj:109795362	aprc:113851133	mtr:MTR_2g030200	cam:101490023	lja:Lj0g3v0251079.1	lang:109357745	ahf:112705843	adu:107465886	aip:107614535	mesc:110605268	hbr:110638662	jcu:105633970	rcu:8280214	pop:7492501	palz:118034155	peu:105112702	twl:119986571	cit:102608290	cic:CICLE_v10003294mg	pvy:116113065	ghi:107893325	gab:108456524	gra:105788315	dzi:111281801	tcc:18607029
pper:18775473	pdul:117618924	pmum:103324041	pavi:110751854	mdm:103413027	pxb:103933222	fve:101290832	rcn:112172688	mnt:21403986	zju:107410823	qsu:111992303	qlo:115958614	jre:108988171	csv:101214546	cmo:103485442	bhj:120073040	cmos:111435051	cpep:111782252	cmax:111471168	mcha:111009571	vra:106759303	var:108332429	vun:114168819	gmx:100789781	gsj:114374994	ccaj:109795375	aprc:113851144	mtr:MTR_2g030210	cam:101496397	lja:Lj0g3v0251079.2	lang:109357746	ahf:112705851	adu:107465914	aip:107614628	mesc:110605269	hbr:110638711	jcu:105633971	rcu:8280224	pop:7464652	palz:118034156	peu:105112706	twl:119986577	cit:102609732	cic:CICLE_v10000772mg	pvy:116113088	ghi:107893350	gab:108456580	gra:105788318	dzi:111281803	tcc:18608760
pper:18772664	pdul:117618928	pmum:103324055	pavi:110751863	mdm:103413083	pxb:103933226	fve:101291398	rcn:112172690	mnt:21396302	zju:107410828	qsu:111992378	qlo:115958840	jre:108988172	csv:101216948	cmo:107990489	bhj:120073057	cmos:111435053	cpep:111782254	cmax:111471174	mcha:111009602	vra:106759312	var:108332504	vun:114168821	gmx:100804632	gsj:114374999	ccaj:109795380	aprc:113851309	mtr:MTR_2g031620	cam:101491526	lja:Lj0g3v0251809.1	lang:109357747	ahf:112705863	adu:107465971	aip:107615069	mesc:110605274	hbr:110638737	jcu:105633972	rcu:8280902	pop:7464659	palz:118034157	peu:105112727	twl:119986588	cit:102627917	cic:CICLE_v10001007mg	pvy:116113145	ghi:107893351	gab:108456585	gra:105788347	dzi:111281818	tcc:18609437
pper:18774473	pdul:117618937	pmum:103324058	pavi:110751881	mdm:103448131	pxb:103933269	fve:101297909	rcn:112172706	mnt:21400966	zju:107410830	qsu:111992385	qlo:115958869	jre:108988174	csv:101219234	cmo:103485482	bhj:120073064	cmos:111435060	cpep:111782266	cmax:111471179	mcha:111009630	vra:106759318	var:108332677	vun:114168831	gmx:100801305	gsj:114375012	ccaj:109795409	aprc:113850980	mtr:MTR_2g032540	cam:101514983	lja:Lj0g3v0252599.1	lang:109357758	ahf:112705864	adu:107466058	aip:107615249	mesc:110605286	hbr:110638757	jcu:105633974	rcu:8280916	pop:7464661	palz:118034162	peu:105112808	twl:119986606	cit:102628983	cic:CICLE_v10002698mg	pvy:116113146	ghi:107893352	gab:108456592	gra:105788370	dzi:111281891	tcc:18609461
pper:18772472	pdul:117618949	pmum:103324059	pavi:110751926	mdm:103413114	pxb:103933293	fve:101315305	rcn:112172728	mnt:21387742	zju:107410844	qsu:111992503	qlo:115958887	jre:108988191	csv:101222312	cmo:103485432	bhj:120073079	cmos:111435134	cpep:111782269	cmax:111471186	mcha:111009639	vra:106759334	var:108332711	vun:114168924	gmx:100807450	gsj:114375060	ccaj:109795423	aprc:113851327	mtr:MTR_2g033020	cam:101513131	lja:Lj0g3v0253779.1	lang:109357777	ahf:112705871	adu:107466064	aip:107615462	mesc:110605299	hbr:110638766	jcu:105633978	rcu:8280919	pop:7464822	palz:118034169	peu:105112811	twl:119986611	cit:102608107	cic:CICLE_v10000422mg	pvy:116113175	ghi:107893381	gab:108456647	gra:105788376	dzi:111281971	tcc:18610090
pper:18774316	pdul:117618972	pmum:103324070	pavi:110751933	mdm:103413146	pxb:103933380	fve:101295880	rcn:112172729	mnt:21387747	zju:107410856	qsu:111992501	qlo:115958900	jre:108988192	csv:101202752	cmo:103485570	bhj:120073111	cmos:111435144	cpep:111782300	cmax:111471190	mcha:111009665	vra:106759349	var:108332820	vun:114168931	gmx:100780826	gsj:114375070	ccaj:109795429	aprc:113851376	mtr:MTR_2g033370	cam:101488597	lja:Lj0g3v0255569.2	lang:109357847	ahf:112705885	adu:107466066	aip:107616085	mesc:110605311	hbr:110638792	jcu:105633976	rcu:8280923	pop:7464675	palz:118034187	peu:105112861	twl:119986633	cit:102617056	cic:CICLE_v10000935mg	pvy:116113203	ghi:107893433	gab:108456668	gra:105788385	dzi:111282092	tcc:18609116
pper:18772377	pdul:117618996	pmum:103324089	pavi:110751951	mdm:103413153	pxb:103933404	fve:101296738	rcn:112172732	mnt:21387748	zju:107410859	qsu:111992523	qlo:115958917	jre:108988195	csv:101206849	cmo:103485448	bhj:120073113	cmos:111435167	cpep:111782318	cmax:111471234	mcha:111009690	vra:106759354	var:108332843	vun:114168965	gmx:100775964	gsj:114375118	ccaj:109795437	aprc:113851387	mtr:MTR_2g033490	cam:101501457	lja:Lj0g3v0256879.2	lang:109357848	ahf:112705895	adu:107466100	aip:107616086	mesc:110605320	hbr:110638809	jcu:105634001	rcu:8280924	pop:7476867	palz:118034207	peu:105112871	twl:119986665	cit:102629262	cic:CICLE_v10002424mg	pvy:116113270	ghi:107893453	gab:108456669	gra:105788417	dzi:111282097	tcc:18610157
pper:18774598	pdul:117619007	pmum:103324091	pavi:110751953	mdm:103413177	pxb:103933405	fve:101305236	rcn:112172750	mnt:21408057	zju:107410860	qsu:111992537	qlo:115958977	jre:108988211	csv:101213342	cmo:103485701	bhj:120073125	cmos:111435181	cpep:111782320	cmax:111471244	mcha:111009698	vra:106759357	var:108333130	vun:114169067	gmx:100788252	gsj:114375207	ccaj:109795454	aprc:113851460	mtr:MTR_2g034580	cam:101502623	lja:Lj0g3v0256909.1	lang:109357893	ahf:112705899	adu:107466102	aip:107616149	mesc:110605323	hbr:110638819	jcu:105634002	rcu:8280937	pop:7454322	palz:118034222	peu:105112872	twl:119986671	cit:102606626	cic:CICLE_v10001894mg	pvy:116113373	ghi:107893598	gab:108456678	gra:105788420	dzi:111282105	tcc:18608247
pper:18772763	pdul:117619008	pmum:103324260	pavi:110751971	mdm:103413196	pxb:103933465	fve:101308249	rcn:112172770	mnt:21408062	zju:107410894	qsu:111992538	qlo:115959008	jre:108988222	csv:101215909	cmo:103485386	bhj:120073132	cmos:111435188	cpep:111782458	cmax:111471255	mcha:111009699	vra:106759364	var:108333150	vun:114169081	gmx:100799517	gsj:114375274	ccaj:109795456	aprc:113851542	mtr:MTR_2g436460	cam:101502943	lja:Lj0g3v0257529.1	lang:109357910	ahf:112705902	adu:107466235	aip:107616154	mesc:110605329	hbr:110638817	jcu:105634007	rcu:8271602	pop:7454324	palz:118034250	peu:105112879	twl:119986670	cit:102612739	cic:CICLE_v10000050mg	pvy:116113376	ghi:107893624	gab:108456696	gra:105788422	dzi:111282120	tcc:18607134
pper:18774942	pdul:117619025	pmum:103324271	pavi:110752002	mdm:103413235	pxb:103933468	fve:101309900	rcn:112172803	mnt:21408107	zju:107410967	qsu:111992539	qlo:115959030	jre:108988337	csv:101216396	cmo:103485378	bhj:120073149	cmos:111435202	cpep:111782470	cmax:111471257	mcha:111009711	vra:106759373	var:108333254	vun:114169089	gmx:100782877	gsj:114375296	ccaj:109795469	aprc:113851549	mtr:MTR_2g436760	cam:101501150	lja:Lj0g3v0257529.2	lang:109357965	ahf:112705918	adu:107466212	aip:107616553	mesc:110605359	hbr:110638856	jcu:105634024	rcu:8271603	pop:7493971	palz:118034264	peu:105112893	twl:119986678	cit:102631335	cic:CICLE_v10001647mg	pvy:116113391	ghi:107893674	gab:108456709	gra:105788444	dzi:111282121	tcc:18607482
pper:18773648	pdul:117619039	pmum:103324311	pavi:110752005	mdm:103413279	pxb:103933507	fve:101312798	rcn:112172827	mnt:21408505	zju:107410981	qsu:111992542	qlo:115959053	jre:108988339	csv:101218289	cmo:103485593	bhj:120073161	cmos:111435245	cpep:111782483	cmax:111471281	mcha:111009450	vra:106759394	var:108333365	vun:114169090	gmx:100819231	gsj:114375369	ccaj:109795505	aprc:113851561	mtr:MTR_2g035660	cam:101507573	lja:Lj0g3v0258139.1	lang:109358054	ahf:112705922	adu:107466563	aip:107616557	mesc:110605361	hbr:110638911	jcu:105634047	rcu:8259122	pop:7493978	palz:118034280	peu:105112899	twl:119986721	cit:102618980	cic:CICLE_v10032666mg	pvy:116113403	ghi:107893679	gab:108456715	gra:105788505	dzi:111282130	tcc:18607934
pper:18772543	pdul:117619041	pmum:103324316	pavi:110752090	mdm:103413308	pxb:103933534	fve:101295882	rcn:112172828	mnt:21408525	zju:107410988	qsu:111992573	qlo:115959056	jre:108988346	csv:101220427	cmo:103485412	bhj:120073194	cmos:111435252	cpep:111782491	cmax:111471322	mcha:111009728	vra:106759420	var:108333477	vun:114169115	gmx:100807968	gsj:114375388	ccaj:109795511	aprc:113851583	mtr:MTR_2g035620	cam:101490687	lja:Lj0g3v0258989.1	lang:109358056	ahf:112705946	adu:107466565	aip:107616568	mesc:110605382	hbr:110638924	jcu:105634049	rcu:8271331	pop:7494681	palz:118034278	peu:105112931	twl:119986731	cit:102622645	cic:CICLE_v10030516mg	pvy:116113409	ghi:107893742	gab:108456713	gra:105788506	dzi:111282141	tcc:18610345
pper:18772334	pdul:117619043	pmum:103324331	pavi:110752095	mdm:103413311	pxb:103933556	fve:101298087	rcn:112172851	mnt:21408534	zju:107410990	qsu:111992639	qlo:115959088	jre:108988350	csv:101202753	cmo:103485518	bhj:120073199	cmos:111435281	cpep:111782509	cmax:111471356	mcha:111009759	vra:106759425	var:108333536	vun:114169161	gmx:100804132	gsj:114375412	ccaj:109795524	aprc:113851622	mtr:MTR_2g036040	cam:101503594	lja:Lj0g3v0259359.1	lang:109358190	ahf:112705965	adu:107466566	aip:107616597	mesc:110605383	hbr:110638947	jcu:105634072	rcu:8269311	pop:7494689	palz:118034295	peu:105112932	twl:119986898	cit:102626577	cic:CICLE_v10031765mg	pvy:116113414	ghi:107893762	gab:108456727	gra:105788573	dzi:111282162	tcc:18610535
pper:18772986	pdul:117619118	pmum:103324352	pavi:110752108	mdm:103413350	pxb:103933566	fve:101298387	rcn:112172854	mnt:21408537	zju:107411001	qsu:111992641	qlo:115959098	jre:108988363	csv:101203385	cmo:103485587	bhj:120073204	cmos:111435298	cpep:111782527	cmax:111471370	mcha:111009775	vra:106759408	var:108333608	vun:114169189	gmx:100798757	gsj:114375449	ccaj:109795523	aprc:113851630	mtr:MTR_2g036690	cam:101488504	lja:Lj0g3v0259639.1	lang:109358200	ahf:112705963	adu:107466571	aip:107616662	mesc:110605392	hbr:110639020	jcu:105634080	rcu:8280571	pop:7485654	palz:118034312	peu:105112966	twl:119986943	cit:102627823	cic:CICLE_v10031464mg	pvy:116113426	ghi:107893765	gab:108456751	gra:105788580	dzi:111282169	tcc:18610534
pper:18773159	pdul:117619154	pmum:103324406	pavi:110752107	mdm:103413367	pxb:103933567	fve:101300021	rcn:112172861	mnt:21408545	zju:107411016	qsu:111992687	qlo:115959100	jre:108988389	csv:101203871	cmo:103485414	bhj:120073222	cmos:111435303	cpep:111782567	cmax:111471401	mcha:111009865	vra:106759456	var:108333675	vun:114169242	gmx:100803112	gsj:114375554	ccaj:109795534	aprc:113851992	mtr:MTR_2g036980	cam:101506277	lja:Lj0g3v0261399.1	lang:109358224	ahf:112705976	adu:107466580	aip:107616771	mesc:110605408	hbr:110639093	jcu:105634086	rcu:8276002	pop:7494719	palz:118034319	peu:105112970	twl:119986989	cit:102608586	cic:CICLE_v10031175mg	pvy:116113427	ghi:107893790	gab:108456754	gra:105788621	dzi:111282179	tcc:18608248
pper:18774525	pdul:117619159	pmum:103324412	pavi:110752141	mdm:103413424	pxb:103933578	fve:101308439	rcn:112172876	mnt:21408563	zju:107411026	qsu:111992705	qlo:115959174	jre:108988401	csv:101204602	cmo:103485385	bhj:120073226	cmos:111435304	cpep:111782568	cmax:111471411	mcha:111009889	vra:106759479	var:108333828	vun:114169283	gmx:100818218	gsj:114375615	ccaj:109795559	aprc:113852069	mtr:MTR_2g040060	cam:101505311	lja:Lj0g3v0261869.1	lang:109358227	ahf:112705982	adu:107466586	aip:107616820	mesc:110605410	hbr:110639094	jcu:105634087	rcu:8276043	pop:7494726	palz:118034365	peu:105113000	twl:119987018	cit:102609460	cic:CICLE_v10031891mg	pvy:116113491	ghi:107893828	gab:108456762	gra:105788622	dzi:111282177	tcc:18608076
pper:18774367	pdul:117619204	pmum:103324413	pavi:110752151	mdm:103413453	pxb:103933581	fve:101315113	rcn:112172888	mnt:21388258	zju:107411029	qsu:111992709	qlo:115959184	jre:108988405	csv:101205089	cmo:103485384	bhj:120073248	cmos:111435329	cpep:111782569	cmax:111471413	mcha:111009907	vra:106759497	var:108333929	vun:114169348	gmx:100789291	gsj:114375668	ccaj:109795673	aprc:113852171	mtr:MTR_2g041260	cam:101489383	lja:Lj0g3v0262169.1	lang:109358245	ahf:112705983	adu:107466651	aip:107616852	mesc:110605417	hbr:110639096	jcu:105634088	rcu:8276068	pop:7494735	palz:118034373	peu:105113005	twl:119987029	cit:102609735	cic:CICLE_v10032544mg	pvy:116113505	ghi:107893837	gab:108456776	gra:105788632	dzi:111282190	tcc:18610477
pper:18772996	pdul:117619217	pmum:103324419	pavi:110752160	mdm:103413460	pxb:103933563	fve:101296061	rcn:112172909	mnt:21391473	zju:107411079	qsu:111992710	qlo:115959231	jre:108988447	csv:101216949	cmo:103485466	bhj:120073267	cmos:111435335	cpep:111782571	cmax:111471441	mcha:111009910	vra:106759550	var:108333959	vun:114169351	gmx:100788782	gsj:114375687	ccaj:109795682	aprc:113852357	mtr:MTR_2g042720	cam:101505747	lja:Lj0g3v0262999.1	lang:109358250	ahf:112705991	adu:107466654	aip:107617055	mesc:110605441	hbr:110639102	jcu:105634101	rcu:8271345	pop:7457192	palz:118034388	peu:105113025	twl:119987056	cit:102621941	cic:CICLE_v100324711m	pvy:116113509	ghi:107893859	gab:108456797	gra:105788667	dzi:111282202	tcc:18607912
pper:18774334	pdul:117619221	pmum:103324431	pavi:110752164	mdm:103413494	pxb:103933625	fve:101297404	rcn:112172913	mnt:21400733	zju:107411090	qsu:111992748	qlo:115959232	jre:108988450	csv:101218604	cmo:103485628	bhj:120073272	cmos:111435343	cpep:111782584	cmax:111471442	mcha:111009917	vra:106759559	var:108334121	vun:114169365	gmx:100812847	gsj:114375719	ccaj:109795693	aprc:113852366	mtr:MTR_2g043200	cam:101508429	lja:Lj0g3v0264739.1	lang:109358287	ahf:112706005	adu:107466706	aip:107617088	mesc:110605448	hbr:110639140	jcu:105634116	rcu:8271368	pop:7455197	palz:118034389	peu:105113046	twl:119987062	cit:102608988	cic:CICLE_v10033477mg	pvy:116113536	ghi:107893890	gab:108456812	gra:105788673	dzi:111282234	tcc:18609064
pper:18772965	pdul:117619222	pmum:103324429	pavi:110752203	mdm:103413499	pxb:103933641	fve:101300212	rcn:112172932	mnt:21400735	zju:107411168	qsu:111992782	qlo:115959264	jre:108988456	csv:101220975	cmo:103485520	bhj:120073286	cmos:111435394	cpep:111782586	cmax:111471490	mcha:111009924	vra:106759560	var:108334399	vun:114169471	gmx:100783151	gsj:114375747	ccaj:109795702	aprc:113852398	mtr:MTR_2g043230	cam:101491950	lja:Lj0g3v0265739.1	lang:109358289	ahf:112706023	adu:107466709	aip:107617169	mesc:110605458	hbr:110639141	jcu:105634168	rcu:8271381	pop:7479185	palz:118034393	peu:105113060	twl:119987092	cit:102613051	cic:CICLE_v10032564mg	pvy:116113580	ghi:107893900	gab:108456825	gra:105788718	dzi:111282240	tcc:18608120
pper:18773628	pdul:117619242	pmum:103324435	pavi:110752231	mdm:103413530	pxb:103933673	fve:101309127	rcn:112172952	mnt:21402435	zju:107411169	qsu:111992784	qlo:115959277	jre:108988523	csv:101205493	cmo:103485865	bhj:120073300	cmos:111435466	cpep:111782592	cmax:111471494	mcha:111009949	vra:106759569	var:108334678	vun:114169481	gmx:100775728	gsj:114375809	ccaj:109795706	aprc:113852403	mtr:MTR_2g043530	cam:101504033	lja:Lj0g3v0265799.1	lang:109358299	ahf:112706024	adu:107466720	aip:107617195	mesc:110605510	hbr:110639217	jcu:105634223	rcu:8282331	pop:7471529	palz:118034364	peu:105113081	twl:119987099	cit:102624392	cic:CICLE_v10032629mg	pvy:116113676	ghi:107893924	gab:108456879	gra:105788720	dzi:111282264	tcc:18608040
pper:18772235	pdul:117619258	pmum:103324447	pavi:110752261	mdm:103413543	pxb:103933707	fve:101291311	rcn:112172987	mnt:21408402	zju:107411203	qsu:111992791	qlo:115959354	jre:108988525	csv:101217109	cmo:103485896	bhj:120073279	cmos:111435468	cpep:111782599	cmax:111471515	mcha:111009950	vra:106759584	var:108334693	vun:114169501	gmx:100813874	gsj:114375819	ccaj:109795734	aprc:113852406	mtr:MTR_2g044920	cam:101498245	lja:Lj0g3v0266889.1	lang:109358322	ahf:112706027	adu:107466811	aip:107617196	mesc:110605515	hbr:110639218	jcu:105634239	rcu:8282342	pop:7486329	palz:118034409	peu:105113087	twl:119987119	cit:102626376	cic:CICLE_v10033275mg	pvy:116113677	ghi:107893929	gab:108456909	gra:105788725	dzi:111282267	tcc:18607346
pper:18773042	pdul:117619270	pmum:103324454	pavi:110752271	mdm:103413758	pxb:103933754	fve:101292662	rcn:112172999	mnt:21408454	zju:107411201	qsu:111992805	qlo:115959361	jre:108988535	csv:101206032	cmo:103485887	bhj:120073309	cmos:111435476	cpep:111782601	cmax:111471530	mcha:111009965	vra:106759591	var:108334734	vun:114169523	gmx:100795443	gsj:114375918	ccaj:109795748	aprc:113852412	mtr:MTR_2g045060	cam:101506497	lja:Lj0g3v0267619.2	lang:109358437	ahf:112706046	adu:107466813	aip:107617197	mesc:110605516	hbr:110639242	jcu:105634240	rcu:8282343	pop:7486330	palz:118034431	peu:105113102	twl:119987172	cit:102610256	cic:CICLE_v10031930mg	pvy:116113770	ghi:107893956	gab:108456929	gra:105788726	dzi:111282270	tcc:18609827
pper:18774117	pdul:117619289	pmum:103324467	pavi:110752275	mdm:103413820	pxb:103933760	fve:101297210	rcn:112173001	mnt:21408455	zju:107411213	qsu:111992891	qlo:115959423	jre:108988617	csv:101210591	cmo:103485855	bhj:120073323	cmos:111435489	cpep:111782622	cmax:111471534	mcha:111009968	vra:106759621	var:108334743	vun:114169599	gmx:100813363	gsj:114375929	ccaj:109795787	aprc:113852415	mtr:MTR_2g046810	cam:101497592	lja:Lj0g3v0267619.3	lang:109358446	ahf:112706052	adu:107466839	aip:107617227	mesc:110605517	hbr:110639243	jcu:105634292	rcu:8282362	pop:7477130	palz:118034451	peu:105113108	twl:119987181	cit:102618891	cic:CICLE_v10032705mg	pvy:116113788	ghi:107893965	gab:108456940	gra:105788782	dzi:111282284	tcc:18609512
pper:18773575	pdul:117619295	pmum:103324490	pavi:110752297	mdm:103413843	pxb:103933774	fve:101300786	rcn:112173006	mnt:21408462	zju:107411234	qsu:111992967	qlo:115959494	jre:108988619	csv:101212546	cmo:103485911	bhj:120073338	cmos:111435491	cpep:111782669	cmax:111471505	mcha:111009980	vra:106759626	var:108334969	vun:114169601	gmx:100791350	gsj:114375940	ccaj:109795797	aprc:113852421	mtr:MTR_2g049780	cam:101494559	lja:Lj0g3v0267679.1	lang:109358458	ahf:112706063	adu:107466904	aip:107617237	mesc:110605520	hbr:110639254	jcu:105634326	rcu:8282692	pop:7486361	palz:118034457	peu:105113122	twl:119987187	cit:102620139	cic:CICLE_v10031350mg	pvy:116113803	ghi:107894024	gab:108456998	gra:105788787	dzi:111282298	tcc:18607612
pper:18774870	pdul:117619305	pmum:103324507	pavi:110752313	mdm:103413936	pxb:103933783	fve:105349369	rcn:112173015	mnt:21408477	zju:107411257	qsu:111992968	qlo:115959529	jre:108988725	csv:101214065	cmo:103485765	bhj:120073340	cmos:111435557	cpep:111782676	cmax:111471540	mcha:111009986	vra:106759639	var:108335382	vun:114169623	gmx:100818487	gsj:114375941	ccaj:109795807	aprc:113852426	mtr:MTR_2g450530	cam:101504678	lja:Lj0g3v0268789.1	lang:109358522	ahf:112706082	adu:107466933	aip:107617240	mesc:110605526	hbr:110639352	jcu:105634328	rcu:8282718	pop:7480435	palz:118034461	peu:105113158	twl:119987194	cit:102629077	cic:CICLE_v10030711mg	pvy:116113804	ghi:107894079	gab:108457015	gra:105788825	dzi:111282304	tcc:18608001
pper:18775132	pdul:117619327	pmum:103324200	pavi:110752315	mdm:103413994	pxb:103933801	fve:101309216	rcn:112173020	mnt:21392830	zju:107411287	qsu:111993029	qlo:115959554	jre:108988736	csv:101217190	cmo:103485883	bhj:120073341	cmos:111435585	cpep:111782698	cmax:111471552	mcha:111009992	vra:106759658	var:108335860	vun:114169637	gmx:100776503	gsj:114375943	ccaj:109795804	aprc:113852442	mtr:MTR_2g054130	cam:101489915	lja:Lj0g3v0269299.2	lang:109358529	ahf:112706088	adu:107466958	aip:107617241	mesc:110605532	hbr:110639356	jcu:105634377	rcu:8282752	pop:7492121	palz:118034462	peu:105113170	twl:119987222	cit:102630423	cic:CICLE_v10032568mg	pvy:116113811	ghi:107894085	gab:108457020	gra:105788849	dzi:111282321	tcc:18608326
pper:18773030	pdul:117619331	pmum:103324525	pavi:110752338	mdm:103414012	pxb:103933805	fve:101310860	rcn:112173026	mnt:21392831	zju:107411414	qsu:111993080	qlo:115959593	jre:108988751	csv:101217423	cmo:103485868	bhj:120073345	cmos:111435588	cpep:111782699	cmax:111471637	mcha:111009999	vra:106759669	var:108335924	vun:114169702	gmx:100778295	gsj:114375947	ccaj:109795830	aprc:113852444	mtr:MTR_2g055010	cam:101497377	lja:Lj0g3v0269489.1	lang:109358540	ahf:112706113	adu:107466965	aip:107617260	mesc:110605576	hbr:110639395	jcu:105634392	rcu:8259268	pop:7480481	palz:118034483	peu:105113177	twl:119987239	cit:102618981	cic:CICLE_v10031547mg	pvy:116113848	ghi:107894127	gab:108457030	gra:105788981	dzi:111282326	tcc:18607997
pper:18774094	pdul:117619345	pmum:103324541	pavi:110752377	mdm:103414023	pxb:103933870	fve:101292371	rcn:112173093	mnt:21392852	zju:107411415	qsu:111993097	qlo:115959665	jre:108988752	csv:101217650	cmo:103485756	bhj:120073364	cmos:111435592	cpep:111782708	cmax:111471649	mcha:111010029	vra:106759676	var:108336023	vun:114169705	gmx:100788535	gsj:114375962	ccaj:109795831	aprc:113852468	mtr:MTR_2g056190	cam:101511199	lja:Lj0g3v0270259.1	lang:109358546	ahf:112706126	adu:107466978	aip:107617277	mesc:110605596	hbr:110639417	jcu:105634395	rcu:8259271	pop:7476444	palz:118034522	peu:105113179	twl:119987242	cit:102623814	cic:CICLE_v10032329mg	pvy:116113866	ghi:107894140	gab:108457034	gra:105788988	dzi:111282345	tcc:18608131
pper:18772517	pdul:117619414	pmum:103324547	pavi:110752395	mdm:103414031	pxb:103933874	fve:101300213	rcn:112173095	mnt:21393527	zju:107411449	qsu:111993098	qlo:115959693	jre:108988754	csv:101219312	cmo:103485750	bhj:120073369	cmos:111435603	cpep:111782723	cmax:111471651	mcha:111010089	vra:106759681	var:108336289	vun:114169727	gmx:100790839	gsj:114375978	ccaj:109795838	aprc:113852473	mtr:MTR_2g058970	cam:101493610	lja:Lj0g3v0270259.2	lang:109358561	ahf:112706134	adu:107466984	aip:107617294	mesc:110605614	hbr:110639463	jcu:105634399	rcu:8259274	pop:7486552	palz:118034523	peu:105113221	twl:119987271	cit:102616660	cic:CICLE_v10031045mg	pvy:116113867	ghi:107894149	gab:108457032	gra:105789000	dzi:111282372	tcc:18607155
pper:18773474	pdul:117619415	pmum:103324549	pavi:110752420	mdm:103414117	pxb:103933887	fve:101304937	rcn:112173102	mnt:21393539	zju:107411465	qsu:111993120	qlo:115959696	jre:108988788	csv:101220273	cmo:103485900	bhj:120073389	cmos:111435614	cpep:111782752	cmax:111471665	mcha:111010091	vra:106759701	var:108336445	vun:114169785	gmx:100813368	gsj:114375981	ccaj:109795851	aprc:113852486	mtr:MTR_2g058990	cam:101501986	lja:Lj0g3v0270259.3	lang:109358577	ahf:112706166	adu:107466987	aip:107617303	mesc:110605624	hbr:110639473	jcu:105634409	rcu:8259310	pop:7468890	palz:118034527	peu:105113246	twl:119987278	cit:102619189	cic:CICLE_v10033867mg	pvy:116113871	ghi:107894185	gab:108457051	gra:105789034	dzi:111282375	tcc:18609434
pper:18774959	pdul:117619478	pmum:103324586	pavi:110752489	mdm:103414180	pxb:103933899	fve:101306984	rcn:112173104	mnt:21392251	zju:107411477	qsu:111993122	qlo:115959739	jre:108988799	csv:101202993	cmo:103486095	bhj:120073396	cmos:111435615	cpep:111782757	cmax:111471667	mcha:111010093	vra:106759725	var:108336574	vun:114169835	gmx:100813624	gsj:114375991	ccaj:109795894	aprc:113852497	mtr:MTR_2g060420	cam:101508742	lja:Lj0g3v0270259.4	lang:109358580	ahf:112706171	adu:107466989	aip:107617333	mesc:110605644	hbr:110639474	jcu:105634416	rcu:8259318	pop:7468907	palz:118034551	peu:105113282	twl:119987342	cit:102626377	cic:CICLE_v10032240mg	pvy:116113936	ghi:107894239	gab:108457056	gra:105789051	dzi:111282383	tcc:18608852
pper:18772820	pdul:117619506	pmum:103324628	pavi:110752545	mdm:103414182	pxb:103933926	fve:101295894	rcn:112173123	mnt:21392258	zju:107411509	qsu:111993141	qlo:115959749	jre:108988820	csv:101206988	cmo:103485974	bhj:120073408	cmos:111435649	cpep:111782762	cmax:111471677	mcha:111010120	vra:106759740	var:108336736	vun:114169846	gmx:100780348	gsj:114376030	ccaj:109795928	aprc:113852504	mtr:MTR_2g460760	cam:101493290	lja:Lj0g3v0270259.5	lang:109358581	ahf:112706197	adu:107467011	aip:107617340	mesc:110605646	hbr:110639514	jcu:105634450	rcu:8259320	pop:18099514	palz:118034622	peu:105113284	twl:119987343	cit:102626672	cic:CICLE_v10032297mg	pvy:116113944	ghi:107894242	gab:108457062	gra:105789052	dzi:111282389	tcc:18607448
pper:18773855	pdul:117619518	pmum:103324677	pavi:110752572	mdm:103414224	pxb:103933931	fve:101311538	rcn:112173143	mnt:21392964	zju:107411507	qsu:111993146	qlo:115959755	jre:108988848	csv:101207230	cmo:103486073	bhj:120073441	cmos:111435665	cpep:111782771	cmax:111471694	mcha:111010146	vra:106759742	var:108336839	vun:114169856	gmx:100792638	gsj:114376035	ccaj:109795952	aprc:113852508	mtr:MTR_2g460790	cam:101488950	lja:Lj0g3v0270919.1	lang:109358600	ahf:112706204	adu:107467070	aip:107617400	mesc:110605649	hbr:110639528	jcu:105634461	rcu:8262046	pop:7469201	palz:118034651	peu:105113285	twl:119987377	cit:102630733	cic:CICLE_v10031772mg	pvy:116113976	ghi:107894260	gab:108457088	gra:105789073	dzi:111282422	tcc:18607476
pper:18775567	pdul:117619521	pmum:103324678	pavi:110752584	mdm:103414228	pxb:103933932	fve:101315018	rcn:112173147	mnt:21392972	zju:107411512	qsu:111993184	qlo:115959757	jre:108988871	csv:101208212	cmo:103486146	bhj:120073471	cmos:111435672	cpep:111782773	cmax:111471752	mcha:111010185	vra:106759757	var:108337330	vun:114169882	gmx:100794944	gsj:114376038	ccaj:109795976	aprc:113852544	mtr:MTR_2g461260	cam:101499347	lja:Lj0g3v0271729.1	lang:109358612	ahf:112706227	adu:107467105	aip:107617407	mesc:110605655	hbr:110639548	jcu:105634472	rcu:8262072	pop:7469244	palz:118034683	peu:105113291	twl:119987380	cit:102612251	cic:CICLE_v10031866mg	pvy:116114017	ghi:107894267	gab:108457085	gra:105789087	dzi:111282159	tcc:18610371
pper:18773276	pdul:117619545	pmum:103324679	pavi:110752595	mdm:103414232	pxb:103933938	fve:101298677	rcn:112173150	mnt:21407440	zju:107411516	qsu:111993406	qlo:115959794	jre:108988900	csv:101208943	cmo:103485977	bhj:120073542	cmos:111435691	cpep:111782784	cmax:111471809	mcha:111010190	vra:106759760	var:108337776	vun:114169903	gmx:100789312	gsj:114376047	ccaj:109795978	aprc:113852578	mtr:MTR_2g461290	cam:101510027	lja:Lj0g3v0271779.1	lang:109358638	ahf:112706230	adu:107467143	aip:107617408	mesc:110605681	hbr:110639560	jcu:105634519	rcu:8262096	pop:7464785	palz:118034705	peu:105113302	twl:119987387	cit:102621176	cic:CICLE_v10031360mg	pvy:116114103	ghi:107894275	gab:108457090	gra:105789112	dzi:111282473	tcc:18609074
pper:18772556	pdul:117619553	pmum:103324680	pavi:110752603	mdm:103414651	pxb:103933939	fve:101300311	rcn:112173172	mnt:21407462	zju:107411535	qsu:111993415	qlo:115959818	jre:108988901	csv:101209186	cmo:103486124	bhj:120073745	cmos:111435704	cpep:111782804	cmax:111471861	mcha:111010202	vra:106759772	var:108338171	vun:114169906	gmx:100800577	gsj:114376048	ccaj:109796024	aprc:113852585	mtr:MTR_2g061460	cam:101501352	lja:Lj0g3v0271799.1	lang:109358640	ahf:112706242	adu:107467154	aip:107617415	mesc:110605683	hbr:110639578	jcu:105634575	rcu:8284973	pop:7464819	palz:118034706	peu:105113311	twl:119987395	cit:102622833	cic:CICLE_v10033739mg	pvy:116114105	ghi:107894286	gab:108457124	gra:105789122	dzi:111282476	tcc:18609869
pper:18771993	pdul:117619555	pmum:103324681	pavi:110752618	mdm:103414744	pxb:103933944	fve:101304161	rcn:112173193	mnt:21400388	zju:107411541	qsu:111993449	qlo:115959834	jre:108988905	csv:101216155	cmo:103486104	bhj:120073752	cmos:111435716	cpep:111782848	cmax:111471864	mcha:111010226	vra:106759774	var:108338437	vun:114169910	gmx:100811078	gsj:114376066	ccaj:109796063	aprc:113852590	mtr:MTR_2g061490	cam:101489708	lja:Lj0g3v0271849.1	lang:109358651	ahf:112706245	adu:107467160	aip:107617475	mesc:110605696	hbr:110639597	jcu:105634598	rcu:8284983	pop:7464673	palz:118034754	peu:105113379	twl:119987419	cit:102630024	cic:CICLE_v10030907mg	pvy:116114109	ghi:107894301	gab:108457151	gra:105789173	dzi:111282479	tcc:108660970
pper:18773579	pdul:117619589	pmum:103324682	pavi:110752629	mdm:103414768	pxb:103933994	fve:101313283	rcn:112173212	mnt:21386410	zju:107411652	qsu:111993522	qlo:115959848	jre:108988920	csv:101222314	cmo:103486145	bhj:120073753	cmos:111435734	cpep:111782871	cmax:111471944	mcha:111010231	vra:106759775	var:108338630	vun:114169918	gmx:100820550	gsj:114376067	ccaj:109796066	aprc:113852608	mtr:MTR_2g061510	cam:101506828	lja:Lj0g3v0271849.2	lang:109358663	ahf:112706248	adu:107467194	aip:107617503	mesc:110605694	hbr:110639600	jcu:105634600	rcu:8265627	pop:7464682	palz:118034767	peu:105113397	twl:119987420	cit:102606628	cic:CICLE_v10032623mg	pvy:116114148	ghi:107894309	gab:108457192	gra:105789201	dzi:111282483	tcc:18610357
pper:18774550	pdul:117619670	pmum:103324683	pavi:110752680	mdm:103414785	pxb:103933999	fve:101311246	rcn:112173219	mnt:21386411	zju:107411662	qsu:111993659	qlo:115959870	jre:108988950	csv:101206129	cmo:103486156	bhj:120073783	cmos:111435744	cpep:111782892	cmax:111471983	mcha:111010232	vra:106759789	var:108338939	vun:114169932	gmx:100805194	gsj:114376076	ccaj:109796121	aprc:113852628	mtr:MTR_2g062480	cam:101509912	lja:Lj0g3v0271849.3	lang:109358688	ahf:112706264	adu:107467195	aip:107617551	mesc:110605764	hbr:110639623	jcu:105634619	rcu:8265657	pop:7476869	palz:118034794	peu:105113437	twl:119987432	cit:102608887	cic:CICLE_v100336871m	pvy:116114176	ghi:107894364	gab:108457198	gra:105789212	dzi:111282518	tcc:18607784
pper:18775454	pdul:117619715	pmum:103324684	pavi:110752756	mdm:103414875	pxb:103934010	fve:101294046	rcn:112173226	mnt:21384593	zju:107411675	qsu:111993665	qlo:115959898	jre:108988969	csv:101208625	cmo:103486010	bhj:120073791	cmos:111435746	cpep:111782921	cmax:111471988	mcha:111010247	vra:106759792	var:108339074	vun:114169940	gmx:100810571	gsj:114376102	ccaj:109796137	aprc:113852656	mtr:MTR_2g062790	cam:101506279	lja:Lj0g3v0272389.1	lang:109358704	ahf:112706286	adu:107467244	aip:107617554	mesc:110605762	hbr:110639729	jcu:105634657	rcu:8265693	pop:7476880	palz:118034798	peu:105113449	twl:119987440	cit:102621270	cic:CICLE_v10031219mg	pvy:116114194	ghi:107894431	gab:108457202	gra:105789235	dzi:111282530	tcc:18610591
pper:18772134	pdul:117619717	pmum:103324741	pavi:110752819	mdm:103414936	pxb:103934025	fve:101292477	rcn:112173246	mnt:21383744	zju:107411680	qsu:111993675	qlo:115959901	jre:108988967	csv:101209109	cmo:103486045	bhj:120073797	cmos:111435747	cpep:111782950	cmax:111471990	mcha:111010262	vra:106759814	var:108339116	vun:114169948	gmx:100790607	gsj:114376121	ccaj:109796153	aprc:113852658	mtr:MTR_2g062820	cam:101494764	lja:Lj0g3v0274039.1	lang:109358717	ahf:112706311	adu:107467286	aip:107617560	mesc:110605783	hbr:110639743	jcu:105634660	rcu:8265698	pop:7476887	palz:118034833	peu:105113405	twl:119987446	cit:102607042	cic:CICLE_v10032123mg	pvy:116114208	ghi:107894410	gab:108457205	gra:105789248	dzi:111282534	tcc:18610133
pper:18772819	pdul:117619774	pmum:103324749	pavi:110752820	mdm:103414997	pxb:103934054	fve:101292766	rcn:112173245	mnt:21406553	zju:107411693	qsu:111993676	qlo:115959904	jre:108988971	csv:101214233	cmo:103486149	bhj:120073806	cmos:111435753	cpep:111782979	cmax:111471992	mcha:111010263	vra:106759817	var:108339940	vun:114169955	gmx:100814672	gsj:114376126	ccaj:109796170	aprc:113852662	mtr:MTR_2g064370	cam:101491952	lja:Lj0g3v0274139.1	lang:109358719	ahf:112706312	adu:107467304	aip:107617566	mesc:110605789	hbr:110639789	jcu:105634683	rcu:8265700	pop:7476890	palz:118034836	peu:105113471	twl:119987489	cit:102614526	cic:CICLE_v10033513mg	pvy:116114213	ghi:107894774	gab:108457235	gra:105789289	dzi:111282552	tcc:18608825
pper:18772716	pdul:117619775	pmum:103324771	pavi:110752825	mdm:103415012	pxb:103934107	fve:101293064	rcn:112173262	mnt:21406561	zju:107411728	qsu:111993680	qlo:115959936	jre:108988972	csv:101214471	cmo:103485983	bhj:120073819	cmos:111435752	cpep:111782984	cmax:111471993	mcha:111010299	vra:106759824	var:108339975	vun:114169971	gmx:100813905	gsj:114376140	ccaj:109796185	aprc:113852669	mtr:MTR_2g064425	cam:101514545	lja:Lj0g3v0274139.2	lang:109358721	ahf:112706331	adu:107467305	aip:107617567	mesc:110605795	hbr:110639807	jcu:105634688	rcu:8258038	pop:7454333	palz:118034884	peu:105113472	twl:119987531	cit:102618601	cic:CICLE_v10032174mg	pvy:116114229	ghi:107894773	gab:108457256	gra:105789293	dzi:111282569	tcc:18609828
pper:18776610	pdul:117619783	pmum:103324788	pavi:110752841	mdm:103415150	pxb:103934139	fve:101296069	rcn:112173278	mnt:21406564	zju:107411755	qsu:111993681	qlo:115959937	jre:108988974	csv:101216307	cmo:103486131	bhj:120073846	cmos:111435764	cpep:111783012	cmax:111471998	mcha:111010316	vra:106759828	var:108340565	vun:114170043	gmx:100803666	gsj:114376154	ccaj:109796203	aprc:113852685	mtr:MTR_2g065450	cam:101489919	lja:Lj0g3v0274999.1	lang:109358723	ahf:112706376	adu:107467308	aip:107617572	mesc:110605813	hbr:110639821	jcu:105634696	rcu:8258071	pop:7477624	palz:118034886	peu:105113474	twl:119987566	cit:102619783	cic:CICLE_v10032502mg	pvy:116114243	ghi:107894805	gab:108457276	gra:105789294	dzi:111282589	tcc:18608129
pper:18776428	pdul:117619822	pmum:103324815	pavi:110752842	mdm:103415186	pxb:103934142	fve:101296062	rcn:112173291	mnt:21406566	zju:107411782	qsu:111993689	qlo:115959943	jre:108989028	csv:101219075	cmo:103486011	bhj:120073853	cmos:111435768	cpep:111783040	cmax:111472020	mcha:111010314	vra:106759838	var:108341318	vun:114170052	gmx:100806482	gsj:114376198	ccaj:109796207	aprc:113852726	mtr:MTR_2g065470	cam:101511203	lja:Lj0g3v0275189.1	lang:109358764	ahf:112706383	adu:107467348	aip:107617599	mesc:110605817	hbr:110639836	jcu:105634698	rcu:8279171	pop:7493954	palz:118034889	peu:105113501	twl:119987567	cit:102623534	cic:CICLE_v10032884mg	pvy:116114245	ghi:107895004	gab:108457283	gra:105789307	dzi:111282592	tcc:18608701
pper:18776581	pdul:117619823	pmum:103324818	pavi:110752892	mdm:103415213	pxb:103934180	fve:101296347	rcn:112173296	mnt:21406576	zju:107411829	qsu:111993713	qlo:115959960	jre:108989050	csv:101221375	cmo:103487090	bhj:120073867	cmos:111435817	cpep:111783047	cmax:111472021	mcha:111010370	vra:106759845	var:108341364	vun:114170053	gmx:100798036	gsj:114376203	ccaj:109796293	aprc:113852735	mtr:MTR_2g066060	cam:101503817	lja:Lj0g3v0276889.1	lang:109358767	ahf:112706441	adu:107467351	aip:107617604	mesc:110605829	hbr:110639852	jcu:105634715	rcu:8279175	pop:7493957	palz:118034893	peu:105113510	twl:119987569	cit:102617660	cic:CICLE_v10031950mg	pvy:116114249	ghi:107895029	gab:108457284	gra:105789363	dzi:111282604	tcc:18607967
pper:18777314	pdul:117619854	pmum:103324861	pavi:110752909	mdm:103415229	pxb:103934193	fve:101298089	rcn:112173311	mnt:21406584	zju:107411871	qsu:111993802	qlo:115959997	jre:108989109	csv:101203467	cmo:103486488	bhj:120073874	cmos:111435818	cpep:111783065	cmax:111472028	mcha:111010379	vra:106759849	var:108342529	vun:114170054	gmx:100786260	gsj:114376208	ccaj:109796294	aprc:113852736	mtr:MTR_2g066110	cam:101502628	lja:Lj0g3v0277319.1	lang:109358775	ahf:112706498	adu:107467355	aip:107617608	mesc:110605832	hbr:110639856	jcu:105634716	rcu:8279176	pop:7493970	palz:118034918	peu:105113514	twl:119987606	cit:102625140	cic:CICLE_v10033520mg	pvy:116114254	ghi:107895043	gab:108457285	gra:105789383	dzi:111282611	tcc:18609752
pper:18777682	pdul:117619889	pmum:103324872	pavi:110752916	mdm:103415230	pxb:103934266	fve:101300595	rcn:112173322	mnt:21406644	zju:107411881	qsu:111993811	qlo:115960019	jre:108989112	csv:101207970	cmo:103486275	bhj:120073875	cmos:111435852	cpep:111783080	cmax:111472044	mcha:111010409	vra:106759887	var:108342650	vun:114170083	gmx:100776789	gsj:114376217	ccaj:109796336	aprc:113852797	mtr:MTR_2g066870	cam:101503710	lja:Lj0g3v0277349.1	lang:109358784	ahf:112706554	adu:107467362	aip:107617616	mesc:110605847	hbr:110639861	jcu:105634736	rcu:8279178	pop:7485621	palz:118034968	peu:105113528	twl:119987623	cit:102610673	cic:CICLE_v10032370mg	pvy:116114301	ghi:107895045	gab:108457312	gra:105789385	dzi:111282636	tcc:18610541
pper:18777090	pdul:117619914	pmum:103324893	pavi:110752931	mdm:103415235	pxb:103934279	fve:101301462	rcn:112173354	mnt:21406648	zju:107411886	qsu:111993812	qlo:115960042	jre:108989144	csv:101209434	cmo:103486791	bhj:120073922	cmos:111435856	cpep:111783089	cmax:111472102	mcha:111010414	vra:106759893	var:108342700	vun:114170081	gmx:100797023	gsj:114376259	ccaj:109796395	aprc:113852806	mtr:MTR_2g067080	cam:101510350	lja:Lj0g3v0278039.1	lang:109358808	ahf:112706571	adu:107467376	aip:107617649	mesc:110605860	hbr:110639862	jcu:105634785	rcu:8279187	pop:7485623	palz:118034987	peu:105113554	twl:119987659	cit:102611560	cic:CICLE_v10033040mg	pvy:116114307	ghi:107895051	gab:108457350	gra:105789396	dzi:111282646	tcc:18609707
pper:18776056	pdul:117619915	pmum:103324942	pavi:110752940	mdm:103415279	pxb:103934311	fve:101303481	rcn:112173371	mnt:21394711	zju:107411917	qsu:111993833	qlo:115960068	jre:108989150	csv:101212549	cmo:103486747	bhj:120073894	cmos:111435868	cpep:111783098	cmax:111472103	mcha:111010427	vra:106759908	var:108342986	vun:114170129	gmx:100800351	gsj:114376268	ccaj:109796498	aprc:113852830	mtr:MTR_2g067230	cam:101501263	lja:Lj0g3v0278879.2	lang:109358827	ahf:112706593	adu:107467384	aip:107617659	mesc:110605863	hbr:110639921	jcu:105634803	rcu:8277944	pop:7494667	palz:118035002	peu:105113555	twl:119987676	cit:102615997	cic:CICLE_v10032190mg	pvy:116114309	ghi:107895054	gab:108457353	gra:105789397	dzi:111282688	tcc:18609846
pper:18777342	pdul:117619948	pmum:103325000	pavi:110752944	mdm:103415312	pxb:103934357	fve:101309322	rcn:112173375	mnt:21394734	zju:107411920	qsu:111993840	qlo:115960078	jre:108989151	csv:101214147	cmo:103487112	bhj:120073926	cmos:111435870	cpep:111783112	cmax:111472108	mcha:111010430	vra:106759917	var:108343093	vun:114170260	gmx:100806240	gsj:114376272	ccaj:109796567	aprc:113852846	mtr:MTR_2g069470	cam:101515523	lja:Lj0g3v0278899.1	lang:109358834	ahf:112706604	adu:107467386	aip:107617668	mesc:110605871	hbr:110639941	jcu:105634822	rcu:8277977	pop:7494685	palz:118035066	peu:105113556	twl:119987681	cit:102617175	cic:CICLE_v10031652mg	pvy:116114403	ghi:107895065	gab:108457354	gra:105789502	dzi:111282754	tcc:18609005
pper:18776345	pdul:117619951	pmum:103325005	pavi:110752947	mdm:103415362	pxb:103934358	fve:101312409	rcn:112173417	mnt:21384711	zju:107411978	qsu:111993877	qlo:115960082	jre:108989172	csv:101218919	cmo:103487096	bhj:120073932	cmos:111435881	cpep:111783119	cmax:111472198	mcha:111010456	vra:106759921	var:108343283	vun:114170367	gmx:100777056	gsj:114376297	ccaj:109796587	aprc:113852869	mtr:MTR_2g069680	cam:101506071	lja:Lj0g3v0279579.1	lang:109358872	ahf:112706611	adu:107467390	aip:107617674	mesc:110605920	hbr:110639944	jcu:105634830	rcu:8277982	pop:7494695	palz:118035100	peu:105113590	twl:119987708	cit:102617749	cic:CICLE_v10031697mg	pvy:116114467	ghi:107895076	gab:108457364	gra:105789747	dzi:111282759	tcc:18607741
pper:18776795	pdul:117619962	pmum:103325006	pavi:110752966	mdm:103415461	pxb:103934373	fve:101313863	rcn:112173454	mnt:21387729	zju:107411992	qsu:111993918	qlo:115960091	jre:108989178	csv:101221053	cmo:103486846	bhj:120073942	cmos:111435884	cpep:111783149	cmax:111472237	mcha:111010461	vra:106759922	var:108343736	vun:114170371	gmx:100815202	gsj:114376312	ccaj:109796591	aprc:113852899	mtr:MTR_2g064670	cam:101505752	lja:Lj0g3v0280569.2	lang:109358880	ahf:112706656	adu:107467401	aip:107617693	mesc:110605934	hbr:110639945	jcu:105634847	rcu:8284166	pop:7494712	palz:118035126	peu:105113620	twl:119987720	cit:102621272	cic:CICLE_v10032825mg	pvy:116114480	ghi:107895083	gab:108457374	gra:105789787	dzi:111282778	tcc:18609455
pper:18777397	pdul:117619963	pmum:103325011	pavi:110752973	mdm:103415751	pxb:103934398	fve:101291116	rcn:112173470	mnt:21408855	zju:107412014	qsu:111993935	qlo:115960124	jre:108989184	csv:101221528	cmo:103486613	bhj:120073956	cmos:111435948	cpep:111783175	cmax:111472242	mcha:111010462	vra:106759929	var:108343904	vun:114170348	gmx:100804707	gsj:114376315	ccaj:109796608	aprc:113852922	mtr:MTR_2g064650	cam:101509161	lja:Lj0g3v0282139.1	lang:109358902	ahf:112706673	adu:107467406	aip:107617703	mesc:110605992	hbr:110639979	jcu:105634849	rcu:8284168	pop:7494713	palz:118035130	peu:105113633	twl:119987800	cit:102624292	cic:CICLE_v10030616mg	pvy:116114524	ghi:107895106	gab:108457376	gra:105789936	dzi:111282790	tcc:18608118
pper:18777923	pdul:117619976	pmum:103325023	pavi:110752980	mdm:103415801	pxb:103934423	fve:101292571	rcn:112173483	mnt:21408877	zju:107412019	qsu:111993957	qlo:115960143	jre:108989208	csv:101206509	cmo:103486501	bhj:120073975	cmos:111435958	cpep:111783213	cmax:111472253	mcha:111010464	vra:106759931	var:108344397	vun:114170377	gmx:100814950	gsj:114376316	ccaj:109796619	aprc:113852935	mtr:MTR_2g064840	cam:101500935	lja:Lj0g3v0282699.4	lang:109358904	ahf:112706677	adu:107467464	aip:107617710	mesc:110606003	hbr:110640007	jcu:105634859	rcu:8284170	pop:7489185	palz:118035132	peu:105113643	twl:119987858	cit:102626379	cic:CICLE_v10032026mg	pvy:116114533	ghi:107895145	gab:108457383	gra:105789960	dzi:111282796	tcc:18610067
pper:18777783	pdul:117620003	pmum:103325026	pavi:110753032	mdm:103415840	pxb:103934430	fve:101294332	rcn:112173505	mnt:21408878	zju:107412041	qsu:111993979	qlo:115960164	jre:108989237	csv:101207231	cmo:103487082	bhj:120073980	cmos:111435961	cpep:111783321	cmax:111472275	mcha:111010468	vra:106759952	var:108344573	vun:114170445	gmx:100793702	gsj:114376332	ccaj:109796635	aprc:113852947	mtr:MTR_2g070410	cam:101510451	lja:Lj0g3v0282779.1	lang:109358907	ahf:112706696	adu:107467468	aip:107617717	mesc:110606019	hbr:110640067	jcu:105634863	rcu:8284171	pop:7463649	palz:118035141	peu:105113649	twl:119987839	cit:102627250	cic:CICLE_v10032846mg	pvy:116114564	ghi:107895151	gab:108457387	gra:105789989	dzi:111282814	tcc:18609105
pper:18776278	pdul:117620004	pmum:103325031	pavi:110753061	mdm:103415891	pxb:103934433	fve:101306500	rcn:112173508	mnt:21408880	zju:107412110	qsu:111994035	qlo:115960180	jre:108989283	csv:101210350	cmo:103486325	bhj:120073988	cmos:111435979	cpep:111783347	cmax:111472336	mcha:111010476	vra:106759963	var:108344657	vun:114170468	gmx:100776551	gsj:114376358	ccaj:109796639	aprc:113852981	mtr:MTR_2g070460	cam:101501354	lja:Lj0g3v0282949.1	lang:109358936	ahf:112706728	adu:107467478	aip:107617719	mesc:110606028	hbr:110640088	jcu:105634886	rcu:8284174	pop:7463650	palz:118035142	peu:105113659	twl:119987959	cit:102628034	cic:CICLE_v10031858mg	pvy:116114579	ghi:107895184	gab:108457392	gra:105790002	dzi:111282821	tcc:18608325
pper:18776565	pdul:117620008	pmum:103325048	pavi:110753097	mdm:103415916	pxb:103934468	fve:101312516	rcn:112173532	mnt:21408901	zju:107412167	qsu:111994037	qlo:115960182	jre:108989314	csv:101213268	cmo:103486539	bhj:120073994	cmos:111435981	cpep:111783358	cmax:111472460	mcha:111010501	vra:106759981	var:108344774	vun:114170470	gmx:100807528	gsj:114376360	ccaj:109796665	aprc:113853055	mtr:MTR_2g072510	cam:101493070	lja:Lj0g3v0284249.1	lang:109358940	ahf:112706766	adu:107467488	aip:107617760	mesc:110606039	hbr:110640098	jcu:105634891	rcu:8284186	pop:7479651	palz:118035146	peu:105113665	twl:119987972	cit:102610762	cic:CICLE_v10031498mg	pvy:116114620	ghi:107895194	gab:108457423	gra:105790051	dzi:111282826	tcc:18609377
pper:18777910	pdul:117620033	pmum:103325082	pavi:110753142	mdm:103415924	pxb:103934506	fve:101312801	rcn:112173533	mnt:21408909	zju:107412168	qsu:111994066	qlo:115960210	jre:108989327	csv:101223029	cmo:103486620	bhj:120074029	cmos:111435993	cpep:111783386	cmax:111472463	mcha:111010505	vra:106759991	var:108344923	vun:114170511	gmx:100781416	gsj:114376365	ccaj:109796684	aprc:113853094	mtr:MTR_2g072830	cam:101490787	lja:Lj0g3v0284249.2	lang:109358944	ahf:112706788	adu:107467521	aip:107617780	mesc:110606060	hbr:110640142	jcu:105634923	rcu:8284194	pop:7474665	palz:118035147	peu:105113669	twl:119987999	cit:102613358	cic:CICLE_v10031397mg	pvy:116114630	ghi:107895195	gab:108457432	gra:105790060	dzi:111282840	tcc:18610288
pper:18777636	pdul:117620050	pmum:103325100	pavi:110753163	mdm:103416016	pxb:103934508	fve:101292666	rcn:112173537	mnt:21408921	zju:107412195	qsu:111994091	qlo:115960221	jre:108989373	csv:101204207	cmo:103486748	bhj:120074032	cmos:111435994	cpep:111783389	cmax:111472478	mcha:111010507	vra:106760016	var:108345050	vun:114170562	gmx:100796521	gsj:114376366	ccaj:109796706	aprc:113853124	mtr:MTR_2g073080	cam:101489922	lja:Lj0g3v0285149.1	lang:109358995	ahf:112706805	adu:107467527	aip:107617784	mesc:110606061	hbr:110640143	jcu:105634925	rcu:8284214	pop:7485462	palz:118035169	peu:105113698	twl:119988000	cit:102614237	cic:CICLE_v10031998mg	pvy:116114631	ghi:107895199	gab:108457436	gra:105790076	dzi:111282839	tcc:18610578
pper:18777376	pdul:117620079	pmum:103325126	pavi:110753167	mdm:103416125	pxb:103934539	fve:101300414	rcn:112173543	mnt:21408947	zju:107412211	qsu:111994111	qlo:115960225	jre:108989413	csv:101202997	cmo:103486726	bhj:120074038	cmos:111435997	cpep:111783405	cmax:111472479	mcha:111010511	vra:106760054	var:108345059	vun:114170563	gmx:100795498	gsj:114376372	ccaj:109796713	aprc:113853125	mtr:MTR_2g073380	cam:101490464	lja:Lj0g3v0285149.2	lang:109359004	ahf:112706839	adu:107467535	aip:107617801	mesc:110606064	hbr:110640145	jcu:105634965	rcu:8284232	pop:7485468	palz:118035177	peu:105113723	twl:119988030	cit:102609741	cic:CICLE_v10032423mg	pvy:116114647	ghi:107895213	gab:108457469	gra:105790085	dzi:111282849	tcc:18607940
pper:18778090	pdul:117620098	pmum:103325135	pavi:110753169	mdm:103416306	pxb:103934542	fve:101294535	rcn:112173546	mnt:21384661	zju:107412212	qsu:111994182	qlo:115960227	jre:108989416	csv:101208386	cmo:103486375	bhj:120074093	cmos:111436002	cpep:111783406	cmax:111472482	mcha:111010568	vra:106760090	var:108345242	vun:114170568	gmx:100807276	gsj:114376399	ccaj:109796756	aprc:113853161	mtr:MTR_2g075520	cam:101498254	lja:Lj0g3v0285149.3	lang:109359009	ahf:112706858	adu:107467553	aip:107617819	mesc:110606158	hbr:110640190	jcu:105635005	rcu:8284234	pop:7474698	palz:118035213	peu:105113736	twl:119988038	cit:102613058	cic:CICLE_v10032286mg	pvy:116114666	ghi:107895218	gab:108457473	gra:105790086	dzi:111282854	tcc:18608589
pper:18776192	pdul:117620077	pmum:103325136	pavi:110753197	mdm:103416348	pxb:103934554	fve:101302133	rcn:112173550	mnt:21394274	zju:107412247	qsu:111994194	qlo:115960228	jre:108989425	csv:101209111	cmo:103486904	bhj:120074115	cmos:111436009	cpep:111783423	cmax:111472571	mcha:111010584	vra:106760096	var:108345304	vun:114170624	gmx:100818034	gsj:114376411	ccaj:109796760	aprc:113853190	mtr:MTR_2g075540	cam:101502320	lja:Lj0g3v0285149.4	lang:109359021	ahf:112706861	adu:107467565	aip:107617822	mesc:110606210	hbr:110640193	jcu:105635007	rcu:8284236	pop:7485492	palz:118035222	peu:105113788	twl:119988058	cit:102621367	cic:CICLE_v10033607mg	pvy:116114695	ghi:107895233	gab:108457474	gra:105790105	dzi:111282902	tcc:18608923
pper:18777990	pdul:117620105	pmum:103325144	pavi:110753195	mdm:103416391	pxb:103934558	fve:101304355	rcn:112173571	mnt:21406280	zju:107412251	qsu:111994264	qlo:115960245	jre:108989429	csv:101213183	cmo:103486227	bhj:120074146	cmos:111436025	cpep:111783429	cmax:111472595	mcha:111010589	vra:106760144	var:108345553	vun:114170627	gmx:100783986	gsj:114376422	ccaj:109796762	aprc:113853227	mtr:MTR_2g075550	cam:101499562	lja:Lj0g3v0285289.1	lang:109359045	ahf:112706927	adu:107467611	aip:107617832	mesc:110606215	hbr:110640214	jcu:105635011	rcu:8267413	pop:7485516	palz:118035281	peu:105113798	twl:119988087	cit:102622450	cic:CICLE_v10030743mg	pvy:116114730	ghi:107895268	gab:108457480	gra:105790119	dzi:111282886	tcc:18610581
pper:18777538	pdul:117620115	pmum:103325158	pavi:110753229	mdm:103416404	pxb:103934559	fve:101305533	rcn:112173649	mnt:21401567	zju:107412253	qsu:111994338	qlo:115960281	jre:108989451	csv:101214872	cmo:103486414	bhj:120074199	cmos:111436032	cpep:111783463	cmax:111472599	mcha:111010602	vra:106760147	var:108345782	vun:114170685	gmx:100796275	gsj:114376426	ccaj:109796771	aprc:113853236	mtr:MTR_2g075570	cam:101508843	lja:Lj0g3v0286489.1	lang:109359048	ahf:112706933	adu:107467639	aip:107617838	mesc:110606235	hbr:110640239	jcu:105635018	rcu:8267425	pop:7487286	palz:118035284	peu:105113795	twl:119988134	cit:102624674	cic:CICLE_v10033753mg	pvy:116114735	ghi:107895276	gab:108457484	gra:105790122	dzi:111282919	tcc:18607465
pper:18777188	pdul:117620128	pmum:103325165	pavi:110753263	mdm:103416406	pxb:103934575	fve:101300680	rcn:112173661	mnt:21401572	zju:107412256	qsu:111994342	qlo:115960304	jre:108989459	csv:101205571	cmo:103486979	bhj:120074226	cmos:111436048	cpep:111783499	cmax:111472615	mcha:111010605	vra:106760161	var:108345934	vun:114170688	gmx:100807029	gsj:114376428	ccaj:109796775	aprc:113853267	mtr:MTR_2g075590	cam:101500634	lja:Lj0g3v0286769.1	lang:109359074	ahf:112706936	adu:107467642	aip:107617850	mesc:110606241	hbr:110640241	jcu:105635023	rcu:8267432	pop:7487293	palz:118035331	peu:105113824	twl:119988137	cit:102610377	cic:CICLE_v10031990mg	pvy:116114736	ghi:107895278	gab:108457512	gra:105790126	dzi:111282928	tcc:18609251
pper:18776856	pdul:117620164	pmum:103325184	pavi:110753297	mdm:103416457	pxb:103934578	fve:101290927	rcn:112173682	mnt:21401601	zju:107412257	qsu:111994360	qlo:115960306	jre:108989467	csv:101208215	cmo:103486888	bhj:120074268	cmos:111436049	cpep:111783562	cmax:111472651	mcha:111010634	vra:106760183	var:108346234	vun:114170712	gmx:100788853	gsj:114376441	ccaj:109796790	aprc:113853293	mtr:MTR_2g075600	cam:101496408	lja:Lj0g3v0286789.1	lang:109359097	ahf:112706982	adu:107467649	aip:107617859	mesc:110606301	hbr:110640248	jcu:105635030	rcu:8280938	pop:7487329	palz:118035402	peu:105113849	twl:119988148	cit:102610869	cic:CICLE_v10032474mg	pvy:116114742	ghi:107895312	gab:108457514	gra:105790187	dzi:111282937	tcc:18609272
pper:18777437	pdul:117620168	pmum:103325225	pavi:110753336	mdm:103416471	pxb:103934579	fve:105350021	rcn:112173708	mnt:21395395	zju:107412301	qsu:111994372	qlo:115960317	jre:108989469	csv:101211409	cmo:103487044	bhj:120074274	cmos:111436047	cpep:111783624	cmax:111472652	mcha:111010645	vra:106760187	var:108346505	vun:114170714	gmx:100803191	gsj:114376446	ccaj:109796809	aprc:113853530	mtr:MTR_2g076340	cam:101511634	lja:Lj0g3v0289529.1	lang:109359151	ahf:112706992	adu:107467652	aip:107617863	mesc:110606316	hbr:110640249	jcu:105635031	rcu:8280973	pop:7487330	palz:118035408	peu:105113852	twl:119988181	cit:102611366	cic:CICLE_v10032120mg	pvy:116114766	ghi:107895317	gab:108457633	gra:105790206	dzi:111282943	tcc:18609385
pper:18777021	pdul:117620170	pmum:103325229	pavi:110753343	mdm:103416498	pxb:103934623	fve:101313386	rcn:112173712	mnt:21408596	zju:107412303	qsu:111994419	qlo:115960331	jre:108989481	csv:101214390	cmo:103486373	bhj:120074284	cmos:111436057	cpep:111783714	cmax:111472678	mcha:111010653	vra:106760190	var:108346638	vun:114170738	gmx:100811386	gsj:114376465	ccaj:109796810	aprc:113853534	mtr:MTR_2g078060	cam:101489929	lja:Lj0g3v0289759.1	lang:109359164	ahf:112707003	adu:107467654	aip:107617868	mesc:110606328	hbr:110640251	jcu:110008590	rcu:8280975	pop:7484628	palz:118035424	peu:105113853	twl:119988183	cit:102615210	cic:CICLE_v10032228mg	pvy:116114767	ghi:107895406	gab:108457636	gra:105790209	dzi:111282950	tcc:18610003
pper:18776237	pdul:117620173	pmum:103325243	pavi:110753406	mdm:103416507	pxb:103934652	fve:101311247	rcn:112173743	mnt:21408616	zju:107412307	qsu:111994438	qlo:115960375	jre:108989527	csv:101217895	cmo:103486218	bhj:120074328	cmos:111436061	cpep:111783720	cmax:111472718	mcha:111010666	vra:106760192	var:108346817	vun:114170747	gmx:100776314	gsj:114376475	ccaj:109796881	aprc:113853537	mtr:MTR_2g078100	cam:101515092	lja:Lj0g3v0289759.2	lang:109359165	ahf:112707009	adu:107467653	aip:107617875	mesc:110606380	hbr:110640276	jcu:105635104	rcu:8280983	pop:7484669	palz:118035434	peu:105113870	twl:119988186	cit:102608992	cic:CICLE_v10032789mg	pvy:116114774	ghi:107895427	gab:108457647	gra:105790307	dzi:111282954	tcc:18607697
pper:18777999	pdul:117620186	pmum:103325300	pavi:110753427	mdm:103416533	pxb:103934658	fve:101306699	rcn:112173778	mnt:21408624	zju:107412312	qsu:111994492	qlo:115960404	jre:108989547	csv:101220033	cmo:103486849	bhj:120074389	cmos:111436064	cpep:111783811	cmax:111472720	mcha:111010694	vra:106760209	var:108346912	vun:114170869	gmx:100779387	gsj:114376484	ccaj:109796884	aprc:113853555	mtr:MTR_2g078540	cam:101488958	lja:Lj0g3v0289759.3	lang:109359166	ahf:112707058	adu:107467693	aip:107617882	mesc:110606471	hbr:110640295	jcu:105635141	rcu:8288109	pop:7484690	palz:118035449	peu:105113924	twl:119988197	cit:102618690	cic:CICLE_v10031171mg	pvy:116114779	ghi:107895441	gab:108457651	gra:105790343	dzi:111282990	tcc:18607708
pper:18777704	pdul:117620196	pmum:103325324	pavi:110753434	mdm:103416539	pxb:103934675	fve:101314436	rcn:112173781	mnt:21408627	zju:107412329	qsu:111994565	qlo:115960407	jre:108989555	csv:101212307	cmo:103487053	bhj:120074398	cmos:111436074	cpep:111783831	cmax:111472714	mcha:111010706	vra:106760218	var:108346975	vun:114171074	gmx:100779132	gsj:114376513	ccaj:109796888	aprc:113853557	mtr:MTR_2g085340	cam:101500088	lja:Lj0g3v0291729.1	lang:109359201	ahf:112707059	adu:107467694	aip:107617886	mesc:110606485	hbr:110640368	jcu:105635150	rcu:8288120	pop:7479502	palz:118035452	peu:105113982	twl:119988214	cit:102619872	cic:CICLE_v10030964mg	pvy:116114785	ghi:107895466	gab:108457653	gra:105790347	dzi:111283021	tcc:18607801
pper:18777951	pdul:117620225	pmum:103325338	pavi:110753440	mdm:103416658	pxb:103934724	fve:101312317	rcn:112173795	mnt:21408645	zju:107412334	qsu:111994629	qlo:115960424	jre:108989593	csv:101216874	cmo:103486334	bhj:120074399	cmos:111436084	cpep:111783834	cmax:111472746	mcha:111010712	vra:106760376	var:108347395	vun:114171125	gmx:100790141	gsj:114376535	ccaj:109796933	aprc:113853602	mtr:MTR_2g079420	cam:101506287	lja:Lj0g3v0293139.1	lang:109359238	ahf:112707069	adu:107467704	aip:107617893	mesc:110606489	hbr:110640394	jcu:105635154	rcu:8288123	pop:7479529	palz:118035456	peu:105113986	twl:119988217	cit:102622452	cic:CICLE_v10031735mg	pvy:116114793	ghi:107895515	gab:108457660	gra:105790379	dzi:111283044	tcc:18607535
pper:18777618	pdul:117620259	pmum:103325343	pavi:110753464	mdm:103416774	pxb:103934784	fve:105350170	rcn:112173834	mnt:21408693	zju:107412364	qsu:111994673	qlo:115960443	jre:108989597	csv:101218056	cmo:103486688	bhj:120074415	cmos:111436103	cpep:111783844	cmax:111472756	mcha:111010725	vra:106760472	var:108347428	vun:114171153	gmx:100799358	gsj:114376539	ccaj:109796949	aprc:113853604	mtr:MTR_2g079710	cam:101494665	lja:Lj0g3v0293139.2	lang:109359255	ahf:112707097	adu:107467707	aip:107617925	mesc:110606490	hbr:110640425	jcu:105635156	rcu:8288126	pop:7455648	palz:118035477	peu:105113991	twl:119988265	cit:102625332	cic:CICLE_v10030499mg	pvy:116114829	ghi:107895571	gab:108457684	gra:105790380	dzi:111283053	tcc:18608123
pper:18777996	pdul:117620277	pmum:103325384	pavi:110753501	mdm:103416790	pxb:103934789	fve:101291897	rcn:112173855	mnt:21392122	zju:107412373	qsu:111994712	qlo:115960459	jre:108989598	csv:101219240	cmo:103486297	bhj:120074417	cmos:111436107	cpep:111783866	cmax:111472766	mcha:111010736	vra:106760509	var:108347653	vun:114171160	gmx:100779397	gsj:114376586	ccaj:109796960	aprc:113853613	mtr:MTR_2g080040	cam:101502112	lja:Lj0g3v0295759.1	lang:109359267	ahf:112707117	adu:107467728	aip:107617952	mesc:110606495	hbr:110640435	jcu:105635175	rcu:8288127	pop:7479548	palz:118035478	peu:105114013	twl:119988314	cit:102627252	cic:CICLE_v10032202mg	pvy:116114896	ghi:107895605	gab:108457688	gra:105790381	dzi:111283066	tcc:18608832
pper:18775753	pdul:117620297	pmum:103325429	pavi:110753520	mdm:103416791	pxb:103934791	fve:101308056	rcn:112173867	mnt:21395934	zju:107412374	qsu:111994740	qlo:115960464	jre:108989628	csv:101206757	cmo:103486405	bhj:120074424	cmos:111436114	cpep:111783918	cmax:111472771	mcha:111010740	vra:106760670	var:108347660	vun:114171158	gmx:100812934	gsj:114376616	ccaj:109796971	aprc:113853621	mtr:MTR_2g080290	cam:101513252	lja:Lj0g3v0296119.1	lang:109359329	ahf:112707155	adu:107467774	aip:107617957	mesc:110606498	hbr:110640498	jcu:105635194	rcu:8288173	pop:7485241	palz:118035494	peu:105114124	twl:119988320	cit:102630738	cic:CICLE_v10032870mg	pvy:116114906	ghi:107895689	gab:108457710	gra:105790489	dzi:111283083	tcc:18607711
pper:18777968	pdul:117620340	pmum:103325434	pavi:110753538	mdm:103416919	pxb:103934810	fve:101312416	rcn:112173878	mnt:21395941	zju:107412398	qsu:111994745	qlo:115960501	jre:108989650	csv:101209189	cmo:103486551	bhj:120074445	cmos:111436116	cpep:111783925	cmax:111472850	mcha:111010741	vra:106760671	var:108347687	vun:114171300	gmx:100778118	gsj:114376623	ccaj:109797004	aprc:113853630	mtr:MTR_2g081000	cam:101506288	lja:Lj0g3v0296959.1	lang:109359357	ahf:112707189	adu:107467794	aip:107617958	mesc:110606517	hbr:110640512	jcu:105635196	rcu:8275293	pop:7485262	palz:118035496	peu:105114139	twl:119988329	cit:102622748	cic:CICLE_v10031062mg	pvy:116114931	ghi:107895768	gab:108457729	gra:105790490	dzi:111283087	tcc:18604330
pper:18775959	pdul:117620341	pmum:103325450	pavi:110753599	mdm:103416935	pxb:103934814	fve:101315025	rcn:112173884	mnt:21408750	zju:107412424	qsu:111994772	qlo:115960507	jre:108989657	csv:101215988	cmo:103486930	bhj:120074464	cmos:111436136	cpep:111783931	cmax:111472900	mcha:111010743	vra:106760706	var:108347923	vun:114171546	gmx:100806792	gsj:114376624	ccaj:109797007	aprc:113853644	mtr:MTR_2g081090	cam:101498039	lja:Lj0g3v0298129.1	lang:109359390	ahf:112707216	adu:107467811	aip:107617961	mesc:110606523	hbr:110640529	jcu:105635198	rcu:8275300	pop:7465991	palz:118035497	peu:105114151	twl:119988335	cit:102625052	cic:CICLE_v10031015mg	pvy:116114938	ghi:107895874	gab:108457739	gra:105790501	dzi:111283096	tcc:18604954
pper:18776424	pdul:117620388	pmum:103325454	pavi:110753603	mdm:103416981	pxb:103934850	fve:101293072	rcn:112173899	mnt:21405366	zju:107412452	qsu:111994800	qlo:115960509	jre:108989693	csv:101204450	cmo:103487070	bhj:120074480	cmos:111436177	cpep:111784046	cmax:111472924	mcha:111010744	vra:106760748	var:108319472	vun:114171610	gmx:100781449	gsj:114376633	ccaj:109797028	aprc:113853656	mtr:MTR_2g082410	cam:101510355	lja:Lj0g3v0299189.1	lang:109359408	ahf:112707233	adu:107467820	aip:107617995	mesc:110606544	hbr:110640539	jcu:105635233	rcu:8275303	pop:7492245	palz:118035520	peu:105114155	twl:119988345	cit:102626483	cic:CICLE_v10031744mg	pvy:116114972	ghi:107896018	gab:108457743	gra:105790507	dzi:111283097	tcc:18606182
pper:18778046	pdul:117620559	pmum:103325492	pavi:110753613	mdm:103417101	pxb:103934920	fve:101296464	rcn:112173908	mnt:21405425	zju:107412455	qsu:111994809	qlo:115960524	jre:108989700	csv:101205661	cmo:103487086	bhj:120074492	cmos:111436188	cpep:111784055	cmax:111472968	mcha:111010765	vra:106760757	var:108319485	vun:114171666	gmx:100793739	gsj:114376639	ccaj:109797029	aprc:113853692	mtr:MTR_2g082580	cam:101498483	lja:Lj0g3v0299609.1	lang:109359413	ahf:112707234	adu:107467865	aip:107618019	mesc:110606574	hbr:110640550	jcu:105635247	rcu:8275329	pop:7491929	palz:118035521	peu:105114170	twl:119988384	cit:102619972	cic:CICLE_v10032274mg	pvy:116114985	ghi:107896088	gab:108457748	gra:105790508	dzi:111283111	tcc:18604591
pper:18775900	pdul:117620570	pmum:103325528	pavi:110753621	mdm:103417354	pxb:103934919	fve:101297326	rcn:112173921	mnt:21405445	zju:107412493	qsu:111994831	qlo:115960555	jre:108989703	csv:101213430	cmo:103487030	bhj:120074511	cmos:111436207	cpep:111784069	cmax:111472985	mcha:111010774	vra:106760821	var:108319504	vun:114171688	gmx:100785805	gsj:114376642	ccaj:109797035	aprc:113853705	mtr:MTR_2g082660	cam:101495761	lja:Lj0g3v0299729.1	lang:109359432	ahf:112707237	adu:107467876	aip:107618024	mesc:110606578	hbr:110640570	jcu:105635253	rcu:8275338	pop:7491936	palz:118035524	peu:105114178	twl:119988387	cit:102622651	cic:CICLE_v10031079mg	pvy:116115052	ghi:107896168	gab:108457772	gra:105790510	dzi:111283117	tcc:18604206
pper:18777405	pdul:117620615	pmum:103325532	pavi:110753639	mdm:103417379	pxb:103934922	fve:101299654	rcn:112173955	mnt:21395418	zju:107412496	qsu:111994998	qlo:115960567	jre:108989709	csv:101215670	cmo:103486452	bhj:120074539	cmos:111436227	cpep:111784075	cmax:111473077	mcha:111010776	vra:106760848	var:108319732	vun:114171703	gmx:100790671	gsj:114376657	ccaj:109797040	aprc:113853731	mtr:MTR_2g082930	cam:101501037	lja:Lj0g3v0300579.1	lang:109359436	ahf:112707254	adu:107467864	aip:107618027	mesc:110606595	hbr:110640572	jcu:105635270	rcu:8286229	pop:7491946	palz:118035527	peu:105114185	twl:119988399	cit:102607431	cic:CICLE_v10032129mg	pvy:116115086	ghi:107896191	gab:108457789	gra:105790524	dzi:111283128	tcc:18605242
pper:18776072	pdul:117620642	pmum:103325556	pavi:110753644	mdm:103417431	pxb:103934965	fve:101303981	rcn:112173978	mnt:21389973	zju:107412500	qsu:111995043	qlo:115960572	jre:108989736	csv:101219161	cmo:103486719	bhj:120074570	cmos:111436246	cpep:111784076	cmax:111473099	mcha:111010793	vra:106760850	var:108319803	vun:114171749	gmx:100786832	gsj:114376658	ccaj:109797048	aprc:113853783	mtr:MTR_2g083390	cam:101491328	lja:Lj0g3v0300719.1	lang:109359490	ahf:112707260	adu:107467912	aip:107618044	mesc:110606608	hbr:110640580	jcu:105635274	rcu:8286246	pop:7491958	palz:118035532	peu:105114223	twl:119988402	cit:102609846	cic:CICLE_v100320221m	pvy:116115124	ghi:107896199	gab:108457799	gra:105790539	dzi:111283164	tcc:18604182
pper:18776766	pdul:117620660	pmum:103325559	pavi:110753645	mdm:103417553	pxb:103934997	fve:101305153	rcn:112173983	mnt:21408263	zju:107412513	qsu:111995047	qlo:115960589	jre:108989746	csv:101220275	cmo:103487059	bhj:120074579	cmos:111436247	cpep:111784080	cmax:111473110	mcha:111010801	vra:106760860	var:108319824	vun:114171804	gmx:100809618	gsj:114376663	ccaj:109797046	aprc:113853787	mtr:MTR_2g083420	cam:101493501	lja:Lj0g3v0300899.1	lang:109359536	ahf:112707262	adu:107467913	aip:107618057	mesc:110606612	hbr:110640640	jcu:105635288	rcu:8286252	pop:7470689	palz:118035545	peu:105114242	twl:119988411	cit:102613730	cic:CICLE_v10031325mg	pvy:116115152	ghi:107896228	gab:108457805	gra:105790564	dzi:111283211	tcc:18604527
pper:18777566	pdul:117620679	pmum:103325649	pavi:110753651	mdm:103417540	pxb:103935003	fve:101305827	rcn:112173986	mnt:21408271	zju:107412520	qsu:111995078	qlo:115960609	jre:108989787	csv:101220505	cmo:103486824	bhj:120074595	cmos:111436295	cpep:111784091	cmax:111473113	mcha:111010803	vra:106760864	var:108319848	vun:114171934	gmx:100779922	gsj:114376678	ccaj:109797050	aprc:113853830	mtr:MTR_2g083920	cam:101505756	lja:Lj0g3v0300909.1	lang:109359864	ahf:112707259	adu:107467921	aip:107618078	mesc:110606616	hbr:110640671	jcu:105635330	rcu:8288831	pop:7470703	palz:118035592	peu:105114243	twl:119988413	cit:102619687	cic:CICLE_v10032381mg	pvy:116115169	ghi:107896231	gab:108457824	gra:105790584	dzi:111283270	tcc:18606751
pper:18777388	pdul:117620690	pmum:103325702	pavi:110753665	mdm:103417615	pxb:103935044	fve:101307464	rcn:112173996	mnt:21408272	zju:107412525	qsu:111995085	qlo:115960672	jre:108989815	csv:101205662	cmo:103486245	bhj:120074614	cmos:111436336	cpep:111784096	cmax:111473175	mcha:111010823	vra:106760869	var:108320144	vun:114171936	gmx:100802195	gsj:114376692	ccaj:109797058	aprc:113853851	mtr:MTR_2g084235	cam:101500939	lja:Lj0g3v0300909.2	lang:109359962	ahf:112707270	adu:107467926	aip:107618054	mesc:110606620	hbr:110640691	jcu:105635331	rcu:8288832	pop:7495704	palz:118035608	peu:105114265	twl:119988421	cit:102626680	cic:CICLE_v10033025mg	pvy:116115171	ghi:107896251	gab:108457826	gra:105790602	dzi:111283280	tcc:18605989
pper:18776359	pdul:117620694	pmum:103325708	pavi:110753667	mdm:103417640	pxb:103935052	fve:101310682	rcn:112174023	mnt:21408286	zju:107412534	qsu:111995087	qlo:115960680	jre:108989841	csv:101218059	cmo:103487110	bhj:120074621	cmos:111436349	cpep:111784107	cmax:111473192	mcha:111010830	vra:106760889	var:108320170	vun:114171958	gmx:100815507	gsj:114376711	ccaj:109797069	aprc:113853875	mtr:MTR_2g084565	cam:101515320	lja:Lj0g3v0300909.3	lang:109359965	ahf:112707284	adu:107467984	aip:107618087	mesc:110606665	hbr:110640697	jcu:105635349	rcu:8288842	pop:7495709	palz:118035632	peu:105114271	twl:119988429	cit:102626973	cic:CICLE_v10032994mg	pvy:116115191	ghi:107896280	gab:108457829	gra:105790606	dzi:111283327	tcc:18604836
pper:18776614	pdul:117620704	pmum:103325725	pavi:110753675	mdm:103417777	pxb:103935101	fve:101297220	rcn:112174039	mnt:21408319	zju:107412544	qsu:111995094	qlo:115960681	jre:108989845	csv:101219556	cmo:103486861	bhj:120074626	cmos:111436412	cpep:111784114	cmax:111473197	mcha:111010834	vra:106760930	var:108320468	vun:114172001	gmx:100786069	gsj:114376780	ccaj:109797093	aprc:113853886	mtr:MTR_2g084605	cam:101498920	lja:Lj0g3v0301529.1	lang:109359974	ahf:112707348	adu:107467992	aip:107618131	mesc:110606691	hbr:110640699	jcu:105635356	rcu:8288875	pop:7495767	palz:118035637	peu:105114288	twl:119988430	cit:102627743	cic:CICLE_v10031842mg	pvy:116115195	ghi:107896289	gab:108457839	gra:105790609	dzi:111283374	tcc:18605965
pper:18776791	pdul:117620710	pmum:103325727	pavi:110753679	mdm:103417828	pxb:103935104	fve:101297809	rcn:112174040	mnt:21408356	zju:107412545	qsu:111995096	qlo:115960697	jre:108989878	csv:101203472	cmo:103486994	bhj:120074630	cmos:111436437	cpep:111784120	cmax:111473207	mcha:111010846	vra:106760936	var:108320530	vun:114172050	gmx:100778390	gsj:114376821	ccaj:109797099	aprc:113853894	mtr:MTR_2g084875	cam:101515089	lja:Lj0g3v0302199.1	lang:109359977	ahf:112707357	adu:107468011	aip:107618192	mesc:110606705	hbr:110640712	jcu:105635335	rcu:8278503	pop:7471598	palz:118035643	peu:105114292	twl:119988436	cit:102628325	cic:CICLE_v10032498mg	pvy:116115197	ghi:107896306	gab:108457850	gra:105790630	dzi:111283391	tcc:18603889
pper:18776842	pdul:117620712	pmum:103325731	pavi:110753677	mdm:103417939	pxb:103935128	fve:101294051	rcn:112174072	mnt:21394758	zju:107412549	qsu:111995115	qlo:115960719	jre:108989879	csv:101214632	cmo:103486767	bhj:120074631	cmos:111436504	cpep:111784215	cmax:111473217	mcha:111010875	vra:106760942	var:108320719	vun:114172137	gmx:100805527	gsj:114376837	ccaj:109797103	aprc:113853902	mtr:MTR_2g085125	cam:101508531	lja:Lj0g3v0303419.1	lang:109359989	ahf:112707367	adu:107468023	aip:107618212	mesc:110606744	hbr:110640716	jcu:105635486	rcu:8278507	pop:7468695	palz:118035681	peu:105114300	twl:119988448	cit:102613362	cic:CICLE_v10033085mg	pvy:116115215	ghi:107896324	gab:108457855	gra:105790651	dzi:111283423	tcc:18605348
pper:18777100	pdul:117620726	pmum:103325740	pavi:110753704	mdm:103418008	pxb:103935143	fve:101310200	rcn:112174076	mnt:21400911	zju:107412565	qsu:111995118	qlo:115960732	jre:108989876	csv:101218211	cmo:103486318	bhj:120074636	cmos:111436511	cpep:111784315	cmax:111473299	mcha:111010882	vra:106760957	var:108320727	vun:114172203	gmx:100814232	gsj:114376848	ccaj:109797108	aprc:113853903	mtr:MTR_2g085135	cam:101515087	lja:Lj0g3v0303589.1	lang:109359997	ahf:112707379	adu:107468032	aip:107618217	mesc:110606764	hbr:110640749	jcu:105635550	rcu:8278515	pop:7468705	palz:118035695	peu:105114302	twl:119988466	cit:102613732	cic:CICLE_v10033132mg	pvy:116115235	ghi:107896334	gab:108457859	gra:105790679	dzi:111283462	tcc:18604340
pper:18777753	pdul:117620780	pmum:103325743	pavi:110753706	mdm:103418020	pxb:103935153	fve:101315316	rcn:112174081	mnt:21397290	zju:107412568	qsu:111995194	qlo:115960741	jre:108989956	csv:101219557	cmo:103486923	bhj:120074648	cmos:111436532	cpep:111784322	cmax:111473314	mcha:111010906	vra:106760980	var:108320743	vun:114172376	gmx:100803482	gsj:114376858	ccaj:109797113	aprc:113853914	mtr:MTR_2g086510	cam:101495431	lja:Lj0g3v0304069.1	lang:109360044	ahf:112707403	adu:107468034	aip:107618226	mesc:110606808	hbr:110640772	jcu:105635588	rcu:8278521	pop:7463654	palz:118035696	peu:105114323	twl:119988471	cit:102614036	cic:CICLE_v10032624mg	pvy:116115243	ghi:107896365	gab:108457878	gra:105790706	dzi:111283479	tcc:18606014
pper:18776841	pdul:117620800	pmum:103325746	pavi:110753731	mdm:103418277	pxb:103935191	fve:101299847	rcn:112174121	mnt:21397300	zju:107412570	qsu:111995245	qlo:115960803	jre:108989994	csv:101220904	cmo:103486727	bhj:120074656	cmos:111436578	cpep:111784323	cmax:111473341	mcha:111010926	vra:106760985	var:108321096	vun:114172651	gmx:100786331	gsj:114376865	ccaj:109797124	aprc:113853923	mtr:MTR_2g086700	cam:101505519	lja:Lj0g3v0306119.1	lang:109360082	ahf:112707409	adu:107468105	aip:107618233	mesc:110606846	hbr:110640778	jcu:105635683	rcu:8278530	pop:7463661	palz:118035718	peu:105114331	twl:119988504	cit:102614430	cic:CICLE_v10019349mg	pvy:116115288	ghi:107896390	gab:108457893	gra:105790717	dzi:111283498	tcc:18604452
pper:18777137	pdul:117620805	pmum:103325796	pavi:110753767	mdm:103418313	pxb:103935193	fve:101293466	rcn:112174123	mnt:21397317	zju:107412599	qsu:111995258	qlo:115960809	jre:108989999	csv:101202761	cmo:103486986	bhj:120074660	cmos:111436589	cpep:111784436	cmax:111473343	mcha:111010928	vra:106761008	var:108321132	vun:114172677	gmx:100812190	gsj:114376879	ccaj:109797139	aprc:113853936	mtr:MTR_2g086730	cam:101499472	lja:Lj0g3v0306839.1	lang:109360092	ahf:112707411	adu:107468135	aip:107618303	mesc:110606871	hbr:110640785	jcu:105635710	rcu:8278532	pop:7495652	palz:118035736	peu:105114338	twl:119988516	cit:102618507	cic:CICLE_v10020636mg	pvy:116115312	ghi:107896404	gab:108457902	gra:105790720	dzi:111283509	tcc:18605779
pper:18777758	pdul:117620809	pmum:103325825	pavi:110753785	mdm:103454217	pxb:103935215	fve:101295688	rcn:112174150	mnt:21397335	zju:107412602	qsu:111995484	qlo:115960810	jre:108990009	csv:101203234	cmo:103487089	bhj:120074665	cmos:111436648	cpep:111784479	cmax:111473469	mcha:111010931	vra:106761014	var:108321165	vun:114172688	gmx:100785827	gsj:114376886	ccaj:109797154	aprc:113853940	mtr:MTR_2g088130	cam:101504354	lja:Lj0g3v0307449.1	lang:109360199	ahf:112707417	adu:107468159	aip:107618318	mesc:110606888	hbr:110640795	jcu:105635773	rcu:8278545	pop:7495664	palz:118035741	peu:105114371	twl:119988532	cit:102619587	cic:CICLE_v10020878mg	pvy:116115324	ghi:107896469	gab:108457920	gra:105790727	dzi:111283662	tcc:18604597
pper:18777355	pdul:117620810	pmum:103325838	pavi:110753806	mdm:103418327	pxb:103935265	fve:101297120	rcn:112174171	mnt:21397336	zju:107412607	qsu:111995601	qlo:115960872	jre:108990031	csv:101204210	cmo:103486836	bhj:120074680	cmos:111436735	cpep:111784509	cmax:111473490	mcha:111010959	vra:106761020	var:108321748	vun:114172689	gmx:100794277	gsj:114376904	ccaj:109797175	aprc:113853971	mtr:MTR_2g089130	cam:101508638	lja:Lj0g3v0307739.1	lang:109360204	ahf:112707453	adu:107468165	aip:107618348	mesc:110606901	hbr:110640799	jcu:105635798	rcu:8279482	pop:7496127	palz:118035778	peu:105114351	twl:119988540	cit:102630740	cic:CICLE_v10024562mg	pvy:116115331	ghi:107896479	gab:108457921	gra:105790730	dzi:111283663	tcc:18605859
pper:18776440	pdul:117620820	pmum:103325866	pavi:110753817	mdm:103418499	pxb:103935321	fve:101307094	rcn:112174175	mnt:21397338	zju:107412615	qsu:111995604	qlo:115960885	jre:108990072	csv:101205574	cmo:103486612	bhj:120074699	cmos:111436860	cpep:111784516	cmax:111473505	mcha:111011017	vra:106761030	var:108321774	vun:114172818	gmx:100797094	gsj:114376925	ccaj:109797197	aprc:113853976	mtr:MTR_2g089340	cam:101491326	lja:Lj0g3v0308169.1	lang:109360207	ahf:112707461	adu:107468167	aip:107618366	mesc:110606923	hbr:110640810	jcu:105635804	rcu:8279518	pop:7473632	palz:118035828	peu:105114384	twl:119988545	cit:102608513	cic:CICLE_v10022489mg	pvy:116115344	ghi:107896491	gab:108457926	gra:105790753	dzi:111283677	tcc:18605241
pper:18776989	pdul:117620851	pmum:103325873	pavi:110753828	mdm:103418528	pxb:103935328	fve:101306015	rcn:112174176	mnt:21392519	zju:107412646	qsu:111995613	qlo:115960893	jre:108990110	csv:101206279	cmo:103486967	bhj:120074702	cmos:111436871	cpep:111784549	cmax:111473539	mcha:111011037	vra:106761041	var:108321839	vun:114172824	gmx:100806055	gsj:114376930	ccaj:109797200	aprc:113853988	mtr:MTR_2g089510	cam:101497839	lja:Lj0g3v0308169.2	lang:109360246	ahf:112707473	adu:107468168	aip:107618390	mesc:110606928	hbr:110640816	jcu:105635833	rcu:8279533	pop:7485458	palz:118035846	peu:105114385	twl:119988562	cit:102610157	cic:CICLE_v10020944mg	pvy:116115346	ghi:107896515	gab:108457929	gra:105790763	dzi:111283698	tcc:18605848
pper:18775737	pdul:117620855	pmum:103325880	pavi:110753841	mdm:103418604	pxb:103935364	fve:101305728	rcn:112174189	mnt:21392525	zju:107412653	qsu:111995644	qlo:115960902	jre:108990189	csv:101211250	cmo:103486662	bhj:120074713	cmos:111436928	cpep:111784557	cmax:111473599	mcha:111011118	vra:106761048	var:108321882	vun:114172968	gmx:100816295	gsj:114376961	ccaj:109797205	aprc:113854015	mtr:MTR_2g089795	cam:101503278	lja:Lj0g3v0308809.1	lang:109360247	ahf:112707507	adu:107468173	aip:107618408	mesc:110606939	hbr:110640820	jcu:105635863	rcu:8279538	pop:7485475	palz:118035849	peu:105114394	twl:119988573	cit:102611565	cic:CICLE_v10022121mg	pvy:116115349	ghi:107896517	gab:108457972	gra:105790775	dzi:111283711	tcc:18606404
pper:18777484	pdul:117620862	pmum:103325925	pavi:110753843	mdm:103418656	pxb:103935385	fve:105350240	rcn:112174200	mnt:21391165	zju:107412655	qsu:111995676	qlo:115960910	jre:108990195	csv:101212627	cmo:103486566	bhj:120074718	cmos:111436953	cpep:111784627	cmax:111473623	mcha:111011120	vra:106761068	var:108321897	vun:114172971	gmx:100777895	gsj:114376970	ccaj:109797246	aprc:113854039	mtr:MTR_2g090045	cam:101503168	lja:Lj0g3v0309929.1	lang:109360270	ahf:112707521	adu:107468192	aip:107618423	mesc:110606952	hbr:110640854	jcu:105635892	rcu:8279539	pop:7487233	palz:118035851	peu:105114395	twl:119988575	cit:102615703	cic:CICLE_v10018956mg	pvy:116115382	ghi:107896529	gab:108458013	gra:105790776	dzi:111283716	tcc:18604073
pper:18776307	pdul:117620913	pmum:103325927	pavi:110753853	mdm:103418736	pxb:103935462	fve:101297039	rcn:112174276	mnt:21386788	zju:107412659	qsu:111995682	qlo:115960914	jre:108990198	csv:101213822	cmo:103486759	bhj:120074719	cmos:111437006	cpep:111784636	cmax:111473644	mcha:111011122	vra:106761084	var:108322403	vun:114172979	gmx:100793767	gsj:114376997	ccaj:109797293	aprc:113854044	mtr:MTR_2g090155	cam:101491121	lja:Lj0g3v0310819.1	lang:109360295	ahf:112707525	adu:107468313	aip:107618435	mesc:110606958	hbr:110640863	jcu:105635914	rcu:8279544	pop:7487262	palz:118035853	peu:105114401	twl:119988591	cit:102620149	cic:CICLE_v10020600mg	pvy:116115422	ghi:107896559	gab:108458021	gra:105790827	dzi:111283729	tcc:18604725
pper:18777507	pdul:117620976	pmum:103325935	pavi:110753858	mdm:103418815	pxb:103935483	fve:101313775	rcn:112174323	mnt:21386792	zju:107412661	qsu:111995687	qlo:115960927	jre:108990226	csv:101218134	cmo:103486484	bhj:120074727	cmos:111437037	cpep:111784642	cmax:111473650	mcha:111011130	vra:106761101	var:108322880	vun:114172987	gmx:100803499	gsj:114377030	ccaj:109797325	aprc:113854047	mtr:MTR_2g090200	cam:101507894	lja:Lj0g3v0311589.1	lang:109360299	ahf:112707553	adu:107468317	aip:107618447	mesc:110606973	hbr:110640896	jcu:105635923	rcu:8258791	pop:7454940	palz:118035889	peu:105114433	twl:119988623	cit:102620999	cic:CICLE_v10019696mg	pvy:116115459	ghi:107896695	gab:108458027	gra:105790857	dzi:111283755	tcc:18606579
pper:18776808	pdul:117621009	pmum:103325939	pavi:110753882	mdm:103418889	pxb:103935487	fve:101301947	rcn:112174324	mnt:21394425	zju:107412739	qsu:111995724	qlo:115960939	jre:108990238	csv:101219558	cmo:103487183	bhj:120074737	cmos:111437064	cpep:111784615	cmax:111473663	mcha:111011155	vra:106761116	var:108322959	vun:114172993	gmx:100786604	gsj:114377041	ccaj:109797330	aprc:113854061	mtr:MTR_2g090335	cam:101497838	lja:Lj0g3v0311589.2	lang:109360310	ahf:112707559	adu:107468321	aip:107618465	mesc:110606978	hbr:110640951	jcu:105635985	rcu:8261302	pop:7454943	palz:118035898	peu:105114444	twl:119988624	cit:102622751	cic:CICLE_v10022359mg	pvy:116115481	ghi:107896702	gab:108458037	gra:105790865	dzi:111283765	tcc:18606558
pper:18777831	pdul:117621017	pmum:103325947	pavi:110753924	mdm:103418930	pxb:103935530	fve:105350249	rcn:112174327	mnt:21393262	zju:107412757	qsu:111995726	qlo:115960945	jre:108990247	csv:101204284	cmo:103487238	bhj:120074932	cmos:111437079	cpep:111784699	cmax:111473738	mcha:111011177	vra:106761152	var:108323402	vun:114173016	gmx:100815789	gsj:114377072	ccaj:109797350	aprc:113854079	mtr:MTR_2g091205	cam:101511750	lja:Lj0g3v0311789.1	lang:109360317	ahf:112707567	adu:107468336	aip:107618471	mesc:110606980	hbr:110640952	jcu:105635990	rcu:8261307	pop:7468042	palz:118035947	peu:105114446	twl:119988629	cit:102612453	cic:CICLE_v10018817mg	pvy:116115486	ghi:107896715	gab:108458048	gra:105790944	dzi:111283798	tcc:18604230
pper:18777702	pdul:117621019	pmum:103325948	pavi:110753926	mdm:103418935	pxb:103935596	fve:105350250	rcn:112174345	mnt:21394839	zju:107412780	qsu:111995752	qlo:115960952	jre:108990263	csv:101209682	cmo:103487455	bhj:120074934	cmos:111437088	cpep:111784728	cmax:111473760	mcha:111011198	vra:106761163	var:108323484	vun:114173019	gmx:100795567	gsj:114377074	ccaj:109797352	aprc:113854085	mtr:MTR_2g093280	cam:101494261	lja:Lj0g3v0313119.1	lang:109360323	ahf:112707570	adu:107468341	aip:107618478	mesc:110606983	hbr:110640967	jcu:105635991	rcu:8261340	pop:7487313	palz:118035986	peu:105114447	twl:119988650	cit:102616382	cic:CICLE_v10020405mg	pvy:116115497	ghi:107896743	gab:108458049	gra:105790957	dzi:111283799	tcc:108661126
pper:18776747	pdul:117621035	pmum:103325965	pavi:110753942	mdm:103418963	pxb:103935620	fve:101315210	rcn:112174349	mnt:21394845	zju:107412831	qsu:111995758	qlo:115960954	jre:108990265	csv:101209610	cmo:103487195	bhj:120074941	cmos:111437109	cpep:111784735	cmax:111473764	mcha:111011252	vra:106761164	var:108323518	vun:114173020	gmx:100790960	gsj:114377076	ccaj:109797357	aprc:113854097	mtr:MTR_2g094160	cam:101505854	lja:Lj0g3v0314629.1	lang:109360335	ahf:112707571	adu:107468346	aip:107618480	mesc:110606997	hbr:110641056	jcu:105635998	rcu:8262610	pop:7468055	palz:118035990	peu:105114453	twl:119988651	cit:102622547	cic:CICLE_v10021009mg	pvy:116115524	ghi:107896768	gab:108458054	gra:105790988	dzi:111283812	tcc:108660431
pper:18775968	pdul:117621036	pmum:103325966	pavi:110753970	mdm:103418972	pxb:103935621	fve:101298203	rcn:112174367	mnt:21394851	zju:107412908	qsu:111995786	qlo:115960985	jre:108990271	csv:101210100	cmo:103487196	bhj:120074942	cmos:111437112	cpep:111784752	cmax:111473765	mcha:111011256	vra:106761169	var:108323528	vun:114173040	gmx:100817843	gsj:114377083	ccaj:109797367	aprc:113854114	mtr:MTR_2g096130	cam:101490699	lja:Lj0g3v0314979.1	lang:109360342	ahf:112707611	adu:107468361	aip:107618484	mesc:110607003	hbr:110641066	jcu:105636003	rcu:8262627	pop:7468059	palz:118036030	peu:105114454	twl:119988663	cit:102608119	cic:CICLE_v10019924mg	pvy:116115554	ghi:107896771	gab:108458072	gra:105791014	dzi:111283813	tcc:18606900
pper:18776213	pdul:117621046	pmum:103326005	pavi:110753993	mdm:103418977	pxb:103935624	fve:101315211	rcn:112174368	mnt:21394834	zju:107412915	qsu:111995795	qlo:115961185	jre:108990294	csv:101219715	cmo:103487221	bhj:120074939	cmos:111437127	cpep:111784754	cmax:111473774	mcha:111011257	vra:106761195	var:108323682	vun:114173045	gmx:100815285	gsj:114377089	ccaj:109797376	aprc:113854136	mtr:MTR_2g096330	cam:101504583	lja:Lj0g3v0315799.1	lang:109360368	ahf:112707621	adu:107468376	aip:107618489	mesc:110607012	hbr:110641081	jcu:105636007	rcu:8283929	pop:7468070	palz:118036038	peu:105114458	twl:119988683	cit:102614532	cic:CICLE_v10019026mg	pvy:116115562	ghi:107896777	gab:108458099	gra:105791026	dzi:111283822	tcc:18606735
pper:18776288	pdul:117621049	pmum:103326011	pavi:110754048	mdm:103418985	pxb:103935645	fve:105350265	rcn:112174380	mnt:21385774	zju:107412916	qsu:111995804	qlo:115961259	jre:108990296	csv:101222233	cmo:103487217	bhj:120074948	cmos:111437142	cpep:111784841	cmax:111473828	mcha:111011273	vra:106761215	var:108323727	vun:114173046	gmx:100791734	gsj:114377119	ccaj:109797393	aprc:113854165	mtr:MTR_2g097230	cam:101499247	lja:Lj0g3v0315869.1	lang:109360376	ahf:112707645	adu:107468533	aip:107618490	mesc:110607032	hbr:110641088	jcu:105636009	rcu:8283943	pop:7468075	palz:118036046	peu:105114479	twl:119988689	cit:102616569	cic:CICLE_v10021427mg	pvy:116115566	ghi:107896779	gab:108458109	gra:105791055	dzi:111283823	tcc:18605245
pper:18777394	pdul:117621073	pmum:103326032	pavi:110754057	mdm:103419007	pxb:103935650	fve:101310003	rcn:112174387	mnt:21387534	zju:107412931	qsu:111995817	qlo:115961463	jre:108990324	csv:101206997	cmo:103487333	bhj:120074958	cmos:111437163	cpep:111784848	cmax:111473925	mcha:111011276	vra:106761217	var:108323757	vun:114173048	gmx:100797882	gsj:114377121	ccaj:109797402	aprc:113854174	mtr:MTR_2g097660	cam:101507899	lja:Lj0g3v0316749.1	lang:109360431	ahf:112707648	adu:107468539	aip:107618521	mesc:110607034	hbr:110641114	jcu:105636010	rcu:8283945	pop:7497609	palz:118036053	peu:105114483	twl:119988722	cit:102616867	cic:CICLE_v10020731mg	pvy:116115565	ghi:107896781	gab:108458111	gra:105791068	dzi:111283852	tcc:18606951
pper:18776036	pdul:117621077	pmum:103326065	pavi:110754073	mdm:103419087	pxb:103935653	fve:101314920	rcn:112174378	mnt:21396592	zju:107412932	qsu:111995834	qlo:115961511	jre:108990397	csv:101207332	cmo:103487393	bhj:120074959	cmos:111437168	cpep:111784854	cmax:111474026	mcha:111011318	vra:106761234	var:108323772	vun:114173072	gmx:100816314	gsj:114377134	ccaj:109797443	aprc:113854186	mtr:MTR_2g097680	cam:101508535	lja:Lj0g3v0319549.1	lang:109360463	ahf:112707675	adu:107468591	aip:107618526	mesc:110607050	hbr:110641125	jcu:105636087	rcu:8284002	pop:7497619	palz:118036056	peu:105114523	twl:119988730	cit:102616774	cic:CICLE_v10022422mg	pvy:116115571	ghi:107896825	gab:108458129	gra:105791085	dzi:111283863	tcc:18606125
pper:18777350	pdul:117621083	pmum:103326073	pavi:110754093	mdm:103419116	pxb:103935684	fve:101314633	rcn:112174455	mnt:21386720	zju:107412933	qsu:111995850	qlo:115961683	jre:108990484	csv:101204532	cmo:103487218	bhj:120074961	cmos:111437173	cpep:111784918	cmax:111474059	mcha:111011332	vra:106761247	var:108323774	vun:114173097	gmx:100804286	gsj:114377135	ccaj:109797448	aprc:113854257	mtr:MTR_2g097690	cam:101505528	lja:Lj0g3v0320169.1	lang:109360469	ahf:112707705	adu:107468592	aip:107618571	mesc:110607094	hbr:110641270	jcu:105636109	rcu:8284485	pop:7497620	palz:118036105	peu:105114546	twl:119988738	cit:102621103	cic:CICLE_v10020014mg	pvy:116115634	ghi:107896833	gab:108458145	gra:105791089	dzi:111283927	tcc:18606033
pper:18777173	pdul:117621092	pmum:103326093	pavi:110754097	mdm:103419181	pxb:103935704	fve:101314061	rcn:112174481	mnt:21407856	zju:107412982	qsu:111995851	qlo:115962003	jre:108990554	csv:101205021	cmo:103487329	bhj:120074979	cmos:111437203	cpep:111784933	cmax:111474061	mcha:111011346	vra:106761252	var:108323775	vun:114173163	gmx:100805310	gsj:114377165	ccaj:109797462	aprc:113854261	mtr:MTR_2g097700	cam:101494361	lja:Lj0g3v0320449.1	lang:109360481	ahf:112707696	adu:107468595	aip:107618583	mesc:110607108	hbr:110641294	jcu:105636136	rcu:8284487	pop:7497624	palz:118036106	peu:105114556	twl:119988758	cit:102611072	cic:CICLE_v10022507mg	pvy:116115636	ghi:107896920	gab:108458155	gra:105791142	dzi:111284031	tcc:18606023
pper:18778115	pdul:117621107	pmum:103326099	pavi:110754102	mdm:103419316	pxb:103935736	fve:101301080	rcn:112174494	mnt:21407875	zju:107413001	qsu:111995856	qlo:115962068	jre:108990562	csv:101207166	cmo:103487492	bhj:120074983	cmos:111437233	cpep:111785007	cmax:111474073	mcha:111011351	vra:106761259	var:108323777	vun:114173175	gmx:100800959	gsj:114377166	ccaj:109797472	aprc:113854319	mtr:MTR_2g099090	cam:101515210	lja:Lj0g3v0320449.2	lang:109360482	ahf:112707727	adu:107468605	aip:107618604	mesc:110607110	hbr:110641326	jcu:105636147	rcu:8284518	pop:7484691	palz:118036137	peu:105114578	twl:119988769	cit:102611864	cic:CICLE_v10021889mg	pvy:116115639	ghi:107896945	gab:108458166	gra:105791148	dzi:111284091	tcc:18606614
pper:18777525	pdul:117621124	pmum:103326109	pavi:110754104	mdm:103419374	pxb:103935767	fve:101291212	rcn:112174465	mnt:21407886	zju:107413025	qsu:111995869	qlo:115962073	jre:108990603	csv:101209684	cmo:103487285	bhj:120074985	cmos:111437235	cpep:111785021	cmax:111474082	mcha:111011353	vra:106761289	var:108323790	vun:114173179	gmx:100784319	gsj:114377192	ccaj:109797453	aprc:113854324	mtr:MTR_2g099510	cam:101515534	lja:Lj0g3v0323069.1	lang:109360506	ahf:112707771	adu:107468606	aip:107618622	mesc:110607226	hbr:110641395	jcu:105636165	rcu:8264083	pop:7497651	palz:118036140	peu:105114605	twl:119988776	cit:102612959	cic:CICLE_v10019152mg	pvy:116115643	ghi:107896981	gab:108458170	gra:105791152	dzi:111284142	tcc:18606957
pper:18777696	pdul:117621125	pmum:103326113	pavi:110754107	mdm:103419381	pxb:103935777	fve:101308845	rcn:112174517	mnt:21402976	zju:107413032	qsu:111995945	qlo:115962089	jre:108990630	csv:101215113	cmo:103487376	bhj:120074987	cmos:111437240	cpep:111785042	cmax:111474093	mcha:111011354	vra:106761296	var:108323795	vun:114173201	gmx:100794560	gsj:114377208	ccaj:109797495	aprc:113854331	mtr:MTR_2g099910	cam:101508210	lja:Lj0g3v0323599.1	lang:109360507	ahf:112707775	adu:107468619	aip:107618624	mesc:110607397	hbr:110641456	jcu:105636247	rcu:8264092	pop:7465997	palz:118036145	peu:105114622	twl:119988791	cit:102613548	cic:CICLE_v10018763mg	pvy:116115708	ghi:107896988	gab:108458176	gra:105791161	dzi:111284184	tcc:18604251
pper:18776898	pdul:117621146	pmum:103326114	pavi:110754112	mdm:103419421	pxb:103935816	fve:101309426	rcn:112174525	mnt:21402992	zju:107413034	qsu:111995967	qlo:115962131	jre:108990638	csv:101215358	cmo:103487300	bhj:120075000	cmos:111437251	cpep:111785072	cmax:111474178	mcha:111011404	vra:106761307	var:108323805	vun:114173239	gmx:100811201	gsj:114377228	ccaj:109797503	aprc:113854336	mtr:MTR_2g100130	cam:101513678	lja:Lj0g3v0323769.1	lang:109360518	ahf:112707776	adu:107468649	aip:107618628	mesc:110607417	hbr:110641480	jcu:105636253	rcu:8264093	pop:7466003	palz:118036188	peu:105114652	twl:119988833	cit:102617470	cic:CICLE_v10021868mg	pvy:116115734	ghi:107897036	gab:108458182	gra:105791164	dzi:111284191	tcc:18606584
pper:18777760	pdul:117621147	pmum:103326203	pavi:110754142	mdm:103419484	pxb:103935819	fve:101301655	rcn:112174531	mnt:21403010	zju:107413077	qsu:111995975	qlo:115962165	jre:108990686	csv:101215598	cmo:103487254	bhj:120075050	cmos:111437255	cpep:111785094	cmax:111474371	mcha:111011410	vra:106761321	var:108323812	vun:114173316	gmx:100798146	gsj:114377238	ccaj:109797536	aprc:113854361	mtr:MTR_2g100220	cam:101506081	lja:Lj0g3v0323769.2	lang:109360536	ahf:112707792	adu:107468655	aip:107618631	mesc:110607446	hbr:110641505	jcu:105636267	rcu:8264114	pop:7491970	palz:118036197	peu:105114662	twl:119988848	cit:102628621	cic:CICLE_v10021423mg	pvy:116115837	ghi:107897037	gab:108458189	gra:105791210	dzi:111284246	tcc:18605825
pper:18777455	pdul:117621150	pmum:103326117	pavi:110754153	mdm:103419496	pxb:103935825	fve:101310787	rcn:112174597	mnt:21403042	zju:107413091	qsu:111995987	qlo:115962171	jre:108990697	csv:101218923	cmo:103487252	bhj:120075052	cmos:111437316	cpep:111785164	cmax:111474376	mcha:111011411	vra:106761347	var:108323818	vun:114173346	gmx:100779715	gsj:114377263	ccaj:109797539	aprc:113854382	mtr:MTR_2g100500	cam:101509821	lja:Lj0g3v0325959.1	lang:109360550	ahf:112707800	adu:107468679	aip:107618648	mesc:110607548	hbr:110641510	jcu:105636324	rcu:8264152	pop:7492297	palz:118036198	peu:105114669	twl:119988861	cit:102629564	cic:CICLE_v10021998mg	pvy:116115891	ghi:107897057	gab:108458254	gra:105791227	dzi:111284274	tcc:18606090
pper:18775972	pdul:117621163	pmum:103326234	pavi:110754219	mdm:103419532	pxb:103935839	fve:101299455	rcn:112174602	mnt:21396333	zju:107413125	qsu:111996041	qlo:115962185	jre:108990705	csv:101223108	cmo:103487250	bhj:120075061	cmos:111437345	cpep:111785165	cmax:111474421	mcha:111011413	vra:106761366	var:108323821	vun:114173356	gmx:732612	gsj:114377266	ccaj:109797547	aprc:113854396	mtr:MTR_2g101040	cam:101513777	lja:Lj0g3v0326009.1	lang:109360588	ahf:112707815	adu:107468738	aip:107618650	mesc:110607682	hbr:110641540	jcu:105636327	rcu:8284566	pop:7491995	palz:118036215	peu:105114684	twl:119988865	cit:102620446	cic:CICLE_v10019666mg	pvy:116115893	ghi:107897113	gab:108458259	gra:105791240	dzi:111284286	tcc:18605189
pper:18776640	pdul:117621164	pmum:103326231	pavi:110754237	mdm:103419594	pxb:103935850	fve:101291510	rcn:112174601	mnt:21396343	zju:107413135	qsu:111996122	qlo:115962202	jre:108990719	csv:101211587	cmo:103487240	bhj:120075070	cmos:111437355	cpep:111785191	cmax:111474436	mcha:111011420	vra:106761367	var:108323823	vun:114173374	gmx:100800197	gsj:114377279	ccaj:109797550	aprc:113854412	mtr:MTR_2g101290	cam:101490700	lja:Lj0g3v0326089.1	lang:109360592	ahf:112707848	adu:107468740	aip:107618659	mesc:110607692	hbr:110641550	jcu:105636335	rcu:8284571	pop:7491998	palz:118036243	peu:105114686	twl:119988885	cit:102622655	cic:CICLE_v10020462mg	pvy:116115919	ghi:107897163	gab:108458261	gra:105791291	dzi:111284292	tcc:18605040
pper:18775979	pdul:117621202	pmum:103326248	pavi:110754239	mdm:103419665	pxb:103935872	fve:101304254	rcn:112174606	mnt:21389207	zju:107413143	qsu:111996125	qlo:115962215	jre:108990812	csv:101218773	cmo:103487207	bhj:120075073	cmos:111437364	cpep:111785192	cmax:111474607	mcha:111011450	vra:106761372	var:108323844	vun:114173383	gmx:100775624	gsj:114377298	ccaj:109797581	aprc:113854419	mtr:MTR_2g101380	cam:101492416	lja:Lj0g3v0326139.1	lang:109360637	ahf:112707849	adu:107468754	aip:107618678	mesc:110607705	hbr:110641552	jcu:105636396	rcu:8284604	pop:7470695	palz:118036249	peu:105114827	twl:119988906	cit:102629283	cic:CICLE_v10020501mg	pvy:116115920	ghi:107897204	gab:108458262	gra:105791331	dzi:111284502	tcc:18606324
pper:18775651	pdul:117621206	pmum:103326249	pavi:110754250	mdm:103419710	pxb:103935875	fve:101305729	rcn:112174612	mnt:21397447	zju:107413153	qsu:111996136	qlo:115962222	jre:108990827	csv:101210016	cmo:103487347	bhj:120075079	cmos:111437377	cpep:111785270	cmax:111474715	mcha:111011456	vra:106761389	var:108323878	vun:114173404	gmx:100820171	gsj:114377301	ccaj:109797590	aprc:113854424	mtr:MTR_2g101770	cam:101505859	lja:Lj0g3v0326149.1	lang:109360642	ahf:112707854	adu:107468763	aip:107618711	mesc:110607703	hbr:110641586	jcu:105636434	rcu:8284617	pop:7470718	palz:118036275	peu:105114837	twl:119988981	cit:102607051	cic:CICLE_v10021545mg	pvy:116115978	ghi:107897222	gab:108458271	gra:105791334	dzi:111284569	tcc:18605743
pper:18777832	pdul:117621226	pmum:103326273	pavi:110754291	mdm:103419792	pxb:103935876	fve:101298499	rcn:112174624	mnt:21397453	zju:107413169	qsu:111996169	qlo:115962270	jre:108990840	csv:101217505	cmo:103487222	bhj:120075109	cmos:111437394	cpep:111785275	cmax:111474730	mcha:111011457	vra:106761399	var:108323884	vun:114173412	gmx:100785611	gsj:114377332	ccaj:109797617	aprc:113854437	mtr:MTR_2g101820	cam:101514119	lja:Lj0g3v0326519.1	lang:109360651	ahf:112707872	adu:107468807	aip:107618718	mesc:110607743	hbr:110641617	jcu:105636458	rcu:8284634	pop:7462269	palz:118036304	peu:105114847	twl:119988980	cit:102622955	cic:CICLE_v10018943mg	pvy:116116013	ghi:107897251	gab:108458282	gra:105791360	dzi:111284594	tcc:18606868
pper:18776654	pdul:117621228	pmum:103326271	pavi:110754296	mdm:103419874	pxb:103935906	fve:101311079	rcn:112174642	mnt:21398454	zju:107413172	qsu:111996172	qlo:115962289	jre:108990859	csv:101218454	cmo:103487209	bhj:120075128	cmos:111437404	cpep:111785280	cmax:111474796	mcha:111011467	vra:106761417	var:108323905	vun:114173415	gmx:100782797	gsj:114377337	ccaj:109797647	aprc:113854439	mtr:MTR_2g102510	cam:101490902	lja:Lj0g3v0326529.1	lang:109360659	ahf:112707880	adu:107468819	aip:107618722	mesc:110607774	hbr:110641681	jcu:105636463	rcu:8280084	pop:7470743	palz:118036307	peu:105114864	twl:119988999	cit:102630941	cic:CICLE_v10021945mg	pvy:116116037	ghi:107897280	gab:108458287	gra:105791380	dzi:111284610	tcc:18605582
pper:18776260	pdul:117621236	pmum:103326277	pavi:110754309	mdm:103419926	pxb:103935908	fve:101312233	rcn:112174678	mnt:21398473	zju:107413195	qsu:111996184	qlo:115962292	jre:108990913	csv:101220279	cmo:103487358	bhj:120075132	cmos:111437405	cpep:111785304	cmax:111474834	mcha:111011480	vra:106761462	var:108323929	vun:114173426	gmx:100804302	gsj:114377367	ccaj:109797659	aprc:113854457	mtr:MTR_2g102740	cam:101500942	lja:Lj0g3v0326719.1	lang:109360675	ahf:112707898	adu:107468834	aip:107618725	mesc:110607782	hbr:110641696	jcu:105636464	rcu:8280089	pop:7495702	palz:118036349	peu:105114870	twl:119989046	cit:102610573	cic:CICLE_v10022260mg	pvy:116116072	ghi:107897291	gab:108458314	gra:105791388	dzi:111284614	tcc:18605386
pper:18777975	pdul:117621275	pmum:103326314	pavi:110754311	mdm:103420118	pxb:103935950	fve:101302249	rcn:112174679	mnt:21390646	zju:107413238	qsu:111996190	qlo:115962299	jre:108990916	csv:101221448	cmo:103487320	bhj:120075136	cmos:111437409	cpep:111785312	cmax:111474912	mcha:111011509	vra:106761471	var:108323932	vun:114173433	gmx:100810451	gsj:114377380	ccaj:109797662	aprc:113854464	mtr:MTR_2g103280	cam:101501894	lja:Lj0g3v0326719.2	lang:109360684	ahf:112707907	adu:107468840	aip:107618754	mesc:110607818	hbr:110641736	jcu:105636525	rcu:8280097	pop:7471559	palz:118036394	peu:105114887	twl:119989049	cit:102613069	cic:CICLE_v10021134mg	pvy:116116073	ghi:107897324	gab:108458321	gra:105791427	dzi:111284654	tcc:18605458
pper:18777184	pdul:117621278	pmum:103326324	pavi:110754317	mdm:103420282	pxb:103935966	fve:101292193	rcn:112174693	mnt:21390655	zju:107413252	qsu:111996192	qlo:115962457	jre:108990917	csv:101221689	cmo:103487653	bhj:120075137	cmos:111437471	cpep:111785342	cmax:111474920	mcha:111011526	vra:106761473	var:108323934	vun:114173444	gmx:100816085	gsj:114377383	ccaj:109797675	aprc:113854483	mtr:MTR_2g103300	cam:101501587	lja:Lj0g3v0326949.1	lang:109360685	ahf:112707925	adu:107468866	aip:107618775	mesc:110607912	hbr:110641737	jcu:105636538	rcu:8283002	pop:7495743	palz:118036419	peu:105114918	twl:119989075	cit:102614333	cic:CICLE_v10024399mg	pvy:116116096	ghi:107897330	gab:108458336	gra:105791498	dzi:111284665	tcc:18605615
pper:18775853	pdul:117621286	pmum:103326356	pavi:110754358	mdm:103420428	pxb:103935974	fve:101296266	rcn:112174706	mnt:21390665	zju:107413253	qsu:111996226	qlo:115962475	jre:108990951	csv:101203967	cmo:103487613	bhj:120075149	cmos:111437474	cpep:111785344	cmax:111475015	mcha:111011507	vra:106761632	var:108343679	vun:114173458	gmx:100803033	gsj:114377388	ccaj:109797685	aprc:113854510	mtr:MTR_2g103590	cam:101497722	lja:Lj0g3v0327879.1	lang:109360693	ahf:112707922	adu:107468923	aip:107618784	mesc:110607914	hbr:110641739	jcu:105636541	rcu:8283003	pop:7471568	palz:118036470	peu:105114930	twl:119989102	cit:102619201	cic:CICLE_v10021497mg	pvy:116116121	ghi:107897373	gab:108458350	gra:105791510	dzi:111284682	tcc:18605382
pper:18777319	pdul:117621287	pmum:103326381	pavi:110754361	mdm:103420469	pxb:103935987	fve:101311844	rcn:112174711	mnt:21390667	zju:107413272	qsu:111996257	qlo:115962487	jre:108990987	csv:101209439	cmo:103487576	bhj:120075151	cmos:111437476	cpep:111785356	cmax:111475025	mcha:111011554	vra:106761642	var:108343683	vun:114173472	gmx:100802778	gsj:114377400	ccaj:109797690	aprc:113854514	mtr:MTR_2g103750	cam:101496517	lja:Lj0g3v0329499.2	lang:109360703	ahf:112707952	adu:107468935	aip:107618800	mesc:110607897	hbr:110641738	jcu:105636562	rcu:8283006	pop:7495766	palz:118036511	peu:105114975	twl:119989110	cit:102629461	cic:CICLE_v10022880mg	pvy:116116158	ghi:107897377	gab:108458371	gra:105791542	dzi:111284691	tcc:18605620
pper:18776800	pdul:117621313	pmum:103326385	pavi:110754363	mdm:103420495	pxb:103936001	fve:101312713	rcn:112174708	mnt:21410224	zju:107413274	qsu:111996266	qlo:115962488	jre:108991001	csv:101209928	cmo:103487632	bhj:120075164	cmos:111437497	cpep:111785366	cmax:111475053	mcha:111011561	vra:106761656	var:108343684	vun:114173487	gmx:100804320	gsj:114377405	ccaj:109797714	aprc:113854517	mtr:MTR_2g104030	cam:101488733	lja:Lj0g3v0329499.4	lang:109360707	ahf:112707964	adu:107468943	aip:107618805	mesc:110607931	hbr:110641765	jcu:105636566	rcu:8283035	pop:7471593	palz:118036525	peu:105114979	twl:119989116	cit:102630341	cic:CICLE_v10021564mg	pvy:116116167	ghi:107897380	gab:108458374	gra:105791549	dzi:111284692	tcc:18605652
pper:18777915	pdul:117621318	pmum:103326389	pavi:110754374	mdm:103420503	pxb:103936033	fve:101313592	rcn:112174726	mnt:21410242	zju:107413281	qsu:111996268	qlo:115962518	jre:108991097	csv:101211894	cmo:103487647	bhj:120075190	cmos:111437564	cpep:111785374	cmax:111475090	mcha:111011567	vra:106761734	var:108343702	vun:114173488	gmx:100782305	gsj:114377424	ccaj:109797710	aprc:113854526	mtr:MTR_2g104040	cam:101495641	lja:Lj0g3v0330459.1	lang:109360709	ahf:112707982	adu:107468991	aip:107618816	mesc:110607991	hbr:110641790	jcu:105636567	rcu:8283044	pop:7471595	palz:118036530	peu:105114982	twl:119989122	cit:102614039	cic:CICLE_v10021430mg	pvy:116116187	ghi:107897386	gab:108458381	gra:105791635	dzi:111284703	tcc:18605629
pper:18777440	pdul:117621331	pmum:103326390	pavi:110754375	mdm:103420530	pxb:103936023	fve:101290736	rcn:112174738	mnt:21410334	zju:107413280	qsu:111996296	qlo:115962539	jre:108991140	csv:101212140	cmo:103487658	bhj:120075193	cmos:111437592	cpep:111785402	cmax:111475157	mcha:111011568	vra:106761737	var:108343714	vun:114173496	gmx:100797411	gsj:114377441	ccaj:109797724	aprc:113854531	mtr:MTR_2g104610	cam:101494573	lja:Lj0g3v0330509.1	lang:109360721	ahf:112708010	adu:107468964	aip:107618851	mesc:110607999	hbr:110641794	jcu:105636645	rcu:8283051	pop:7489135	palz:118036584	peu:105114984	twl:119989130	cit:102615024	cic:CICLE_v10022373mg	pvy:116116192	ghi:107897404	gab:108458410	gra:105791643	dzi:111284707	tcc:18605627
pper:18777313	pdul:117621367	pmum:103326413	pavi:110754386	mdm:103420564	pxb:103936067	fve:101308551	rcn:112174740	mnt:21410343	zju:107413304	qsu:111996329	qlo:115962545	jre:108991158	csv:101214476	cmo:103487549	bhj:120075204	cmos:111437604	cpep:111785441	cmax:111475363	mcha:111011587	vra:106761744	var:108343721	vun:114173512	gmx:100813027	gsj:114377463	ccaj:109797738	aprc:113854539	mtr:MTR_2g105090	cam:101514012	lja:Lj0g3v0331349.1	lang:109360725	ahf:112708042	adu:107468999	aip:107618852	mesc:110608001	hbr:110641806	jcu:105636661	rcu:8283059	pop:7489166	palz:118036612	peu:105115014	twl:119989149	cit:102618792	cic:CICLE_v10018700mg	pvy:116116198	ghi:107897408	gab:108458449	gra:105791655	dzi:111284720	tcc:18605500
pper:18778041	pdul:117621377	pmum:103326425	pavi:110754390	mdm:103420651	pxb:103936068	fve:101294927	rcn:112174754	mnt:21410355	zju:107413311	qsu:111996335	qlo:115962552	jre:108991203	csv:101215442	cmo:103487640	bhj:120075226	cmos:111437623	cpep:111785461	cmax:111475576	mcha:111011600	vra:106761805	var:108343722	vun:114173568	gmx:100819685	gsj:114377467	ccaj:109797756	aprc:113854541	mtr:MTR_2g105100	cam:101503053	lja:Lj0g3v0331839.1	lang:109360729	ahf:112708060	adu:107469096	aip:107618879	mesc:110608049	hbr:110641818	jcu:105636679	rcu:8280489	pop:7465606	palz:118036617	peu:105115020	twl:119989152	cit:102620715	cic:CICLE_v10019214mg	pvy:116116209	ghi:107897428	gab:108458451	gra:105791725	dzi:111284742	tcc:18605501
pper:18777270	pdul:117621388	pmum:103326426	pavi:110754464	mdm:103420682	pxb:103936072	fve:101303599	rcn:112174775	mnt:21410382	zju:107413340	qsu:111996415	qlo:115962557	jre:108991206	csv:101219803	cmo:103488313	bhj:120075227	cmos:111437641	cpep:111785465	cmax:111475905	mcha:111011636	vra:106761826	var:108343733	vun:114173636	gmx:100794855	gsj:114377480	ccaj:109797771	aprc:113854546	mtr:MTR_2g105120	cam:101491022	lja:Lj0g3v0331839.2	lang:109360733	ahf:112708091	adu:107469108	aip:107618891	mesc:110608053	hbr:110641852	jcu:105636687	rcu:8280508	pop:7469571	palz:118036635	peu:105115060	twl:119989155	cit:102607234	cic:CICLE_v10020008mg	pvy:116116228	ghi:107897430	gab:108458470	gra:105791751	dzi:111284773	tcc:18605606
pper:18775800	pdul:117621396	pmum:103326433	pavi:110754550	mdm:103420733	pxb:103936073	fve:101303679	rcn:112174792	mnt:21410404	zju:107413412	qsu:111996437	qlo:115962558	jre:108991233	csv:101220039	cmo:103488320	bhj:120075269	cmos:111437659	cpep:111785499	cmax:111476086	mcha:111011693	vra:106761889	var:108343741	vun:114173647	gmx:100809961	gsj:114377486	ccaj:109797773	aprc:113854570	mtr:MTR_2g105480	cam:101509505	lja:Lj0g3v0332049.1	lang:109360737	ahf:112708102	adu:107469123	aip:107618913	mesc:110608062	hbr:110641862	jcu:105636717	rcu:8280517	pop:7469572	palz:118036661	peu:105115061	twl:119989165	cit:102618514	cic:CICLE_v10021818mg	pvy:116116243	ghi:107897467	gab:108458477	gra:105791753	dzi:111284776	tcc:18605646
pper:18776439	pdul:117621398	pmum:103326447	pavi:110754557	mdm:103420734	pxb:103936097	fve:101305353	rcn:112174794	mnt:21410427	zju:107413437	qsu:111996466	qlo:115962577	jre:108991265	csv:101219560	cmo:103488095	bhj:120075311	cmos:111437663	cpep:111785501	cmax:111476133	mcha:111011706	vra:106761908	var:108343747	vun:114173687	gmx:100811753	gsj:114377495	ccaj:109797791	aprc:113854579	mtr:MTR_3g005060	cam:101514887	lja:Lj0g3v0333779.1	lang:109360752	ahf:112708144	adu:107469126	aip:107618934	mesc:110608091	hbr:110641869	jcu:105636783	rcu:8286991	pop:7491735	palz:118036672	peu:105115049	twl:119989176	cit:102621956	cic:CICLE_v10021171mg	pvy:116116250	ghi:107897482	gab:108458502	gra:105791764	dzi:111284777	tcc:18605415
pper:18777382	pdul:117621407	pmum:103326459	pavi:110754563	mdm:103420753	pxb:103936133	fve:101311448	rcn:112174795	mnt:21410432	zju:107413458	qsu:111996529	qlo:115962601	jre:108991270	csv:101205259	cmo:103487814	bhj:120075320	cmos:111437671	cpep:111785502	cmax:111476213	mcha:111011719	vra:106761922	var:108343753	vun:114173694	gmx:100820458	gsj:114377499	ccaj:109797797	aprc:113854594	mtr:MTR_3g005100	cam:101493822	lja:Lj0g3v0333779.2	lang:109360755	ahf:112708149	adu:107469116	aip:107618950	mesc:110608096	hbr:110641876	jcu:105636793	rcu:8287007	pop:7491738	palz:118036714	peu:105115108	twl:119989193	cit:102623927	cic:CICLE_v10019480mg	pvy:116116252	ghi:107897493	gab:108458516	gra:105791765	dzi:111284795	tcc:18605387
pper:18777543	pdul:117621424	pmum:103326460	pavi:110754538	mdm:103420788	pxb:103936166	fve:101313191	rcn:112174816	mnt:21410436	zju:107413490	qsu:111996620	qlo:115962294	jre:108991326	csv:101204607	cmo:103488212	bhj:120075346	cmos:111437673	cpep:111785514	cmax:111476229	mcha:111011724	vra:106761935	var:108343757	vun:114173710	gmx:100777962	gsj:114377516	ccaj:109797921	aprc:113854608	mtr:MTR_3g005290	cam:101489933	lja:Lj0g3v0333779.3	lang:109360788	ahf:112708165	adu:107469155	aip:107618955	mesc:110608123	hbr:110641886	jcu:105636799	rcu:8287013	pop:7469583	palz:118036732	peu:105115113	twl:119989203	cit:102627355	cic:CICLE_v10022582mg	pvy:116116253	ghi:107897500	gab:108458555	gra:105791766	dzi:111284800	tcc:18605641
pper:18776321	pdul:117621478	pmum:103326510	pavi:110754569	mdm:103420808	pxb:103936176	fve:101290737	rcn:112174834	mnt:21395329	zju:107413524	qsu:111996623	qlo:115962617	jre:108991333	csv:101204847	cmo:103488451	bhj:120075349	cmos:111437685	cpep:111785528	cmax:111476400	mcha:111011727	vra:106761974	var:108343774	vun:114173724	gmx:100820203	gsj:114377535	ccaj:109797927	aprc:113854610	mtr:MTR_3g005720	cam:101515753	lja:Lj0g3v0334259.1	lang:109360800	ahf:112708178	adu:107469242	aip:107618964	mesc:110608180	hbr:110641904	jcu:105636853	rcu:8287057	pop:7469591	palz:118036742	peu:105115127	twl:119989225	cit:102628129	cic:CICLE_v10021983mg	pvy:116116255	ghi:107897512	gab:108458593	gra:105791803	dzi:111284822	tcc:18605693
pper:18777410	pdul:117621480	pmum:103326530	pavi:110754584	mdm:103420850	pxb:103936181	fve:101291214	rcn:112174833	mnt:21395351	zju:107413508	qsu:111996679	qlo:115962619	jre:108991339	csv:101207732	cmo:103488385	bhj:120075359	cmos:111437689	cpep:111785550	cmax:111476405	mcha:111011733	vra:106761979	var:108343791	vun:114173733	gmx:100784363	gsj:114377543	ccaj:109797979	aprc:113854617	mtr:MTR_3g008630	cam:101503283	lja:Lj0g3v0334309.1	lang:109360834	ahf:112708183	adu:107469263	aip:107618965	mesc:110608221	hbr:110641906	jcu:105636881	rcu:8270363	pop:7491777	palz:118036805	peu:105115148	twl:119989234	cit:102628904	cic:CICLE_v10020491mg	pvy:116116276	ghi:107897524	gab:108458597	gra:105791808	dzi:111284841	tcc:18605486
pper:18776586	pdul:117621486	pmum:103326544	pavi:110754595	mdm:103420859	pxb:103936184	fve:101293468	rcn:112175073	mnt:21395352	zju:107413542	qsu:111996734	qlo:115962671	jre:108991348	csv:101212226	cmo:103487892	bhj:120075372	cmos:111437690	cpep:111785559	cmax:111476424	mcha:111011738	vra:106761986	var:108343799	vun:114173743	gmx:100800753	gsj:114377545	ccaj:109797984	aprc:113854628	mtr:MTR_3g009150	cam:101510907	lja:Lj0g3v0335089.1	lang:109360852	ahf:112708188	adu:107469270	aip:107618970	mesc:110608229	hbr:110641907	jcu:105636913	rcu:8270384	pop:7485034	palz:118036872	peu:105115217	twl:119989239	cit:102608519	cic:CICLE_v10021162mg	pvy:116116311	ghi:107897533	gab:108458608	gra:105791840	dzi:111284845	tcc:18605431
pper:18777228	pdul:117621487	pmum:103326551	pavi:110754596	mdm:103420999	pxb:103936187	fve:101315221	rcn:112175075	mnt:21395353	zju:107413540	qsu:111996746	qlo:115962673	jre:108991350	csv:101215517	cmo:103488243	bhj:120075379	cmos:111437757	cpep:111785608	cmax:111476438	mcha:111011739	vra:106762005	var:108343807	vun:114173779	gmx:100816881	gsj:114377552	ccaj:109797986	aprc:113854629	mtr:MTR_3g009390	cam:101512629	lja:Lj0g3v0335689.1	lang:109360878	ahf:112708189	adu:107469278	aip:107618991	mesc:110608245	hbr:110641908	jcu:105636926	rcu:8270398	pop:7486095	palz:118036883	peu:105115218	twl:119989249	cit:102631151	cic:CICLE_v10020720mg	pvy:116116328	ghi:107897548	gab:108458777	gra:105791852	dzi:111284850	tcc:18605418
pper:18775745	pdul:117621489	pmum:103326563	pavi:110754617	mdm:103421063	pxb:103936189	fve:101306121	rcn:112175156	mnt:21395354	zju:107413544	qsu:111996784	qlo:115962674	jre:108991355	csv:101216479	cmo:103488418	bhj:120075411	cmos:111437768	cpep:111785615	cmax:111476441	mcha:111011750	vra:106762012	var:108343820	vun:114173782	gmx:100790514	gsj:114377561	ccaj:109797997	aprc:113854633	mtr:MTR_3g010000	cam:101498594	lja:Lj0g3v0336789.1	lang:109360888	ahf:112708241	adu:107469320	aip:107619025	mesc:110608355	hbr:110641917	jcu:105636994	rcu:8270413	pop:7466740	palz:118036897	peu:105115224	twl:119989288	cit:102620552	cic:CICLE_v10023265mg	pvy:116116377	ghi:107897566	gab:108458894	gra:105791861	dzi:111284864	tcc:18605619
pper:18777403	pdul:117621495	pmum:103326649	pavi:110754625	mdm:103421127	pxb:103936201	fve:101308748	rcn:112175161	mnt:21395356	zju:107413581	qsu:111996826	qlo:115962737	jre:108991393	csv:101219804	cmo:103488519	bhj:120075410	cmos:111437776	cpep:111785627	cmax:111476444	mcha:111011790	vra:106762046	var:108343840	vun:114173808	gmx:100781301	gsj:114377565	ccaj:109798001	aprc:113854654	mtr:MTR_3g011770	cam:101508026	lja:Lj0g3v0337379.1	lang:109360890	ahf:112708247	adu:107469324	aip:107619061	mesc:110608453	hbr:110641927	jcu:105636995	rcu:8270942	pop:7486102	palz:118036908	peu:105115261	twl:119989298	cit:102621279	cic:CICLE_v10021260mg	pvy:116116379	ghi:107897571	gab:108458900	gra:105791864	dzi:111284867	tcc:18606899
pper:18778025	pdul:117621500	pmum:103326659	pavi:110754641	mdm:103421162	pxb:103936274	fve:101290738	rcn:112175184	mnt:21395360	zju:107413602	qsu:111996874	qlo:115962745	jre:108991398	csv:101221919	cmo:103488098	bhj:120075421	cmos:111437777	cpep:111785635	cmax:111476464	mcha:111011831	vra:106762068	var:108343848	vun:114173829	gmx:100795126	gsj:114377566	ccaj:109798006	aprc:113854668	mtr:MTR_3g012530	cam:101493508	lja:Lj0g3v0337509.1	lang:109360912	ahf:112708260	adu:107469356	aip:107619085	mesc:110608474	hbr:110641931	jcu:105637012	rcu:8270972	pop:7490178	palz:118036911	peu:105115268	twl:119989299	cit:102608232	cic:CICLE_v10020337mg	pvy:116116385	ghi:107897615	gab:108458970	gra:105791893	dzi:111284870	tcc:18606897
pper:18778045	pdul:117621519	pmum:103326678	pavi:110754687	mdm:103421208	pxb:103936295	fve:101301179	rcn:112175194	mnt:21394797	zju:107413617	qsu:111996875	qlo:115962748	jre:108991444	csv:101204705	cmo:103488260	bhj:120075431	cmos:111437798	cpep:111785650	cmax:111476474	mcha:111011840	vra:106762085	var:108343879	vun:114173846	gmx:100786423	gsj:114377573	ccaj:109798020	aprc:113854671	mtr:MTR_3g013450	cam:101506612	lja:Lj0g3v0337679.1	lang:109360913	ahf:112708268	adu:107469379	aip:107619089	mesc:110608495	hbr:110641962	jcu:105637017	rcu:8270979	pop:7490199	palz:118036912	peu:105115277	twl:119989304	cit:102610576	cic:CICLE_v10019567mg	pvy:116116414	ghi:107897623	gab:108459001	gra:105791896	dzi:111284896	tcc:18605025
pper:18778042	pdul:117621527	pmum:103326692	pavi:110754705	mdm:103421290	pxb:103936293	fve:101291028	rcn:112175197	mnt:21394808	zju:107413619	qsu:111996880	qlo:115962791	jre:108991473	csv:101208465	cmo:103487725	bhj:120075438	cmos:111437838	cpep:111785690	cmax:111476487	mcha:111011848	vra:106762096	var:108343902	vun:114173866	gmx:100805881	gsj:114377577	ccaj:109798025	aprc:113854672	mtr:MTR_3g013460	cam:101505109	lja:Lj0g3v0338869.1	lang:109360938	ahf:112708269	adu:107469380	aip:107619091	mesc:110608511	hbr:110641982	jcu:105637045	rcu:8277776	pop:7466800	palz:118036917	peu:105115279	twl:119989319	cit:102612265	cic:CICLE_v10020853mg	pvy:116116472	ghi:107897631	gab:108459034	gra:105791931	dzi:111284913	tcc:18605158
pper:18776231	pdul:117621530	pmum:103326697	pavi:110754716	mdm:103421293	pxb:103936340	fve:101301468	rcn:112175223	mnt:21385566	zju:107413624	qsu:111996935	qlo:115962842	jre:108991479	csv:101222561	cmo:103488444	bhj:120075443	cmos:111437858	cpep:111785701	cmax:111476489	mcha:111011858	vra:106762109	var:108343912	vun:114173880	gmx:100802042	gsj:114377583	ccaj:109798038	aprc:113854680	mtr:MTR_3g013710	cam:101509923	lja:Lj0g3v0341019.1	lang:109360965	ahf:112708326	adu:107469084	aip:107619099	mesc:110608509	hbr:110641984	jcu:105637095	rcu:8277781	pop:7456959	palz:118036935	peu:105115287	twl:119989326	cit:102621383	cic:CICLE_v10020301mg	pvy:116116509	ghi:107897638	gab:108459054	gra:105791947	dzi:111284930	tcc:18605949
pper:18775689	pdul:117621533	pmum:103326722	pavi:110754713	mdm:103421320	pxb:103936339	fve:101309918	rcn:112175227	mnt:21390245	zju:107413625	qsu:111996961	qlo:115962843	jre:108991483	csv:101208070	cmo:103487740	bhj:120075446	cmos:111437864	cpep:111785710	cmax:111476513	mcha:111011875	vra:106762110	var:108343920	vun:114173885	gmx:100789754	gsj:114377595	ccaj:109798099	aprc:113854681	mtr:MTR_3g014240	cam:101509826	lja:Lj0g3v0341019.2	lang:109360974	ahf:112708432	adu:107469395	aip:107619112	mesc:110608517	hbr:110642003	jcu:105637115	rcu:8277798	pop:7457132	palz:118036939	peu:105115292	twl:119989331	cit:102631463	cic:CICLE_v10022555mg	pvy:116116535	ghi:107897674	gab:108459077	gra:105791957	dzi:111284932	tcc:18604703
pper:18777389	pdul:117621573	pmum:103326732	pavi:110754782	mdm:103421391	pxb:103936346	fve:101310501	rcn:112175235	mnt:21398897	zju:107413633	qsu:111997062	qlo:115962853	jre:108991485	csv:101212384	cmo:103488552	bhj:120075490	cmos:111437871	cpep:111785711	cmax:111476541	mcha:111011879	vra:106762155	var:108343942	vun:114173886	gmx:100798459	gsj:114377596	ccaj:109798123	aprc:113854682	mtr:MTR_3g014680	cam:101492527	lja:Lj0g3v0341139.1	lang:109360980	ahf:112708440	adu:107469406	aip:107619122	mesc:110608533	hbr:110642009	jcu:105637181	rcu:8284110	pop:7457175	palz:118036940	peu:105115306	twl:119989336	cit:102607235	cic:CICLE_v10021899mg	pvy:116116536	ghi:107897682	gab:108459103	gra:105792005	dzi:111284941	tcc:18604702
pper:18776538	pdul:117621582	pmum:103326730	pavi:110754787	mdm:103421461	pxb:103936348	fve:101308648	rcn:112175246	mnt:21392999	zju:107413638	qsu:111997063	qlo:115962856	jre:108991536	csv:101213103	cmo:103488560	bhj:120075529	cmos:111437894	cpep:111785715	cmax:111476562	mcha:111011882	vra:106762156	var:108343949	vun:114173900	gmx:100814078	gsj:114377632	ccaj:109798128	aprc:113854685	mtr:MTR_3g019320	cam:101514774	lja:Lj0g3v0341589.1	lang:109360985	ahf:112708494	adu:107469449	aip:107619129	mesc:110608508	hbr:110642011	jcu:105637184	rcu:8284113	pop:7457180	palz:118036946	peu:105115323	twl:119989360	cit:102614441	cic:CICLE_v10021337mg	pvy:116116540	ghi:107897689	gab:108459124	gra:105792037	dzi:111284944	tcc:18606827
pper:18777158	pdul:117621583	pmum:103326751	pavi:110754800	mdm:103421462	pxb:103936350	fve:101295312	rcn:112175257	mnt:21393007	zju:107413643	qsu:111997084	qlo:115962867	jre:108991542	csv:101213998	cmo:103488575	bhj:120075531	cmos:111437986	cpep:111785720	cmax:111476574	mcha:111011901	vra:106762185	var:108343991	vun:114173934	gmx:100797953	gsj:114377665	ccaj:109798132	aprc:113854696	mtr:MTR_3g020670	cam:101510577	lja:Lj0g3v0341639.1	lang:109360988	ahf:112708910	adu:107469463	aip:107619130	mesc:110608542	hbr:110642133	jcu:105637200	rcu:8284129	pop:7462581	palz:118036968	peu:105115341	twl:119989369	cit:102621863	cic:CICLE_v100210131m	pvy:116116583	ghi:107897694	gab:108459301	gra:105792101	dzi:111284956	tcc:18606817
pper:18776947	pdul:117621594	pmum:103326769	pavi:110754814	mdm:103421473	pxb:103936460	fve:105350420	rcn:112175262	mnt:21387025	zju:107413644	qsu:111997128	qlo:115962879	jre:108991575	csv:101214241	cmo:103488267	bhj:120075560	cmos:111438059	cpep:111785748	cmax:111476606	mcha:111011915	vra:106762191	var:108344043	vun:114173935	gmx:100775427	gsj:114377676	ccaj:109798113	aprc:113854713	mtr:MTR_3g020680	cam:101501477	lja:Lj0g3v0342169.1	lang:109360996	ahf:112708997	adu:107469501	aip:107619134	mesc:110608548	hbr:110642138	jcu:105637252	rcu:8287188	pop:7462586	palz:118036969	peu:105115357	twl:119989382	cit:102631234	cic:CICLE_v10023981mg	pvy:116116596	ghi:107897695	gab:108459335	gra:105792124	dzi:111284966	tcc:18606857
pper:18776984	pdul:117621606	pmum:103326785	pavi:110754833	mdm:103421475	pxb:103936477	fve:105350423	rcn:112175268	mnt:21387026	zju:107413660	qsu:111997141	qlo:115962886	jre:108991601	csv:101214721	cmo:103487936	bhj:120075580	cmos:111438116	cpep:111785747	cmax:111476598	mcha:111011917	vra:106762193	var:108344049	vun:114173936	gmx:100785667	gsj:114377727	ccaj:109798161	aprc:113854719	mtr:MTR_3g023160	cam:101491969	lja:Lj0g3v0342169.2	lang:109361038	ahf:112709002	adu:107469512	aip:107619139	mesc:110608557	hbr:110642189	jcu:105637267	rcu:8259591	pop:7483116	palz:118036981	peu:105115361	twl:119989387	cit:102608233	cic:CICLE_v10023526mg	pvy:116116675	ghi:107897716	gab:108459342	gra:105792131	dzi:111284999	tcc:18606859
pper:18777177	pdul:117621619	pmum:103326786	pavi:110754854	mdm:103421479	pxb:103936478	fve:101309135	rcn:112175279	mnt:21389400	zju:107413696	qsu:111997153	qlo:115962892	jre:108991609	csv:101216879	cmo:103487737	bhj:120075582	cmos:111438130	cpep:111785779	cmax:111476616	mcha:111011934	vra:106762196	var:108344612	vun:114173940	gmx:100775684	gsj:114377890	ccaj:109798167	aprc:113854729	mtr:MTR_3g024400	cam:101490156	lja:Lj0g3v0342209.1	lang:109361070	ahf:112709011	adu:107469543	aip:107619161	mesc:110608558	hbr:110642190	jcu:105637269	rcu:8271085	pop:7477994	palz:118036998	peu:105115370	twl:119989448	cit:102612460	cic:CICLE_v10021452mg	pvy:116116679	ghi:107897723	gab:108459363	gra:105792212	dzi:111285002	tcc:18604719
pper:18776608	pdul:117621685	pmum:103326793	pavi:110754874	mdm:103421499	pxb:103936495	fve:101306605	rcn:112175280	mnt:21393931	zju:107413703	qsu:111997160	qlo:115962944	jre:108991735	csv:101205024	cmo:103487766	bhj:120075586	cmos:111438132	cpep:111785796	cmax:111476620	mcha:111011947	vra:106762206	var:108344620	vun:114173988	gmx:100808453	gsj:114377899	ccaj:109798185	aprc:113854732	mtr:MTR_3g025840	cam:101506616	lja:Lj0g3v0344259.1	lang:109361091	ahf:112709302	adu:107469616	aip:107619166	mesc:110608570	hbr:110642236	jcu:105637261	rcu:8272032	pop:7473131	palz:118037001	peu:105115376	twl:119989459	cit:102612962	cic:CICLE_v10020352mg	pvy:116116684	ghi:107897755	gab:108459420	gra:105792247	dzi:111285020	tcc:18606908
pper:18776048	pdul:117621715	pmum:103326802	pavi:110754875	mdm:103421505	pxb:103936503	fve:101311449	rcn:112175290	mnt:21393937	zju:107413706	qsu:111997206	qlo:115962960	jre:108991740	csv:101208391	cmo:103487756	bhj:120075615	cmos:111438141	cpep:111785798	cmax:111476622	mcha:111012008	vra:106762222	var:108344662	vun:114174002	gmx:100786192	gsj:114377910	ccaj:109798243	aprc:113854734	mtr:MTR_3g026020	cam:101508541	lja:Lj0g3v0344319.1	lang:109361112	ahf:112709438	adu:107469711	aip:107619175	mesc:110608575	hbr:110642239	jcu:105637288	rcu:8272033	pop:7480150	palz:118037012	peu:105115393	twl:119989478	cit:102621772	cic:CICLE_v10019165mg	pvy:116116694	ghi:107897819	gab:108459423	gra:105792259	dzi:111285023	tcc:18606072
pper:18778111	pdul:117621781	pmum:103326819	pavi:110754939	mdm:103421545	pxb:103936505	fve:101306020	rcn:112175310	mnt:21396378	zju:107413716	qsu:111997223	qlo:115962963	jre:108991741	csv:101212556	cmo:103487736	bhj:120075622	cmos:111438142	cpep:111785799	cmax:111476680	mcha:111012043	vra:106762228	var:108344675	vun:114174004	gmx:100784915	gsj:114377926	ccaj:109798242	aprc:113854758	mtr:MTR_3g026680	cam:101490158	lja:Lj0g3v0344319.2	lang:109361129	ahf:112709528	adu:107469727	aip:107619177	mesc:110608596	hbr:110642243	jcu:105637323	rcu:8272048	pop:7480164	palz:118037033	peu:105115417	twl:119989504	cit:102628627	cic:CICLE_v10022561mg	pvy:116116768	ghi:107897824	gab:108459442	gra:105792278	dzi:111285026	tcc:18606071
pper:18776096	pdul:117621782	pmum:103326829	pavi:110754950	mdm:103421581	pxb:103936533	fve:101295604	rcn:112175320	mnt:21393383	zju:107413751	qsu:111997250	qlo:115962964	jre:108991762	csv:101213753	cmo:103488126	bhj:120075628	cmos:111438163	cpep:111785856	cmax:111476687	mcha:111012056	vra:106762229	var:108344684	vun:114174031	gmx:100817685	gsj:114377937	ccaj:109798246	aprc:113854767	mtr:MTR_3g027140	cam:101493305	lja:Lj0g3v0344319.3	lang:109361146	ahf:112709669	adu:107469749	aip:107619185	mesc:110608629	hbr:110642250	jcu:105637334	rcu:8259487	pop:7480189	palz:118037062	peu:105115442	twl:119989527	cit:102627548	cic:CICLE_v10019689mg	pvy:116116773	ghi:107897837	gab:108459449	gra:105792283	dzi:111285032	tcc:18606713
pper:18781346	pdul:117621786	pmum:103326843	pavi:110755002	mdm:103421707	pxb:103936541	fve:101315413	rcn:112175333	mnt:21399731	zju:107413753	qsu:111997251	qlo:115962967	jre:108991823	csv:101216651	cmo:103488297	bhj:120075637	cmos:111438171	cpep:111785878	cmax:111476701	mcha:111012084	vra:106762252	var:108344705	vun:114174033	gmx:100813590	gsj:114377956	ccaj:109798256	aprc:113854773	mtr:MTR_3g027240	cam:101514255	lja:Lj0g3v0344319.4	lang:109361149	ahf:112709684	adu:107469753	aip:107619189	mesc:110608652	hbr:110642287	jcu:105637344	rcu:8259489	pop:7480192	palz:118037095	peu:105115457	twl:119989532	cit:102606949	cic:CICLE_v10021676mg	pvy:116116779	ghi:107897843	gab:108459418	gra:105792286	dzi:111285054	tcc:18604039
pper:18781215	pdul:117621893	pmum:103326865	pavi:110755013	mdm:103421921	pxb:103936567	fve:101298098	rcn:112175336	mnt:21399742	zju:107413761	qsu:111997253	qlo:115962974	jre:108991824	csv:101222321	cmo:103488237	bhj:120075646	cmos:111438189	cpep:111785884	cmax:111476714	mcha:111012095	vra:106762294	var:108344722	vun:114174035	gmx:100809499	gsj:114377978	ccaj:109798264	aprc:113854797	mtr:MTR_3g027790	cam:101497394	lja:Lj0g3v0344339.1	lang:109361155	ahf:112709685	adu:107469761	aip:107619199	mesc:110608670	hbr:110642291	jcu:105637348	rcu:8259525	pop:7465604	palz:118037096	peu:105115462	twl:119989537	cit:102613449	cic:CICLE_v10023445mg	pvy:116116803	ghi:107897850	gab:108459452	gra:105792362	dzi:111285055	tcc:18604041
pper:18780703	pdul:117621943	pmum:103326874	pavi:110754996	mdm:103421929	pxb:103936568	fve:105350456	rcn:112175344	mnt:21399752	zju:107413768	qsu:111997358	qlo:115963021	jre:108991825	csv:101214797	cmo:103488412	bhj:120075651	cmos:111438198	cpep:111785937	cmax:111476723	mcha:111012101	vra:106762301	var:108344735	vun:114174050	gmx:547613	gsj:114377985	ccaj:109798298	aprc:113854820	mtr:MTR_3g027870	cam:101499870	lja:Lj0g3v0344769.1	lang:109361164	ahf:112709705	adu:107469796	aip:107619262	mesc:110608671	hbr:110642329	jcu:105637350	rcu:8259526	pop:7465605	palz:118037119	peu:105115467	twl:119989551	cit:102616010	cic:CICLE_v10023789mg	pvy:116116821	ghi:107897871	gab:108459471	gra:105792421	dzi:111285057	tcc:18605837
pper:18780610	pdul:117621954	pmum:103326875	pavi:110755035	mdm:103421979	pxb:103936602	fve:105350457	rcn:112175359	mnt:21398118	zju:107413771	qsu:111997361	qlo:115963025	jre:108991877	csv:101205191	cmo:103488254	bhj:120075666	cmos:111438223	cpep:111785944	cmax:111476724	mcha:111012129	vra:106762306	var:108344737	vun:114174081	gmx:100797215	gsj:114377986	ccaj:109798302	aprc:113854835	mtr:MTR_3g028150	cam:101512071	lja:Lj0g3v0344829.1	lang:109361167	ahf:112709722	adu:107469815	aip:107619318	mesc:110608695	hbr:110642349	jcu:105637362	rcu:8259530	pop:7485028	palz:118037143	peu:105115474	twl:119989562	cit:102617189	cic:CICLE_v10022149mg	pvy:116116884	ghi:107897923	gab:108459488	gra:105792465	dzi:111285087	tcc:18605834
pper:18778340	pdul:117622020	pmum:103326901	pavi:110755044	mdm:103421980	pxb:103936633	fve:101310586	rcn:112175372	mnt:21398132	zju:107413782	qsu:111997364	qlo:115963027	jre:108991894	csv:101208148	cmo:103488335	bhj:120075671	cmos:111438232	cpep:111785978	cmax:111476726	mcha:111012135	vra:106762323	var:108344742	vun:114174088	gmx:100818209	gsj:114377995	ccaj:109798306	aprc:113854839	mtr:MTR_3g029580	cam:101503937	lja:Lj0g3v0344829.2	lang:109361172	ahf:112709729	adu:107469821	aip:107619333	mesc:110608705	hbr:110642385	jcu:105637427	rcu:8276621	pop:7466735	palz:118037150	peu:105115482	twl:119989572	cit:102620156	cic:CICLE_v10020519mg	pvy:116116928	ghi:107898039	gab:108459497	gra:105792471	dzi:111285119	tcc:18606938
pper:18779258	pdul:117622041	pmum:103326902	pavi:110755046	mdm:103422012	pxb:103936641	fve:101310008	rcn:112175373	mnt:21389039	zju:107413787	qsu:111997368	qlo:115963071	jre:108991900	csv:101208634	cmo:103488107	bhj:120075676	cmos:111438340	cpep:111786029	cmax:111476730	mcha:111012138	vra:106762331	var:108344804	vun:114174093	gmx:100781602	gsj:114378044	ccaj:109798338	aprc:113854841	mtr:MTR_3g030850	cam:101505658	lja:Lj0g3v0345359.1	lang:109361173	ahf:112709732	adu:107469875	aip:107619334	mesc:110608780	hbr:110642494	jcu:105637446	rcu:8276627	pop:7490182	palz:118037155	peu:105115494	twl:119989581	cit:102622852	cic:CICLE_v10022842mg	pvy:116116931	ghi:107898085	gab:108459502	gra:105792476	dzi:111285134	tcc:18606196
pper:18778864	pdul:117622050	pmum:103326953	pavi:110755094	mdm:103422031	pxb:103936642	fve:101314257	rcn:112175383	mnt:21389046	zju:107413823	qsu:111997371	qlo:115963108	jre:108991907	csv:101213917	cmo:103488001	bhj:120075720	cmos:111438351	cpep:111786074	cmax:111476751	mcha:111012145	vra:106762339	var:108344813	vun:114174094	gmx:100810534	gsj:114378052	ccaj:109798381	aprc:113854862	mtr:MTR_3g030860	cam:101502642	lja:Lj0g3v0345979.1	lang:109361174	ahf:112709733	adu:107469884	aip:107619350	mesc:110608794	hbr:110642508	jcu:105637447	rcu:8276665	pop:7490208	palz:118037184	peu:105115520	twl:119989582	cit:102629174	cic:CICLE_v10021578mg	pvy:116116934	ghi:107898141	gab:108459507	gra:105792578	dzi:111285139	tcc:18605060
pper:18780973	pdul:117622054	pmum:103326956	pavi:110755132	mdm:103422102	pxb:103936648	fve:101314544	rcn:112175394	mnt:21403280	zju:107413851	qsu:111997392	qlo:115963142	jre:108991923	csv:101214637	cmo:103488137	bhj:120075731	cmos:111438422	cpep:111786096	cmax:111476773	mcha:111012163	vra:106762354	var:108344828	vun:114174098	gmx:100806952	gsj:114378076	ccaj:109798395	aprc:113854887	mtr:MTR_3g030950	cam:101513041	lja:Lj0g3v0346539.1	lang:109361176	ahf:112709735	adu:107469891	aip:107619354	mesc:110608855	hbr:110642522	jcu:105637458	rcu:8276690	pop:7490231	palz:118037191	peu:105115524	twl:119989589	cit:102622559	cic:CICLE_v10020318mg	pvy:116116935	ghi:107898212	gab:108459508	gra:105792588	dzi:111285138	tcc:18605725
pper:18778840	pdul:117622061	pmum:103327004	pavi:110755149	mdm:103422104	pxb:103936689	fve:101292385	rcn:112175422	mnt:21403293	zju:107413840	qsu:111997415	qlo:115963148	jre:108991933	csv:101206044	cmo:103488188	bhj:120075732	cmos:111438428	cpep:111786115	cmax:111476849	mcha:111012208	vra:106762381	var:108344837	vun:114174109	gmx:100799019	gsj:114378092	ccaj:109798399	aprc:113854895	mtr:MTR_3g032720	cam:101501486	lja:Lj0g3v0348419.1	lang:109361232	ahf:112709783	adu:107469958	aip:107619377	mesc:110608968	hbr:110642593	jcu:105637461	rcu:8276696	pop:7456933	palz:118037283	peu:105115557	twl:119989640	cit:102623333	cic:CICLE_v10021126mg	pvy:116116957	ghi:107898222	gab:108459515	gra:105792620	dzi:111285175	tcc:18604376
pper:18781308	pdul:117622076	pmum:103327025	pavi:110755153	mdm:103422140	pxb:103936690	fve:101295116	rcn:112175475	mnt:21403296	zju:107413879	qsu:111997416	qlo:115963189	jre:108991988	csv:101202842	cmo:103488183	bhj:120075744	cmos:111438454	cpep:111786151	cmax:111476853	mcha:111012226	vra:106762387	var:108344839	vun:114174129	gmx:100809007	gsj:114378099	ccaj:109798411	aprc:113854904	mtr:MTR_3g033040	cam:101513474	lja:Lj0g3v0348999.1	lang:109361252	ahf:112709787	adu:107469972	aip:107619397	mesc:110608973	hbr:110642594	jcu:105637471	rcu:8274723	pop:7456308	palz:118037309	peu:105115560	twl:119989667	cit:102624767	cic:CICLE_v10023107mg	pvy:116116988	ghi:107898321	gab:108459518	gra:105792645	dzi:111285177	tcc:18606312
pper:18778991	pdul:117622079	pmum:103327040	pavi:110755157	mdm:103422185	pxb:103936775	fve:101296469	rcn:112175489	mnt:21386028	zju:107413912	qsu:111997423	qlo:115963196	jre:108992025	csv:101203315	cmo:103488276	bhj:120075764	cmos:111438464	cpep:111786177	cmax:111476877	mcha:111012233	vra:106762389	var:108344845	vun:114174133	gmx:100818483	gsj:114378107	ccaj:109798417	aprc:113854918	mtr:MTR_3g033130	cam:101508221	lja:Lj0g3v0351769.1	lang:109361267	ahf:112709793	adu:107469982	aip:107619398	mesc:110608976	hbr:110642597	jcu:105637483	rcu:8274726	pop:7483101	palz:118037341	peu:105115692	twl:119989675	cit:102625343	cic:CICLE_v10023104mg	pvy:116117021	ghi:107898347	gab:108459547	gra:105792658	dzi:111285198	tcc:18605792
pper:18780707	pdul:117622080	pmum:103327043	pavi:110755165	mdm:103422257	pxb:103936789	fve:101304948	rcn:112175494	mnt:21391077	zju:107413931	qsu:111997431	qlo:115963234	jre:108992032	csv:101203804	cmo:103487844	bhj:120075770	cmos:111438474	cpep:111786180	cmax:111476889	mcha:111012241	vra:106762405	var:108344847	vun:114174151	gmx:100795956	gsj:114378111	ccaj:109798432	aprc:113854936	mtr:MTR_3g033420	cam:101511972	lja:Lj0g3v0351909.1	lang:109361279	ahf:112709797	adu:107470011	aip:107619403	mesc:110609003	hbr:110642608	jcu:105637484	rcu:8274729	pop:7483112	palz:118037350	peu:105115693	twl:119989678	cit:102606950	cic:CICLE_v10024287mg	pvy:116117023	ghi:107898356	gab:108459550	gra:105792660	dzi:111285238	tcc:18605793
pper:18779032	pdul:117622086	pmum:103327065	pavi:110755166	mdm:103422378	pxb:103936811	fve:101304265	rcn:112175513	mnt:21400241	zju:107413946	qsu:111997436	qlo:115963243	jre:108992043	csv:101213350	cmo:103487971	bhj:120075556	cmos:111438476	cpep:111786199	cmax:111476892	mcha:111012251	vra:106762406	var:108344868	vun:114174152	gmx:100798005	gsj:114378178	ccaj:109798470	aprc:113854947	mtr:MTR_3g033620	cam:101492753	lja:Lj0g3v0352199.1	lang:109361287	ahf:112709806	adu:107470022	aip:107619414	mesc:110609013	hbr:110642642	jcu:105637487	rcu:8274734	pop:7477959	palz:118037361	peu:105115706	twl:119989711	cit:102609473	cic:CICLE_v10020201mg	pvy:116117028	ghi:107898360	gab:108459564	gra:105792661	dzi:111285266	tcc:18604313
pper:18781255	pdul:117622103	pmum:103327089	pavi:110755181	mdm:103422681	pxb:103936846	fve:101302913	rcn:112175582	mnt:21392204	zju:107413960	qsu:111997442	qlo:115963272	jre:108992084	csv:101215521	cmo:103488151	bhj:120075786	cmos:111438479	cpep:111786250	cmax:111476896	mcha:111012260	vra:106762427	var:108344881	vun:114174156	gmx:100793910	gsj:114378183	ccaj:109798476	aprc:113854948	mtr:MTR_3g435320	cam:101509512	lja:Lj0g3v0352199.2	lang:109361290	ahf:112709823	adu:107470072	aip:107619455	mesc:110609031	hbr:110642684	jcu:105637523	rcu:8274736	pop:7473124	palz:118037396	peu:105115723	twl:119989740	cit:102618797	cic:CICLE_v10024636mg	pvy:116117029	ghi:107898361	gab:108459595	gra:105792682	dzi:111285281	tcc:18606809
pper:18781486	pdul:117622104	pmum:103327119	pavi:110755196	mdm:103422730	pxb:103936847	fve:101305541	rcn:112175622	mnt:21398483	zju:107413964	qsu:111997473	qlo:115963318	jre:108992105	csv:101218137	cmo:103488228	bhj:120075789	cmos:111438492	cpep:111786269	cmax:111476898	mcha:111012265	vra:106762429	var:108344882	vun:114174159	gmx:100795192	gsj:114378211	ccaj:109798517	aprc:113854957	mtr:MTR_3g435460	cam:101507074	lja:Lj0g3v0352229.1	lang:109361302	ahf:112709845	adu:107470145	aip:107619495	mesc:110609055	hbr:110642698	jcu:105637527	rcu:8274748	pop:7478007	palz:118037415	peu:105115737	twl:119989755	cit:102627549	cic:CICLE_v10021517mg	pvy:116117054	ghi:107898419	gab:108459655	gra:105792683	dzi:111285285	tcc:18605218
pper:18779780	pdul:117622134	pmum:103327132	pavi:110755197	mdm:103422909	pxb:103936863	fve:101303200	rcn:112175669	mnt:21398485	zju:107413984	qsu:111997504	qlo:115963369	jre:108992118	csv:101218376	cmo:103488072	bhj:120075795	cmos:111438495	cpep:111786277	cmax:111476928	mcha:111012263	vra:106762435	var:108344894	vun:114174168	gmx:100787512	gsj:114378227	ccaj:109798527	aprc:113854973	mtr:MTR_3g435570	cam:101490273	lja:Lj0g3v0353059.1	lang:109361309	ahf:112709847	adu:107470189	aip:107619496	mesc:110609070	hbr:110642716	jcu:105637543	rcu:8262761	pop:7495492	palz:118037448	peu:105115834	twl:119989756	cit:102627939	cic:CICLE_v10020487mg	pvy:116117061	ghi:107898485	gab:108459657	gra:105792695	dzi:111285339	tcc:18605907
pper:18778313	pdul:117622154	pmum:103327141	pavi:110755169	mdm:103422929	pxb:103936887	fve:101290846	rcn:112175730	mnt:21398486	zju:107413985	qsu:111997560	qlo:115963381	jre:108992120	csv:101204460	cmo:103487793	bhj:120075797	cmos:111438507	cpep:111786286	cmax:111476939	mcha:111012271	vra:106762437	var:108344900	vun:114174179	gmx:100787260	gsj:114378237	ccaj:109798625	aprc:113854974	mtr:MTR_3g437340	cam:101488862	lja:Lj0g3v0354109.1	lang:109361321	ahf:112709879	adu:107470196	aip:107619525	mesc:110609090	hbr:110642756	jcu:105637582	rcu:8262766	pop:7492658	palz:118037465	peu:105115906	twl:119989825	cit:102628729	cic:CICLE_v10021434mg	pvy:116117066	ghi:107898516	gab:108459673	gra:105792704	dzi:111285368	tcc:18606317
pper:18781239	pdul:117622166	pmum:103327233	pavi:110755205	mdm:103423136	pxb:103936888	fve:101297707	rcn:112175737	mnt:21386277	zju:107414004	qsu:111997572	qlo:115963383	jre:108992124	csv:101205670	cmo:103488022	bhj:120075818	cmos:111438625	cpep:111786356	cmax:111476947	mcha:111012338	vra:106762466	var:108344913	vun:114174185	gmx:100807997	gsj:114378242	ccaj:109798631	aprc:113855001	mtr:MTR_3g035700	cam:101492532	lja:Lj0g3v0356019.1	lang:109361324	ahf:112709894	adu:107470216	aip:107619559	mesc:110609092	hbr:110642770	jcu:105637605	rcu:8262788	pop:7497749	palz:118037506	peu:105115978	twl:119989867	cit:102630536	cic:CICLE_v10021047mg	pvy:116117067	ghi:107898523	gab:108459692	gra:105792708	dzi:111285369	tcc:18605991
pper:18779552	pdul:117622172	pmum:103327241	pavi:110755251	mdm:103423192	pxb:103936926	fve:101290739	rcn:112175756	mnt:21386280	zju:107414014	qsu:111997598	qlo:115963384	jre:108992190	csv:101206141	cmo:103488481	bhj:120075834	cmos:111438632	cpep:111786386	cmax:111476967	mcha:111012353	vra:106762467	var:108344915	vun:114174189	gmx:100808765	gsj:114378250	ccaj:109798632	aprc:113855022	mtr:MTR_3g040090	cam:101488516	lja:Lj0g3v0356019.2	lang:109361331	ahf:112709897	adu:107470224	aip:107619571	mesc:110609103	hbr:110642777	jcu:105637621	rcu:8262789	pop:7497763	palz:118037508	peu:105115998	twl:119989896	cit:102631360	cic:CICLE_v10021938mg	pvy:116117083	ghi:107898584	gab:108459700	gra:105792720	dzi:111285385	tcc:18606570
pper:18779419	pdul:117622206	pmum:103327248	pavi:110755269	mdm:103423221	pxb:103936928	fve:101297231	rcn:112175870	mnt:21390205	zju:107414020	qsu:111997622	qlo:115963392	jre:108992218	csv:101210271	cmo:103488426	bhj:120075843	cmos:111438650	cpep:111786398	cmax:111476977	mcha:111012356	vra:106762480	var:108344916	vun:114174195	gmx:100779837	gsj:114378262	ccaj:109798642	aprc:113855030	mtr:MTR_3g040420	cam:101515757	lja:Lj0g3v0356449.1	lang:109361356	ahf:112709913	adu:107470279	aip:107619595	mesc:110609127	hbr:110642781	jcu:105637625	rcu:8262817	pop:7497774	palz:118037526	peu:105116057	twl:119989911	cit:102623436	cic:CICLE_v10021893mg	pvy:116117153	ghi:107898607	gab:108459734	gra:105792722	dzi:111285393	tcc:18606308
pper:18779373	pdul:117622212	pmum:103327255	pavi:110755293	mdm:103423270	pxb:103936953	fve:101314730	rcn:112175960	mnt:21400348	zju:107414022	qsu:111997653	qlo:115963398	jre:108992224	csv:101218458	cmo:103487767	bhj:120075826	cmos:111438664	cpep:111786453	cmax:111476992	mcha:111012357	vra:106762488	var:108344936	vun:114174216	gmx:100789313	gsj:114378288	ccaj:109798673	aprc:113855033	mtr:MTR_3g047450	cam:101497289	lja:Lj0g3v0356719.1	lang:109361367	ahf:112709918	adu:107470280	aip:107619622	mesc:110609135	hbr:110642784	jcu:105637635	rcu:8262825	pop:7490886	palz:118037531	peu:105116061	twl:119989953	cit:102628907	cic:CICLE_v10021852mg	pvy:116117165	ghi:107898609	gab:108459891	gra:105792728	dzi:111285462	tcc:18605293
pper:18778237	pdul:117622211	pmum:103327271	pavi:110755299	mdm:103423311	pxb:103936968	fve:101296268	rcn:112175986	mnt:21387868	zju:107414029	qsu:111997682	qlo:115963403	jre:108992293	csv:101211900	cmo:103487917	bhj:120075906	cmos:111438711	cpep:111786481	cmax:111477014	mcha:111012373	vra:106762504	var:108344940	vun:114174237	gmx:100813378	gsj:114378322	ccaj:109798688	aprc:113855055	mtr:MTR_3g449480	cam:101513475	lja:Lj0g3v0358289.1	lang:109361386	ahf:112709966	adu:107470283	aip:107619639	mesc:110609155	hbr:110642785	jcu:105637663	rcu:8262826	pop:7490903	palz:118037536	peu:105116063	twl:119989977	cit:102610167	cic:CICLE_v10020598mg	pvy:116117180	ghi:107898643	gab:108459953	gra:105792733	dzi:111285475	tcc:18603821
pper:18778560	pdul:117622217	pmum:103327281	pavi:110755300	mdm:103423405	pxb:103936998	fve:101297818	rcn:112176018	mnt:21401682	zju:107414039	qsu:111997689	qlo:115963411	jre:108992297	csv:101203972	cmo:103487745	bhj:120075958	cmos:111438742	cpep:111786486	cmax:111477037	mcha:111012382	vra:106762508	var:108344964	vun:114174243	gmx:100798019	gsj:114378369	ccaj:109798694	aprc:113855057	mtr:MTR_3g449930	cam:101490383	lja:Lj0g3v0358329.1	lang:109361443	ahf:112709976	adu:107470312	aip:107619642	mesc:110609164	hbr:110642808	jcu:105637683	rcu:8272334	pop:7479833	palz:118037545	peu:105116064	twl:119989981	cit:102620354	cic:CICLE_v10021505mg	pvy:116117182	ghi:107898644	gab:108459956	gra:105792764	dzi:111285515	tcc:18606387
pper:18778367	pdul:117622230	pmum:103327282	pavi:110755313	mdm:103423428	pxb:103937074	fve:105350499	rcn:112176019	mnt:21401705	zju:107414074	qsu:111997693	qlo:115963421	jre:108992350	csv:101204952	cmo:103487996	bhj:120075963	cmos:111438861	cpep:111786515	cmax:111477059	mcha:111012385	vra:106762517	var:108345002	vun:114174266	gmx:100786504	gsj:114378370	ccaj:109798696	aprc:113855062	mtr:MTR_3g049400	cam:101490043	lja:Lj0g3v0358999.1	lang:109361448	ahf:112710007	adu:107470314	aip:107619689	mesc:110609199	hbr:110642809	jcu:105637692	rcu:8272344	pop:7479845	palz:118037549	peu:105116092	twl:119990006	cit:102613371	cic:CICLE_v10021185mg	pvy:116117207	ghi:107898659	gab:108459964	gra:105792797	dzi:111285561	tcc:18606386
pper:18778244	pdul:117622251	pmum:103327288	pavi:110755322	mdm:103423432	pxb:103937082	fve:101299282	rcn:112176021	mnt:21406366	zju:107414089	qsu:111997709	qlo:115963439	jre:108992352	csv:101211901	cmo:103488250	bhj:120075988	cmos:111438862	cpep:111786517	cmax:111477062	mcha:111012388	vra:106762549	var:108345004	vun:114174290	gmx:100784201	gsj:114378382	ccaj:109798697	aprc:113855076	mtr:MTR_3g049410	cam:101490044	lja:Lj0g3v0359109.1	lang:109361459	ahf:112710097	adu:107470324	aip:107619771	mesc:110609216	hbr:110642820	jcu:105637707	rcu:8283653	pop:7479872	palz:118037559	peu:105116109	twl:119990033	cit:102615799	cic:CICLE_v10022485mg	pvy:116117220	ghi:107898667	gab:108460019	gra:105792802	dzi:111285580	tcc:18606360
pper:18779123	pdul:117622256	pmum:103327293	pavi:110755325	mdm:103423438	pxb:103937165	fve:101300709	rcn:112176025	mnt:21406390	zju:107414114	qsu:111997714	qlo:115963484	jre:108992359	csv:101213828	cmo:103488673	bhj:120076171	cmos:111438873	cpep:111786575	cmax:111477071	mcha:111012401	vra:106762551	var:108345026	vun:114174003	gmx:100790345	gsj:114378420	ccaj:109798710	aprc:113855078	mtr:MTR_3g050180	cam:101501799	lja:Lj0g3v0360239.1	lang:109361481	ahf:112710101	adu:107470341	aip:107619915	mesc:110609231	hbr:110642830	jcu:105637718	rcu:8283665	pop:7457892	palz:118037569	peu:105116119	twl:119990043	cit:102619799	cic:CICLE_v10023441mg	pvy:116117249	ghi:107898685	gab:108460038	gra:105792804	dzi:111285587	tcc:18605048
pper:18780474	pdul:117622260	pmum:103327294	pavi:110755335	mdm:103423461	pxb:103937182	fve:101309038	rcn:112176039	mnt:21406393	zju:107414133	qsu:111997721	qlo:115963488	jre:108992449	csv:101218377	cmo:103488599	bhj:120076308	cmos:111438875	cpep:111786650	cmax:111477076	mcha:111012411	vra:106762568	var:108345053	vun:114174299	gmx:100808269	gsj:114378434	ccaj:109798714	aprc:113855102	mtr:MTR_3g051220	cam:101505330	lja:Lj0g3v0360299.1	lang:109361485	ahf:112710145	adu:107470370	aip:107620128	mesc:110609240	hbr:110642831	jcu:105637729	rcu:8270841	pop:7487975	palz:118037588	peu:105116123	twl:119990057	cit:102623735	cic:CICLE_v10021599mg	pvy:116117273	ghi:107898687	gab:108460062	gra:105792805	dzi:111285605	tcc:18606626
pper:18779245	pdul:117622265	pmum:103327335	pavi:110755357	mdm:103423489	pxb:103937184	fve:101312326	rcn:112176081	mnt:21406394	zju:107414153	qsu:111997742	qlo:115963517	jre:108992466	csv:101219325	cmo:103488598	bhj:120076331	cmos:111438876	cpep:111786692	cmax:111477089	mcha:111012432	vra:106762590	var:108345067	vun:114174305	gmx:100819280	gsj:114378440	ccaj:109798724	aprc:113855113	mtr:MTR_3g051310	cam:101503841	lja:Lj0g3v0360399.1	lang:109361488	ahf:112710187	adu:107470384	aip:107620388	mesc:110609255	hbr:110642837	jcu:105637739	rcu:8284663	pop:7494480	palz:118037663	peu:105116138	twl:119990076	cit:102611969	cic:CICLE_v10019925mg	pvy:116117276	ghi:107898690	gab:108460095	gra:105792836	dzi:111285617	tcc:18604950
pper:18779250	pdul:117622285	pmum:103327346	pavi:110755367	mdm:103423492	pxb:103937191	fve:101313779	rcn:112176102	mnt:21383683	zju:107414157	qsu:111997739	qlo:115963578	jre:108992496	csv:101219964	cmo:103488603	bhj:120076341	cmos:111438896	cpep:111786694	cmax:111477096	mcha:111012429	vra:106762591	var:108345073	vun:114174318	gmx:100817490	gsj:114378442	ccaj:109798731	aprc:113855117	mtr:MTR_3g051740	cam:101507278	lja:Lj0g3v0360689.1	lang:109361498	ahf:112710201	adu:107470465	aip:107620463	mesc:110609275	hbr:110642862	jcu:105637749	rcu:8284687	pop:7494501	palz:118037673	peu:105116159	twl:119990077	cit:102612266	cic:CICLE_v10023221mg	pvy:116117285	ghi:107898719	gab:108460169	gra:105792838	dzi:111285619	tcc:18606729
pper:18781441	pdul:117622302	pmum:103327420	pavi:110755369	mdm:103423711	pxb:103937204	fve:101314638	rcn:112176103	mnt:21385305	zju:107414210	qsu:111997743	qlo:115963606	jre:108992601	csv:101215677	cmo:103488692	bhj:120076368	cmos:111438899	cpep:111786730	cmax:111477131	mcha:111012454	vra:106762603	var:108345085	vun:114174359	gmx:100802136	gsj:114378509	ccaj:109798746	aprc:113855126	mtr:MTR_3g051790	cam:101491233	lja:Lj0g3v0361719.1	lang:109361512	ahf:112710210	adu:107470498	aip:107620508	mesc:110609284	hbr:110642889	jcu:105637763	rcu:8281767	pop:7494509	palz:118037676	peu:105116198	twl:119990084	cit:102630654	cic:CICLE_v10023632mg	pvy:116117340	ghi:107898742	gab:108460188	gra:105792849	dzi:111285628	tcc:18604551
pper:18779415	pdul:117622320	pmum:103327432	pavi:110755370	mdm:103423752	pxb:103937271	fve:101292098	rcn:112176107	mnt:21391567	zju:107414256	qsu:111997750	qlo:115963613	jre:108992607	csv:101217831	cmo:103489288	bhj:120076370	cmos:111438908	cpep:111786737	cmax:111477136	mcha:111012484	vra:106762629	var:108345086	vun:114174361	gmx:100781400	gsj:114378536	ccaj:109798748	aprc:113855134	mtr:MTR_3g052760	cam:101489519	lja:Lj0g3v0361729.1	lang:109361521	ahf:112710214	adu:107470503	aip:107620583	mesc:110609287	hbr:110642911	jcu:105637780	rcu:8281792	pop:7472449	palz:118037691	peu:105116207	twl:119990145	cit:102609753	cic:CICLE_v10020539mg	pvy:116117364	ghi:107898746	gab:108460215	gra:105792869	dzi:111285644	tcc:18604426
pper:18779397	pdul:117622340	pmum:103327433	pavi:110755409	mdm:103423756	pxb:103937318	fve:101294150	rcn:112176116	mnt:21395209	zju:107414261	qsu:111997759	qlo:115963625	jre:108992640	csv:101220678	cmo:103488790	bhj:120076383	cmos:111438980	cpep:111786752	cmax:111477148	mcha:111012511	vra:106762639	var:108345095	vun:114174551	gmx:100799071	gsj:114378588	ccaj:109798750	aprc:113855143	mtr:MTR_3g052850	cam:101511226	lja:Lj0g3v0362119.1	lang:109361525	ahf:112710225	adu:107470506	aip:107620819	mesc:110609313	hbr:110642935	jcu:105637796	rcu:8281796	pop:7462122	palz:118037697	peu:105116222	twl:119990152	cit:102624880	cic:CICLE_v10021147mg	pvy:116117379	ghi:107898767	gab:108460223	gra:105792884	dzi:111285681	tcc:18606708
pper:18780427	pdul:117622353	pmum:103327434	pavi:110755420	mdm:103423796	pxb:103937319	fve:101295203	rcn:112176125	mnt:21395210	zju:107414300	qsu:111997760	qlo:115963626	jre:108992643	csv:101207336	cmo:103488936	bhj:120076384	cmos:111439040	cpep:111786769	cmax:111477155	mcha:111012527	vra:106762657	var:108345144	vun:114174550	gmx:100807775	gsj:114378627	ccaj:109798764	aprc:113855157	mtr:MTR_3g053220	cam:101502008	lja:Lj0g3v0362119.2	lang:109361527	ahf:112710232	adu:107470514	aip:107620863	mesc:110609336	hbr:110642962	jcu:105637813	rcu:8279098	pop:7498235	palz:118037715	peu:105116314	twl:119990159	cit:102612565	cic:CICLE_v10022177mg	pvy:116117461	ghi:107898777	gab:108460228	gra:105792885	dzi:111285695	tcc:18604847
pper:18779734	pdul:117622355	pmum:103327444	pavi:110755460	mdm:103423797	pxb:103937329	fve:105350514	rcn:112176235	mnt:21399354	zju:107414301	qsu:111997777	qlo:115963629	jre:108992650	csv:101222948	cmo:103489442	bhj:120076438	cmos:111439045	cpep:111786835	cmax:111477160	mcha:111012539	vra:106762660	var:108345148	vun:114174638	gmx:100793696	gsj:114378630	ccaj:109798773	aprc:113855178	mtr:MTR_3g053350	cam:101496961	lja:Lj0g3v0362219.1	lang:109361549	ahf:112710233	adu:107470571	aip:107621005	mesc:110609353	hbr:110642981	jcu:105637848	rcu:8273368	pop:7471092	palz:118037770	peu:105116332	twl:119990212	cit:102613166	cic:CICLE_v10019744mg	pvy:116117531	ghi:107898780	gab:108460242	gra:105792903	dzi:111285707	tcc:18606548
pper:18780780	pdul:117622366	pmum:103327451	pavi:110755500	mdm:103423888	pxb:103937349	fve:101298688	rcn:112176291	mnt:21399360	zju:107414310	qsu:111997796	qlo:115963667	jre:108992673	csv:101203080	cmo:103489098	bhj:120076444	cmos:111439076	cpep:111786846	cmax:111477196	mcha:111012567	vra:106762673	var:108345208	vun:114174647	gmx:100797537	gsj:114378664	ccaj:109798782	aprc:113855182	mtr:MTR_3g055590	cam:101514020	lja:Lj0g3v0363249.1	lang:109361551	ahf:112710241	adu:107470586	aip:107621056	mesc:110609367	hbr:110642993	jcu:105637867	rcu:8273384	pop:7485915	palz:118037813	peu:105116341	twl:119990214	cit:102613451	cic:CICLE_v100207932m	pvy:116117535	ghi:107898789	gab:108460253	gra:105792949	dzi:111285726	tcc:18604649
pper:18778458	pdul:117622370	pmum:103327476	pavi:110755507	mdm:103423921	pxb:103937434	fve:101300704	rcn:112176302	mnt:21399364	zju:107414395	qsu:111997816	qlo:115963673	jre:108992677	csv:101206768	cmo:103489256	bhj:120076458	cmos:111439119	cpep:111786963	cmax:111477238	mcha:111012613	vra:106762683	var:108345260	vun:114174697	gmx:100810338	gsj:114378674	ccaj:109798784	aprc:113855203	mtr:MTR_3g058430	cam:101496529	lja:Lj0g3v0363389.1	lang:109361554	ahf:112710243	adu:107470633	aip:107621302	mesc:110609371	hbr:110643010	jcu:105637869	rcu:8273388	pop:7483910	palz:118037847	peu:105116357	twl:119990239	cit:102624497	cic:CICLE_v10022209mg	pvy:116117583	ghi:107898796	gab:108460309	gra:105792950	dzi:111285749	tcc:18606672
pper:18778147	pdul:117622374	pmum:103327534	pavi:110755546	mdm:103423945	pxb:103937466	fve:101300988	rcn:112176329	mnt:21399374	zju:107414423	qsu:111997851	qlo:115963675	jre:108992683	csv:101207662	cmo:103489386	bhj:120076463	cmos:111439141	cpep:111786987	cmax:111477262	mcha:111012614	vra:106762702	var:108345276	vun:114174763	gmx:100803175	gsj:114378747	ccaj:109798794	aprc:113855232	mtr:MTR_3g058560	cam:101500430	lja:Lj0g3v0363449.1	lang:109361658	ahf:112710254	adu:107470686	aip:107621350	mesc:110609417	hbr:110643031	jcu:105637892	rcu:8273398	pop:7483919	palz:118037855	peu:105116381	twl:119990241	cit:102626302	cic:CICLE_v10022750mg	pvy:116117561	ghi:107898822	gab:108460319	gra:105792971	dzi:111285754	tcc:18604956
pper:18781197	pdul:117622413	pmum:103327545	pavi:110755554	mdm:103424012	pxb:103937467	fve:101302142	rcn:112176402	mnt:21385412	zju:107414424	qsu:111997866	qlo:115963689	jre:108992691	csv:101208394	cmo:103488941	bhj:120076525	cmos:111439147	cpep:111787004	cmax:111477267	mcha:111012623	vra:106762720	var:108345292	vun:114174871	gmx:100806254	gsj:114378937	ccaj:109798831	aprc:113855236	mtr:MTR_3g461020	cam:101515656	lja:Lj1g3v0050930.1	lang:109361679	ahf:112710272	adu:107470743	aip:107621575	mesc:110609420	hbr:110643059	jcu:105637911	rcu:8273411	pop:7488345	palz:118037864	peu:105116389	twl:119990242	cit:102627756	cic:CICLE_v10019917mg	pvy:116117687	ghi:107898871	gab:108460333	gra:105793007	dzi:111285761	tcc:18605986
pper:18779945	pdul:117622481	pmum:103327556	pavi:110755558	mdm:103424032	pxb:103937468	fve:101302730	rcn:112176430	mnt:21404222	zju:107414471	qsu:111997903	qlo:115963724	jre:108992699	csv:101216411	cmo:103489389	bhj:120076540	cmos:111439180	cpep:111787024	cmax:111477269	mcha:111012625	vra:106762730	var:108345386	vun:114174918	gmx:100803696	gsj:114378939	ccaj:109798840	aprc:113855243	mtr:MTR_3g060750	cam:101493310	lja:Lj1g3v0084920.1	lang:109361718	ahf:112710303	adu:107470773	aip:107621581	mesc:110609432	hbr:110643135	jcu:105637924	rcu:8268692	pop:7488351	palz:118037883	peu:105116415	twl:119990311	cit:102628336	cic:CICLE_v10019453mg	pvy:116117739	ghi:107898889	gab:108460344	gra:105793215	dzi:111285767	tcc:18604415
pper:18780591	pdul:117622483	pmum:103327618	pavi:110755559	mdm:103424045	pxb:103937478	fve:101303016	rcn:112176479	mnt:21407202	zju:107414505	qsu:111997906	qlo:115963738	jre:108992718	csv:101203974	cmo:103488886	bhj:120076582	cmos:111439193	cpep:111787059	cmax:111477295	mcha:111012630	vra:106762734	var:108345450	vun:114174930	gmx:100815475	gsj:114378999	ccaj:109798890	aprc:113855247	mtr:MTR_3g061170	cam:101503614	lja:Lj1g3v0096380.1	lang:109361750	ahf:112710318	adu:107470774	aip:107621603	mesc:110609438	hbr:110643152	jcu:105637936	rcu:8281335	pop:7488380	palz:118037891	peu:105116418	twl:119990329	cit:102607348	cic:CICLE_v10021032mg	pvy:116117820	ghi:107898931	gab:108460346	gra:105793253	dzi:111285808	tcc:18605183
pper:18778246	pdul:117622498	pmum:103327623	pavi:110755565	mdm:103424066	pxb:103937481	fve:101293674	rcn:112176493	mnt:21407218	zju:107414507	qsu:111997923	qlo:115963744	jre:108992743	csv:101209447	cmo:103489175	bhj:120076601	cmos:111439195	cpep:111787115	cmax:111477309	mcha:111012634	vra:106762752	var:108345492	vun:114174933	gmx:100812404	gsj:114379011	ccaj:109798900	aprc:113855257	mtr:MTR_3g061530	cam:101514900	lja:Lj1g3v0114240.1	lang:109361792	ahf:112710391	adu:107470782	aip:107621604	mesc:110609449	hbr:110643159	jcu:105637935	rcu:8268732	pop:7485376	palz:118037894	peu:105116477	twl:119990359	cit:102609294	cic:CICLE_v10024388mg	pvy:116117911	ghi:107898937	gab:108460377	gra:105793301	dzi:111285821	tcc:18603967
pper:18778382	pdul:117622504	pmum:103327646	pavi:110755571	mdm:103424068	pxb:103937493	fve:101296849	rcn:112176499	mnt:21407244	zju:107414550	qsu:111997979	qlo:115963786	jre:108992748	csv:101212389	cmo:103489082	bhj:120076650	cmos:111439214	cpep:111787126	cmax:111477475	mcha:111012640	vra:106762771	var:108345495	vun:114174957	gmx:100809333	gsj:114379074	ccaj:109798911	aprc:113855271	mtr:MTR_3g462950	cam:101513477	lja:Lj1g3v0116700.1	lang:109361962	ahf:112710398	adu:107470795	aip:107621608	mesc:110609463	hbr:110643266	jcu:105637945	rcu:8268758	pop:7457850	palz:118037899	peu:105116494	twl:119990373	cit:102629092	cic:CICLE_v10021103mg	pvy:116117891	ghi:107898942	gab:108460383	gra:105793525	dzi:111285824	tcc:18604978
pper:18779351	pdul:117622505	pmum:103327660	pavi:110755575	mdm:103424069	pxb:103937504	fve:101308448	rcn:112176507	mnt:21407266	zju:107414551	qsu:111998068	qlo:115963820	jre:108992758	csv:101212636	cmo:103489109	bhj:120076675	cmos:111439217	cpep:111787137	cmax:111477549	mcha:111012668	vra:106762775	var:108345522	vun:114174969	gmx:100798328	gsj:114379072	ccaj:109798932	aprc:113855286	mtr:MTR_3g462970	cam:101513154	lja:Lj1g3v0117760.1	lang:109361964	ahf:112710423	adu:107470932	aip:107621609	mesc:110609474	hbr:110643273	jcu:105637954	rcu:8268768	pop:7457853	palz:118037959	peu:105116519	twl:119990382	cit:102630656	cic:CICLE_v10020449mg	pvy:116117942	ghi:107898951	gab:108460394	gra:105793544	dzi:111285869	tcc:18605861
pper:18778960	pdul:117622508	pmum:103327691	pavi:110755626	mdm:103424093	pxb:103937505	fve:101296470	rcn:112176524	mnt:21407298	zju:107414582	qsu:111998074	qlo:115963831	jre:108992852	csv:101218612	cmo:103489482	bhj:120076681	cmos:111439223	cpep:111787159	cmax:111477600	mcha:111012669	vra:106762798	var:108345539	vun:114174976	gmx:100804984	gsj:114379081	ccaj:109798935	aprc:113855287	mtr:MTR_3g462990	cam:101503512	lja:Lj1g3v0130100.1	lang:109361976	ahf:112710433	adu:107470945	aip:107621640	mesc:110609475	hbr:110643285	jcu:105637992	rcu:8281322	pop:7467482	palz:118037974	peu:105116569	twl:119990383	cit:102608238	cic:CICLE_v10023848mg	pvy:116117966	ghi:107898963	gab:108460396	gra:105793659	dzi:111285908	tcc:18606334
pper:18778839	pdul:117622513	pmum:103327694	pavi:110755630	mdm:103424145	pxb:103937519	fve:105350536	rcn:112176527	mnt:21407327	zju:107414598	qsu:111998077	qlo:115963881	jre:108992857	csv:101221768	cmo:103489034	bhj:120076703	cmos:111439260	cpep:111787189	cmax:111477607	mcha:111012689	vra:106762803	var:108345551	vun:114174995	gmx:100780920	gsj:114379122	ccaj:109798960	aprc:113855308	mtr:MTR_3g463080	cam:101492975	lja:Lj1g3v0173670.1	lang:109362103	ahf:112710445	adu:107470964	aip:107621656	mesc:110609518	hbr:110643295	jcu:105638002	rcu:8281332	pop:7473440	palz:118037980	peu:105116574	twl:119990384	cit:102614336	cic:CICLE_v10022509mg	pvy:116117983	ghi:107898966	gab:108460404	gra:105793767	dzi:111285940	tcc:18605901
pper:18779569	pdul:117622546	pmum:103327714	pavi:110755700	mdm:103424153	pxb:103937579	fve:101304660	rcn:112176532	mnt:21384027	zju:107414632	qsu:111998081	qlo:115963899	jre:108992861	csv:101222237	cmo:103489405	bhj:120076742	cmos:111439262	cpep:111787245	cmax:111477608	mcha:111012698	vra:106762809	var:108345591	vun:114174997	gmx:100800377	gsj:114379194	ccaj:109798971	aprc:113855322	mtr:MTR_3g464650	cam:101496531	lja:Lj1g3v0193140.1	lang:109362150	ahf:112710450	adu:107470972	aip:107621737	mesc:110609525	hbr:110643333	jcu:105638014	rcu:8283263	pop:7473445	palz:118038020	peu:105116585	twl:119990388	cit:102617763	cic:CICLE_v10023436mg	pvy:116117997	ghi:107898981	gab:108460409	gra:105793799	dzi:111285938	tcc:18605238
pper:18781042	pdul:117622552	pmum:103327757	pavi:110755723	mdm:103424236	pxb:103937586	fve:101306710	rcn:112176534	mnt:21398388	zju:107414638	qsu:111998094	qlo:115963912	jre:108992864	csv:101203881	cmo:103488893	bhj:120076767	cmos:111439264	cpep:111787301	cmax:111477609	mcha:111012703	vra:106762813	var:108345606	vun:114175014	gmx:100817791	gsj:114379211	ccaj:109798973	aprc:113855339	mtr:MTR_3g464700	cam:101494060	lja:Lj1g3v0246810.1	lang:109362175	ahf:112710474	adu:107470978	aip:107621755	mesc:110609528	hbr:110643354	jcu:105638052	rcu:8268186	pop:7480884	palz:118038022	peu:105116586	twl:119990395	cit:102618613	cic:CICLE_v10020118mg	pvy:116118003	ghi:107898983	gab:108460432	gra:105793807	dzi:111285945	tcc:18606726
pper:18779012	pdul:117622567	pmum:103327827	pavi:110755724	mdm:103424300	pxb:103937595	fve:101314067	rcn:112176554	mnt:21398393	zju:107414637	qsu:111998102	qlo:115963922	jre:108992875	csv:101204366	cmo:103489459	bhj:120076782	cmos:111439282	cpep:111787324	cmax:111477617	mcha:111012705	vra:106762817	var:108345624	vun:114175017	gmx:100820351	gsj:114379216	ccaj:109798975	aprc:113855367	mtr:MTR_3g031380	cam:101489414	lja:Lj1g3v0250130.1	lang:109362197	ahf:112710496	adu:107471001	aip:107621800	mesc:110609544	hbr:110643380	jcu:105638053	rcu:8268205	pop:7480891	palz:118038034	peu:105116622	twl:119990398	cit:102620270	cic:CICLE_v10019366mg	pvy:116118034	ghi:107899000	gab:108460474	gra:105793849	dzi:111285975	tcc:18606518
pper:18779585	pdul:117622589	pmum:103327837	pavi:110755736	mdm:103424451	pxb:103937651	fve:101291319	rcn:112176569	mnt:21398407	zju:107414649	qsu:111998138	qlo:115963923	jre:108992876	csv:101205027	cmo:103488798	bhj:120076811	cmos:111439296	cpep:111787414	cmax:111477618	mcha:111012743	vra:106762818	var:108345629	vun:114175062	gmx:100785541	gsj:114379261	ccaj:109798993	aprc:113855390	mtr:MTR_3g466170	cam:101502335	lja:Lj1g3v0250130.2	lang:109362216	ahf:112710502	adu:107471019	aip:107621825	mesc:110609548	hbr:110643383	jcu:105638085	rcu:8258628	pop:7494761	palz:118038039	peu:105116656	twl:119990399	cit:102626303	cic:CICLE_v10023263mg	pvy:116118043	ghi:107899022	gab:108460482	gra:105793862	dzi:111285979	tcc:18603909
pper:18778327	pdul:117622603	pmum:103327854	pavi:110755739	mdm:103424464	pxb:103937658	fve:101304949	rcn:112176587	mnt:21398409	zju:107414675	qsu:111998146	qlo:115963930	jre:108992878	csv:101209041	cmo:107990777	bhj:120076841	cmos:111439542	cpep:111787425	cmax:111477623	mcha:111012767	vra:106762830	var:108345636	vun:114175094	gmx:100786309	gsj:114379266	ccaj:109799007	aprc:113855408	mtr:MTR_3g466250	cam:101491976	lja:Lj1g3v0263110.1	lang:109362219	ahf:112710517	adu:107471025	aip:107621902	mesc:110609559	hbr:110643385	jcu:105638092	rcu:8258690	pop:7480928	palz:118038040	peu:105116663	twl:119990400	cit:102630045	cic:CICLE_v10020155mg	pvy:116118057	ghi:107899184	gab:108460500	gra:105793873	dzi:111286007	tcc:18606823
pper:18778652	pdul:117622610	pmum:103327880	pavi:110755741	mdm:103424465	pxb:103937724	fve:101308266	rcn:112176610	mnt:21398410	zju:107414695	qsu:111998150	qlo:115963973	jre:108992881	csv:101209531	cmo:103488832	bhj:120076853	cmos:111439555	cpep:111787426	cmax:111477675	mcha:111012769	vra:106762832	var:108345646	vun:114175123	gmx:100809862	gsj:114379274	ccaj:109799026	aprc:113855419	mtr:MTR_3g466380	cam:101499875	lja:Lj1g3v0264200.1	lang:109362221	ahf:112710548	adu:107471094	aip:107622164	mesc:110609567	hbr:110643393	jcu:105638096	rcu:8268863	pop:7494791	palz:118038048	peu:105116666	twl:119990401	cit:102610582	cic:CICLE_v10018801mg	pvy:116118040	ghi:107899215	gab:108460516	gra:105793893	dzi:111286046	tcc:18605804
[truncated: 3,130 more rows]
[truncated: 152 more columns]

## Sheet: S2B
Orthology based predicted plastid proteins from 173 eukaryotic species (from Raval et al., 2023)
[truncated: 12,121 more rows]
[truncated: 121 more columns]

## Sheet: S2C
TargetP predicted mitochondrial proteins from 173 eukaryotic species
[truncated: 2,099 more rows]
[truncated: 121 more columns]

## Sheet: S2D
Orthology based predicted mitochondrial proteins from 173 eukaryotic species (from Raval et al., 2023)
[truncated: 6,556 more rows]
[truncated: 121 more columns]
