# Supplementary material for: Reliability of plastid and mitochondrial localisation prediction declines rapidly with the evolutionary distance to the training set increasing
Source: PLoS Comput Biol. 2024 Nov 11;20(11):e1012575. doi: 10.1371/journal.pcbi.1012575 (PMC11581415; doi:10.1371/journal.pcbi.1012575)
Supplement: S1 Data — (XLSX) [file pcbi.1012575.s011.xlsx]

## Sheet: 1A
Source of the training data
TargetP
	Eudicots	Ferns	Glaucophyte	Green algae	Gymnosperm	Hornworts	Monocots	Mosses	Red algae	Vertebrates	Nematodes	Protists	Arthropods	Fungi	Other-Euk
Plastid	159	0	1	13	1	0	50	0	1	0	0	2	0	0	0
Mitochondria	117	0	0	1	0	0	5	0	0	257	4	9	3	102	0
Localiser	Eudicot	Monocot	Gymnosperms	Bryophyte	Algae
Loc_Pl	587	43	2	1	5
Loc_Mt	190	4
WPS
	Eudicots	Ferns	Green algae	Gymnosperm	Liverworts	Lycophyte	Monocots	Mosses	Vertebrates	Fungi	Euk-other
Plastid	571	1	47	10	3	3	103	3	0	0	0
Mitochondria	171	0	5	2	0	0	21	1	871	431	70

## Sheet: 1B-TargetP
Author Keywords	Keywords Plus	Publisher	Publisher City	Publisher Address	Publication Date	Publication Year	Volume	Early Access Date	Research Areas
	MANGANESE SUPEROXIDE-DISMUTASE; MYCOBACTERIUM-TUBERCULOSIS; PORPHYROMONAS-GINGIVALIS; HYDROGEN-PEROXIDE; ENZYME; IRON; MUTATION; MODEL; METALLOPROTEINS; MISMETALLATION	NATURE PORTFOLIO	BERLIN	HEIDELBERGER PLATZ 3, BERLIN, 14197, GERMANY				45017	Environmental Sciences & Ecology; Evolutionary Biology
carbon partitioning; central carbon metabolism; lipid production; malic enzyme; metabolic flux; soybean seed composition; subcellular compartmentation	ACYL CARRIER PROTEIN; FATTY-ACID BIOSYNTHESIS; METABOLIC FLUX ANALYSIS; ACETYL-COA CARBOXYLASE; AMINO-ACIDS; MALATE-DEHYDROGENASE; OIL CONTENT; LIPID-ACCUMULATION; HIGHER-PLANTS; AMINOTRANSFERASE	WILEY	HOBOKEN	111 RIVER ST, HOBOKEN 07030-5774, NJ USA				44986	Plant Sciences
	RIBOSOME PROFILING REVEALS; GENE-EXPRESSION; SEQUENCE FEATURES; IN-VIVO; PROTEIN; SIZE; YIELD; ALIGNMENT; GENOME; TRANSCRIPTOME	OXFORD UNIV PRESS INC	CARY	JOURNALS DEPT, 2001 EVANS RD, CARY, NC 27513 USA				44986	Biochemistry & Molecular Biology; Plant Sciences; Cell Biology
Rare lipoprotein A; molecular docking; MD simulations; effector-protease interaction; hypersensitive response; cell-death suppression	MAGNAPORTHE-ORYZAE; PHYTOPHTHORA-INFESTANS; WEB SERVER; TRIGGERED IMMUNITY; DEFENSE RESPONSES; SECRETED PROTEIN; CEREAL KILLER; LIFE-STYLE; GENE; RESISTANCE	TAYLOR & FRANCIS INC	PHILADELPHIA	530 WALNUT STREET, STE 850, PHILADELPHIA, PA 19106 USA				44866	Biochemistry & Molecular Biology; Biophysics
4-alpha-glucanotransferase; D-enzyme; germination; Starch degradation	STARCH DEGRADATION; ALPHA-GLUCOSIDASE; 4-ALPHA-GLUCANOTRANSFERASE; PURIFICATION; TRANSPORT; POTATO; LEAVES	TAYLOR & FRANCIS LTD	ABINGDON	2-4 PARK SQUARE, MILTON PARK, ABINGDON OR14 4RN, OXON, ENGLAND				44743	Biotechnology & Applied Microbiology; Food Science & Technology
aminoacyl-tRNA synthetase; cytonuclear coevolution; flowering plant; subcellular targeting; Sileneae	PLASTID RIBOSOMAL-PROTEINS; COMPENSATORY EVOLUTION; CYTONUCLEAR INTERACTIONS; S SUBUNIT; MITOCHONDRIAL; GENE; IDENTIFICATION; ORIGIN; ORGANIZATION; CHLOROPLAST	OXFORD UNIV PRESS	OXFORD	GREAT CLARENDON ST, OXFORD OX2 6DP, ENGLAND	38808	2023	15		Evolutionary Biology; Genetics & Heredity
De novo transcriptome assembly; RNA-seq; Non-model organisms; Transcriptome annotation; Differential expression analysis; Reproducible software; High-performance computing	WORKFLOW; ALIGNMENT; COVERAGE; TOOLS	BMC	LONDON	CAMPUS, 4 CRINAN ST, LONDON N1 9XW, ENGLAND	38078	2023	24		Biochemistry & Molecular Biology; Biotechnology & Applied Microbiology; Mathematical & Computational Biology
	ESCHERICHIA-COLI; SHIGA TOXINS; ASPARTIC-ACID; RAPID IDENTIFICATION; 2 SUBTYPES; OUTBREAK; PROTEINS; CLEAVAGE; O145	WILEY	HOBOKEN	111 RIVER ST, HOBOKEN 07030-5774, NJ USA	11018	2023	37		Biochemistry & Molecular Biology; Chemistry; Spectroscopy
Phytophthora; Pythium; Lagenidium giganteum; miRNA; sRNA; transposons; RNA silencing; biocontrol	WEB SERVER; ARGONAUTE; PREDICTION; SOFTWARE; MICRORNA; GENES; INVOLVEMENT; RESISTANCE; STRAWBERRY; INFECTION	FRONTIERS MEDIA SA	LAUSANNE	AVENUE DU TRIBUNAL FEDERAL 34, LAUSANNE, CH-1015, SWITZERLAND	45352	2023	14		Microbiology
plant pathogenic fungus; hybrid assembly; repetitive DNA; repeat-induced point mutation (RIP); dispensable chromosomes	DE-NOVO IDENTIFICATION; SEQUENCE; GENE; PATHOGENS; ARCHITECTURE; ANTHRACNOSE; ASSOCIATION; KARYOTYPES; RESISTANCE; EVOLUTION	FRONTIERS MEDIA SA	LAUSANNE	AVENUE DU TRIBUNAL FEDERAL 34, LAUSANNE, CH-1015, SWITZERLAND	44986	2023	14		Microbiology
Seleno-methylselenocysteine; Selenocysteine; S-Adenosylmethionine; Bacillus subtilis	ADENOSYL-L-METHIONINE; CYSTEINE METABOLISM; EXTRACELLULAR PRODUCTION; YEAST; SELENOMETHIONINE; ACCUMULATION; EXPRESSION; PROTEINS; METHYLTRANSFERASES; TOXICITY	SPRINGER	NEW YORK	ONE NEW YORK PLAZA, SUITE 4600, NEW YORK, NY, UNITED STATES	MAY	2023	107	44986	Biotechnology & Applied Microbiology
plastid; non-green plastid; transit peptide; protein import; protein translocation; proteomics	INNER ENVELOPE MEMBRANE; CHLOROPLAST PRECURSOR PROTEINS; TRANSIT PEPTIDE; GENE-TRANSFER; OUTER ENVELOPE; GTP-BINDING; ENDOSYMBIOTIC ORGANELLES; TRANSMEMBRANE DOMAIN; INTERMEMBRANE SPACE; PREPROTEIN RECEPTOR	FRONTIERS MEDIA SA	LAUSANNE	AVENUE DU TRIBUNAL FEDERAL 34, LAUSANNE, CH-1015, SWITZERLAND	42430	2023	14		Genetics & Heredity
mitochondrial evolution; mitosome; mikrocytids; Paramikrocytos canceri; Ascetosporea; rhizaria; protists; parasites	MITOCHONDRION-RELATED ORGANELLES; PROTEIN; ALIGNMENT; SEQUENCE; LOCALIZATION; ANNOTATION; PREDICTION; EUKARYOTE; EVOLUTION; SELECTION	OXFORD UNIV PRESS	OXFORD	GREAT CLARENDON ST, OXFORD OX2 6DP, ENGLAND	37681	2023	15		Evolutionary Biology; Genetics & Heredity
fungal pathogen; secretory proteins; CAZymes; effectors	EFFECTOR PROTEINS; VIRULENCE; GENES; PREDICTION; TOPOLOGY; FAMILIES; RESOURCE	MDPI	BASEL	ST ALBAN-ANLAGE 66, CH-4052 BASEL, SWITZERLAND	MAR	2023	9		Microbiology; Mycology
iron; mitochondria; mitochondrial carrier family; mitoferrin; cucumber	METAL TRANSPORTER; GENE FAMILY; MITOCHONDRIAL; YEAST; EXPRESSION; PROTEIN; LOCALIZATION; PREDICTION; RESPONSES; ATNRAMP3	MDPI	BASEL	ST ALBAN-ANLAGE 66, CH-4052 BASEL, SWITZERLAND	MAR	2023	24		Biochemistry & Molecular Biology; Chemistry
	CELL MORPHOGENESIS; MITOCHONDRIAL-DNA; GLOBAL ANALYSIS; BLOOD-STREAM; LIFE-CYCLE; LOCALIZATION; CYTOSKELETON; MOTILITY; COMPLEX; COORDINATION	NATURE PORTFOLIO	BERLIN	HEIDELBERGER PLATZ 3, BERLIN, 14197, GERMANY	MAR	2023	8	44958	Microbiology
Hevea brasiliensis; Linalool; Methyl jasmonate; Terpene synthase; Wounding	GENE-EXPRESSION; FLORAL SCENT; BIOSYNTHESIS; DEFENSE; RESISTANCE; TOMATO; TIME; (E)-BETA-OCIMENE; ACCUMULATION; VOLATILES	ELSEVIER GMBH	MUNICH	HACKERBRUCKE 6, 80335 MUNICH, GERMANY	MAR	2023	282	44958	Plant Sciences
biocontrol; Clonostachys; mycoparasitism; small secreted cysteine-rich proteins; effector; CFEM proteins; antagonism; secretome	PROTEINACEOUS ELICITOR SM1; DOMAIN-CONTAINING PROTEIN; NEMATODE-TRAPPING FUNGUS; BIOLOGICAL-CONTROL; BOTRYTIS-CINEREA; SYSTEMIC RESISTANCE; TRICHODERMA-ATROVIRIDE; FUNCTIONAL-ANALYSIS; HYDROPHOBIN GENE; ROSEA	FRONTIERS MEDIA SA	LAUSANNE	AVENUE DU TRIBUNAL FEDERAL 34, LAUSANNE, CH-1015, SWITZERLAND	42401	2023	14		Microbiology
	LIGHT-HARVESTING COMPLEX; PHOTOSYSTEM-I SUPERCOMPLEX; CRYSTAL-STRUCTURE; ANTENNA COMPLEX; GREEN; CHLOROPHYLLS; FLUORESCENCE; EXCITATION; RESOLUTION; SPECTRA	NATURE PORTFOLIO	BERLIN	HEIDELBERGER PLATZ 3, BERLIN, 14197, GERMANY	42036	2023	14		Science & Technology - Other Topics
	BIFUNCTIONAL ENZYME MNMC; BACTERIAL-TRANSFER-RNA; BACILLUS-SUBTILIS; POSTTRANSCRIPTIONAL MODIFICATIONS; PROTEINS MNME; BIOSYNTHESIS; ANTICODON; 2-THIOURIDINE; CODON; TRANSLATION	OXFORD UNIV PRESS	OXFORD	GREAT CLARENDON ST, OXFORD OX2 6DP, ENGLAND	46784	2023	51	44958	Biochemistry & Molecular Biology
Salvia fruticosa Mill; Salvia pomifera L; Copy number variation; Digital PCR; Gene expression; Monoterpenes; Alpha-thujone; Beta-thujone; Camphor; 8-cineole	ESSENTIAL OILS; BIOSYNTHESIS; EXPRESSION; ACID; ANTIOXIDANT; COLLECTION; EXTRACTION; EVOLUTION; GENEBANK; FAMILY	ELSEVIER FRANCE-EDITIONS SCIENTIFIQUES MEDICALES ELSEVIER	ISSY-LES-MOULINEAUX	65 RUE CAMILLE DESMOULINS, CS50083, 92442 ISSY-LES-MOULINEAUX, FRANCE	MAR	2023	196	44958	Plant Sciences
microsporidia; unknown proteins; computational annotation; protein function prediction	MULTIPLE SEQUENCE ALIGNMENT; FAMILY CLASSIFICATION; GENOME; PREDICTION; DOMAIN; IDENTIFICATION; RECOGNITION; PROTEASOME; EVOLUTION; DATABASE	MDPI	BASEL	ST ALBAN-ANLAGE 66, CH-4052 BASEL, SWITZERLAND	FEB	2023	24		Biochemistry & Molecular Biology; Chemistry
diatom; Phaeodactylum tricornutum; lipase; transcriptomics; nitrogen starvation	TRIACYLGLYCEROL LIPASE; LIPID-ACCUMULATION; GENE; PROTEIN; CARBON; NITROGEN; PATATIN; OVEREXPRESSION; DEPRIVATION; CATABOLISM	MDPI	BASEL	ST ALBAN-ANLAGE 66, CH-4052 BASEL, SWITZERLAND	FEB	2023	21		Pharmacology & Pharmacy
circadian clock; magnesium transport; CNNM; transporter proteins; Ostreococcus tauri	TRANSPORTERS	MDPI	BASEL	ST ALBAN-ANLAGE 66, CH-4052 BASEL, SWITZERLAND	FEB	2023	24		Biochemistry & Molecular Biology; Chemistry
Cercospora leaf spot; Effectors; Gene annotation; Genome assembly; Plant pathogens; Sesame	FUNCTIONAL ANNOTATION; PROTEIN; PREDICTION; PHYLOGENY; TOOL; L.	SPRINGER HEIDELBERG	HEIDELBERG	TIERGARTENSTRASSE 17, D-69121 HEIDELBERG, GERMANY	FEB	2023	13		Biotechnology & Applied Microbiology
barley; endosperm; grain; maternal; ovule; pectin; seed	SEED SIZE; CARPEL SIZE; OVARY SIZE; EMBRYO SAC; PECTIN; WEIGHT; GROWTH; WHEAT; RICE; DYNAMICS	WILEY	HOBOKEN	111 RIVER ST, HOBOKEN 07030-5774, NJ USA	MAR	2023	237	44927	Plant Sciences
alga; gracilis; Euglena; glycoproteins; glycans	ORIGIN	OXFORD UNIV PRESS	OXFORD	GREAT CLARENDON ST, OXFORD OX2 6DP, ENGLAND	42736	2023	370		Microbiology
	OXIDATIVE STRESS; REACTIVE OXYGEN; OXIDIZED PROTEIN; TARGETING SIGNALS; HIGH-THROUGHPUT; HYDROLASE APEH; PATENS; MOSS; IDENTIFICATION; EVOLUTION	NATURE PORTFOLIO	BERLIN	HEIDELBERGER PLATZ 3, BERLIN, 14197, GERMANY	42736	2023	6		Life Sciences & Biomedicine - Other Topics; Science & Technology - Other Topics
abiotic stress; activation function; deep learning; web-server; mobile application	DROUGHT; APPROXIMATION; INVERSE	FRONTIERS MEDIA SA	LAUSANNE	AVENUE DU TRIBUNAL FEDERAL 34, LAUSANNE, CH-1015, SWITZERLAND	40909	2023	13		Plant Sciences
Microalgae; Upstream processing; Environmental factors; Systems biology; Genome-scale metabolic model	FLUX BALANCE ANALYSIS; SUBCELLULAR-LOCALIZATION PREDICTION; METABOLIC NETWORK RECONSTRUCTION; LIGHT-INTENSITY; LIPID-ACCUMULATION; BIOFUEL PRODUCTION; PATHWAY ANALYSIS; GROWTH; MODEL; TEMPERATURE	ELSEVIER	AMSTERDAM	RADARWEG 29, 1043 NX AMSTERDAM, NETHERLANDS	JAN	2023	69	44927	Biotechnology & Applied Microbiology
	LABEL-FREE QUANTIFICATION; HORIZONTAL GENE-TRANSFER; CELL-DIVISION; DIVERSE BACTERIA; GENOME EVOLUTION; SINGLE DYNAMIN; BASAL BODY; PROTEIN; STRIGOMONAS; TRYPANOSOMATIDS	CELL PRESS	CAMBRIDGE	50 HAMPSHIRE ST, FLOOR 5, CAMBRIDGE, MA 02139 USA	39814	2023	33		Biochemistry & Molecular Biology; Life Sciences & Biomedicine - Other Topics; Cell Biology
apicomplexans; organelle evolution; plastids; parasites; reductive evolution	RNA-SEQ; GENOMES; TOXOPLASMA; HYPERLOPIT; APICOPLAST; TOOL	OXFORD UNIV PRESS	OXFORD	GREAT CLARENDON ST, OXFORD OX2 6DP, ENGLAND	37987	2023	40		Biochemistry & Molecular Biology; Evolutionary Biology; Genetics & Heredity
Signal peptide; human interferon-gamma; bioinformatics; E; coli; OmpC; PhoE; AnsB	ESCHERICHIA-COLI; EXTRACELLULAR PRODUCTION; PICHIA-PASTORIS; PROTEIN; CELL; EXPRESSION; TRANSLOCATION; OPTIMIZATION; THERAPY; CULTURE	BENTHAM SCIENCE PUBL LTD	SHARJAH	EXECUTIVE STE Y-2, PO BOX 7917, SAIF ZONE, 1200 BR SHARJAH, U ARAB EMIRATES		2023	20		Pharmacology & Pharmacy
Tuberculosis; Mycobacterium tuberculosis; Multi-epitope vaccine; Antigenicity; Immunogenicity; Immuno-informatics; Immune cell receptors; Adjuvant	MHC CLASS-I; PEPTIDE VACCINE; DENDRITIC CELLS; WEB SERVER; PREDICTION; ANTIGEN; ENSEMBLE; AFFINITY; VIRUS; IDENTIFICATION	ELSEVIER	AMSTERDAM	RADARWEG 29, 1043 NX AMSTERDAM, NETHERLANDS		2023	21		Biochemistry & Molecular Biology; Biotechnology & Applied Microbiology
lipoxygenase gene family; angiosperms; purifying selection	MULTIPLE SEQUENCE ALIGNMENT; INTERACTIVE TREE; IDENTIFICATION; SPECIFICITY; ANNOTATION; DISPLAY; FAMILY	MDPI	BASEL	ST ALBAN-ANLAGE 66, CH-4052 BASEL, SWITZERLAND	JAN	2023	12		Plant Sciences
Sub-cellular localization; Sub-peroxisomal localization; Sub-mithocondrial localization; Peroxisomal-targeting-signal; Peroxisome	SUBCELLULAR-LOCALIZATION; PREDICTION; ENZYME	ELSEVIER	AMSTERDAM	RADARWEG 29, 1043 NX AMSTERDAM, NETHERLANDS		2023	21		Biochemistry & Molecular Biology; Biotechnology & Applied Microbiology
proline-specific peptidases; dipeptidyl peptidase 4; transcriptomic analysis; Tenebrionidae insects; gliadin hydrolysis	FIBROBLAST ACTIVATION PROTEIN; PROLYLCARBOXYPEPTIDASE ANGIOTENSINASE-C; MOLECULAR CHARACTERIZATION; SUBSTRATE-SPECIFICITY; DIGESTIVE PROTEINASES; TISSUE DISTRIBUTION; MOLITOR COLEOPTERA; CRYSTAL-STRUCTURE; STORAGE PROTEINS; COLD TOLERANCE	MDPI	BASEL	ST ALBAN-ANLAGE 66, CH-4052 BASEL, SWITZERLAND	JAN	2023	24		Biochemistry & Molecular Biology; Chemistry
Brown rot pathogen; Monilinia genome; Postharvest disease; Fungal secretome; Virulence factors; Phylogenetics	1ST REPORT; PHYLOGENETIC ANALYSIS; FRUCTICOLA; PREDICTION; PROTEIN; APPLE; GENE; INFECTION; EVOLUTION; ENZYMES	ELSEVIER	AMSTERDAM	RADARWEG 29, 1043 NX AMSTERDAM, NETHERLANDS	JAN	2023	195		Agriculture; Food Science & Technology
AlphaFold2; Disulfides; Metal ligand; Plants; Cysteine; Redox proteomics	END RULE PATHWAY; REDOX REGULATION; STREPTOPHYTE ALGAE; BONDS; PROTEINS; COMPLEXITY; EFFICIENT; RESOURCE; DOMAINS; ORIGIN	ELSEVIER SCIENCE INC	NEW YORK	STE 800, 230 PARK AVE, NEW YORK, NY 10169 USA	JAN	2023	194	44896	Biochemistry & Molecular Biology; Endocrinology & Metabolism
	GATEWAY-COMPATIBLE VECTORS; TRANSCRIPTION FACTOR; PHOSPHOLIPASE-D; PHOSPHATE STARVATION; PLANT; ACID; GENES; PHR1; ACCUMULATION; METABOLISM	OXFORD UNIV PRESS INC	CARY	JOURNALS DEPT, 2001 EVANS RD, CARY, NC 27513 USA	37257	2023	191	44835	Plant Sciences
Light harvesting; Photosystem I; Fluorescence; Absorption; Spectroscopy	LIGHT-HARVESTING COMPLEX; TIME-RESOLVED FLUORESCENCE; ENERGY-TRANSFER DYNAMICS; CHLOROPHYLL-A FLUORESCENCE; PSI-LHCI; CHLAMYDOMONAS-REINHARDTII; TRANSFER PATHWAYS; FUNCTIONAL-ORGANIZATION; ARABIDOPSIS-THALIANA; ANTENNA ARRANGEMENT	SPRINGER	DORDRECHT	VAN GODEWIJCKSTRAAT 30, 3311 GZ DORDRECHT, NETHERLANDS	JAN	2023	155	44835	Plant Sciences
Arabidopsis thaliana; chloroplast; mass spectrometry; post-translational modifications; proteoform; singlet oxygen; top-down proteomics; transit peptide	INTEGRAL MEMBRANE-PROTEINS; MASS-SPECTROMETRY; POSTTRANSLATIONAL MODIFICATIONS; LOCALIZATION; COMPLEX; PHOSPHORYLATION; IDENTIFICATION; PROTEOFORMS; INTERFACE; SUBUNIT	WILEY	HOBOKEN	111 RIVER ST, HOBOKEN 07030-5774, NJ USA	FEB	2023	23	44835	Biochemistry & Molecular Biology
Carbonic anhydrase; Gyrodactylus salaris; kinetics; anion inhibitors; sulphamic acid	PATHOGENS CANDIDA-ALBICANS; CRYPTOCOCCUS-NEOFORMANS; SACCHAROMYCES-CEREVISIAE; CLASS ENZYMES; ISOZYME-II; ALPHA; IDENTIFICATION; ACTIVATION; SELECTION; ALIGNMENT	TAYLOR & FRANCIS LTD	ABINGDON	2-4 PARK SQUARE, MILTON PARK, ABINGDON OR14 4RN, OXON, ENGLAND	11658	2022	37		Biochemistry & Molecular Biology; Pharmacology & Pharmacy
Mushrooms; Traditional medicines; Fungal immunomodulatory proteins (FIPs); Motifs; Bioactive peptides; Diseases	FIP-VVO; CLONING; SERVER; LIMITS	SPRINGER	NEW YORK	ONE NEW YORK PLAZA, SUITE 4600, NEW YORK, NY, UNITED STATES	46357	2022	12		Biotechnology & Applied Microbiology
	RETROGRADE TRANSPORT; COMPLEX; DIFFERENTIATION; SECRETION; ENDOSOMES; REVEALS; PROLIFERATION; DESMOSOMES; MEMBRANE; POLARITY	CELL PRESS	CAMBRIDGE	50 HAMPSHIRE ST, FLOOR 5, CAMBRIDGE, MA 02139 USA	43800	2022	57		Cell Biology; Developmental Biology
	PROTEIN IMPORT; TRICHOMONAS-VAGINALIS; FEFE HYDROGENASE; HYDROGENOSOMES; PREDICTION; MEMBRANE; SEQUENCE; CLUSTER; COMPARTMENTALIZATION; PEROXISOMES	CELL PRESS	CAMBRIDGE	50 HAMPSHIRE ST, FLOOR 5, CAMBRIDGE, MA 02139 USA	38687	2022	32		Biochemistry & Molecular Biology; Life Sciences & Biomedicine - Other Topics; Cell Biology
protists; mitochondria; peroxisomes; chemocline; anoxia; benthic foraminifera; Santa Barbara Basin	SANTA-BARBARA BASIN; GLYOXYLATE CYCLE; BENTHIC FORAMINIFERA; ALTERNATIVE OXIDASE; TARGETING SIGNAL; PROTEIN-SEQUENCE; DENITRIFICATION; ADAPTATION; SEDIMENTS; DATABASE	FRONTIERS MEDIA SA	LAUSANNE	AVENUE DU TRIBUNAL FEDERAL 34, LAUSANNE, CH-1015, SWITZERLAND	37591	2022	9		Environmental Sciences & Ecology; Marine & Freshwater Biology
venoms; toxins; transcriptomics; hemolytic; symbiosis; Anthozoa; clownfish; Entacmaea; Stichodactyla; Heteractis	GLAND TRANSCRIPTOMICS; GENE-EXPRESSION; PROTEIN TOXINS; SYMBIOSIS; PEPTIDE; FISH; GENERATION; ACTINIARIA; PROTEOMICS; DIVERSITY	MDPI	BASEL	ST ALBAN-ANLAGE 66, CH-4052 BASEL, SWITZERLAND	DEC	2022	20		Pharmacology & Pharmacy
adjuvant; anticancer peptide; antigen-presenting cell; antimicrobial peptide; artificial intelligence; biofilm; immunotherapy; immune checkpoint; PDL-1 inhibitor; vaccination	PERSIAN-GULF; ANTIOXIDANT PEPTIDE; INTERFERON-GAMMA; ACTIVE PEPTIDES; WEB SERVER; 1ST REPORT; IFN-GAMMA; INTERLEUKIN-4; DELIVERY; DRUG	MDPI	BASEL	ST ALBAN-ANLAGE 66, CH-4052 BASEL, SWITZERLAND	DEC	2022	20		Pharmacology & Pharmacy
MBW complex; anthocyanin synthesis; phenylpropanoid pathway; seed color; in silico	MYB TRANSCRIPTION FACTORS; FUNCTIONAL GENOMICS; FAMILY; EVOLUTION; PATHWAY; COMPLEX; ROLES; DIVERSIFICATION; ACCUMULATION; REGULATOR	MDPI	BASEL	ST ALBAN-ANLAGE 66, CH-4052 BASEL, SWITZERLAND	DEC	2022	11		Plant Sciences
Xylanases; Magnaporthe oryzae; Chloroplast targeting peptide; Pathogenesis; Rice blast disease	WALL-DEGRADING ENZYMES; CELL-WALL; SACCHAROMYCES-CEREVISIAE; FUSARIUM-GRAMINEARUM; GENES REVEALS; XYLANASE; EXPRESSION; EXCHANGE; YEAST; IDENTIFICATION	SPRINGER	NEW YORK	ONE NEW YORK PLAZA, SUITE 4600, NEW YORK, NY, UNITED STATES	DEC	2022	15		Agriculture
	CELL-ADHESION MOLECULES; TISSUE; BROWN; MICE; PHENOTYPE; PROTEIN; LOCI	NATURE PORTFOLIO	BERLIN	HEIDELBERGER PLATZ 3, BERLIN, 14197, GERMANY	45962	2022	13		Science & Technology - Other Topics
	KINETOPLAST DNA; PROTEIN STRUCTURES; INTRACELLULAR PH; REPLICATION; SEQUENCE; REVEALS; LOCALIZATION; DIFFERENCE; MAGNESIUM; DATABASE	AMER CHEMICAL SOC	WASHINGTON	1155 16TH ST, NW, WASHINGTON, DC 20036 USA	39052	2022	61	44866	Biochemistry & Molecular Biology
	PROTEIN IMPORT; IN-VIVO; UBIQUITYLATION TARGETS; ENDOPLASMIC-RETICULUM; ACYL-COENZYME; ARABIDOPSIS; DEGRADATION; PROTEASOME; MEMBRANE; DATABASE	AMER ASSOC ADVANCEMENT SCIENCE	WASHINGTON	1200 NEW YORK AVE, NW, WASHINGTON, DC 20005 USA	42675	2022	8		Science & Technology - Other Topics
Redox; Hydra; TGR; Regeneration	MAMMALIAN THIOREDOXIN; SELENOCYSTEINE; MITOCHONDRIAL; BIOLOGY; SYSTEM	ACADEMIC PRESS INC ELSEVIER SCIENCE	SAN DIEGO	525 B ST, STE 1900, SAN DIEGO, CA 92101-4495 USA	11658	2022	637	44866	Biochemistry & Molecular Biology; Biophysics
Candida auris; T-cell epitope; epitope prediction; positive selection; evolution; immune-informatics	COMBINED TRANSMEMBRANE TOPOLOGY; SIGNAL PEPTIDE PREDICTION; AMINO-ACID SITES; T-CELL EPITOPES; FUNGAL VACCINES; SUBCELLULAR-LOCALIZATION; PROTEIN; IDENTIFICATION; TUBERCULOSIS; PROTECTION	FRONTIERS MEDIA SA	LAUSANNE	AVENUE DU TRIBUNAL FEDERAL 34, LAUSANNE, CH-1015, SWITZERLAND	37926	2022	9		General & Internal Medicine
coevolution; mitochondria; mitonuclear interactions; nuclear compensation	CYTOCHROME-C-OXIDASE; COMPENSATORY EVOLUTION; MUTATION ACCUMULATION; PHYLOGENETIC ANALYSIS; ADAPTIVE EVOLUTION; MITOCHONDRIAL-DNA; ENERGY-METABOLISM; ENCODED SUBUNITS; HYBRID BREAKDOWN; GENE-EXPRESSION	OXFORD UNIV PRESS	OXFORD	GREAT CLARENDON ST, OXFORD OX2 6DP, ENGLAND	37926	2022	39		Biochemistry & Molecular Biology; Evolutionary Biology; Genetics & Heredity
fungal effectors; effector interactions; effector biology; effectoromics; plant disease	CLADOSPORIUM-FULVUM; PATHOGEN EFFECTORS; PLANT IMMUNITY; TRIGGERED IMMUNITY; LACCARIA-BICOLOR; PHYTOPATHOGEN EFFECTORS; HYPERSENSITIVE RESPONSE; DISEASE SUSCEPTIBILITY; PHYTOPHTHORA-INFESTANS; SECONDARY METABOLITES	MDPI	BASEL	ST ALBAN-ANLAGE 66, CH-4052 BASEL, SWITZERLAND	NOV	2022	23		Biochemistry & Molecular Biology; Chemistry
coumarins biosynthesis; Escherichia coli; heterologous production; umbelliferone; scopoletin; esculetin; p-coumaroyl-CoA 2 '-hydroxylase; prenyltransferase; marmesin synthase; psoralen synthase	MOLECULAR-CLONING; SYNTHETIC BIOLOGY; CAFFEIC ACID; COUMARIN; PRENYLTRANSFERASE; BIOSYNTHESIS; EXPRESSION; SCOPOLETIN; TYROSINE; THERAPY	MDPI	BASEL	ST ALBAN-ANLAGE 66, CH-4052 BASEL, SWITZERLAND	NOV	2022	27		Biochemistry & Molecular Biology; Chemistry
	VARIANT CALL FORMAT; STEM RUST; PLANT-PATHOGENS; READ ALIGNMENT; R-PACKAGE; ANNOTATION; RESISTANCE; EFFECTORS; LINKAGE; FUNGUS	NATURE PORTFOLIO	BERLIN	HEIDELBERGER PLATZ 3, BERLIN, 14197, GERMANY	44470	2022	13		Science & Technology - Other Topics
in silico studies; Protein Structural Analysis; serine carboxypeptidase; cathepsin A-like protein; Naegleria fowleri	PROTECTIVE PROTEIN; CATHEPSIN; PREDICTION; DATABASE; COMPLEX; DOMAIN; VISUALIZATION; RECOGNITION; ACTIVATION; INHIBITORS	MDPI	BASEL	ST ALBAN-ANLAGE 66, CH-4052 BASEL, SWITZERLAND	OCT	2022	23		Biochemistry & Molecular Biology; Chemistry
gene losses; genome reduction; Hyalogonium; Hyalomonas; loss of photosynthesis; nonphotosynthetic algae; plastid genome; Polytoma; Polytomella	PLASTID GENOME; RIBOSOMAL-RNA; ATP SYNTHASE; EVOLUTION; PLANTS; GENES; ALGAE	JOHN WILEY & SONS LTD	CHICHESTER	THE ATRIUM, SOUTHERN GATE, CHICHESTER PO19 8SQ, W SUSSEX, ENGLAND	OCT	2022	6		Plant Sciences
recombinant protein; transport signal peptide; plant expression system	RETICULUM-DERIVED COMPARTMENTS; ENDOPLASMIC-RETICULUM; TRANSGENIC TOBACCO; ESCHERICHIA-COLI; TRANSIT PEPTIDES; NICOTIANA-BENTHAMIANA; TARGETING PEPTIDES; FUNCTIONAL-ORGANIZATION; POLYPEPTIDE FUSIONS; SECRETORY PATHWAY	MDPI	BASEL	ST ALBAN-ANLAGE 66, CH-4052 BASEL, SWITZERLAND	OCT	2022	11		Plant Sciences
Yarrowia lipolytica; Lipid; Fatty-acid-binding protein; Fatty-acid transport; Secretion	ALKANE-ASSIMILATING YEAST; SIGNAL PEPTIDES; GENES; CLONING; BIOEMULSIFIER; PURIFICATION; MECHANISMS; EXPRESSION; CLEAVAGE; OXIDASES	BMC	LONDON	CAMPUS, 4 CRINAN ST, LONDON N1 9XW, ENGLAND	37165	2022	21		Biotechnology & Applied Microbiology
Carbonic anhydrase; inorganic carbon utilization; macroalgae; Neopyropia yezoensis; subcellular localization	COMPLEX-I; CHLAMYDOMONAS-REINHARDTII; ACTIVE-SITE; ALPHA; PHOTOSYNTHESIS; CHLOROPLAST; GROWTH; GENE; ACQUISITION; MECHANISMS	WILEY	HOBOKEN	111 RIVER ST, HOBOKEN 07030-5774, NJ USA	OCT	2022	58		Plant Sciences; Marine & Freshwater Biology
Antioxidants; Sponges; Evolution; Reactive oxygen species (ROS); Metazoans; Redox; Genomics; Signalling	INTRINSICALLY DISORDERED REGIONS; FAMILY NADPH OXIDASES; REACTIVE OXYGEN; SUPEROXIDE-DISMUTASE; HYDROGEN-PEROXIDE; NOX ENZYMES; OXIDATIVE STRESS; EVOLUTION; BIOLOGY; ACTIVATION	BMC	LONDON	CAMPUS, 4 CRINAN ST, LONDON N1 9XW, ENGLAND	11202	2022	20		Life Sciences & Biomedicine - Other Topics
Cryptococcus neoformans; autophagy; calcium signaling; opportunistic fungi; pathogenesis	SACCHAROMYCES-CEREVISIAE; VIRULENCE FACTORS; GALLERIA-MELLONELLA; IMMUNE-RESPONSE; CA2+ TOLERANCE; CALCINEURIN; CASCADE; AUTOPHAGOSOME; MELANIZATION; PATHOGENESIS	AMER SOC MICROBIOLOGY	WASHINGTON	1752 N ST NW, WASHINGTON, DC 20036-2904 USA	46296	2022	13	44805	Microbiology
plastid ribosomal protein; chloroplast; albino seedling; Arabidopsis; rice; intron splicing; embryo development	EMBRYO DEVELOPMENT; ARABIDOPSIS-THALIANA; GENE-EXPRESSION; KNOCK-OUT; CHLOROPLAST; PHOTOSYNTHESIS; TRANSLATION; TOBACCO; SYSTEM; IDENTIFICATION	FRONTIERS MEDIA SA	LAUSANNE	AVENUE DU TRIBUNAL FEDERAL 34, LAUSANNE, CH-1015, SWITZERLAND	45170	2022	13		Plant Sciences
	AMINO-ACID REPEATS; TRINUCLEOTIDE REPEAT; TANDEM REPEATS; POLYALANINE; EVOLUTION; POLYGLUTAMINE; CONFORMATION; HOMOREPEATS; AGGREGATION; GLUTAMINE	OXFORD UNIV PRESS	OXFORD	GREAT CLARENDON ST, OXFORD OX2 6DP, ENGLAND	11597	2022	38	44805	Biochemistry & Molecular Biology; Biotechnology & Applied Microbiology; Computer Science; Mathematical & Computational Biology; Mathematics
S; pneumoniae; PspC; PhtD; PsaA; PepO; Protein-based vaccine; Toll-like receptor (TLR) agonist	PNEUMOCOCCAL SURFACE ADHESIN; NASOPHARYNGEAL CARRIAGE; IMMUNE-RESPONSES; RATIONAL DESIGN; FUSION PROTEIN; PHT PROTEINS; PSAA; PREDICTION; ANTIBODIES; PROTECTION	BMC	LONDON	CAMPUS, 4 CRINAN ST, LONDON N1 9XW, ENGLAND	38231	2022	20		Research & Experimental Medicine
LC-MS; top-down proteomics; bottom-up proteomics; terminomics; HUNTER; data analysis; N-termini; proteoforms; proteolysis; orbitrap	POSITIONAL PROTEOMICS; MASS-SPECTROMETRY; PROTEASE CLEAVAGE; PROTEOFORMS; IDENTIFICATION; PHASE; PROTEINS; MOBILITY; BONDS; TAG	AMER CHEMICAL SOC	WASHINGTON	1155 16TH ST, NW, WASHINGTON, DC 20036 USA	37500	2022	21		Biochemistry & Molecular Biology
heat shock protein 20; maize; abiotic stress; yeast-one-hybrid	STRESS; EXPRESSION; TOLERANCE; LOCALIZATION; ENVIRONMENT; RICE	MDPI	BASEL	ST ALBAN-ANLAGE 66, CH-4052 BASEL, SWITZERLAND	SEP	2022	12		Life Sciences & Biomedicine - Other Topics; Microbiology
actin; biomineralization; calcium oxalate; crystalloplastids; profilin; transvacuolar strands	CALCIUM-OXALATE CRYSTALS; ESCULENTA L. SCHOTT.; ARABIDOPSIS-THALIANA; ACTIN CYTOSKELETON; DIEFFENBACHIA-SEGUINE; VACUOLAR MEMBRANE; YUCCA-TORREYI; ASCORBIC-ACID; IDIOBLASTS; COLOCASIA	JOHN WILEY & SONS LTD	CHICHESTER	THE ATRIUM, SOUTHERN GATE, CHICHESTER PO19 8SQ, W SUSSEX, ENGLAND	SEP	2022	6		Plant Sciences
chloroplast; endoplasmic reticulum; fatty acid transport; microalgae; oil production	ARTIFICIAL MICRORNAS; LIPID TRAFFICKING; TRIACYLGLYCEROL; ACCUMULATION; ORGANIZATION; INSIGHTS; METABOLISM; REVEALS; NETWORK; GROWTH	FRONTIERS MEDIA SA	LAUSANNE	AVENUE DU TRIBUNAL FEDERAL 34, LAUSANNE, CH-1015, SWITZERLAND	11171	2022	9		Biochemistry & Molecular Biology
algae; carbonic anhydrase; fusion protein; haptophytes; mitochondria; plastids	MARINE DIATOM; LOCALIZATION; EXPRESSION; GENOME; ENZYME; TOOL	WILEY	HOBOKEN	111 RIVER ST, HOBOKEN 07030-5774, NJ USA	DEC	2022	596	44774	Biochemistry & Molecular Biology; Biophysics; Cell Biology
Acid phosphatase; cell wall remodeling proteins; OsPHR2; pathogen-related proteins; Pi-starvation signaling; rice; secreted protein	ACID-PHOSPHATASE; TRANSCRIPTION FACTOR; ARABIDOPSIS; HOMEOSTASIS; STRESS; IDENTIFICATION; MICRORNA399; SIGNALS; FAMILY; PLANTS	OXFORD UNIV PRESS	OXFORD	GREAT CLARENDON ST, OXFORD OX2 6DP, ENGLAND	37561	2022	73	44774	Plant Sciences
	TRIASSIC STEM-TURTLE; EVOLUTION; EPIMERASE; DISCOVERY; TOPOLOGY	PUBLIC LIBRARY SCIENCE	SAN FRANCISCO	1160 BATTERY STREET, STE 100, SAN FRANCISCO, CA 94111 USA	43313	2022	17		Science & Technology - Other Topics
Sorghum; bHLH; TT8; Seed coat; Flavonoids; Germination	MULTIPLE SEQUENCE ALIGNMENT; SUBCELLULAR-LOCALIZATION; EXPRESSION; PREDICTION; BIOSYNTHESIS; ACCUMULATION; GERMINATION; HOMOLOGY; TTG1; MYB	SPRINGER HEIDELBERG	HEIDELBERG	TIERGARTENSTRASSE 17, D-69121 HEIDELBERG, GERMANY	DEC	2022	65	44774	Plant Sciences
variable lipoprotein hemagglutin; immune evasion; bioinformatics; avian mycoplasmosis; M; gallisepticum	SECONDARY STRUCTURE PREDICTION; INNATE IMMUNE-SYSTEM; SUBCELLULAR-LOCALIZATION; ANTIGENIC VARIATION; PMGA; STRAIN; GENE; PATHOGENESIS; AGALACTIAE; MECHANISM	FRONTIERS MEDIA SA	LAUSANNE	AVENUE DU TRIBUNAL FEDERAL 34, LAUSANNE, CH-1015, SWITZERLAND	38200	2022	9		Veterinary Sciences
Amino acid metabolism; barley (Hordeum vulgare L; ); HvNAM1; leaf senescence; lipid metabolism; molecular chaperone; nitrogen remobilization; photo-oxidative stress; protease; transcription factor	PROTEIN-CONTENT LOCUS; HORDEUM-VULGARE CHROMOSOME-6; GRAIN PROTEIN; CYSTEINE PROTEASE; GENES; WHEAT; CELL; IDENTIFICATION; METABOLISM; FAMILY	OXFORD UNIV PRESS	OXFORD	GREAT CLARENDON ST, OXFORD OX2 6DP, ENGLAND	37561	2022	73	44774	Plant Sciences
Carica papaya; Cis-elements; Monodehydroascorbate reductase; Promoter analysis; Isoforms	AGROBACTERIUM-MEDIATED TRANSFORMATION; DOSAGE COMPENSATION; REGULATORY ELEMENTS; GENE-EXPRESSION; FLORAL DIP; TRANSCRIPTION; ANNOTATION; POLLEN; ANTHER; VISUALIZATION	SPRINGER	NEW YORK	ONE NEW YORK PLAZA, SUITE 4600, NEW YORK, NY, UNITED STATES	DEC	2022	35	44774	Plant Sciences; Reproductive Biology
Brassica napus; authentic response regulators; comparative studies; cytokinin; gene expression pattern	HISTIDINE PHOSPHOTRANSFER PROTEINS; PHOSPHORELAY SIGNAL-TRANSDUCTION; CYTOKININ; DUPLICATION; ARR10; IDENTIFICATION; EXPRESSION; ELEMENTS; ROLES; PERCEPTION	MDPI	BASEL	ST ALBAN-ANLAGE 66, CH-4052 BASEL, SWITZERLAND	AUG	2022	13		Genetics & Heredity
Agave; Chloroplast; Retro-anterograde communication	GENE-EXPRESSION; DYW DOMAIN; ARABIDOPSIS; RNA; GENOME; BIOGENESIS; ACCUMULATION; TRANSLATION; ENCODES; PHOTOSYNTHESIS	BMC	LONDON	CAMPUS, 4 CRINAN ST, LONDON N1 9XW, ENGLAND	43647	2022	22		Plant Sciences
endoplasmic reticulum; protein targeting; protein translocation; signal peptides; Sec61 complex; human cells; siRNA-mediated depletion of single targeting or transport components; label-free quantitative proteomics in combination with differential protein abundance anlysis	TAIL-ANCHORED PROTEIN; ENDOPLASMIC-RETICULUM MEMBRANE; RECOGNITION PARTICLE; MESSENGER-RNA; CONDUCTING CHANNEL; RIBOSOME-BINDING; BOUND RIBOSOMES; HONEYBEE PREPROMELITTIN; PHOSPHOLIPID-BILAYER; SEQUENCE ORIENTATION	FRONTIERS MEDIA SA	LAUSANNE	AVENUE DU TRIBUNAL FEDERAL 34, LAUSANNE, CH-1015, SWITZERLAND	40725	2022	13		Physiology
Beauveria bassiana; gene expression pattern; gene function; infection process; network topology	VIRULENCE FACTOR; BIOSYNTHESIS; DEFENSE	WILEY	HOBOKEN	111 RIVER ST, HOBOKEN 07030-5774, NJ USA	OCT	2022	62	44743	Microbiology
root growth; plant lectin; transcriptomics; Zea mays; Euonymus europaeus lectin; calreticulin; jacalin; malectin	GLUCOSIDASE-AGGREGATING FACTOR; GENOME-WIDE IDENTIFICATION; QUALITY-CONTROL; PROTEIN; DOMAIN; DATABASE; ELONGATION; EXPRESSION; PREDICTION; KINASES	MDPI	BASEL	ST ALBAN-ANLAGE 66, CH-4052 BASEL, SWITZERLAND	JUL	2022	11		Plant Sciences
abiotic stress; biotic stress; development; evolutionary; expression; EXT motif; PERK	GENE; EXPRESSION; MULTIPLE; GROWTH	MDPI	BASEL	ST ALBAN-ANLAGE 66, CH-4052 BASEL, SWITZERLAND	JUL	2022	12		Life Sciences & Biomedicine - Other Topics; Microbiology
	NAD4 MESSENGER-RNA; PLANT MITOCHONDRIAL; COMPLEX I; ARABIDOPSIS-THALIANA; GENE; RESTORER; TERMINI; TRANSCRIPTS; BIOGENESIS; METABOLISM	OXFORD UNIV PRESS INC	CARY	JOURNALS DEPT, 2001 EVANS RD, CARY, NC 27513 USA	47331	2022	190	44713	Plant Sciences
	CRYO-EM; ALIGNMENT; SELECTIVITY; ALGORITHMS; NUCLEOTIDE; MEMBRANE; PROGRAM; CALCIUM; SYSTEM; FTIR	NATURE PORTFOLIO	BERLIN	HEIDELBERGER PLATZ 3, BERLIN, 14197, GERMANY	JUN	2022	29	44713	Biochemistry & Molecular Biology; Biophysics; Cell Biology
effector biology; effector detector vector; Nicotiana benthamiana; pEDV6; plant immunity; Pseudomonas fluorescens EtHAn; sugarcane smut	DE-NOVO IDENTIFICATION; TRIGGERED IMMUNITY; SUGARCANE SMUT; III EFFECTORS; HOST TARGET; ARABIDOPSIS; RECEPTOR; RIN4; XANTHOMONAS; RECOGNITION	AMER PHYTOPATHOLOGICAL SOC	ST PAUL	3340 PILOT KNOB ROAD, ST PAUL, MN 55121 USA	JUL	2022	112	44713	Plant Sciences
Photosynthesis; Calvin-Benson-Bassham cycle; Carbon fixation; Aldolase; Enzyme; Structure; Functional classification; Post-translational modifications; Redox	FRUCTOSE BISPHOSPHATE ALDOLASE; CYTOPLASMIC ENZYMES; PROTEINS; SUBSTRATE; CLEAVAGE; BINDING; PHOTOSYNTHESIS; SPECIFICITY; PREDICTION; COMPLEX	ACADEMIC PRESS INC ELSEVIER SCIENCE	SAN DIEGO	525 B ST, STE 1900, SAN DIEGO, CA 92101-4495 USA	SEP	2022	214	44713	Biochemistry & Molecular Biology; Biophysics; Cell Biology
Avocado; Browning; Enzymatic activity; Polyphenol oxidase; PPO gene	BIOCHEMICAL-PROPERTIES; CATECHOL OXIDASE; EXPRESSION; MESOCARP; PURIFICATION; TYROSINASE; VARIETIES; PROTEINS; RESOURCE; MUSHROOM	SPRINGER	NEW YORK	ONE NEW YORK PLAZA, SUITE 4600, NEW YORK, NY, UNITED STATES	AUG	2022	16	44713	Biotechnology & Applied Microbiology; Plant Sciences
transmission ratio distortion; pollen killer; poison-antidote; structural variation; Arabidopsis thaliana	ORYZA-SATIVA L.; HYBRID STERILITY; GENETIC INCOMPATIBILITIES; GEOGRAPHIC-DISTRIBUTION; EVOLUTIONARY DYNAMICS; PROTEIN; COMPLEX; COLOCALIZATION; DISTORTION; CONFLICTS	GENETICS SOCIETY AMERICA	BETHESDA	9650 ROCKVILLE AVE, BETHESDA, MD 20814 USA	11140	2022	221	44713	Genetics & Heredity
	SMALL-ANGLE SCATTERING; WEB SERVER; MACROMOLECULES; PROTEINS; PROGRAM; MASS	CELL PRESS	CAMBRIDGE	50 HAMPSHIRE ST, FLOOR 5, CAMBRIDGE, MA 02139 USA	37408	2022	30	44713	Biochemistry & Molecular Biology; Biophysics; Cell Biology
miRNA; Small RNA sequencing; R; solani; precursor miRNA; pentatricopeptide; chloroplast necrosis; rice	RICE SHEATH BLIGHT; REPEAT PROTEINS; MESSENGER-RNAS; HAIRPIN PRECURSORS; PLANT; GENE; EXPRESSION; MITOCHONDRIAL; RESISTANCE; STRESS	FRONTIERS MEDIA SA	LAUSANNE	AVENUE DU TRIBUNAL FEDERAL 34, LAUSANNE, CH-1015, SWITZERLAND	11079	2022	13		Genetics & Heredity
Capsaicinoids; Capsaicin; Chilli pepper; Capsicum; Fatty acids; Nonanoic acid; TRPV1 agonist; Yeast; Vanillylamine; N-Acyltransferase; CoA-ligase; Whole-cell bioconversion	PUNGENT PRINCIPLE; ESCHERICHIA-COLI; ACID; CAPSICUM; GENES; SYNTHASE; TRANSFORMATION; BIOSYNTHESIS; TYRAMINE; REVEALS	BMC	LONDON	CAMPUS, 4 CRINAN ST, LONDON N1 9XW, ENGLAND	46874	2022	21		Biotechnology & Applied Microbiology
	PARASITICA VAR. NICOTIANAE; GENOME-WIDE ANALYSIS; EFFECTOR PROTEINS; DATE PALM; LOCALIZATION; RESISTANCE; GENES; CHROMOSOMES; ELICITOR; DOMAIN	PUBLIC LIBRARY SCIENCE	SAN FRANCISCO	1160 BATTERY STREET, STE 100, SAN FRANCISCO, CA 94111 USA	46143	2022	17		Science & Technology - Other Topics
Creatine kinase; Enzyme kinetics; Perkinsozoa; Phosphagen kinases; Protein evolution; Protista; Quaternary structure	2-DOMAIN ARGININE KINASE; AMINO-ACID-SEQUENCE; GUANIDINOACETATE METHYLTRANSFERASE; TAUROCYAMINE KINASE; PHOSPHOCREATINE SHUTTLE; SUBSTRATE-SPECIFICITY; QUATERNARY STRUCTURE; GLYCOCYAMINE KINASE; CRYSTAL-STRUCTURES; PERKINSUS-MARINUS	ELSEVIER SCIENCE INC	NEW YORK	STE 800, 230 PARK AVE, NEW YORK, NY 10169 USA	OCT-DEC	2022	262	44682	Biochemistry & Molecular Biology; Zoology
Caviomonadidae; caviomonads; codon reassignment; Fornicata; hydrogenosome; mitochondrial evolution; mitosome	MITOCHONDRIAL REMNANT; ULTRASTRUCTURE; DIPLOMONADS; ALIGNMENT; PARASITE; DIVERSIFICATION; CARPEDIEMONAS; EVOLUTION; RELATIVES	FRONTIERS MEDIA SA	LAUSANNE	AVENUE DU TRIBUNAL FEDERAL 34, LAUSANNE, CH-1015, SWITZERLAND	43586	2022	13		Microbiology
	PENTATRICOPEPTIDE REPEAT PROTEINS; COENZYME-A REDUCTASE; ALTERNATIVE OXIDASE; GENETIC-CODE; DNA; EVOLUTION; SEQUENCE; ANIMALS; DISEASE	CELL PRESS	CAMBRIDGE	50 HAMPSHIRE ST, FLOOR 5, CAMBRIDGE, MA 02139 USA	43952	2022	25	44682	Science & Technology - Other Topics
flower fragrance; GC-MS analysis; Hosta; terpene synthase	BIOSYNTHESIS; DIVERSITY; METABOLISM; EXPRESSION; FAMILY	MDPI	BASEL	ST ALBAN-ANLAGE 66, CH-4052 BASEL, SWITZERLAND	MAY	2022	8		Agriculture
		OXFORD UNIV PRESS	OXFORD	GREAT CLARENDON ST, OXFORD OX2 6DP, ENGLAND	38534	2022	50	44652	Biochemistry & Molecular Biology
Microalgae; Tetraselmis; Starch; Gene expression; Nitrogen	CHLAMYDOMONAS-REINHARDTII; NANNOCHLOROPSIS-GADITANA; LIPID-ACCUMULATION; NORMALIZATION; EXPRESSION; GENES; SUBCORDIFORMIS; TRANSCRIPTOME; INSIGHTS; REVEALS	ELSEVIER SCI LTD	OXFORD	THE BOULEVARD, LANGFORD LANE, KIDLINGTON, OXFORD OX5 1GB, OXON, ENGLAND	JUN	2022	354	44652	Agriculture; Biotechnology & Applied Microbiology; Energy & Fuels
cDNA library; competitive fitness; gametogenesis; gene truncations; meiosis; mitochondria	ALTERNATIVE POLYADENYLATION; TRANSCRIPT ARCHITECTURE; TRANSLATIONAL CONTROL; ENRICHMENT ANALYSIS; RNA EXPRESSION; CELL-CYCLE; MEIOSIS; SPORULATION; VISUALIZATION; SEGREGATION	GENETICS SOCIETY AMERICA	BETHESDA	9650 ROCKVILLE AVE, BETHESDA, MD 20814 USA	11444	2022	221	44652	Genetics & Heredity
stress physiology; small heat shock proteins; molecular evolution; alpha crystallin domain (ACD); dimeric architecture; earthworms; polychaetes; leeches	ALPHA-CRYSTALLIN; GENE FAMILY; EXPRESSION; DOMAIN; STRESS; LOCALIZATION; PREDICTION; IDENTIFICATION; SUPERFAMILY; DUPLICATION	FRONTIERS MEDIA SA	LAUSANNE	AVENUE DU TRIBUNAL FEDERAL 34, LAUSANNE, CH-1015, SWITZERLAND	41365	2022	13		Physiology
LC; MS; MS; method development; peptidomics; sample preparation; short open reading frame; sORF-encode peptides	HIDDEN MARKOV MODEL; PROTEIN INTERACTIONS; SAMPLE PREPARATION; LIVING CELLS; SMALL ORFS; BOTTOM-UP; TRANSLATION; RNA; DISCOVERY; REVEALS	WILEY	HOBOKEN	111 RIVER ST, HOBOKEN 07030-5774, NJ USA	AUG	2022	22	44652	Biochemistry & Molecular Biology
	NUCLEAR-RNA DECAY; DIFFERENTIAL EXPRESSION ANALYSIS; DEFENSE RESPONSES; ARABIDOPSIS-THALIANA; RECEPTOR KINASE; INNATE IMMUNITY; JASMONIC ACID; SIGNALING CASCADE; MPK4 ACTIVATION; CO-REPRESSOR	OXFORD UNIV PRESS INC	CARY	JOURNALS DEPT, 2001 EVANS RD, CARY, NC 27513 USA	38169	2022	34	44652	Biochemistry & Molecular Biology; Plant Sciences; Cell Biology
neuropeptide; nesfatin; phoenixin; choanoflagellate; sponge; ctenophore	PROTEIN-COUPLED RECEPTOR; MULTIPLE SEQUENCE ALIGNMENT; FOOD-INTAKE; PHOENIXIN; PEPTIDE; NESFATIN-1; EVOLUTION; BEHAVIOR; IDENTIFICATION; NUCLEOBINDIN	OXFORD UNIV PRESS	OXFORD	GREAT CLARENDON ST, OXFORD OX2 6DP, ENGLAND	40269	2022	39		Biochemistry & Molecular Biology; Evolutionary Biology; Genetics & Heredity
	NUTRIENT LIMITATION; GENE-EXPRESSION; THALASSIOSIRA-WEISSFLOGII; SALT-STRESS; GROWTH; METABOLISM; PLANTS; CARBON; PHYTOPLANKTON; ENVIRONMENTS	SPRINGERNATURE	LONDON	CAMPUS, 4 CRINAN ST, LONDON, N1 9XW, ENGLAND	JUL	2022	16	44652	Environmental Sciences & Ecology; Microbiology
cell wall; cell wall protein; early divergent plant; flowering plant; green lineage; proteomics	GERMIN-LIKE PROTEINS; BRACHYPODIUM-DISTACHYON; EXTRACELLULAR VESICLES; SECRETED PROTEINS; MASS-SPECTROMETRY; ARABIDOPSIS; IDENTIFICATION; PEPTIDE; METABOLISM; DATABASE	MDPI	BASEL	ST ALBAN-ANLAGE 66, CH-4052 BASEL, SWITZERLAND	APR	2022	23		Biochemistry & Molecular Biology; Chemistry
mass spectrometry; mitoproteome; multicellularity; parasite; photosynthesis; plastid; protist	CYCLIC ELECTRON FLOW; PROTEIN IMPORT; SUBCELLULAR-LOCALIZATION; EVOLUTION; ARABIDOPSIS; GENOME; DIVERSIFICATION; PHOTOSYNTHESIS; CHLOROPLASTS; BIOGENESIS	WILEY	HOBOKEN	111 RIVER ST, HOBOKEN 07030-5774, NJ USA	MAY	2022	44	44621	Biochemistry & Molecular Biology; Life Sciences & Biomedicine - Other Topics
Chlamydomonadales; GC content; G-quadruplex; Green algae; Mitochondrial genome; Non-photosynthetic algae; Plastid genome; Repeat expansion	MULTIPLE SEQUENCE ALIGNMENT; REDUCTIVE EVOLUTION; ATP-SYNTHASE; MITOCHONDRIAL GENOME; PLASTID GENOME; RNA GENES; ORGANIZATION; CHLOROPHYTA; POLYTOMA; DNA	BMC	LONDON	CAMPUS, 4 CRINAN ST, LONDON N1 9XW, ENGLAND	42795	2022	20		Life Sciences & Biomedicine - Other Topics
adaptation; glutamine synthetase; new gene classification; nitrogen metabolism; phylogeny; plant evolution	NITROGEN ASSIMILATION; GENOME SEQUENCE; SCOTS PINE; GENES; EXPRESSION; ARABIDOPSIS; INHIBITION; METABOLISM; GYMNOSPERM; ALIGNMENT	WILEY	HOBOKEN	111 RIVER ST, HOBOKEN 07030-5774, NJ USA	MAY	2022	110	44621	Plant Sciences
Effector proteins; Fungi; Plant-fungi interaction; Virulence; Plant disease	SMALL SECRETED PROTEIN; E3 UBIQUITIN LIGASE; MAGNAPORTHE-ORYZAE; ZYMOSEPTORIA-TRITICI; CO-IMMUNOPRECIPITATION; FUSARIUM-GRAMINEARUM; NUCLEAR-LOCALIZATION; FUNCTIONAL GENOMICS; CANDIDATE EFFECTOR; TRIGGERED IMMUNITY	ELSEVIER	AMSTERDAM	RADARWEG 29, 1043 NX AMSTERDAM, NETHERLANDS	37012	2022	206	44621	Biochemistry & Molecular Biology; Chemistry; Polymer Science
superoxide dismutase; potato; AlphaFold; heat stress; salicylic acid	PEROXISOMAL TARGETING SIGNAL-1; OXIDATIVE STRESS; HEAT TOLERANCE; EVOLUTION; GROWTH; ARABIDOPSIS; PREDICTION; RESPONSES; PLANTS; THERMOTOLERANCE	MDPI	BASEL	ST ALBAN-ANLAGE 66, CH-4052 BASEL, SWITZERLAND	MAR	2022	11		Biochemistry & Molecular Biology; Pharmacology & Pharmacy; Food Science & Technology
Pelomyxa; Mitochondrion-related organelle; Hydrogenosome; Anaerobic peroxisome; Anaerobiosis; FeS cluster assembly; Single-cell genomics	PROTEIN IMPORT; RNA-SEQ; ALIGNMENT; EVOLUTION; MECHANISM; SYSTEM; ORIGIN; DEHYDROGENASES; ORGANELLES; EUKARYOTE	BMC	LONDON	CAMPUS, 4 CRINAN ST, LONDON N1 9XW, ENGLAND	36951	2022	20		Life Sciences & Biomedicine - Other Topics
	PROTEOMIC ANALYSIS; LABEL-FREE; PROTEIN; MEMBRANE; ANTIBODY; QUANTIFICATION; IDENTIFICATION; BIOGENESIS; REVOLUTION; KNOWLEDGE	NATURE PORTFOLIO	BERLIN	HEIDELBERGER PLATZ 3, BERLIN, 14197, GERMANY	46784	2022	12		Science & Technology - Other Topics
	CELL-SPECIFIC EXPRESSION; PATHWAY-SPECIFIC ENZYME; MOLECULAR-CLONING; CRYSTAL-STRUCTURE; DIAMINE OXIDASE; METHYLPUTRESCINE OXIDASE; SUBSTRATE-SPECIFICITY; PHALAENOPSIS ORCHIDS; HANSENULA-POLYMORPHA; SYNTHASE	OXFORD UNIV PRESS INC	CARY	JOURNALS DEPT, 2001 EVANS RD, CARY, NC 27513 USA	39873	2022	34	44593	Biochemistry & Molecular Biology; Plant Sciences; Cell Biology
Coevolution; Cytochrome b6/f; Plastid-nuclear incompatibilities; Ribosome; Plastome; Reproductive isolation; Silene nutans	CYTOPLASMIC MALE-STERILITY; PHYLOGENETIC ANALYSIS; PLANT MITOCHONDRIAL; RELAXED SELECTION; CHLOROPLAST; GENOMES; GENES; RATES; COEVOLUTION; INHERITANCE	ACADEMIC PRESS INC ELSEVIER SCIENCE	SAN DIEGO	525 B ST, STE 1900, SAN DIEGO, CA 92101-4495 USA	APR	2022	169	44593	Biochemistry & Molecular Biology; Evolutionary Biology; Genetics & Heredity
branched-chain amino acid transaminase; alpha-isopropyl-malate synthase; leucine; basal fungus; Mortierella; feedback inhibition	ALPHA-ISOPROPYLMALATE SYNTHASE; AMINO-ACID; MYCOBACTERIUM-TUBERCULOSIS; BIOSYNTHETIC-PATHWAY; HUMAN MITOCHONDRIAL; FUNCTIONAL-ANALYSIS; GENE; DIVERSIFICATION; FUNGI; LEU3	MDPI	BASEL	ST ALBAN-ANLAGE 66, CH-4052 BASEL, SWITZERLAND	FEB	2022	8		Microbiology; Mycology
chloroplast-targeting pathways; chloroplast outer membrane proteome; signal anchored protein; tail anchored protein; beta-barrel protein; beta-signal; chloroplast transit peptide; TOC complex; AKR2; OEP80	PLASTID TRANSIT PEPTIDES; BETA-BARREL PROTEINS; IMPORT RECEPTOR; PREPROTEIN RECEPTOR; TRANSMEMBRANE DOMAIN; ARABIDOPSIS-THALIANA; PRECURSOR PROTEINS; ENVELOPE MEMBRANE; DISTINCT PATHWAYS; ANCHORED PROTEINS	MDPI	BASEL	ST ALBAN-ANLAGE 66, CH-4052 BASEL, SWITZERLAND	FEB	2022	23		Biochemistry & Molecular Biology; Chemistry
selenocysteine; circadian clock; selenoproteome; selenium; cellular rhythms	OSTREOCOCCUS-TAURI; EUKARYOTE; PROTEIN; CLOCKS; COMPONENTS; REDOX	MDPI	BASEL	ST ALBAN-ANLAGE 66, CH-4052 BASEL, SWITZERLAND	FEB	2022	11		Cell Biology
Genome; Transcriptome; Biological control; Ladybird; Novius; Novius pumilus; Prey adaptation	GENE-EXPRESSION; HOST-PLANT; ALIGNMENT; BEETLE; RNA; TRANSCRIPTOME; EVOLUTIONARY; SEQUENCE; INSECTS; LARVAE	BMC	LONDON	CAMPUS, 4 CRINAN ST, LONDON N1 9XW, ENGLAND	11324	2022	23		Biotechnology & Applied Microbiology; Genetics & Heredity
	BINDING-PROTEIN; BCL-2-ASSOCIATED ATHANOGENE; ENDOPLASMIC-RETICULUM; CELL-DEATH; ARABIDOPSIS; PREDICTION; IDENTIFICATION; TOLERANCE; TRANSPORT; SYSTEM	NATURE PORTFOLIO	BERLIN	HEIDELBERGER PLATZ 3, BERLIN, 14197, GERMANY	40909	2022	12		Science & Technology - Other Topics
translation initiation site; ribosome profiling; N-terminal proteomics; N-terminal acetylation; Arabidopsis thaliana; alternative translation initiation; chloroplast transit peptide; riboproteogenomics	ALTERNATIVE TRANSLATION INITIATION; PROTEOMICS; METHIONINE; LANDSCAPE; SITES; EXPRESSION; ABUNDANCE; REVEALS; SYSTEM; CELLS	FRONTIERS MEDIA SA	LAUSANNE	AVENUE DU TRIBUNAL FEDERAL 34, LAUSANNE, CH-1015, SWITZERLAND	38718	2022	12		Plant Sciences
	METABOLIC PATHWAYS; PREDICTION; SYSTEMS; MODEL	OXFORD UNIV PRESS INC	CARY	JOURNALS DEPT, 2001 EVANS RD, CARY, NC 27513 USA	38353	2022	9		Plant Sciences; Genetics & Heredity; Agriculture
Proteases; apicomplexan; database; Post-translational modification; prodomain; parasite	PROTEOLYTIC-ENZYMES; BINDING-SITES; ACTIVE-SITE; IDENTIFICATION; INHIBITORS; VIRULENCE; DATABASE; EXPRESSION; PREDICTION; PEPTIDES	BENTHAM SCIENCE PUBL LTD	SHARJAH	EXECUTIVE STE Y-2, PO BOX 7917, SAIF ZONE, 1200 BR SHARJAH, U ARAB EMIRATES		2022	17		Biochemistry & Molecular Biology; Mathematical & Computational Biology
plant viruses; plant-virus interaction; plum pox virus; potyvirus; proteases	TURNIP-MOSAIC-VIRUS; TOBACCO ETCH POTYVIRUS; PLUM-POX-VIRUS; MOUTH-DISEASE VIRUS; MUTATIONAL ANALYSIS; NICOTIANA-BENTHAMIANA; INTERNAL CLEAVAGE; HELPER-COMPONENT; NLA PROTEASE; AMINO-ACID	AMER SOC MICROBIOLOGY	WASHINGTON	1752 N ST NW, WASHINGTON, DC 20036-2904 USA	JAN	2022	96		Virology
Wheat; lysin motif containing protein; evolution; expression pattern	PLANT INNATE IMMUNITY; RECEPTOR-LIKE-KINASE; CHITIN PERCEPTION; TRANSMEMBRANE PROTEIN; CERK1; PEPTIDOGLYCAN; SYMBIOSIS	TECH SCIENCE PRESS	HENDERSON	871 CORONADO CENTER DR, SUTE 200, HENDERSON, NV 89052 USA		2022	91		Plant Sciences
Nematode; Parasitism; Sodium calcium exchanger; Sodium calcium potassium exchanger; NCX; NCKX; NCLX	NA+/CA2+ EXCHANGER; SIGNALING MACHINERY; FUNCTIONAL REGIONS; CRYSTAL-STRUCTURE; NA/CA EXCHANGE; CA2+ SENSOR; NCX1; PHYLOGENIES; PROTEINS; ISOFORMS	ELSEVIER	AMSTERDAM	RADARWEG 29, 1043 NX AMSTERDAM, NETHERLANDS	38384	2022	810	44531	Genetics & Heredity
abiotic stress; microRNA; omics; stress sensing; stress signalling; subcellular proteomics	ARABIDOPSIS; PROTEIN; PLANT; RNA; DNA; IDENTIFICATION; TRANSLOCATION; LOCALIZATION; TRAFFICKING; TRANSLATION	WILEY	HOBOKEN	111 RIVER ST, HOBOKEN 07030-5774, NJ USA	FEB	2022	45	44531	Plant Sciences
mitochondria; mitochondrial ribosome; mitochondrial targeting signal; targeting; translocation	M-AAA PROTEASE; MITORIBOSOMAL PROTEINS; OUTER-MEMBRANE; NUCLEAR GENES; AMINO-ACID; YEAST; SUBUNIT; IMPORT; ORIGIN; EVOLUTION	WILEY	HOBOKEN	111 RIVER ST, HOBOKEN 07030-5774, NJ USA	37987	2022	41	44501	Biochemistry & Molecular Biology; Cell Biology
Complex I; Gamma carbonic anhydrase; Gene expression; Mitochondrial processing protease; Mitochondrial respiratory complexes; Oxidative phosphorylation proteins; Structural modeling; Viscum album	ELECTRON-TRANSPORT CHAIN; CYTOCHROME-C-OXIDASE; ALTERNATIVE OXIDASE; SUCCINATE-DEHYDROGENASE; CARBONIC-ANHYDRASES; NUCLEAR GENES; PLANT; ARABIDOPSIS; EVOLUTION; ANNOTATION	ELSEVIER SCI LTD	OXFORD	THE BOULEVARD, LANGFORD LANE, KIDLINGTON, OXFORD OX5 1GB, OXON, ENGLAND	JAN	2022	62	44501	Cell Biology; Genetics & Heredity
cold adaptation; heat stress; metabolism; psychrophile; transcriptome	HEAT-SHOCK PROTEINS; GENE-EXPRESSION; MOLECULAR CHAPERONES; COLD-ACCLIMATION; ALPHA-TOCOPHEROL; THERMAL-STRESS; ADAPTATION; TOLERANCE; RAUDENSIS; YEAST	WILEY	HOBOKEN	111 RIVER ST, HOBOKEN 07030-5774, NJ USA	JAN	2022	45	44501	Plant Sciences
Amino acid recovery; Arabidopsis; organelles; peptide processing; prolyl aminopeptidase; proline; protein import; proteolysis	CHLOROPLAST TRANSIT PEPTIDES; BIOCHEMICAL-CHARACTERIZATION; TRANSCRIPTION INITIATION; SUBSTRATE RECOGNITION; FLOWERING TIME; GENE ENCODES; PROTEIN; MITOCHONDRIA; DEGRADATION; DROUGHT	OXFORD UNIV PRESS	OXFORD	GREAT CLARENDON ST, OXFORD OX2 6DP, ENGLAND	JAN	2022	73	44409	Plant Sciences
Chlorophyll fluorescence; drought; genome-wide association study; natural variation; photosynthesis; sorghum	QUANTITATIVE TRAIT LOCI; CHLOROPHYLL FLUORESCENCE PARAMETERS; HELIANTHUS-ANNUUS L.; GAS-EXCHANGE RATES; COLD-TOLERANCE; PHOTOSYSTEM-II; GRAIN-SORGHUM; STAY-GREEN; TRANSPIRATION RATIO; ELECTRON-TRANSPORT	OXFORD UNIV PRESS	OXFORD	GREAT CLARENDON ST, OXFORD OX2 6DP, ENGLAND	11658	2021	73	44562	Plant Sciences
Tick; Rhipicephalus haemaphysaloides; Ecdysone receptor; Ultraspiracle; Salivary gland degeneration; Apoptosis	IXODID TICK; ECDYSONE RECEPTOR; NUCLEAR RECEPTORS; GENE-REGULATION; FEMALE TICK; ECR; USP; 20-HYDROXYECDYSONE; HORMONE; DEATH	BMC	LONDON	CAMPUS, 4 CRINAN ST, LONDON N1 9XW, ENGLAND	44166	2021	14		Parasitology; Tropical Medicine
	SUBCELLULAR-LOCALIZATION; PROTEINS; RECONSTRUCTION; ANNOTATION; GENERATION; PREDICTION; EVOLUTION; IMPORT; MAFFT; TOOL	CELL PRESS	CAMBRIDGE	50 HAMPSHIRE ST, FLOOR 5, CAMBRIDGE, MA 02139 USA	44166	2021	31	44531	Biochemistry & Molecular Biology; Life Sciences & Biomedicine - Other Topics; Cell Biology
Endosymbiosis; Gene loss endosymbiotic gene transfer; Mitochondrion; Chloroplast; Organellar genome	PROTEIN IMPORT; MUTATION ACCUMULATION; GENOME EVOLUTION; NUCLEAR GENOMES; PHOTOSYNTHETIC ORGANELLE; CHLOROPLAST GENOMES; DIVERSE BACTERIA; REDOX REGULATION; PLASTID GENOMES; MITOCHONDRIAL	BMC	LONDON	CAMPUS, 4 CRINAN ST, LONDON N1 9XW, ENGLAND	44166	2021	22		Biotechnology & Applied Microbiology; Genetics & Heredity
Trypanosoma cruzi; triatomine; transcriptome; salivary glands; intestine	CHAGAS-DISEASE VECTOR; TRIATOMA-VIRUS; BLOODSUCKING BUG; RNA-SEQ; PANSTRONGYLUS-CHINAI; KISSING BUG; PROLIXUS; HEMIPTERA; PROTEINS; MIDGUT	FRONTIERS MEDIA SA	LAUSANNE	AVENUE DU TRIBUNAL FEDERAL 34, LAUSANNE, CH-1015, SWITZERLAND	43070	2021	11		Immunology; Microbiology
nut gray necrosis (NGN); Fusarium tricinctum species complex; hazelnut (Corylus avellana L; ); genomics; hybrid assembly	GRAY NECROSIS; IDENTIFICATION; DATABASE; TOOL	FRONTIERS MEDIA SA	LAUSANNE	AVENUE DU TRIBUNAL FEDERAL 34, LAUSANNE, CH-1015, SWITZERLAND	42705	2021	12		Plant Sciences
early development; embryo; fertility; female reproductive tract; livestock; proteomics; ruminants; uterus	LEUKEMIA INHIBITORY FACTOR; GENE-EXPRESSION; IN-VITRO; EMBRYO DEVELOPMENT; BEEF HEIFERS; REPRODUCTIVE-TRACT; BOVINE EMBRYOS; CATTLE; GROWTH; FERTILITY	OXFORD UNIV PRESS INC	CARY	JOURNALS DEPT, 2001 EVANS RD, CARY, NC 27513 USA	DEC	2021	105		Reproductive Biology
	COMBINED TRANSMEMBRANE TOPOLOGY; SIGNAL PEPTIDE PREDICTION; III EFFECTORS; TRANSCRIPTION FACTOR; SUBCELLULAR-LOCALIZATION; BACTERIAL WILT; PLANT IMMUNITY; PROTEINS; ARABIDOPSIS; TOMATO	AMER PHYTOPATHOLOGICAL SOC	ST PAUL	3340 PILOT KNOB ROAD, ST PAUL, MN 55121 USA	DEC	2021	111		Plant Sciences
subcellular localization; LEA_4 proteins; seed-expressed; cytoplasmic condensates; heterodimer	EMBRYOGENESIS ABUNDANT PROTEINS; MEDICAGO-TRUNCATULA SEEDS; HEAT-STABLE PROTEOME; DEVELOPMENTAL BIOCHEMISTRY; COTTONSEED EMBRYOGENESIS; ARABIDOPSIS-THALIANA; HELICAL STRUCTURE; WATER-STRESS; GERMINATION; DISORDER	MDPI	BASEL	ST ALBAN-ANLAGE 66, CH-4052 BASEL, SWITZERLAND	DEC	2021	11		Biochemistry & Molecular Biology
	COENZYME-Q; SACCHAROMYCES-CEREVISIAE; 2-HYDROXYBIPHENYL 3-MONOOXYGENASE; GENE; ARABIDOPSIS; YEAST; IDENTIFICATION; METHYLTRANSFERASE; FLAVOPROTEIN; CONSERVATION	AMER ASSOC ADVANCEMENT SCIENCE	WASHINGTON	1200 NEW YORK AVE, NW, WASHINGTON, DC 20005 USA	DEC	2021	7		Science & Technology - Other Topics
Pinus sylvestris L; Antimicrobial peptide; Cloning; Heterological expression; Antifungal and antibacterial activities; Expression pattern	PLANT DEFENSIN; ANTIMICROBIAL PEPTIDES; SELF-INCOMPATIBILITY; ARABIDOPSIS-THALIANA; GENE FAMILY; EXPRESSION; PROTEIN; FUNGAL; GROWTH; ACCUMULATION	SPRINGER	NEW YORK	ONE NEW YORK PLAZA, SUITE 4600, NEW YORK, NY, UNITED STATES	DEC	2021	254		Plant Sciences
	RECEPTOR-LIKE KINASE; LATERAL ROOT; SUBCELLULAR-LOCALIZATION; ANTIMICROBIAL ACTIVITY; EXPRESSION ANALYSIS; REVERSE GENETICS; CLE PEPTIDES; CELL FATE; ARABIDOPSIS; IDENTIFICATION	OXFORD UNIV PRESS INC	CARY	JOURNALS DEPT, 2001 EVANS RD, CARY, NC 27513 USA	DEC	2021	8		Plant Sciences; Genetics & Heredity; Agriculture
	GAS-PHASE CLEAVAGE; TOXIN 2 SUBTYPES; ASPARTIC-ACID; RAPID IDENTIFICATION; BACTERIAL PROTEINS; SHIGA TOXINS; N-TERMINI; TYPHIMURIUM	PUBLIC LIBRARY SCIENCE	SAN FRANCISCO	1160 BATTERY STREET, STE 100, SAN FRANCISCO, CA 94111 USA	47423	2021	16		Science & Technology - Other Topics
Diplonema; Metabolism; Multiomics; Hypoxia; Mitochondrion; Euglenozoa; Adaptation	PROCYCLIC TRYPANOSOMA-BRUCEI; FUMARATE REDUCTASE; SUCCINATE-DEHYDROGENASE; 2-OXOGLUTARATE DECARBOXYLASE; RESPIRATORY-CHAIN; ENERGY-METABOLISM; KREBS CYCLE; GRACILIS; OXYGEN; ACID	BMC	LONDON	CAMPUS, 4 CRINAN ST, LONDON N1 9XW, ENGLAND	45597	2021	19		Life Sciences & Biomedicine - Other Topics
Aquaporins; Transporter; Transcriptomics; Stress; Salinity	MAJOR INTRINSIC PROTEINS; PLANT AQUAPORINS; SUBCELLULAR-LOCALIZATION; FEATURE VISUALIZATION; WATER TRANSPORT; SILICON UPTAKE; ARABIDOPSIS; MECHANISMS; PREDICTION; DEPOSITION	SPRINGER INDIA	NEW DELHI	7TH FLOOR, VIJAYA BUILDING, 17, BARAKHAMBA ROAD, NEW DELHI, 110 001, INDIA	DEC	2021	30	44501	Biochemistry & Molecular Biology; Plant Sciences
Ricinus communis L.; genome-wide identification; RcGPX4; functional analysis; cold tolerance	GENOME-WIDE IDENTIFICATION; ABSCISIC-ACID; EXPRESSION ANALYSIS; STRESS TOLERANCE; TRANSCRIPTION FACTORS; FREEZING TOLERANCE; HYDROGEN-PEROXIDE; SEED-GERMINATION; OXIDATIVE DAMAGE; LOW-TEMPERATURE	FRONTIERS MEDIA SA	LAUSANNE	AVENUE DU TRIBUNAL FEDERAL 34, LAUSANNE, CH-1015, SWITZERLAND	38657	2021	12		Plant Sciences
clubroot; Plasmodiophora brassicae; effectors; pathotype 5X; Brassica napus	METHIONINE SULFOXIDE REDUCTASE; PLANT-PATHOGEN; PHYTOPHTHORA-INFESTANS; ENHANCES RESISTANCE; GENE; PROTEINS; PREDICTION; VIRULENCE; TARGETS; RICE	FRONTIERS MEDIA SA	LAUSANNE	AVENUE DU TRIBUNAL FEDERAL 34, LAUSANNE, CH-1015, SWITZERLAND	37926	2021	12		Microbiology
diatoms; photoprotection; NPQ; Lhcx; xanthophyll cycle; fluorescence	LIGHT-HARVESTING COMPLEX; WATER-WATER CYCLE; DIADINOXANTHIN DE-EPOXIDASE; ALTERNATIVE ELECTRON FLOWS; EXCESS ENERGY-DISSIPATION; PHOTOSYSTEM-II; XANTHOPHYLL CYCLE; CHLOROPHYLL FLUORESCENCE; PSBS PROTEIN; CHLAMYDOMONAS-REINHARDTII	WILEY	HOBOKEN	111 RIVER ST, HOBOKEN 07030-5774, NJ USA	DEC	2021	108	44501	Plant Sciences
	NITRIC-OXIDE SYNTHASE; KAPPA-B-ALPHA; LINE JAWS-II; DENDRITIC CELLS; CYTOKINE SECRETION; BREFELDIN-A; ACTIVATION; INHIBITION; EXPRESSION; LIPOPOLYSACCHARIDE	AMER ASSOC IMMUNOLOGISTS	BETHESDA	9650 ROCKVILLE PIKE, BETHESDA, MD 20814 USA	37196	2021	207		Immunology
beauveriolysin; membrane-attack-complex/perforin (MACPF) protein; pore-forming proteins; entomopathogenic and antagonistic fungi; bioinformatics; ceramide phosphoethanolamine (CPE); lipid binding	PORE-FORMING PROTEIN; MEMBRANE CHOLESTEROL; PREDICTION; TRICHODERMA; OSTREOLYSIN; THROMBOSPONDIN-1; SPHINGOMYELIN; PEPTIDES; MUSHROOM; TOPOLOGY	MDPI	BASEL	ST ALBAN-ANLAGE 66, CH-4052 BASEL, SWITZERLAND	NOV	2021	13		Food Science & Technology; Toxicology
antigen prediction; oocyst-specific antigens; stage-specific serology; toxoplasmosis; source attribution; surfaceome	B-CELL EPITOPES; SPOROZOITE ANTIGENS; PROTEIN TOPOLOGY; CRISPR SCREEN; IGG AVIDITY; LIFE-CYCLE; PREDICTION; PIGS; TRANSMISSION; BRADYZOITES	MDPI	BASEL	ST ALBAN-ANLAGE 66, CH-4052 BASEL, SWITZERLAND	NOV	2021	9		Microbiology
Methyl jasmonate; Flavonoid; Anthocyanin; Fatty acid; Phyto-oxylipin; Lipoxygenase	GENE; ACID; BIOSYNTHESIS; PREHARVEST; PROTEIN; PIGMENTATION; ACTIVATION; EXPRESSION	SPRINGER	NEW YORK	ONE NEW YORK PLAZA, SUITE 4600, NEW YORK, NY, UNITED STATES	NOV	2021	254		Plant Sciences
Protein localization prediction; Computational methods; Review	AMINO-ACID-COMPOSITION; SUBCELLULAR-LOCALIZATION; MITOCHONDRIAL; KERNEL; TRANSLOCATION; PROTEOMICS; FRAMEWORK; DATABASE; NETWORKS; IMPORT	ELSEVIER	AMSTERDAM	RADARWEG 29, 1043 NX AMSTERDAM, NETHERLANDS		2021	19	44470	Biochemistry & Molecular Biology; Biotechnology & Applied Microbiology
Biotroph; Comparative genomics; Effectors; Pathogenicity factors; In silico prediction	CHITIN-TRIGGERED IMMUNITY; PLANT-PATHOGEN EFFECTORS; EXPRESSION ANALYSIS; HOST-RANGE; RNA-SEQ; GENE; ANNOTATION; PREDICTION; VIRULENCE; PURPUREA	BMC	LONDON	CAMPUS, 4 CRINAN ST, LONDON N1 9XW, ENGLAND	46296	2021	22		Biotechnology & Applied Microbiology; Genetics & Heredity
	POLYMORPHIC IMMUNODOMINANT MOLECULE; MHC CLASS-I; LIVER STAGES; SEQUENCE; CLONES; HELPER; IDENTIFICATION; LYMPHOCYTES; VACCINE; PROTEIN	AMER ASSOC IMMUNOLOGISTS	BETHESDA	9650 ROCKVILLE PIKE, BETHESDA, MD 20814 USA	42278	2021	207		Immunology
flavonoid biosynthesis; specialized metabolism; rapeseed; 2-oxoglutarate-dependent dioxygenases; flavanone 3-hydroxylase; bifunctionality; gene family	PHENYLPROPANOID BIOSYNTHESIS; 2-OXOGLUTARATE-DEPENDENT OXYGENASES; DIFFERENTIAL REGULATION; ARABIDOPSIS; TRANSCRIPTION; ACCUMULATION; EXPRESSION; FLAVANONE; EVOLUTION; BIOLOGY	FRONTIERS MEDIA SA	LAUSANNE	AVENUE DU TRIBUNAL FEDERAL 34, LAUSANNE, CH-1015, SWITZERLAND	41548	2021	12		Plant Sciences
U-box; ligase; Camellia; anthracnose; drought	E3 UBIQUITIN LIGASE; U-BOX; ABSCISIC-ACID; RESPONSE ELEMENT; REFERENCE GENOME; PROTEIN; FAMILY; DOMAIN; TRANSCRIPTION; REPEAT	TAYLOR & FRANCIS INC	PHILADELPHIA	530 WALNUT STREET, STE 850, PHILADELPHIA, PA 19106 USA	37591	2021	16	44470	Biochemistry & Molecular Biology; Plant Sciences
	GENOME SEQUENCE; SIGNAL PEPTIDES; VIRULENCE; TOPOLOGY	NATURE PORTFOLIO	BERLIN	HEIDELBERGER PLATZ 3, BERLIN, 14197, GERMANY	38626	2021	11		Science & Technology - Other Topics
	STEADY-STATE CONCENTRATIONS; LYSINE SUCCINYLATION; PROTEIN-PHOSPHORYLATION; SYSTEMATIC IDENTIFICATION; ACTIVE-SITE; ACETYLATION; REVEALS; LON; VISUALIZATION; ORGANIZATION	ELSEVIER	AMSTERDAM	RADARWEG 29, 1043 NX AMSTERDAM, NETHERLANDS	OCT	2021	297		Biochemistry & Molecular Biology
	RIBOSOME PROFILING REVEALS; CIRCADIAN CLOCK; SEQUENCE; TRANSCRIPTION; CHLOROPLAST; OSCILLATORS; TRANSLATION; EUKARYOTE; PROTEINS; INSIGHTS	NATURE PORTFOLIO	BERLIN	HEIDELBERGER PLATZ 3, BERLIN, 14197, GERMANY	11202	2021	4		Life Sciences & Biomedicine - Other Topics; Science & Technology - Other Topics
Cannabis; powdery mildew; fungal disease; susceptibility genes; plant-pathogen interactions; MLO	MULTIPLE SEQUENCE ALIGNMENT; EXPRESSION ANALYSIS; CELL-DEATH; SUBCELLULAR-LOCALIZATION; PHYLOGENETIC ANALYSIS; DEFENSE RESPONSES; PLANT DEFENSE; GLYCINE-MAX; RESISTANCE; IDENTIFICATION	FRONTIERS MEDIA SA	LAUSANNE	AVENUE DU TRIBUNAL FEDERAL 34, LAUSANNE, CH-1015, SWITZERLAND	41518	2021	12		Plant Sciences
terpenoid diversity; terpenoid synthase; promiscuous enzyme; sester-/di-/sesqui-/mono-terpenoids; Colquhounia coccinea var; mollis	GERANYLFARNESYL DIPHOSPHATE SYNTHASE; GLANDULAR TRICHOMES; DITERPENE SYNTHASE; LEUCOSCEPTRUM-CANUM; IDENTIFICATION; BRASSICACEAE; BIOLOGY; FAMILY; HARBOR; GENES	ELSEVIER	AMSTERDAM	RADARWEG 29, 1043 NX AMSTERDAM, NETHERLANDS	41518	2021	2	44440	Biochemistry & Molecular Biology; Plant Sciences
	B-CELL EPITOPES; PROTEIN-STRUCTURE; WEB SERVER; SUBCELLULAR-LOCALIZATION; HELICOBACTER-PYLORI; PREDICTION; DATABASE; PEPTIDES; BINDING; REFINEMENT	NATURE PORTFOLIO	BERLIN	HEIDELBERGER PLATZ 3, BERLIN, 14197, GERMANY	37500	2021	11		Science & Technology - Other Topics
Protein localization; Mechanism study; Deep learning; Experimental benchmark datasets; Web server	ENDOPLASMIC-RETICULUM; TARGETING SEQUENCES; WEB SERVER; MITOCHONDRIAL; SIGNALS; PROTEOMICS; RETENTION; TOPOLOGY; PLANT; TOOL	ELSEVIER	AMSTERDAM	RADARWEG 29, 1043 NX AMSTERDAM, NETHERLANDS		2021	19	44440	Biochemistry & Molecular Biology; Biotechnology & Applied Microbiology
Fusarium oxysporum f. sp. cubense; banana fusarium wilt; secretome; shotgun; effectors; bioinformatics	CARBOHYDRATE-ACTIVE ENZYMES; PREDICTION; PROTEINS; EXPRESSION; VIRULENCE; EFFECTORS; IDENTIFICATION; SEQUENCE; REVEALS; WILT	MDPI	BASEL	ST ALBAN-ANLAGE 66, CH-4052 BASEL, SWITZERLAND	SEP	2021	11		Biochemistry & Molecular Biology
DHX30; translation efficiency; polysomal profiling; mitoribosome; ribosome biogenesis; RNA binding proteins	ATP-CONSUMING PROCESSES; PROTEIN; EXPRESSION; IDENTIFICATION; TRANSCRIPTION; DISCOVERY; P53	MDPI	BASEL	ST ALBAN-ANLAGE 66, CH-4052 BASEL, SWITZERLAND	SEP	2021	13		Oncology
molybdenum cofactor; nitrate reductase; nitrate assimilation; Yarrowia lipolytica; metabolic engineering	PROTEIN; YEAST; GENOME; DNA; TRANSFORMATION; BIOSYNTHESIS; EXPRESSION; PREDICTION; ENZYMES; ACID	OXFORD UNIV PRESS	OXFORD	GREAT CLARENDON ST, OXFORD OX2 6DP, ENGLAND	SEP	2021	21		Biotechnology & Applied Microbiology; Microbiology; Mycology
Toxoplasma gondii; Bradyzoite markers; Immunoinformatics; Immunogenic epitopes	B-CELL EPITOPES; IMMUNE-RESPONSES; DNA VACCINATION; INNATE IMMUNITY; PREDICTION; TACHYZOITES; PROTEOMICS; BIOLOGY; HOST; MICE	ELSEVIER	AMSTERDAM	RADARWEG 29a, 1043 NX AMSTERDAM, NETHERLANDS	NOV	2021	95	44409	Infectious Diseases
C-4 photosynthesis; grasses; maize; malic enzyme; metabolism; proteomic; Setaria	FALSE DISCOVERY RATE; NADP-MALIC ENZYME; BUNDLE-SHEATH; QUANTITATIVE PROTEOMICS; COMPREHENSIVE ANALYSIS; ESCHERICHIA-COLI; ZEA-MAYS; MAIZE; EVOLUTION; PATHWAYS	OXFORD UNIV PRESS	OXFORD	GREAT CLARENDON ST, OXFORD OX2 6DP, ENGLAND	38322	2021	72	44409	Plant Sciences
trypanosomatid protozoan parasites; glycobiology; fucose; glycosyltransferase; chemotherapy	O-GLCNACYLATION; GDP-FUCOSE; AMASTIGOTE VIRULENCE; GENE ENCODES; FATTY-ACID; LIPOPHOSPHOGLYCAN; IDENTIFICATION; PROTEINS; EXPRESSION; GROWTH	NATL ACAD SCIENCES	WASHINGTON	2101 CONSTITUTION AVE NW, WASHINGTON, DC 20418 USA	42948	2021	118		Science & Technology - Other Topics
de novo hybrid assembly; comparative genomic analysis; pathogenicity-related genes; gene family expansion; variant calling	PHYLOGENETIC ANALYSIS; ROOT-ROT; VIRULENCE; PREDICTION; RESISTANCE; MECHANISMS; TOOL	FRONTIERS MEDIA SA	LAUSANNE	AVENUE DU TRIBUNAL FEDERAL 34, LAUSANNE, CH-1015, SWITZERLAND	41487	2021	12		Microbiology
thylakoid lumen; protein; proteomics; photosynthesis	II REACTION-CENTER; TERMINAL PROCESSING PROTEASE; OXYGEN-EVOLUTION SYSTEM; PHOTOSYSTEM-II; CHLOROPLAST LUMEN; D1 PROTEIN; PSBP PROTEIN; COMPLEX; REPAIR; PHOTOINHIBITION	MDPI	BASEL	ST ALBAN-ANLAGE 66, CH-4052 BASEL, SWITZERLAND	AUG	2021	22		Biochemistry & Molecular Biology; Chemistry
Leguminous species; Evolutionary events; Gene specificity; Cellular localization; Sub; neofunctionalization	MONODEHYDROASCORBATE REDUCTASE; ENHANCED TOLERANCE; HYDROGEN-PEROXIDE; LEAF SENESCENCE; EXPRESSION; DROUGHT; ACID; OVEREXPRESSION; DEFENSE; ENZYMES	ELSEVIER	AMSTERDAM	RADARWEG 29, 1043 NX AMSTERDAM, NETHERLANDS	11202	2021	187	44378	Biochemistry & Molecular Biology; Chemistry; Polymer Science
Glutathione reductase; Abiotic stresses; cis-regulatory elements; Genome-wide; Brassica juncea; B; rapa	GENOME-WIDE ANALYSIS; MOLECULAR-CLONING; REGULATORY ELEMENTS; EXPRESSION ANALYSIS; OXIDATIVE STRESS; ABIOTIC STRESS; PLANT; IDENTIFICATION; ARABIDOPSIS; L.	PERGAMON-ELSEVIER SCIENCE LTD	OXFORD	THE BOULEVARD, LANGFORD LANE, KIDLINGTON, OXFORD OX5 1GB, ENGLAND	OCT	2021	190	44378	Plant Sciences; Environmental Sciences & Ecology
	RESEARCH EXPERIENCES; MOUSE MODELS; PREDICTION; CELLS; TOPOLOGY; RESOURCE; ONTOLOGY; KNOCKOUT; PLATFORM; REVEALS	OXFORD UNIV PRESS	OXFORD	GREAT CLARENDON ST, OXFORD OX2 6DP, ENGLAND	46935	2021			Mathematical & Computational Biology
Pyruvate orthophosphate dikinase; Malic enzyme; Photosynthetic rate; Chlorophyll fluorescence; Electron transport rate; Stomatal conductance; Nonphotochemical quenching	NADP-MALIC ENZYME; C-4 PHOTOSYNTHETIC PATHWAY; HIGH-LEVEL EXPRESSION; PHOSPHOENOLPYRUVATE CARBOXYLASE; ORTHOPHOSPHATE DIKINASE; CHLOROPHYLL FLUORESCENCE; OVER-EXPRESSION; CONFERS SALT; PLANTS; MAIZE	ELSEVIER GMBH	MUNICH	HACKERBRUCKE 6, 80335 MUNICH, GERMANY	SEP	2021	264	44378	Plant Sciences
protein trafficking; tweety family; sideroflexin family; YIPF family; cancer prognostic marker; transmembrane protein	MELANOGASTER GENE TWEETY; GOLGI MEMBRANE-PROTEIN; HUMAN HOMOLOG; PREDICTION; TOPOLOGY; CLASSIFICATION; IDENTIFICATION; EXPRESSION; EVOLUTION; SEQUENCE	FRONTIERS MEDIA SA	LAUSANNE	AVENUE DU TRIBUNAL FEDERAL 34, LAUSANNE, CH-1015, SWITZERLAND	43647	2021	9		Cell Biology; Developmental Biology
	RNA-SEQ; GREGARINE APICOMPLEXANS; N. GEN.; GENOME; ORGANELLES; SEQUENCE; DIVERSIFICATION; ULTRASTRUCTURE; RECONSTRUCTION; METABOLISM	CELL PRESS	CAMBRIDGE	50 HAMPSHIRE ST, FLOOR 5, CAMBRIDGE, MA 02139 USA	41091	2021	31	44378	Biochemistry & Molecular Biology; Life Sciences & Biomedicine - Other Topics; Cell Biology
Beetle; Keratin; Feather; Enzyme; Transcriptome	SERINE-PROTEASE; MOLECULAR CHARACTERIZATION; EXPRESSION; ENZYMES; LARVAE; KERATINASES; ANNOTATION; MANAGEMENT; MECHANISM; ECOLOGY	SPRINGER	NEW YORK	ONE NEW YORK PLAZA, SUITE 4600, NEW YORK, NY, UNITED STATES	JUL	2021	105	44378	Biotechnology & Applied Microbiology
Immunoinformatics; TB vaccine; Antigenicity; ESX-2; Human leukocyte antigen (HLA); Citrullination	PREDICTION; PROTEINS; ALIGNMENT; TOPOLOGY; VACCINES; DATABASE; SEARCH	SPRINGER	NEW YORK	ONE NEW YORK PLAZA, SUITE 4600, NEW YORK, NY, UNITED STATES	OCT	2021	73	44378	Genetics & Heredity; Immunology
Malaria; Plasmodium falciparum; In silico analysis; Immunogenic epitopes	CIRCUMSPOROZOITE PROTEIN; ANONYMOUS PROTEIN; MALARIA; VACCINE; IMMUNOINFORMATICS; ANTIGEN; DESIGN; DOMAIN; STAGE; TOXOPLASMA	ELSEVIER	AMSTERDAM	RADARWEG 29, 1043 NX AMSTERDAM, NETHERLANDS	SEP	2021	93	44378	Infectious Diseases
isocitrate dehydrogenase; Phaeodactylum tricornutum; biochemical characterization; enzymology; coenzyme specificity determinants; thermostability	PSYCHROPHILIC BACTERIUM; CRYSTAL-STRUCTURE; CELLULAR DEFENSE; OXIDATIVE DAMAGE; DETERMINANTS; LOCALIZATION; ISOZYMES; NADP(+)	FRONTIERS MEDIA SA	LAUSANNE	AVENUE DU TRIBUNAL FEDERAL 34, LAUSANNE, CH-1015, SWITZERLAND	38534	2021	8		Biochemistry & Molecular Biology
Protein S-glutathionylation; Redox regulation; Land plant evolution; Plastid; Cysteine; Glutathione; Glutaredoxin	ARABIDOPSIS CHLOROPLASTIC GLUTAREDOXIN; PHYSCOMITRELLA-PATENS; S-NITROSYLATION; GLYCERALDEHYDE-3-PHOSPHATE DEHYDROGENASE; POSTTRANSLATIONAL MODIFICATIONS; DISULFIDE EXCHANGE; STRESS TOLERANCE; THIOREDOXIN; LAND; THALIANA	BMC	LONDON	CAMPUS, 4 CRINAN ST, LONDON N1 9XW, ENGLAND	38534	2021	21		Plant Sciences
	GTP CYCLOHYDROLASE-II; AGROBACTERIUM-RHIZOGENES; CONVICINE	NATURE PORTFOLIO	BERLIN	HEIDELBERGER PLATZ 3, BERLIN, 14197, GERMANY	JUL	2021	7	44378	Plant Sciences
Trypanosomatidae; Leishmaniinae; bacterial endosymbiont; genomics; metabolism	INSECT TRYPANOSOMATIDS; SYMBIOTIC BACTERIUM; STRIGOMONAS-CULICIS; CRITHIDIA-DEANEI; EVOLUTION; LEISHMANIA; METABOLISM; PARASITE; EXPRESSION; ALIGNMENT	AMER SOC MICROBIOLOGY	WASHINGTON	1752 N ST NW, WASHINGTON, DC 20036-2904 USA	JUL-AUG	2021	12		Microbiology
deep learning; mitochondria; protein targeting; recurrent neural network; sequence analysis; webservice	TOM70	WALTER DE GRUYTER GMBH	BERLIN	GENTHINER STRASSE 13, D-10785 BERLIN, GERMANY	JUL	2021	402		Biochemistry & Molecular Biology
hydroxytyrosol; phenyl acetaldehyde reductase; olive fruit; phenolic compounds; virgin olive oil; Olea europaea	ACCURATE; PATHWAY; OIL	MDPI	BASEL	ST ALBAN-ANLAGE 66, CH-4052 BASEL, SWITZERLAND	JUL	2021	10		Plant Sciences
Comparative genomics; Group II intron; Horizontal gene transfer; Intracellular gene transfer; Target primed reverse transcription	GROUP-II INTRON; REVERSE-TRANSCRIPTASE ACTIVITY; PLANT MITOCHONDRIAL; TRANSPOSABLE ELEMENTS; HORIZONTAL TRANSFER; NUCLEAR GENOMES; GENE CONTENT; DNA; LINE-1; RATES	ACADEMIC PRESS INC ELSEVIER SCIENCE	SAN DIEGO	525 B ST, STE 1900, SAN DIEGO, CA 92101-4495 USA	OCT	2021	163	44348	Biochemistry & Molecular Biology; Evolutionary Biology; Genetics & Heredity
ApaH like phosphatase; ApaH; ALPH; Trypanosoma brucei; mRNA decapping; m7G cap; mRNA cap; ALPH1; Kinetoplastida	ESCHERICHIA-COLI; SERINE/THREONINE PHOSPHATASES; AFFINITY ELECTROPHORESIS; SACCHAROMYCES-CEREVISIAE; PROTEIN PHOSPHATASES; NUDIX HYDROLASE; PPP FAMILY; BACTERIAL; DCP2; LOCALIZATION	BMC	LONDON	CAMPUS, 4 CRINAN ST, LONDON N1 9XW, ENGLAND	45078	2021	21		Environmental Sciences & Ecology; Evolutionary Biology; Genetics & Heredity
enterohemorrhagic E; coli-EHEC; IgA; single domain antibody; VHH; Fc fusion; Fc engineering; thylakoid; chloroplast	ANTIBODY; PROTEIN; EXPRESSION; STROMA; COMPLEX; LIGHT	FRONTIERS MEDIA SA	LAUSANNE	AVENUE DU TRIBUNAL FEDERAL 34, LAUSANNE, CH-1015, SWITZERLAND	46874	2021	12		Plant Sciences
Leptosphaeria maculans; ChIP-seq; comparative epigenomics; heterochromatin; effectors; host-pathogen interaction	PLANT-PATHOGENIC FUNGUS; AVIRULENCE GENE; TRANSPOSABLE ELEMENTS; BLACKLEG FUNGUS; METHYLATION; EVOLUTION; CLUSTER; ACID; IDENTIFICATION; BIOSYNTHESIS	SPRINGER	DORDRECHT	VAN GODEWIJCKSTRAAT 30, 3311 GZ DORDRECHT, NETHERLANDS	JUN	2021	29	44317	Biochemistry & Molecular Biology; Genetics & Heredity
	MULTIPLE SEQUENCE ALIGNMENT; PROTEIN SECRETION; SWISS-MODEL; MOLECULAR ARCHITECTURE; STRUCTURAL INSIGHTS; CRYSTAL-STRUCTURE; ATPASE GSPE; MEMBRANE; PREDICTION; COMPLEX	NATURE RESEARCH	BERLIN	HEIDELBERGER PLATZ 3, BERLIN, 14197, GERMANY	43586	2021	12		Science & Technology - Other Topics
Carbonic anhydrase; Chlorarachniophytes; Convergent evolution; Crystal structure; Cyanobacteria; Metal cofactor; Microalgae; Plastid	PLASMODIUM-FALCIPARUM; SEQUENCE; INSIGHTS; SITE; SYNECHOCOCCUS; INHIBITION; EVOLUTION; RESPONSES; REVEALS; COASTAL	BMC	LONDON	CAMPUS, 4 CRINAN ST, LONDON N1 9XW, ENGLAND	43221	2021	19		Life Sciences & Biomedicine - Other Topics
Proline metabolism; Pyrroline-5-carboxylate reductase; PYCR; Proline biosynthesis; Cancer	CELL-PROLIFERATION; REGULATORY AXIS; DOWN-REGULATION; METABOLISM; PROMOTES; PROGRESSION; MUTATIONS; GLUTAMINE; APOPTOSIS; SURVIVAL	SPRINGER WIEN	WIEN	SACHSENPLATZ 4-6, PO BOX 89, A-1201 WIEN, AUSTRIA	DEC	2021	53	44317	Biochemistry & Molecular Biology
benthic; cell wall; circadian clock; diatoms; diurnal rhythms; phylostratigraphy; transcriptomics	GENE-EXPRESSION; CELL-CYCLE; SEXUAL REPRODUCTION; CIRCADIAN-RHYTHMS; DIVISION; RNA; ALIGNMENT; MIGRATION; MICROPHYTOBENTHOS; PREDICTION	WILEY	HOBOKEN	111 RIVER ST, HOBOKEN 07030-5774, NJ USA	JUL	2021	107	44317	Plant Sciences
Calvin&#8211; Benson cycle; Photosynthesis; protein structure; protein&#8211; protein interactions; redox post&#8208; translational modifications; thioredoxins	OXIDATION-REDUCTION PROPERTIES; PROTEIN S-NITROSYLATION; AMINO-ACID-SEQUENCE; REDOX REGULATION; GLYCERALDEHYDE-3-PHOSPHATE DEHYDROGENASE; CHLAMYDOMONAS-REINHARDTII; FRUCTOSE BISPHOSPHATASE; PLASTIDIAL THIOREDOXINS; MOLECULAR-MECHANISMS; ARABIDOPSIS-THALIANA	WILEY	HOBOKEN	111 RIVER ST, HOBOKEN 07030-5774, NJ USA	JUL	2021	107	44317	Plant Sciences
Microalgae; Nannochloropsis; Insertional mutagenesis; FACS; Neutral lipid content; APETALA2	OLEAGINOUS MICROALGAE NANNOCHLOROPSIS; FATTY-ACID; PROTEIN; GADITANA; CLEAVAGE; STRESS; GENES; SITES; PCR; IDENTIFICATION	ACADEMIC PRESS INC ELSEVIER SCIENCE	SAN DIEGO	525 B ST, STE 1900, SAN DIEGO, CA 92101-4495 USA	JUL	2021	66	44317	Biotechnology & Applied Microbiology
intrapopulation reproductive barrier; mating system transition; pollen&#8211; pistil interactions; self&#8208; compatibility; self&#8208; incompatibility; Solanum habrochaites; wild tomato species	S-RNASE; INCOMPATIBILITY FACTORS; POLLEN REJECTION; NICOTIANA-ALATA; UNILATERAL INCOMPATIBILITY; REPRODUCTIVE ASSURANCE; LYCOPERSICON-HIRSUTUM; EVOLUTIONARY HISTORY; MATING SYSTEMS; ALLELE	WILEY	HOBOKEN	111 RIVER ST, HOBOKEN 07030-5774, NJ USA	JUL	2021	231	44317	Plant Sciences
DFNB6; hair cells; hearing impairment; mechanotransduction; nAChR; TMIE	HAIR-CELL MECHANOTRANSDUCTION; HEARING-LOSS; MOUSE MODEL; MECHANOELECTRICAL TRANSDUCTION; COCHLEAR INNER; CIRCLING MOUSE; MYOSIN VIIA; GENE; CHANNEL; MUTATIONS	WILEY	HOBOKEN	111 RIVER ST, HOBOKEN 07030-5774, NJ USA	JUL	2021	25	44317	Cell Biology; Research & Experimental Medicine
Ganoderma; Boninense; Plant-pathogen interaction; Differentially expressed genes; White-rot; Oil palm; RNA-seq; Transcriptome	RNA-SEQ DATA; ELAEIS-GUINEENSIS; WOOD DECAY; CELL-WALL; APPRESSORIUM DIFFERENTIATION; SECRETOME ANALYSIS; FUNGAL PATHOGEN; POSTIA-PLACENTA; PROTEIN; GENOME	BMC	LONDON	CAMPUS, 4 CRINAN ST, LONDON N1 9XW, ENGLAND	38473	2021	22		Biotechnology & Applied Microbiology; Genetics & Heredity
Apicomplexa; Gregarines; Apicoplasts; Heme biosynthesis; Isopentenyl diphosphate biosynthesis; Phylogenomics	PLASMODIUM-FALCIPARUM; MOLECULAR PHYLOGENY; GREGARINE; APICOMPLEXAN; PARASITE; MARINE; RECONSTRUCTION; BIOSYNTHESIS; MORPHOLOGY; DIVERSITY	ELSEVIER IRELAND LTD	CLARE	ELSEVIER HOUSE, BROOKVALE PLAZA, EAST PARK SHANNON, CO, CLARE, 00000, IRELAND	AUG	2021	83	44317	Parasitology
barley; WRKY transcription factors; diversity; domestication; adaptation	MOTIF-CONTAINING PROTEINS; FACTOR FAMILY; EXPRESSION ANALYSIS; DNA-BINDING; TRIGGERED IMMUNITY; STRESS TOLERANCE; ABIOTIC STRESSES; BASAL DEFENSE; DRAFT GENOME; ARABIDOPSIS	MDPI	BASEL	ST ALBAN-ANLAGE 66, CH-4052 BASEL, SWITZERLAND	MAY	2021	22		Biochemistry & Molecular Biology; Chemistry
BiP; common variable immunodeficiency; congenital disorder of glycosylation; endoplasmic reticulum; neutropenia; polycystic liver disease; Sec61-channelopathies; Sec62; Sec63; SSR; TRAP complex	MARINESCO-SJOGREN-SYNDROME; ENDOPLASMIC-RETICULUM MEMBRANE; SIGNAL SEQUENCE ORIENTATION; PROTEIN-CONDUCTING CHANNEL; NUCLEOTIDE EXCHANGE FACTOR; GLUCOSE-REGULATED PROTEIN; POLYCYSTIC LIVER-DISEASE; TAIL-ANCHORED PROTEINS; BETA-CELL FAILURE; ER DNAJ HOMOLOG	MDPI	BASEL	ST ALBAN-ANLAGE 66, CH-4052 BASEL, SWITZERLAND	MAY	2021	10		Cell Biology
microalgae; biomass; photoprotection; carotenoids; photooxidative stress; chloroplast; norflurazon	LIGHT-USE EFFICIENCY; HIGH-VALUE PRODUCTS; CHLAMYDOMONAS-REINHARDTII; PHOTOSYSTEM-II; SINGLET OXYGEN; ANTENNA SIZE; PHOTOOXIDATIVE STRESS; OUTDOOR CULTIVATION; LUTEIN PRODUCTION; LIPID PRODUCTION	MDPI	BASEL	ST ALBAN-ANLAGE 66, CH-4052 BASEL, SWITZERLAND	MAY	2021	10		Plant Sciences
ScBx1 gene; indole-3-glycerol phosphate lyase; active compounds; seeds deprived of coleoptile; in vitro regeneration	SUSTAINABLE WEED-CONTROL; HYDROXAMIC ACID CONTENT; BIOSYNTHESIS; WHEAT; ARABIDOPSIS; GENE; ALLELOCHEMICALS; ALLELOPATHY; GLUCOSIDE; SOIL	MDPI	BASEL	ST ALBAN-ANLAGE 66, CH-4052 BASEL, SWITZERLAND	MAY	2021	22		Biochemistry & Molecular Biology; Chemistry
nascent allopolyploidy; homoeologous recombination; phenotypic diversity; plant evolution; GWAS; dosage effects; epistasis	GENE-EXPRESSION; BRASSICA-NAPUS; MEIOTIC RECOMBINATION; NATURAL VARIATION; POLYPLOIDY; EPISTASIS; EVOLUTION; REARRANGEMENTS; ADAPTATION; SPECIATION	OXFORD UNIV PRESS	OXFORD	GREAT CLARENDON ST, OXFORD OX2 6DP, ENGLAND	MAY	2021	8		Science & Technology - Other Topics
Mitochondrial system; Functional associations; Integrative analyses; Multiomics approaches		ELSEVIER SCI LTD	OXFORD	THE BOULEVARD, LANGFORD LANE, KIDLINGTON, OXFORD OX5 1GB, OXON, ENGLAND	MAY	2021	95		Cell Biology
Birgus latro; Nuclear genome; Panulirus ornatus; Paralithodes camtschaticus	ALTERNATIVE SPLICING EVENTS; READ ALIGNMENT; R PACKAGE; GENE; PROTEIN; VISUALIZATION; ANNOTATION; EVOLUTION; PERFORMANCE; INSIGHTS	BMC	LONDON	CAMPUS, 4 CRINAN ST, LONDON N1 9XW, ENGLAND	11049	2021	22		Biotechnology & Applied Microbiology; Genetics & Heredity
	NEURAL-NETWORK MODEL; CONDITIONAL VARIATIONAL AUTOENCODER; IDENTIFYING ANTIMICROBIAL PEPTIDES; DATABASE; DESIGN; CLASSIFICATION; BENCHMARKING; PROTEINS; SITES; LSTM	ROYAL SOC CHEMISTRY	CAMBRIDGE	THOMAS GRAHAM HOUSE, SCIENCE PARK, MILTON RD, CAMBRIDGE CB4 0WF, CAMBS, ENGLAND	37043	2021	6	44287	Chemistry; Engineering; Science & Technology - Other Topics; Materials Science
Biofuels; Fatty acids; Industrial microalgae; Acyl-acyl carrier protein thioesterase; Nannochloropsis	ACYL-ACP THIOESTERASE; DUNALIELLA-TERTIOLECTA; POLYKETIDE SYNTHASES; SYNTHETIC BIOLOGY; EXPRESSION; OIL; OCEANICA; CLONING; BIOSYNTHESIS; SELECTIVITY	ACADEMIC PRESS INC ELSEVIER SCIENCE	SAN DIEGO	525 B ST, STE 1900, SAN DIEGO, CA 92101-4495 USA	JUL	2021	66	44287	Biotechnology & Applied Microbiology
Fungi; Genome; Horizontal gene transfer; Methionine sulfoxide; Methionine sulfoxide reductase; Protein oxidation; Thiol oxidoreductase	DRAFT GENOME SEQUENCE; WOOD DECAY; OXIDIZED PROTEINS; SACCHAROMYCES-CEREVISIAE; ENCEPHALITOZOON-CUNICULI; TRANSCRIPTOMIC ANALYSES; SECONDARY METABOLISM; SIGNAL-TRANSDUCTION; CATALYTIC MECHANISM; CHEMICAL CATALYSIS	ELSEVIER SCIENCE INC	NEW YORK	STE 800, 230 PARK AVE, NEW YORK, NY 10169 USA	JUN	2021	169	44287	Biochemistry & Molecular Biology; Endocrinology & Metabolism
Mitochondria; Apicomplexa; Anaerobic metabolism; Phylogenomics; Evolution; Eugregarines; Mitosome; Parasitism	HORIZONTAL GENE-TRANSFER; CYTOPLASMIC MALATE-DEHYDROGENASES; ACETYL-COA SYNTHETASE; CITRIC-ACID CYCLE; GENOME-SEQUENCE; PYRUVATE-NADP(+) OXIDOREDUCTASE; CRYPTOSPORIDIUM-PARVUM; ENERGY-METABOLISM; RODENT MALARIA; ATP SYNTHASE	BMC	LONDON	CAMPUS, 4 CRINAN ST, LONDON N1 9XW, ENGLAND	42461	2021	19		Life Sciences & Biomedicine - Other Topics
Arabidopsis thaliana; chloroplast; degradomics; FtsH metalloprotease; protein import; proteomics	COMPUTATIONAL PLATFORM; N-TERMINI; PROTEIN; DATABASE; IMPACT; ACCUMULATION; BIOGENESIS; ENRICHMENT; DELETION; STRESS	OXFORD UNIV PRESS	OXFORD	GREAT CLARENDON ST, OXFORD OX2 6DP, ENGLAND	41365	2021	72		Plant Sciences
blueberry; mummy berry; Monilinia vaccinii-corymbosi; Mvc; disease; blight; pathology; mating-type; effectors	VEGETATIVE INCOMPATIBILITY; GENE PREDICTION; SCLEROTINIACEAE; ANNOTATION; EFFECTORS; MIMICRY; FUNGI	OXFORD UNIV PRESS INC	CARY	JOURNALS DEPT, 2001 EVANS RD, CARY, NC 27513 USA	41000	2021	11		Genetics & Heredity
Innate immunity; Molluscs; Immune effectors; Antioxidant enzymes; Scallops	OXIDATIVE STRESS; CLONING; HOMEOSTASIS; LAMARCK; GROWTH; LARVAE; GENE	ELSEVIER	AMSTERDAM	RADARWEG 29, 1043 NX AMSTERDAM, NETHERLANDS	JUL	2021	20	44287	Fisheries
	GENE-EXPRESSION; GLOBAL ANALYSIS; RNA; BINDING; PROTEIN; COMPLEX; STRESS; IDENTIFICATION; HSP70S; ROLES	PUBLIC LIBRARY SCIENCE	SAN FRANCISCO	1160 BATTERY STREET, STE 100, SAN FRANCISCO, CA 94111 USA	APR	2021	17		Genetics & Heredity
Coiled coil; Diatom; Intrinsically disordered protein IDP; Nuclear magnetic resonance; Photosynthesis; Small angle X-ray scattering		BMC	LONDON	CAMPUS, 4 CRINAN ST, LONDON N1 9XW, ENGLAND	45352	2021	19		Cell Biology
Entodinium caudatum; Macronucleus genome; Rumen protozoa; Horizontal gene transfer; Proteases	LASER-SCANNING MICROSCOPY; IN-SITU HYBRIDIZATION; WHOLE-GENOME; STYLONYCHIA-LEMNAE; CODON USAGE; PROTOZOA; SEQUENCE; BACTERIA; PROTEIN; HYDROGENOSOMES	ACADEMIC PRESS INC ELSEVIER SCIENCE	SAN DIEGO	525 B ST, STE 1900, SAN DIEGO, CA 92101-4495 USA	MAY	2021	113	44256	Biotechnology & Applied Microbiology; Genetics & Heredity
Leptosphaeria maculans; Brassica napus; Fungal biology; Transcriptomics; Pathogenesis; Effectors; Expression waves; Chromatin regulation; Lifestyle transitions	LEPTOSPHAERIA-MACULANS GENOME; EFFECTOR GENE-EXPRESSION; PHOMA STEM CANKER; AVIRULENCE GENE; OILSEED RAPE; SYSTEMIC INFECTION; BLACKLEG FUNGUS; PATHOGENICITY; ACID; IDENTIFICATION	BMC	LONDON	CAMPUS, 4 CRINAN ST, LONDON N1 9XW, ENGLAND	44986	2021	19		Life Sciences & Biomedicine - Other Topics
	PHOTOSYNTHETIC ELECTRON-TRANSPORT; MOTIVE FORCE; CHLOROPHYLL FLUORESCENCE; BINDING PROTEIN; REDOX STATE; DELTA-PH; IN-VIVO; LIGHT; ARABIDOPSIS; IDENTIFICATION	OXFORD UNIV PRESS INC	CARY	JOURNALS DEPT, 2001 EVANS RD, CARY, NC 27513 USA	DEC	2021	187	44256	Plant Sciences
HCF101; Ind1; Iron-sulfur cluster; Mitochondrion; Plastid; Evolution	MITOCHONDRION-RELATED ORGANELLES; CLUSTER ASSEMBLY MACHINERY; GIARDIA-INTESTINALIS; TARGETING SEQUENCES; GENE-TRANSFER; ALGAL ORIGIN; NUCLEAR; PREDICTION; HYDROGENOSOMES; DINOFLAGELLATE	BMC	LONDON	CAMPUS, 4 CRINAN ST, LONDON N1 9XW, ENGLAND	43525	2021	21		Environmental Sciences & Ecology; Evolutionary Biology; Genetics & Heredity
	SUBSTRATE-SPECIFICITY; WEB SERVER; IDENTIFICATION; VISUALIZATION; DEGRADATION; ENRICHMENT; PLATFORM; REVEALS	AMER CHEMICAL SOC	WASHINGTON	1155 16TH ST, NW, WASHINGTON, DC 20036 USA	38808	2021	93	44256	Chemistry
CircRNAs; Translatable circRNAs; Ribosome profiling; circRNA-encoded peptides	CIRCULAR RNAS; IDENTIFICATION	BMC	LONDON	CAMPUS, 4 CRINAN ST, LONDON N1 9XW, ENGLAND	39508	2021	22		Biotechnology & Applied Microbiology; Genetics & Heredity
	TRANSITION; EXPRESSION; ANGIOGENESIS; CONTRIBUTES; DYSFUNCTION; FIBROSIS; SKELETAL; STRESS; GROWTH; RAT	ELIFE SCIENCES PUBLICATIONS LTD	CAMBRIDGE	SHERATON HOUSE, CASTLE PARK, CAMBRIDGE, CB3 0AX, ENGLAND	38047	2021	10		Life Sciences & Biomedicine - Other Topics
laminarin; glycogen; stramenopila; metabolism; CAZy; polysaccharide	MULTIPLE SEQUENCE ALIGNMENT; SACCHAROMYCES-CEREVISIAE; STARCH METABOLISM; CELL-WALL; GLYCOGEN; CARBOHYDRATE; ESTABLISHMENT; TRANSCRIPTOME; LAMINARIN; INSIGHTS	FRONTIERS MEDIA SA	LAUSANNE	AVENUE DU TRIBUNAL FEDERAL 34, LAUSANNE, CH-1015, SWITZERLAND	37681	2021	12		Plant Sciences
ATP binding cassette transporters; eukaryotes; membrane transporter; Type I importer; Type II importer; algae		WILEY	HOBOKEN	111 RIVER ST, HOBOKEN 07030-5774, NJ USA	AUG	2021	96	44256	Life Sciences & Biomedicine - Other Topics
Magnaporthe oryzae; population differentiation; host adaptation; selective sweep	RICE BLAST FUNGUS; DIFFERENTIATION; SPECIATION; DIVERSITY; EVOLUTION; ORIGIN; DOMESTICATION; POPULATION; BIOLOGY; PLANT	MDPI	BASEL	ST ALBAN-ANLAGE 66, CH-4052 BASEL, SWITZERLAND	MAR	2021	9		Microbiology
		WILEY	HOBOKEN	111 RIVER ST, HOBOKEN 07030-5774, NJ USA	JUL	2021	116	44228	Biochemistry & Molecular Biology; Microbiology
Fluoride toxicity; FEX; Gene expression; Plants	PADDY ORYZA-SATIVA; SODIUM-FLUORIDE; RESISTANCE; TOOLS; BIOCHEMISTRY; GERMINATION; ALIGNMENT; GROWTH	SPRINGER HEIDELBERG	HEIDELBERG	TIERGARTENSTRASSE 17, D-69121 HEIDELBERG, GERMANY	40940	2021	11		Biotechnology & Applied Microbiology
anaerobe; genome loss; oxidative phosphorylation; Perkinsus; Syndiniales	MITOCHONDRION-RELATED ORGANELLES; GENE-EXPRESSION; ALIGNMENT	OXFORD UNIV PRESS	OXFORD	GREAT CLARENDON ST, OXFORD OX2 6DP, ENGLAND	JUN	2021	38	44228	Biochemistry & Molecular Biology; Evolutionary Biology; Genetics & Heredity
Leishmania braziliensis; Secretome; Localized cutaneous leishmaniasis; Disseminated cutaneous leishmaniasis; Quantitative proteomics; Mass spectrometry	MONOCYTE CHEMOTACTIC PROTEIN-1; TYROSINE-PHOSPHATASE SHP-1; TUMOR-NECROSIS-FACTOR; CUTANEOUS LEISHMANIASIS; MUCOSAL LEISHMANIASIS; TRYPANOTHIONE REDUCTASE; OXIDATIVE STRESS; IMMUNE-RESPONSE; IFN-GAMMA; IN-SITU	ELSEVIER	AMSTERDAM	RADARWEG 29, 1043 NX AMSTERDAM, NETHERLANDS	40210	2021	232		Biochemistry & Molecular Biology
superoxide dismutase multigene family; antioxidant defense; phylogeny; development; immune response; Acipenser baerii	OXIDATIVE STRESS; GENE-EXPRESSION; INCUBATION-TEMPERATURE; IMMUNE-RESPONSE; LARVAL STAGES; MN-SOD; FISH; GUELDENSTAEDTII; ENZYMES; PATHOPHYSIOLOGY	MDPI	BASEL	ST ALBAN-ANLAGE 66, CH-4052 BASEL, SWITZERLAND	FEB	2021	10		Biochemistry & Molecular Biology; Pharmacology & Pharmacy; Food Science & Technology
metabolism; bioenergetics; respiration; oxidative phosphorylation; redox; dispersal; migration; homeostasis; kinetics; allostery; phosphomimetic	ALLOSTERIC ATP-INHIBITION; FLIGHT-MUSCLE SARCOSOMES; SUBUNIT-IV; ELECTRON-TRANSPORT; HYDROGEN-PEROXIDE; RESPIRATORY ACTIVITY; OXYGEN-CONSUMPTION; ENERGY-METABOLISM; BOVINE HEART; IN-VIVO	MDPI	BASEL	ST ALBAN-ANLAGE 66, CH-4052 BASEL, SWITZERLAND	FEB	2021	10		Cell Biology
Nonphotosynthetic algae; Polytomella parva; Chlorophycean algae; Chlamydomonas reinhardtii; Amyloplast; Plastid proteome	CHLAMYDOMONAS-REINHARDTII; QUADRIFLAGELLATE ALGA; BIOSYNTHETIC-PATHWAY; ENVELOPE MEMBRANES; MITOCHONDRIAL-DNA; FINE-STRUCTURE; MESSENGER-RNA; EVOLUTION; COMPLEX; PLANTS	ELSEVIER GMBH	MUNICH	HACKERBRUCKE 6, 80335 MUNICH, GERMANY	FEB	2021	243		Microbiology
hybrid incompatibility; reproductive isolation; rice; Oryza; pollen sterility; DUF1668; domain unknown function	ALIGNMENT; BARRIER	FRONTIERS MEDIA SA	LAUSANNE	AVENUE DU TRIBUNAL FEDERAL 34, LAUSANNE, CH-1015, SWITZERLAND	46023	2021	11		Plant Sciences
isoaspartyl; protein repair; zebrafish; calcium signaling; HT22 cells		FRONTIERS MEDIA SA	LAUSANNE	AVENUE DU TRIBUNAL FEDERAL 34, LAUSANNE, CH-1015, SWITZERLAND	44197	2021	11		Genetics & Heredity
succinyl phosphonate; glutaryl phosphonate; adipoyl phosphonate; OGDH; OADH; DHTKD1; acyl phosphonate complex with 2-oxo acid dehydrogenase; phosphonate analog of 2-oxo acid	MULTIPLE SEQUENCE ALIGNMENT; ALPHA-KETOGLUTARATE; PYRUVATE-DEHYDROGENASE; THIAMIN DIPHOSPHATE; INTERMEDIATE; EXPRESSION; COMPLEXES; MUSCLE; BRAIN	FRONTIERS MEDIA SA	LAUSANNE	AVENUE DU TRIBUNAL FEDERAL 34, LAUSANNE, CH-1015, SWITZERLAND	40909	2021	8		Chemistry
	TRANSCRIPTION FACTORS; EVOLUTION; REVEALS; PREDICTION; INSIGHTS; DATABASE	OXFORD UNIV PRESS	OXFORD	GREAT CLARENDON ST, OXFORD OX2 6DP, ENGLAND	39448	2021	49		Biochemistry & Molecular Biology
Capsicum annuum; chromoplast; quantitative proteomics; plastid differentiation; chromorespiration	PLASTID TERMINAL OXIDASE; PROTEOME ANALYSIS; CHLOROPLAST BIOGENESIS; MOLECULAR-BIOLOGY; QUANTIFICATION; DESATURATION; BIOCHEMISTRY; METABOLISM; ORGANELLES; DYNAMICS	WILEY	HOBOKEN	111 RIVER ST, HOBOKEN 07030-5774, NJ USA	MAR	2021	105	44197	Plant Sciences
	BLOOD-STREAM FORMS; AMINO-ACID PERMEASE; HIGH-AFFINITY; GLOSSINA-MORSITANS; PROLINE METABOLISM; ACTIVE-TRANSPORT; PROCYCLIC FORMS; TSETSE-FLIES; LEISHMANIA; PROTEIN	ELSEVIER	AMSTERDAM	RADARWEG 29, 1043 NX AMSTERDAM, NETHERLANDS	JAN-JUN	2021	296		Biochemistry & Molecular Biology
Mitochondrion; Cancer/Testis Antigen; Localization; Spermatogenesis; Tumorigenesis	CYTOCHROME-C-OXIDASE; TARGETING SEQUENCES; SUBUNIT-VIB; GENE; CANCER; TESTIS; EXPRESSION; PROTEINS; PROSTATE; SPATA19	ELSEVIER SCI LTD	OXFORD	THE BOULEVARD, LANGFORD LANE, KIDLINGTON, OXFORD OX5 1GB, OXON, ENGLAND	JAN	2021	56		Cell Biology; Genetics & Heredity
Oryza sativa; succinate dehydrogenase; iron-sulfur subunit; ROS; late premature senescence; panicle development; grain yield	MITOCHONDRIAL-COMPLEX-II; SEED DEVELOPMENT; NUCLEAR GENE; ARABIDOPSIS; STRESS; RPS14; PHOTOSYNTHESIS; FLAVOPROTEIN; EXPRESSION; MUTATIONS	MDPI	BASEL	ST ALBAN-ANLAGE 66, CH-4052 BASEL, SWITZERLAND	JAN	2021	22		Biochemistry & Molecular Biology; Chemistry
parasitism; dinoflagellate; organelles; Amoebophrya; marine plankton; chloroplast; kleptoplast	PHOTOSYNTHESIS GENES; GENERATION TIME; ALIGNMENT; PARASITISM; ACQUISITION; DIVERSITY; PROTEINS; STRAINS; CARBON; VOLUME	FRONTIERS MEDIA SA	LAUSANNE	AVENUE DU TRIBUNAL FEDERAL 34, LAUSANNE, CH-1015, SWITZERLAND	43435	2020	11		Microbiology
F-box protein; microgametogenesis; Arabidopsis thaliana; sperm cell; pollen grain; nomenclature	SCF UBIQUITIN LIGASE; HYPOTHESIS GENERATION; STRUCTURE PREDICTION; EXPRESSION; SUPERFAMILY; SEQUENCE; NETWORKS; IDENTIFICATION; DEGRADATION; SIGNATURE	FRONTIERS MEDIA SA	LAUSANNE	AVENUE DU TRIBUNAL FEDERAL 34, LAUSANNE, CH-1015, SWITZERLAND	41974	2020	11		Genetics & Heredity
	MITOCHONDRIAL OUTER-MEMBRANE; WEB SERVER; CRYO-EM; PREDICTION; RECEPTOR; TOM70; IDENTIFICATION; MODEL; ENVIRONMENT; PREPROTEINS	AMER ASSOC ADVANCEMENT SCIENCE	WASHINGTON	1200 NEW YORK AVE, NW, WASHINGTON, DC 20005 USA	38322	2020	370		Science & Technology - Other Topics
P450 Evolution; Orthologous groups; Gene clusters; Detoxification; Ecdysteroid metabolism	STEROID-HORMONE INACTIVATION; CYTOCHROME-P450 GENES; DROSOPHILA-MELANOGASTER; ECDYSONE RECEPTOR; ECDYSTEROID BIOSYNTHESIS; TRANSCRIPTOME ANALYSIS; HELICOVERPA-ARMIGERA; SEQUENCE ALIGNMENT; SPINY LOBSTER; PATHWAY GENES	PERGAMON-ELSEVIER SCIENCE LTD	OXFORD	THE BOULEVARD, LANGFORD LANE, KIDLINGTON, OXFORD OX5 1GB, ENGLAND	DEC	2020	127		Biochemistry & Molecular Biology; Entomology
aegerolysin; nigerolysin; membrane-attack-complex; perforin (MACPF) protein; Aspergillus; Fungi; bioinformatics; localization; unconventional secretion; ceramide phosphoethanolamine (CPE); invertebrate lipid binding	PORE-FORMING PROTEIN; MULTISPECIES CURATION; MEMBRANE CHOLESTEROL; COMPARATIVE GENOMICS; EDIBLE MUSHROOM; PREDICTION; PLEUROTOLYSIN; SPHINGOMYELIN; HEMOLYSIN; OSTREOLYSIN	MDPI	BASEL	ST ALBAN-ANLAGE 66, CH-4052 BASEL, SWITZERLAND	DEC	2020	8		Microbiology
antimicrobial peptides; antibiotic resistance; deep learning; molecular dynamics; microfluidics; library screening; rational; non-rational	MOLECULAR-DYNAMICS SIMULATIONS; YEAST SURFACE DISPLAY; ANTIBACTERIAL PEPTIDES; ANTIFUNGAL PEPTIDES; PROTEIN-STRUCTURE; CHLOROPHYLL FLUORESCENCE; COMBINATORIAL CHEMISTRY; DROPLET MICROFLUIDICS; HOST-DEFENSE; PREDICTION	MDPI	BASEL	ST ALBAN-ANLAGE 66, CH-4052 BASEL, SWITZERLAND	DEC	2020	9		Infectious Diseases; Pharmacology & Pharmacy
mitochondria; cancer; mitochondrial proteome; mass spectrometry; immunofluorescence; interactome	KINASE-C-DELTA; MASS-SPECTROMETRY; INTACT MITOCHONDRIA; INTERMEMBRANE SPACE; METABOLIC PATHWAYS; INNER MEMBRANE; CANCER; PROTEINS; IDENTIFICATION; TRANSLOCATION	MDPI	BASEL	ST ALBAN-ANLAGE 66, CH-4052 BASEL, SWITZERLAND	DEC	2020	9		Life Sciences & Biomedicine - Other Topics
mitochondrial carriers; SLC transporters; SLC25; MCF; SLC54; MPC; SLC55; LETM; SLC56; sideroflexin; ABC transporter; sequence analysis; protein targeting	TRANSMEMBRANE ALPHA-HELICES; SODIUM-CALCIUM EXCHANGE; AMINO-ACID-RESIDUES; ABC TRANSPORTER; CRYSTAL-STRUCTURE; ADP/ATP CARRIER; STRUCTURAL RELATIONSHIP; SUGAR TRANSPORTERS; BACTERIAL HOMOLOG; SIGNAL PEPTIDES	MDPI	BASEL	ST ALBAN-ANLAGE 66, CH-4052 BASEL, SWITZERLAND	DEC	2020	10		Biochemistry & Molecular Biology
organellogenesis; metabolite transport; proteome; evolution; cyanobacteria; cercozoa; Rhizaria; envelope membranes	AMINO-ACID TRANSPORTERS; III EFFECTOR PROTEINS; SUBCELLULAR-LOCALIZATION; ANTIMICROBIAL PEPTIDES; PLASTID ENVELOPE; GENE-EXPRESSION; PPR PROTEINS; MEMBRANE; SEQUENCE; DIFFERENTIATION	FRONTIERS MEDIA SA	LAUSANNE	AVENUE DU TRIBUNAL FEDERAL 34, LAUSANNE, CH-1015, SWITZERLAND	46692	2020	11		Microbiology
protein sorting; targeting; subcellular loalization; sorting; targeting signals; prediction methods; bacteria; archaea; eukarya	MITOCHONDRIAL TARGETING SEQUENCES; NUCLEAR-LOCALIZATION; SPATIAL PROTEOME; IMPORTIN-BETA; PEPTIDES; EXPORT; BACTERIAL; SITES; MOUSE; CHLOROPLASTS	FRONTIERS MEDIA SA	LAUSANNE	AVENUE DU TRIBUNAL FEDERAL 34, LAUSANNE, CH-1015, SWITZERLAND	45962	2020	11		Genetics & Heredity
	POLYPROTEIN PRECURSOR; ARGININE-BIOSYNTHESIS; TARGETING SEQUENCES; GENE; PROTEASE; IMPORT; VERSATILITY; METABOLON; PROTEOME; STRAINS	AMER SOC CELL BIOLOGY	BETHESDA	8120 WOODMONT AVE, STE 750, BETHESDA, MD 20814-2755 USA	42309	2020	31		Cell Biology
plant organellar DNA polymerases; DNA replication; DNA repair; mitochondria; chloroplast	BASE EXCISION-REPAIR; DOUBLE-STRAND BREAK; MITOCHONDRIAL-DNA; YEAST MITOCHONDRIAL; GENOME STABILITY; BINDING-PROTEIN; SINGLE-MOLECULE; THETA POLQ; ARABIDOPSIS; REPLICATION	MDPI	BASEL	ST ALBAN-ANLAGE 66, CH-4052 BASEL, SWITZERLAND	NOV	2020	11		Genetics & Heredity
Trypanosomatids; Isocitrate dehydrogenase isoenzymes; Leishmania parasites; Krebs cycle; Crithidia; Leptomonas	CRYSTAL-STRUCTURE; MITOCHONDRIAL; PROTEINS; REVEAL; ENZYME; EVOLUTION; DISEASES; STAGE	ELSEVIER	AMSTERDAM	RADARWEG 29, 1043 NX AMSTERDAM, NETHERLANDS	NOV	2020	240		Biochemistry & Molecular Biology; Parasitology
Cell wall remodeling; Desiccation tolerance; Resurrection plants; ROS	GLYCINE-RICH PROTEIN; CRATEROSTIGMA-PLANTAGINEUM; SUPEROXIDE-DISMUTASE; GENE FAMILY; OXALATE OXIDASE; PLANT; EXPRESSION; EVOLUTION; REHYDRATION; TOLERANCE	SPRINGER	NEW YORK	ONE NEW YORK PLAZA, SUITE 4600, NEW YORK, NY, UNITED STATES	41183	2020	252		Plant Sciences
Acyl-ACP thioesterases; FatA; FatB; Koelreuteria paniculata; Gondoic acid; Fatty acid synthesis; Agricultural engineering; Plant genetics; Plant physiology; Biochemistry; Molecular biology; Plant biology	CARRIER PROTEIN THIOESTERASE; SUBSTRATE-SPECIFICITY; ESCHERICHIA-COLI; STRUCTURAL MODEL; ACID; CYANOLIPIDS; SUNFLOWER; PREDICTION; CLONING; ORIGIN	ELSEVIER SCI LTD	OXFORD	THE BOULEVARD, LANGFORD LANE, KIDLINGTON, OXFORD OX5 1GB, OXON, ENGLAND	OCT	2020	6		Science & Technology - Other Topics
arginine; ornithine; Pinus; conifers; nitrogen metabolism; amino acid biosynthesis; enzyme kinetics; biochemical regulation	DUCK DELTA-2 CRYSTALLIN; ARGININOSUCCINATE LYASE; ACETYLGLUTAMATE KINASE; GLUTAMINE-SYNTHETASE; ESCHERICHIA-COLI; PROVIDE INSIGHT; BOVINE LIVER; NITROGEN; MECHANISM; AMINOTRANSFERASE	MDPI	BASEL	ST ALBAN-ANLAGE 66, CH-4052 BASEL, SWITZERLAND	OCT	2020	9		Plant Sciences
dsRNase; European corn borer; gene expression; REase; RNAi efficiency; substrate specificity	COLORADO POTATO BEETLE; SUBCELLULAR-LOCALIZATION; DESERT LOCUST; INTERFERENCE; EXPRESSION; GUT; RESISTANCE; EFFICIENCY; DSRNA; PCR	MDPI	BASEL	ST ALBAN-ANLAGE 66, CH-4052 BASEL, SWITZERLAND	OCT	2020	11		Entomology
Submitochondrial localization; Subcellular localization; Mitochondrial protein; Convolutional neural network; Deep learning; Functional annotation	AMINO-ACID-COMPOSITION; SUBMITOCHONDRIA LOCATIONS; ANNOTATION; FEATURES	BMC	LONDON	CAMPUS, 4 CRINAN ST, LONDON N1 9XW, ENGLAND	42614	2020	21		Biochemistry & Molecular Biology; Biotechnology & Applied Microbiology; Mathematical & Computational Biology
Aconitase; Iron deficiency response; Post-transcriptional regulation; Rice; Signaling	METAL-NICOTIANAMINE TRANSPORTER; LONG-DISTANCE TRANSPORT; TRANSCRIPTION FACTOR; SYNTHASE GENES; MESSENGER-RNA; REGULATORY PROTEIN-1; CYTOSOLIC ACONITASE; CRYSTAL-STRUCTURE; MOLECULAR CONTROL; DEFICIENCY	SPRINGER	DORDRECHT	VAN GODEWIJCKSTRAAT 30, 3311 GZ DORDRECHT, NETHERLANDS	DEC	2020	104	44075	Biochemistry & Molecular Biology; Plant Sciences
GWD; starch phosphorylation; enzyme; evolution; plants	TRANSIT PEPTIDES; WEB SERVER; STARCH DEGRADATION; R1 PROTEIN; ARABIDOPSIS; ENZYME; BINDING; SEQUENCE; PHOSPHORYLATION; TRANSLOCATION	MDPI	BASEL	ST ALBAN-ANLAGE 66, CH-4052 BASEL, SWITZERLAND	SEP	2020	9		Plant Sciences
Hypocreaceae; bioremediation; aromatic hydrocarbons; comparative genomics	TRICHODERMA-HARZIANUM; BIODEGRADATION; DEGRADATION; METABOLITES; LACCASE; FUNGI; BIOREMEDIATION; PURIFICATION; HYDROCARBONS; PHENANTHRENE	MDPI	BASEL	ST ALBAN-ANLAGE 66, CH-4052 BASEL, SWITZERLAND	SEP	2020	8		Microbiology
FAHD1; FAHD2; FAH superfamily; Calcium homeostasis	MITOCHONDRIAL OUTER-MEMBRANE; CONTAINING PROTEIN-1 FAHD1; FUMARYLACETOACETATE HYDROLASE; OXALOACETATE DECARBOXYLASE; CRYSTAL-STRUCTURE; SEROTONIN; CANCER; DOMAIN; CA2+SEQUESTRATION; IDENTIFICATION	ELSEVIER IRELAND LTD	CLARE	ELSEVIER HOUSE, BROOKVALE PLAZA, EAST PARK SHANNON, CO, CLARE, 00000, IRELAND	SEP	2020	190		Cell Biology; Geriatrics & Gerontology
Plasmodium; apicoplast; apicoplast biogenesis; CaaX protease; postprenylation processing; AMR4; ICMT; evolutionary biology; malaria; organelle biogenesis	PLASMODIUM-FALCIPARUM; PROCESSING ENZYMES; TRANSFORMATION; LOCALIZATION; EXPRESSION; MECHANISM; REVEALS	AMER SOC MICROBIOLOGY	WASHINGTON	1752 N ST NW, WASHINGTON, DC 20036-2904 USA	SEP-OCT	2020	11		Microbiology
Plastid; Transit peptide; Protein targeting; Pangenome; Multi-genome; Chloroplast; Signal peptide	N-TERMINAL MODIFICATIONS; MALUS-X-DOMESTICA; SEQUENCE ALIGNMENT; PLANT MITOCHONDRIAL; SORTING SIGNALS; PROTEIN IMPORT; ARABIDOPSIS; ORIGIN; TREES; EFFECTOR	PEERJ INC	LONDON	341-345 OLD ST, THIRD FLR, LONDON, EC1V 9LL, ENGLAND	46600	2020	8		Science & Technology - Other Topics
	MESSENGER-RNA; PROMOTES TRANSLATION; START SITE; EIF5A; ELONGATION; MECHANISM; CODON; PURIFICATION; EFFICIENCY; SEQUENCES	CELL PRESS	CAMBRIDGE	50 HAMPSHIRE ST, FLOOR 5, CAMBRIDGE, MA 02139 USA	46235	2020	11		Biochemistry & Molecular Biology; Cell Biology
machine learning; signal peptides; protein design; Bacillus subtilis; secretion	RECOMBINANT PROTEIN SECRETION; BACILLUS-SUBTILIS; TRANSLOCATION; OPTIMIZATION; TOOL	AMER CHEMICAL SOC	WASHINGTON	1155 16TH ST, NW, WASHINGTON, DC 20036 USA	44409	2020	9		Biochemistry & Molecular Biology
comparative proteomics; microprotein; alternative protein; unannotated protein; proteogenomics	NUCLEAR-LOCALIZATION; TRANSLATION; DISCOVERY; IDENTIFICATION; COMPLEXITY; REVEALS	AMER CHEMICAL SOC	WASHINGTON	1155 16TH ST, NW, WASHINGTON, DC 20036 USA	39295	2020	19		Biochemistry & Molecular Biology
gene loss; transit peptide; plastid-encoded ribosomal genes; plastid-encoded RNA polymerase); ycf1; ycf2	MULTIPLE SEQUENCE ALIGNMENT; CHLOROPLAST GENOME; ARABIDOPSIS-THALIANA; INDEPENDENT TRANSFERS; HIGHER-PLANTS; PROTEIN; DNA; INTEGRATION; EVOLUTION; MITOCHONDRION	OXFORD UNIV PRESS	OXFORD	GREAT CLARENDON ST, OXFORD OX2 6DP, ENGLAND	AUG	2020	12		Evolutionary Biology; Genetics & Heredity
Phaeodactylum tricornutum; isocitrate dehydrogenase; biochemical characterization; kinetics; crystal structure	ENZYMATIC CHARACTERIZATION; COFACTOR SPECIFICITY; PROTEIN; MECHANISM; IDENTIFICATION; PURIFICATION; REVEALS; GENOME; SITES	MDPI	BASEL	ST ALBAN-ANLAGE 66, CH-4052 BASEL, SWITZERLAND	AUG	2020	21		Biochemistry & Molecular Biology; Chemistry
big data; bioinformatics; gene function; machine learning; predictive genomics	GENOME ANNOTATION; EXPRESSION; CLASSIFICATION; ARABIDOPSIS; DISCOVERY; DNA; MICROARRAY; DATABASE; MODEL	WILEY	HOBOKEN	111 RIVER ST, HOBOKEN 07030-5774, NJ USA	JUL	2020	8	44013	Plant Sciences
polyamine biosynthesis; urea cycle; agmatinase; ureohydrolases; arginine amidinohydrolase	CRYSTAL-STRUCTURES; PURIFICATION; BIOSYNTHESIS; INHIBITION; REFINEMENT; DIFFRACTION; VALIDATION; RESOLUTION; MECHANISM; CATALYSIS	FRONTIERS MEDIA SA	LAUSANNE	AVENUE DU TRIBUNAL FEDERAL 34, LAUSANNE, CH-1015, SWITZERLAND	40360	2020	11		Plant Sciences
UGT72 family; poplar; monolignol glucosides; lignin; vascular tissues; gene expression; glycosyltransferases	SECONDARY WALL FORMATION; PROGRAMMED CELL-DEATH; TRANSCRIPTION FACTORS; LIGNIN PRECURSORS; ARABIDOPSIS; EXPRESSION; XYLEM; LIGNIFICATION; TRANSPORT; PROTEIN	MDPI	BASEL	ST ALBAN-ANLAGE 66, CH-4052 BASEL, SWITZERLAND	JUL	2020	21		Biochemistry & Molecular Biology; Chemistry
Bioinformatics; Hypothetical Proteins; Penicillium rubens; Functional prediction; Alpha-galactosidase	ALPHA-GALACTOSIDASE; MYCOBACTERIUM-TUBERCULOSIS; SECONDARY STRUCTURE; FILAMENTOUS FUNGI; ACTIVE-SITE; CHRYSOGENUM; MODEL; PREDICTION; SEQUENCE; CLASSIFICATION	FUNPEC-EDITORA	RIBEIRAO PRETO	RUA FLORIANO PEIXOTO 2444, ALTO DA BOA VISTA, RIBEIRAO PRETO, SP 00000, BRAZIL	11110	2020	19		Biochemistry & Molecular Biology; Genetics & Heredity
Triacylglycerols; Oleaginous algae; Photosynthesis; Lipid biosynthesis	MICROALGA NANNOCHLOROPSIS-OCEANICA; CARBON CONCENTRATING MECHANISMS; FATTY-ACID SYNTHESIS; OLEAGINOUS MICROALGAE; NITROGEN STARVATION; CHLAMYDOMONAS-REINHARDTII; COMPUTATIONAL PLATFORM; LIPID PRODUCTION; GREEN-ALGA; TRIACYLGLYCEROL	BMC	LONDON	CAMPUS, 4 CRINAN ST, LONDON N1 9XW, ENGLAND	43252	2020	13		Biotechnology & Applied Microbiology; Energy & Fuels
oxidative deamination; NAD coenzyme; glutamate metabolism; 2-oxoglutarate; domain movement	MITOCHONDRIAL PROCESSING PEPTIDASE; ISOENZYME 3 GDH3; ARABIDOPSIS-THALIANA; CRYSTAL-STRUCTURE; STRUCTURE REFINEMENT; ACTIVE-SITE; CLEAVAGE; PURIFICATION; ASSIMILATION; PREDICTION	FRONTIERS MEDIA SA	LAUSANNE	AVENUE DU TRIBUNAL FEDERAL 34, LAUSANNE, CH-1015, SWITZERLAND	38504	2020	11		Plant Sciences
	QUANTITATIVE PCR; GENE; EXPRESSION; CULTURES; GERANYLTRANSFERASE; HYDROXYBENZOATE; PERFORMANCE; METABOLITES; ALKANNIN; DATABASE	NANJING AGRICULTURAL UNIV	NANJING	NO 1 WEIGANG, NANJING, JIANGSU 210095, PEOPLES R CHINA	37043	2020	7		Plant Sciences; Genetics & Heredity; Agriculture
Leukodystrophy; Multiple mitochondrial dysfunction syndrome; White matter rarefaction; Spastic quadriparesis	MUTATIONS; PROTEIN; ISCA2; CLUSTER; DEFECT	SPRINGER	NEW YORK	ONE NEW YORK PLAZA, SUITE 4600, NEW YORK, NY, UNITED STATES	OCT	2020	21	43952	Genetics & Heredity; Neurosciences & Neurology
Willaertia magna; amoeba; environmental; ecological; bioreactor; transcriptomics; proteomics; biocide	FREE-LIVING AMEBAS; RNA-SEQ; ACANTHAMOEBA-CASTELLANII; LEGIONELLA-PNEUMOPHILA; DIFFERENTIAL EXPRESSION; AXENIC CULTIVATION; FRESH-WATER; PROTEIN; TOOL; DICTYOSTELIUM	MDPI	BASEL	ST ALBAN-ANLAGE 66, CH-4052 BASEL, SWITZERLAND	MAY	2020	8		Microbiology
cell wall; evolution; green lineage; modeling; PAC domain; phylogeny; plant	INSOLUBLE GLYCOPROTEIN FRAMEWORK; STRUCTURE-BASED PHYLOGENY; SECONDARY STRUCTURE; 31 AGP31; SEQUENCE; PREDICTION; FAMILY; ROOT; RECOGNITION; EVOLUTION	MDPI	BASEL	ST ALBAN-ANLAGE 66, CH-4052 BASEL, SWITZERLAND	APR	2020	21		Biochemistry & Molecular Biology; Chemistry
Euglenozoa; ascorbate peroxidase; catalase; enzymatic activity; phylogeny	HYDROGEN-PEROXIDE; GLUTATHIONE-REDUCTASE; OXIDATIVE STRESS; LEISHMANIA-MAJOR; TOBACCO PLANTS; GENE FAMILY; METABOLISM; TRYPANOTHIONE; PREDICTION; ANTIOXIDANTS	MDPI	BASEL	ST ALBAN-ANLAGE 66, CH-4052 BASEL, SWITZERLAND	APR	2020	9		Microbiology
	PENTATRICOPEPTIDE REPEAT PROTEIN; CHLOROPLAST MESSENGER-RNAS; PHOTOSYSTEM-II; TRANSLATIONAL REGULATIONS; NUCLEAR MUTATION; GENE; STABILITY; MITOCHONDRIAL; DEGRADATION; MUTANTS	AMER SOC PLANT BIOLOGISTS	ROCKVILLE	15501 MONONA DRIVE, ROCKVILLE, MD 20855 USA	APR	2020	32		Biochemistry & Molecular Biology; Plant Sciences; Cell Biology
	BLOOD-STREAM FORMS; PROTEIN IMPORT; PRESEQUENCE TRANSLOCASE; IN-VIVO; EVOLUTION; BRUCEI; CARRIER; ASSOCIATION; MITOSOMES; SYSTEM	ELIFE SCIENCES PUBLICATIONS LTD	CAMBRIDGE	SHERATON HOUSE, CASTLE PARK, CAMBRIDGE, CB3 0AX, ENGLAND	46419	2020	9		Life Sciences & Biomedicine - Other Topics
ionotropic glutamate receptor; membrane biosynthesis; cerebral cortex; fatty acid transport; lipid metabolic process; transmembrane proteins; trispanins	GENE ONTOLOGY; TRANSMEMBRANE PROTEIN; PREDICTION; TOPOLOGY; COMPLEX; LOCALIZATION; RECOGNITION; RECEPTORS; INTERACTS; EVOLUTION	FRONTIERS MEDIA SA	LAUSANNE	AVENUE DU TRIBUNAL FEDERAL 34, LAUSANNE, CH-1015, SWITZERLAND	44562	2020	7		Cell Biology; Developmental Biology
Activate learning; fungal effector; genetic algorithms; imbalanced data	WEB SERVER; PROTEIN; CLASSIFICATION; INFORMATION; PLANT; PREDICTION; PEPTIDES; CYTOKINE; POSITION; SVM	IEEE-INST ELECTRICAL ELECTRONICS ENGINEERS INC	PISCATAWAY	445 HOES LANE, PISCATAWAY, NJ 08855-4141 USA		2020	8		Computer Science; Engineering; Telecommunications
capsicum; mTERF gene family; phylogenetic analysis; expression analysis; GO analysis; abiotic stress	PROVIDES INSIGHTS; GENE-EXPRESSION; PROTEIN; FAMILY; SEQUENCE; CHLOROPLAST; DNA; CLASSIFICATION; MUTATIONS; EVOLUTION	MDPI	BASEL	ST ALBAN-ANLAGE 66, CH-4052 BASEL, SWITZERLAND	36892	2020	21		Biochemistry & Molecular Biology; Chemistry
prenyltransferases; isoprenoid diphosphate synthases; product specificity; co-expression analysis; mutants; Arabidopsis	FARNESYL-DIPHOSPHATE SYNTHASE; GERANYLGERANYL PYROPHOSPHATE SYNTHASE; PRODUCT CHAIN-LENGTH; SITE-DIRECTED MUTAGENESIS; CIS-PRENYLTRANSFERASE; ISOPRENYL DIPHOSPHATE; CRYSTAL-STRUCTURE; SUBCELLULAR COMPARTMENTS; CHLOROPLAST DEVELOPMENT; DOLICHOL BIOSYNTHESIS	MDPI	BASEL	ST ALBAN-ANLAGE 66, CH-4052 BASEL, SWITZERLAND	DEC	2019	24		Biochemistry & Molecular Biology; Chemistry
endosymbiosis; plastid; photosynthesis; adenosine triphosphate (ATP); transport; evolution; synthetic biology	SEMISYNTHETIC ORGANISM; SECONDARY PLASTIDS; STARCH METABOLISM; EVOLUTION; PROTEIN; PHOSPHATE; IDENTIFICATION; CRYPTOPHYTES; PYRIMIDINE; CARRIER	MDPI	BASEL	ST ALBAN-ANLAGE 66, CH-4052 BASEL, SWITZERLAND	DEC	2019	9		Biochemistry & Molecular Biology

## Sheet: 1B-Localizer
Author Full Names	Article Title	Source Title	Document Type	Author Keywords	Keywords Plus	Publisher	Publisher City	Publisher Address	Publication Date	Publication Year	Volume	Early Access Date	Research Areas
See, Pao Theen; Moffat, Caroline S.	Profiling the Pyrenophora tritici-repentis secretome: The Pf2 transcription factor regulates the secretion of the effector proteins ToxA and ToxB	MOLECULAR MICROBIOLOGY	Article; Early Access	DNA motif; necrotrophic effector; Pf2; secretome; tan spot; ToxA; ToxB	GREEN FLUORESCENT PROTEIN; TAN SPOT; PTR TOXB; PROTEOMIC ANALYSIS; CAUSAL AGENT; HETEROLOGOUS EXPRESSION; HOST SENSITIVITY; WHEAT; REPENTIS; GENE	WILEY	HOBOKEN	111 RIVER ST, HOBOKEN 07030-5774, NJ USA				45017	Biochemistry & Molecular Biology; Microbiology
Newman, Toby E.; Kim, Haseong; Khentry, Yuphin; Sohn, Kee Hoon; Derbyshire, Mark C.; Kamphuis, Lars G.	The broad host range pathogen Sclerotinia sclerotiorum produces multiple effector proteins that induce host cell death intracellularly	MOLECULAR PLANT PATHOLOGY	Article; Early Access	effector; localization; necrotrophic fungus; NLR protein; plant pathogen; RxLR motif; Sclerotinia sclerotiorum (white mould)	OXALIC-ACID; PLANT; LOCALIZATION; RESISTANCE; EXPRESSION; PH; SUSCEPTIBILITY; PREDICTION; PEPTIDES; OOMYCETE	WILEY	HOBOKEN	111 RIVER ST, HOBOKEN 07030-5774, NJ USA				45017	Plant Sciences
Jaswal, Rajdeep; Rajarammohan, Sivasubramanian; Dubey, Himanshu; Kiran, Kanti; Rawal, Hukam; Sonah, Humira; Deshmukh, Rupesh; Sharma, Tilak Raj	Intrinsically Disordered Kiwellin Protein-Like Effectors Target Plant Chloroplasts and are Extensively Present in Rust Fungi	MOLECULAR BIOTECHNOLOGY	Article; Early Access	Rust effectors; Secretome; Structural genomics; Kiwellin proteins; Cell death	PREDICTION; GENOME; WHEAT	SPRINGERNATURE	LONDON	CAMPUS, 4 CRINAN ST, LONDON, N1 9XW, ENGLAND				44986	Biochemistry & Molecular Biology; Biotechnology & Applied Microbiology
Wang, Xiao; Han, Lijun; Wang, Rong; Chen, Haoran	DaDL-SChlo: protein subchloroplast localization prediction based on generative adversarial networks and pre-trained protein language model	BRIEFINGS IN BIOINFORMATICS	Article; Early Access	subchloroplast localization; data augmentation; generative adversarial network; pre-trained model	HOST-CELLS; CANCER; NUCLEUS	OXFORD UNIV PRESS	OXFORD	GREAT CLARENDON ST, OXFORD OX2 6DP, ENGLAND				44986	Biochemistry & Molecular Biology; Mathematical & Computational Biology
Lacchini, Elia; Erffelinck, Marie-Laure; Mertens, Jan; Marcou, Shirley; Molina-Hidalgo, Francisco Javier; Tzfadia, Oren; Venegas-Molina, Jhon; Cardenas, Pablo D.; Pollier, Jacob; Tava, Aldo; Bak, Soren; Hofte, Monica; Goossens, Alain	The saponin bomb: a nucleolar-localized beta-glucosidase hydrolyzes triterpene saponins in Medicago truncatula	NEW PHYTOLOGIST	Article; Early Access	beta-glucosidase; bioactive triterpenes; jasmonate; liquid-liquid phase; Medicago truncatula; plant defense; saponins; specialized metabolism	BIOSYNTHESIS; AERIAL; SATIVA; GENES; QUANTIFICATION; GENOMICS; FUSARIUM; VECTORS; ARABICA; PROTEIN	WILEY	HOBOKEN	111 RIVER ST, HOBOKEN 07030-5774, NJ USA				44986	Plant Sciences
Belanger, Sebastien; Zhan, Junpeng; Meyers, Blake C.	Phylogenetic analyses of seven protein families refine the evolution of small RNA pathways in green plants	PLANT PHYSIOLOGY	Article; Early Access		MULTIPLE SEQUENCE ALIGNMENT; DIRECTED DNA METHYLATION; DSRNA-BINDING PROTEINS; SMALL INTERFERING RNAS; TRANS-ACTING SIRNAS; DICER-LIKE PROTEINS; GENE DUPLICATION; BIOGENESIS; ROLES; DCL4	OXFORD UNIV PRESS INC	CARY	JOURNALS DEPT, 2001 EVANS RD, CARY, NC 27513 USA				44986	Plant Sciences
Seo, Ye-Eun; Yan, Xin; Choi, Doil; Mang, Hyunggon	Phytophthora infestans RxLR Effector PITG06478 Hijacks 14-3-3 to Suppress PMA Activity Leading to Necrotrophic Cell Death	MOLECULAR PLANT-MICROBE INTERACTIONS	Article; Early Access	14-3-3 protein; cell death; Phytophthora infestans; plasma membrane proton ATPase; RxLR effector	MEMBRANE H+-ATPASE; PROTON PUMP; DISEASE-RESISTANCE; TRIGGERED IMMUNITY; BINDING-SITE; PROTEINS; ARABIDOPSIS; HOST; PHOSPHORYLATION; LOCALIZATION	AMER PHYTOPATHOLOGICAL SOC	ST PAUL	3340 PILOT KNOB ROAD, ST PAUL, MN 55121 USA				44866	Biochemistry & Molecular Biology; Biotechnology & Applied Microbiology; Plant Sciences
Kumar, Anil; Fitoussi, Nathalia; Sanadhya, Payal; Sichov, Natalia; Bucki, Patricia; Bornstein, Menachem; Belausuv, Eduard; Miyara, Sigal Brown	Two Candidate Meloidogyne javanica Effector Genes, MjShKT and MjPUT3: A Functional Investigation of Their Roles in Regulating Nematode Parasitism	MOLECULAR PLANT-MICROBE INTERACTIONS	Article; Early Access	effector-triggered immunity; effectors; feeding sites; plant host immunity; root knot nematodes; suppression of plant defense	ROOT-KNOT NEMATODES; ESOPHAGEAL GLAND-CELLS; HETERODERA-SCHACHTII; DISEASE RESISTANCE; POSITIVE REGULATOR; MOLECULAR-CLONING; GIANT-CELLS; PROTEIN; ARABIDOPSIS; CYST	AMER PHYTOPATHOLOGICAL SOC	ST PAUL	3340 PILOT KNOB ROAD, ST PAUL, MN 55121 USA				44866	Biochemistry & Molecular Biology; Biotechnology & Applied Microbiology; Plant Sciences
Shao, Chenxi; Tao, Siqi; Liang, Yingmei	Comparative transcriptome analysis of juniper branches infected by Gymnosporangium spp. highlights their different infection strategies associated with cytokinins	BMC GENOMICS	Article	RNA-seq; Gymnosporangium asiaticum; Gymnosporangium yamadae; Gall; Cytokinins; tRNA-isopentenyltransferase; Host-specificity	ABSCISIC-ACID; SUGAR EXPORT; RUST FUNGI; PHYTOHORMONES; BIOSYNTHESIS; METABOLISM; VIEWPOINTS; RESISTANCE; PHYLOGENY; LENGTH	BMC	LONDON	CAMPUS, 4 CRINAN ST, LONDON N1 9XW, ENGLAND	38443	2023	24		Biotechnology & Applied Microbiology; Genetics & Heredity
Christian, Ryan; Labbancz, June; Usadel, Bjorn; Dhingra, Amit	Understanding protein import in diverse non-green plastids	FRONTIERS IN GENETICS	Review	plastid; non-green plastid; transit peptide; protein import; protein translocation; proteomics	INNER ENVELOPE MEMBRANE; CHLOROPLAST PRECURSOR PROTEINS; TRANSIT PEPTIDE; GENE-TRANSFER; OUTER ENVELOPE; GTP-BINDING; ENDOSYMBIOTIC ORGANELLES; TRANSMEMBRANE DOMAIN; INTERMEMBRANE SPACE; PREPROTEIN RECEPTOR	FRONTIERS MEDIA SA	LAUSANNE	AVENUE DU TRIBUNAL FEDERAL 34, LAUSANNE, CH-1015, SWITZERLAND	42430	2023	14		Genetics & Heredity
De Ryck, Joren; Van Damme, Petra; Goormachtig, Sofie	From prediction to function: Current practices and challenges towards the functional characterization of type III effectors	FRONTIERS IN MICROBIOLOGY	Review	type III effector; Ralstonia solanacearum; prediction; functional characterization; immunity; pathogenicity	PATHOGEN RALSTONIA-SOLANACEARUM; BACTERIAL WILT; PROTEIN-STRUCTURE; GENE-EXPRESSION; PLANT; REVEALS; IMMUNITY; TOMATO; SECRETION; VIRULENCE	FRONTIERS MEDIA SA	LAUSANNE	AVENUE DU TRIBUNAL FEDERAL 34, LAUSANNE, CH-1015, SWITZERLAND	39479	2023	14		Microbiology
dos Santos, Lucas Borges; Aono, Alexandre Hild; Francisco, Felipe Roberto; da Silva, Carla Cristina; Souza, Livia Moura; de Souza, Anete Pereira	The rubber tree kinome: Genome-wide characterization and insights into coexpression patterns associated with abiotic stress responses	FRONTIERS IN PLANT SCIENCE	Article	coexpression networks; Hevea brasiliensis; kinase family; RNA-sequencing; tandem duplications; transposanable elements	DEPENDENT PROTEIN-KINASE; HEVEA-BRASILIENSIS; TRANSPOSABLE ELEMENTS; EXPRESSION PROFILE; GENE DUPLICATION; SEQUENCE; CLASSIFICATION; CLIMATE; IDENTIFICATION; EVOLUTION	FRONTIERS MEDIA SA	LAUSANNE	AVENUE DU TRIBUNAL FEDERAL 34, LAUSANNE, CH-1015, SWITZERLAND	39114	2023	14		Plant Sciences
Boulanger, Hadrien Georges; Guo, Wenbin; Rebocho Monteiro, Lucca de Filipe; Calixto, Cristiane Paula Gomes	Co-expression network of heat-response transcripts: A glimpse into how splicing factors impact rice basal thermotolerance	FRONTIERS IN MOLECULAR BIOSCIENCES	Article	Oryza sativa L; heat stress; alternative splicing; co-expression network analysis (WGCNA); eigengene; hierarchical clustering; systems biology	ORYZA-SATIVA L.; ARABIDOPSIS-THALIANA; STRESS RESPONSES; PROTEIN; PLANTS; FAMILIES; DATABASE; OMICS; FCA	FRONTIERS MEDIA SA	LAUSANNE	AVENUE DU TRIBUNAL FEDERAL 34, LAUSANNE, CH-1015, SWITZERLAND	37288	2023	10		Biochemistry & Molecular Biology
Kumar, Anil; Fitoussi, Nathalia; Sanadhya, Payal; Sichov, Natalia; Bucki, Patricia; Bornstein, Menachem; Belausuv, Eduard; Miyara, Sigal Brown	Two Candidate Meloidogyne javanica Effector Genes, MjShKT and MjPUT3: A Functional Investigation of Their Roles in Regulating Nematode Parasitism	MOLECULAR PLANT-MICROBE INTERACTIONS	Article	effector-triggered immunity; effectors; feeding sites; plant host immunity; root knot nematodes; suppression of plant defense	ROOT-KNOT NEMATODES; ESOPHAGEAL GLAND-CELLS; HETERODERA-SCHACHTII; DISEASE RESISTANCE; POSITIVE REGULATOR; MOLECULAR-CLONING; GENE-EXPRESSION; GIANT-CELLS; PROTEIN; ARABIDOPSIS	AMER PHYTOPATHOLOGICAL SOC	ST PAUL	3340 PILOT KNOB ROAD, ST PAUL, MN 55121 USA	FEB	2023	36		Biochemistry & Molecular Biology; Biotechnology & Applied Microbiology; Plant Sciences
Breen, Susan; McLellan, Hazel; Birch, Paul R. J.; Gilroy, Eleanor M.	Tuning the Wavelength: Manipulation of Light Signaling to Control Plant Defense	INTERNATIONAL JOURNAL OF MOLECULAR SCIENCES	Review	plant; light; immunity; pathogen effectors; signaling; pathogenicity	CHLOROPLAST ELECTRON-TRANSPORT; N-HYDROXYPIPECOLIC ACID; PSEUDOMONAS-SYRINGAE; BOTRYTIS-CINEREA; TRANSCRIPTION FACTOR; SALICYLIC-ACID; III EFFECTORS; PLASMA-MEMBRANE; RXLR EFFECTOR; PSBP PROTEIN	MDPI	BASEL	ST ALBAN-ANLAGE 66, CH-4052 BASEL, SWITZERLAND	FEB	2023	24		Biochemistry & Molecular Biology; Chemistry
Laureano, Goncalo; Santos, Catarina; Gouveia, Catarina; Matos, Ana Rita; Figueiredo, Andreia	Grapevine-Associated Lipid Signalling Is Specifically Activated in an Rpv3 Background in Response to an Aggressive P. viticola Pathovar	CELLS	Article	Vitis vinifera; downy mildew; fatty acids; phospholipase C; phospholipase D; C18; 3	PHOSPHOLIPASE-C GENE; PLASMOPARA-VITICOLA; VITIS-VINIFERA; D FAMILY; D-ALPHA; DOMAIN; IDENTIFICATION; PROTEOME; TOOL; PLC	MDPI	BASEL	ST ALBAN-ANLAGE 66, CH-4052 BASEL, SWITZERLAND	FEB	2023	12		Cell Biology
Hoernstein, Sebastian N. W.; oezdemir, Bugra; van Gessel, Nico; Miniera, Alessandra A.; von Bieberstein, Bruno Rogalla; Nilges, Lars; Farinha, Joana Schweikert; Komoll, Ramona; Glauz, Stella; Weckerle, Tim; Scherzinger, Friedrich; Rodriguez-Franco, Marta; Mueller-Schuessele, Stefanie J.; Reski, Ralf	A deeply conserved protease, acylamino acid-releasing enzyme (AARE), acts in ageing in Physcomitrella and Arabidopsis	COMMUNICATIONS BIOLOGY	Article		OXIDATIVE STRESS; REACTIVE OXYGEN; OXIDIZED PROTEIN; TARGETING SIGNALS; HIGH-THROUGHPUT; HYDROLASE APEH; PATENS; MOSS; IDENTIFICATION; EVOLUTION	NATURE PORTFOLIO	BERLIN	HEIDELBERGER PLATZ 3, BERLIN, 14197, GERMANY	42736	2023	6		Life Sciences & Biomedicine - Other Topics; Science & Technology - Other Topics
Akhoon, Bashir Akhlaq; Gupta, Shishir Kumar; Dhar, Manoj Kumar	Dissecting the genome, secretome, and effectome repertoires of Monilinia spp.: The causal agent of brown rot disease: A comparative analysis	POSTHARVEST BIOLOGY AND TECHNOLOGY	Article	Brown rot pathogen; Monilinia genome; Postharvest disease; Fungal secretome; Virulence factors; Phylogenetics	1ST REPORT; PHYLOGENETIC ANALYSIS; FRUCTICOLA; PREDICTION; PROTEIN; APPLE; GENE; INFECTION; EVOLUTION; ENZYMES	ELSEVIER	AMSTERDAM	RADARWEG 29, 1043 NX AMSTERDAM, NETHERLANDS	JAN	2023	195		Agriculture; Food Science & Technology
Aono, Alexandre Hild; Pimenta, Ricardo Jose Gonzaga; Dambroz, Caroline Marcela da Silva; Costa, Francisco Cleilson Lopes; Kuroshu, Reginaldo Massanobu; de Souza, Anete Pereira; Pereira, Welison Andrade	Genome-wide characterization of the common bean kinome: Catalog and insights into expression patterns and genetic organization	GENE	Article	Coexpression networks; Duplication events; Gene expression; Kinase gene family; Phaseolus vulgaris; Phylogenetic analyses	PROTEIN-KINASE; SIGNAL-TRANSDUCTION; CO-4 LOCUS; SEQUENCE; CLASSIFICATION; RESISTANCE; IDENTIFICATION; SUPERFAMILY; FAMILY; COK-4	ELSEVIER	AMSTERDAM	RADARWEG 29, 1043 NX AMSTERDAM, NETHERLANDS	36951	2023	855	44896	Genetics & Heredity
Baer, Marcel; Taramino, Graziana; Multani, Dilbag; Sakai, Hajime; Jiao, Shuping; Fengler, Kevin; Hochholdinger, Frank	Maize lateral rootless 1 encodes a homolog of the DCAF protein subunit of the CUL4-based E3 ubiquitin ligase complex	NEW PHYTOLOGIST	Article	CUL4-based E3 ubiquitin ligase; DCAF protein; lateral roots; lrt1; maize	LATERAL ROOT DEVELOPMENT; ARABIDOPSIS; INITIATION; MECHANISMS; EXPRESSION; GENES; DDB1; PROMOTERS; VECTORS; FORMS	WILEY	HOBOKEN	111 RIVER ST, HOBOKEN 07030-5774, NJ USA	FEB	2023	237	44896	Plant Sciences
Helm, Matthew; Singh, Raksha; Hiles, Rachel; Jaiswal, Namrata; Myers, Ariana; Iyer-Pascuzzi, Anjali S.; Goodwin, Stephen B.	Candidate Effector Proteins from the Maize Tar Spot Pathogen Phyllachora maydis Localize to Diverse Plant Cell Compartments	PHYTOPATHOLOGY	Article	chloroplasts; effectors; localization; nucleolus; nucleus; Phyllachora maydis; plasma membrane; tar spot	TRANSIENT EXPRESSION; FUNGAL EFFECTOR; UNITED-STATES; NICOTIANA; DISEASE; ARABIDOPSIS; RESISTANCE; TARGETS; CORN	AMER PHYTOPATHOLOGICAL SOC	ST PAUL	3340 PILOT KNOB ROAD, ST PAUL, MN 55121 USA	DEC	2022	112		Plant Sciences
Caldas, Paola A. Reyes; Zhu, Jie; Breakspear, Andrew; Thapa, Shree P.; Toruno, Tania Y.; Perilla-Henao, Laura M.; Casteel, Clare; Faulkner, Christine R.; Coaker, Gitta	Effectors from a Bacterial Vector-Borne Pathogen Exhibit Diverse Subcellular Localization, Expression Profiles, and Manipulation of Plant Defense	MOLECULAR PLANT-MICROBE INTERACTIONS	Article	Candidatus Liberibacter solanacearum; phloem-limited pathogen; plant immunity; SEC effector; vector-borne disease	CANDIDATUS LIBERIBACTER SOLANACEARUM; III SECRETION SYSTEM; ZEBRA CHIP DISEASE; PHYTOPLASMA EFFECTORS; SIGNAL PEPTIDES; POTATO-TUBERS; PROTEINS; IDENTIFICATION; TRANSLOCATION; TRANSMISSION	AMER PHYTOPATHOLOGICAL SOC	ST PAUL	3340 PILOT KNOB ROAD, ST PAUL, MN 55121 USA	DEC	2022	35		Biochemistry & Molecular Biology; Biotechnology & Applied Microbiology; Plant Sciences
Wei, Lingmin; Wen, Shaoying; Ma, Jikai; Tu, Zhonghua; Zhu, Shenghua; Zhai, Xinyu; Li, Huogen	Overexpression of LtuHB6 from Liriodendron tulipifera causes lobed-leaf formation in Arabidopsis thaliana	PHYSIOLOGY AND MOLECULAR BIOLOGY OF PLANTS	Article	Liriodendron tulipifera; HB6; Lobed leaves; Transformation; Arabidopsis thaliana	KNOX GENE-EXPRESSION; ASYMMETRIC LEAVES1; ORGAN; REPRESSION; ATHB6; BLADE-ON-PETIOLE1; REDUNDANCY; CYTOKININ; POLARITY; PATTERNS	SPRINGER	NEW YORK	ONE NEW YORK PLAZA, SUITE 4600, NEW YORK, NY, UNITED STATES	OCT	2022	28	44866	Plant Sciences
Qian, Yulin; Zheng, Xinyue; Wang, Xueying; Yang, Jun; Zheng, Xiangyang; Zeng, Qirui; Li, Jinwen; Qiang, Zhuge; Xiong, Qin	Systematic identification and functional characterization of the CFEM proteins in poplar fungus Marssonina brunnea	FRONTIERS IN CELLULAR AND INFECTION MICROBIOLOGY	Article	CFEM domain; effector; Marssonina brunnea; poplar; plant immunity	PATHOGEN CLADOSPORIUM-FULVUM; CELL-WALL INTEGRITY; PTR TOXA; BINDING PROTEINS; INNATE IMMUNITY; LEAF-SPOT; HOST; PLANT; EFFECTORS; GROWTH	FRONTIERS MEDIA SA	LAUSANNE	AVENUE DU TRIBUNAL FEDERAL 34, LAUSANNE, CH-1015, SWITZERLAND	40483	2022	12		Immunology; Microbiology
Emir, Mahmut; Ozketen, Ahmet Caglar; Ozketen, Ayse Andac; Oguz, Arzu Celik; Huang, Mei; Karakaya, Aziz; Rampitsch, Christof; Gunel, Aslihan	Increased levels of cell wall degrading enzymes and peptidases are associated with aggressiveness in a virulent isolate of Pyrenophora teres f. maculata	JOURNAL OF PLANT PHYSIOLOGY	Article	Pyrenophora teres f; maculata; secretome; spot form of net blotch disease	PROTEOMIC ANALYSIS REVEALS; NET BLOTCH DISEASE; PATHOGENIC FUNGUS; SPOT FORM; FUSARIUM-OXYSPORUM; SECRETOME ANALYSIS; IN-PLANTA; PROTEIN; BARLEY; EXPRESSION	ELSEVIER GMBH	MUNICH	HACKERBRUCKE 6, 80335 MUNICH, GERMANY	DEC	2022	279	44866	Plant Sciences
Wu, Nan; Ozketen, Ahmet Caglar; Cheng, Yu; Jiang, Wanqing; Zhou, Xuan; Zhao, Xinran; Guan, Yaorong; Xiang, Zhaoxia; Akkaya, Mahinur S.	Puccinia striiformis f. sp. tritici effectors in wheat immune responses	FRONTIERS IN PLANT SCIENCE	Review	Puccinia striiformis f; sp; tritici (Pst); effectors; secretome; wheat; yellow (stripe) rust; Nicotiana benthamiana; PTI; ETI	ADULT-PLANT RESISTANCE; LEUCINE-RICH REPEAT; PROTEOMIC ANALYSIS; MOSAIC-VIRUS; TRANSCRIPTOME ANALYSIS; STRIPE RUST; GENE; PROTEINS; EXPRESSION; SUPPRESSION	FRONTIERS MEDIA SA	LAUSANNE	AVENUE DU TRIBUNAL FEDERAL 34, LAUSANNE, CH-1015, SWITZERLAND	39387	2022	13		Plant Sciences
Todd, Jewel Nicole Anna; Carreon-Anguiano, Karla Gisel; Islas-Flores, Ignacio; Canto-Canche, Blondy	Fungal Effectoromics: A World in Constant Evolution	INTERNATIONAL JOURNAL OF MOLECULAR SCIENCES	Review	fungal effectors; effector interactions; effector biology; effectoromics; plant disease	CLADOSPORIUM-FULVUM; PATHOGEN EFFECTORS; PLANT IMMUNITY; TRIGGERED IMMUNITY; LACCARIA-BICOLOR; PHYTOPATHOGEN EFFECTORS; HYPERSENSITIVE RESPONSE; DISEASE SUSCEPTIBILITY; PHYTOPHTHORA-INFESTANS; SECONDARY METABOLITES	MDPI	BASEL	ST ALBAN-ANLAGE 66, CH-4052 BASEL, SWITZERLAND	NOV	2022	23		Biochemistry & Molecular Biology; Chemistry
Gisel Carreon-Anguiano, Karla; Anna Todd, Jewel Nicole; Humberto Chi-Manzanero, Bartolome; Jhosimar Couoh-Dzul, Osvaldo; Islas-Flores, Ignacio; Canto-Canche, Blondy	WideEffHunter: An Algorithm to Predict Canonical and Non-Canonical Effectors in Fungi and Oomycetes	INTERNATIONAL JOURNAL OF MOLECULAR SCIENCES	Article	effectoromics; effector prediction; fungi and oomycetes; non-canonical effectors; effector-related domains; effector-related motifs	RESISTANCE; GENE; PROTEINS; DATABASE	MDPI	BASEL	ST ALBAN-ANLAGE 66, CH-4052 BASEL, SWITZERLAND	NOV	2022	23		Biochemistry & Molecular Biology; Chemistry
Petre, Benjamin; Duplessis, Sebastien	A decade after the first Pucciniales genomes: A bibliometric snapshot of (post) genomics studies in three model rust fungi	FRONTIERS IN MICROBIOLOGY	Review	fungal parasite; plant disease; transcriptome; basidiomycete; microbe; bibliometric analysis; virulence protein; plant pathology	SMALL SECRETED PROTEINS	FRONTIERS MEDIA SA	LAUSANNE	AVENUE DU TRIBUNAL FEDERAL 34, LAUSANNE, CH-1015, SWITZERLAND	41883	2022	13		Microbiology
Rafiei, Vahideh; Najafi, Yasaman; Velez, Heriberto; Tzelepis, Georgios	Investigating the role of a putative endolysin-like candidate effector protein in Verticillium longisporum virulence	BIOCHEMICAL AND BIOPHYSICAL RESEARCH COMMUNICATIONS	Article	Bacteriophages; Effectors; Endolysin; Soilborne pathogens; Verticillium	V-DAHLIAE	ACADEMIC PRESS INC ELSEVIER SCIENCE	SAN DIEGO	525 B ST, STE 1900, SAN DIEGO, CA 92101-4495 USA	41214	2022	629	44805	Biochemistry & Molecular Biology; Biophysics
Pereira, Goncalo; Pereira, Joao; Santos, Rita B.; Figueiredo, Andreia	Uncovering the role of DNA methyltransferases in grapevine - Plasmopara viticola interaction: From genome-wide characterization to global methylation patterns	GENE	Article	Vitis vinifera; Downy mildew; Methylation; Gene expression; DNMT; CMT	GENE; IDENTIFICATION; EXPRESSION; FAMILY; LOCALIZATION; RESISTANCE; DROUGHT	ELSEVIER	AMSTERDAM	RADARWEG 29, 1043 NX AMSTERDAM, NETHERLANDS	11171	2022	837		Genetics & Heredity
Grover, Corrinne E.; Forsythe, Evan S.; Sharbrough, Joel; Miller, Emma R.; Conover, Justin L.; DeTar, Rachael A.; Chavarro, Carolina; Arick, Mark A.; Peterson, Daniel G.; Leal-Bertioli, Soraya C. M.; Sloan, Daniel B.; Wendel, Jonathan F.	Variation in cytonuclear expression accommodation among allopolyploid plants	GENETICS	Article	polyploidy; cytonuclear incompatibility; expression bias; Gossypium; Arachis; Chenopodium; Arabidopsis suecica	COMPENSATORY EVOLUTION; CULTIVATED PEANUT; DUPLICATED GENES; LEVEL DOMINANCE; GENOME; PROTEIN; DOSAGE; RNA; GENETICS; SEQUENCE	GENETICS SOCIETY AMERICA	BETHESDA	9650 ROCKVILLE AVE, BETHESDA, MD 20814 USA	11202	2022	222	44774	Genetics & Heredity
Garcia-Campa, Lara; Guerrero, Sara; Lamelas, Laura; Meijon, Monica; Hasbun, Rodrigo; Canal, Maria Jesus; Valledor, Luis	Chloroplast proteomics reveals transgenerational cross-stress priming in Pinus radiata	ENVIRONMENTAL AND EXPERIMENTAL BOTANY	Article	Transgenerational cross -stress memory; Chloroplast signaling; Proteomics; Crop improvement; Seed orchard management; Pinus radiata	UV-B RADIATION; OXIDATIVE STRESS; PHOTOSYSTEM-II; DROUGHT TOLERANCE; ABIOTIC STRESSES; AMINO-ACIDS; GLYOXYLATE AMINOTRANSFERASE; CHLOROPHYLL FLUORESCENCE; LIPID-PEROXIDATION; NUCLEAR PROTEOME	PERGAMON-ELSEVIER SCIENCE LTD	OXFORD	THE BOULEVARD, LANGFORD LANE, KIDLINGTON, OXFORD OX5 1GB, ENGLAND	OCT	2022	202	44743	Plant Sciences; Environmental Sciences & Ecology
Kong, Ying; Wang, Huan; Lang, Lixin; Dou, Xiaoying; Bai, Jinrong	Effect of Developmental Stages on Genes Involved in Middle and Downstream Pathway of Volatile Terpene Biosynthesis in Rose Petals	GENES	Article	Rosa; terpene synthase; trans-prenyltransferases; NUDIX; farnesene synthase	FUNCTIONAL-CHARACTERIZATION; DIPHOSPHATE SYNTHASES; FLORAL SCENT; EXPRESSION; FLOWERS; PLANTS; MONOTERPENES; DIVERSITY; INSIGHTS; LINALOOL	MDPI	BASEL	ST ALBAN-ANLAGE 66, CH-4052 BASEL, SWITZERLAND	JUL	2022	13		Genetics & Heredity
Kataria, Raghav; Kaundal, Rakesh	Deciphering the Crosstalk Mechanisms of Wheat-Stem Rust Pathosystem: Genome-Scale Prediction Unravels Novel Host Targets	FRONTIERS IN PLANT SCIENCE	Article	wheat; stem rust; computational modeling; effectors; interolog method; domain-based approach; disease resistance	MOLECULAR INTERACTION DATABASE; PROTEIN-PROTEIN INTERACTIONS; PLANT DEFENSE; SUBCELLULAR-LOCALIZATION; TRANSCRIPTION FACTORS; FUNGAL PATHOGENS; RESISTANCE; KINASE; ARABIDOPSIS; IDENTIFICATION	FRONTIERS MEDIA SA	LAUSANNE	AVENUE DU TRIBUNAL FEDERAL 34, LAUSANNE, CH-1015, SWITZERLAND	44348	2022	13		Plant Sciences
Zhang, Tianhao; Gu, Jiawei; Wang, Zeyu; Wu, Chunguo; Liang, Yanchun; Shi, Xiaohu	Protein Subcellular Localization Prediction Model Based on Graph Convolutional Network	INTERDISCIPLINARY SCIENCES-COMPUTATIONAL LIFE SCIENCES	Article	Protein subcellular localization; Deep learning; Graph convolutional network; Multi-head attention	TOOL	SPRINGER HEIDELBERG	HEIDELBERG	TIERGARTENSTRASSE 17, D-69121 HEIDELBERG, GERMANY	DEC	2022	14	44713	Mathematical & Computational Biology
Mapuranga, Johannes; Zhang, Na; Zhang, Lirong; Chang, Jiaying; Yang, Wenxiang	Infection Strategies and Pathogenicity of Biotrophic Plant Fungal Pathogens	FRONTIERS IN MICROBIOLOGY	Review	biotrophs; plant fungal pathogens; effectors; pathogen-host interaction; pathogenicity	F-SP TRITICI; WALL DEGRADING ENZYMES; PHAKOPSORA-PACHYRHIZI; EFFECTOR CANDIDATE; SOYBEAN RUST; IN-VIVO; WHEAT; RESISTANCE; DEFENSE; GENOME	FRONTIERS MEDIA SA	LAUSANNE	AVENUE DU TRIBUNAL FEDERAL 34, LAUSANNE, CH-1015, SWITZERLAND	37408	2022	13		Microbiology
Fitoussi, Nathalia; Engler, Janice de Almeida; Sichov, Natalia; Bucki, Patricia; Sela, Noa; Harel, Arye; Belausuv, Eduard; Kumar, Anil; Miyara, Sigal Brown	The Minichromosome Maintenance Complex Component 2 (MjMCM2) of Meloidogyne javanica is a potential effector regulating the cell cycle in nematode-induced galls	SCIENTIFIC REPORTS	Article		GENE-EXPRESSION; GIANT-CELLS; ARABIDOPSIS-THALIANA; NUCLEAR-LOCALIZATION; DNA-REPLICATION; GENOME SEQUENCE; PROTEIN; MCM2-7; ENDOREDUPLICATION; TRANSFORMATION	NATURE PORTFOLIO	BERLIN	HEIDELBERGER PLATZ 3, BERLIN, 14197, GERMANY	37408	2022	12		Science & Technology - Other Topics
Garrido-Gala, Jose; Higuera, Jose-Javier; Rodriguez-Franco, Antonio; Munoz-Blanco, Juan; Amil-Ruiz, Francisco; Caballero, Jose L.	A Comprehensive Study of the WRKY Transcription Factor Family in Strawberry	PLANTS-BASEL	Article	strawberry; WRKY family; homeolog; paralog; differential expression; ripening; pathogens	TRANSPOSABLE ELEMENTS; GENOME DUPLICATIONS; EXPRESSION ANALYSIS; POWDERY MILDEW; FRAGARIA-VESCA; ABSCISIC-ACID; DNA-BINDING; ARABIDOPSIS; RESISTANCE; EVOLUTION	MDPI	BASEL	ST ALBAN-ANLAGE 66, CH-4052 BASEL, SWITZERLAND	JUN	2022	11		Plant Sciences
Sun, Pei-Wen; Gao, Zhi-Hui; Lv, Fei-Fei; Yu, Cui-Cui; Jin, Yue; Xu, Yan-Hong; Wei, Jian-He	Genome-wide analysis of basic helix-loop-helix (bHLH) transcription factors in Aquilaria sinensis	SCIENTIFIC REPORTS	Article		FACTOR FAMILY; GENE FAMILY; DRAFT GENOME; ARABIDOPSIS; IDENTIFICATION; PROTEIN; CLASSIFICATION; BIOSYNTHESIS; EVOLUTIONARY; GERMINATION	NATURE PORTFOLIO	BERLIN	HEIDELBERGER PLATZ 3, BERLIN, 14197, GERMANY	37742	2022	12		Science & Technology - Other Topics
Ravenburg, Claire M.; Riney, McKayla B.; Monroe, Jonathan D.; Berndsen, Christopher E.	The BAM7 gene in Zea mays encodes a protein with similar structural and catalytic properties to Arabidopsis BAM2	ACTA CRYSTALLOGRAPHICA SECTION D-STRUCTURAL BIOLOGY	Article	beta-amylases; Zea mays; Arabidopsis thaliana; small-angle X-ray scattering; gene structure; gene evolution; BAM genes; starch metabolism	BETA-AMYLASE; BETA-AMYLASE2; RECOGNITION; COMPLEXES; EVOLUTION; STARCH; FAMILY	INT UNION CRYSTALLOGRAPHY	CHESTER	2 ABBEY SQ, CHESTER, CH1 2HU, ENGLAND	37012	2022	78		Biochemistry & Molecular Biology; Biophysics; Crystallography
Zhang, Xueyu; Yang, Xiai; He, Qiaoyun; Wang, Yanzhou; Liang, Guolu; Liu, Touming	Genome-wide Identification and Characterization of the GRAS Transcription Factors in Garlic (Allium sativum L.)	FRONTIERS IN PLANT SCIENCE	Article	Allium sativum; GRAS gene family; GA3 treatment; lighting response; DELLA	ARABIDOPSIS ROOT; GENE-EXPRESSION; PLANT; SCARECROW; PROTEINS; MERISTEM; FAMILY; RICE; GIBBERELLINS; PHYTOCHROME	FRONTIERS MEDIA SA	LAUSANNE	AVENUE DU TRIBUNAL FEDERAL 34, LAUSANNE, CH-1015, SWITZERLAND	41000	2022	13		Plant Sciences
Sharbrough, Joel; Conover, Justin L.; Fernandes Gyorfy, Matheus; Grover, Corrinne E.; Miller, Emma R.; Wendel, Jonathan F.; Sloan, Daniel B.	Global Patterns of Subgenome Evolution in Organelle-Targeted Genes of Six Allotetraploid Angiosperms	MOLECULAR BIOLOGY AND EVOLUTION	Article	allopolyploidy; Brachypodium hybridum; Chenopodium quinoa; chloroplast; Coffea arabica; CyMIRA; cytonuclear incompatibility; Gossypium hirsutum; mitochondrion; Nicotiana tabacum; Triticum dicoccoides	CYTOPLASMIC MALE-STERILITY; EXPRESSION LEVEL DOMINANCE; HOMOPLOID HYBRID ORIGIN; GENOME SEQUENCE; TRANSPOSABLE ELEMENTS; BREAD WHEAT; COMPENSATORY EVOLUTION; MITOCHONDRIAL GENOMES; CONCERTED EVOLUTION; NUCLEAR GENES	OXFORD UNIV PRESS	OXFORD	GREAT CLARENDON ST, OXFORD OX2 6DP, ENGLAND	40269	2022	39		Biochemistry & Molecular Biology; Evolutionary Biology; Genetics & Heredity
Kang, Seogchan; Kim, Ki-Tae; Choi, Jaeyoung; Kim, Hyun; Cheong, Kyeongchae; Bandara, Ananda; Lee, Yong-Hwan	Genomics and Informatics, Conjoined Tools Vital for Understanding and Protecting Plant Health	PHYTOPATHOLOGY	Article	bioinformatics; effectors; functional genomics; history; microbiome; sequencing	GENE FAMILY; PAN-GENOME; DATABASE; MICROBIOME; PREDICTION; PATHOGEN; PROTEINS; DIVERSITY; EVOLUTION; RESOURCE	AMER PHYTOPATHOLOGICAL SOC	ST PAUL	3340 PILOT KNOB ROAD, ST PAUL, MN 55121 USA	MAY	2022	112	44652	Plant Sciences
Sanchez, Rosario; Gonzalez-Thuillier, Irene; Venegas-Caleron, Monica; Garces, Rafael; Salas, Joaquin J.; Martinez-Force, Enrique	The Sunflower WRINKLED1 Transcription Factor Regulates Fatty Acid Biosynthesis Genes through an AW Box Binding Sequence with a Particular Base Bias	PLANTS-BASEL	Article	Helianthus annuus; fatty acid biosynthesis; WRINKLED1 (WRI1) transcription factor; AW box binding sequence; electrophoretic mobility shift assay	HELIANTHUS-ANNUUS L.; SYNTHASE COMPLEX; EXPRESSION; CARRIER; ARABIDOPSIS; PROTEINS; SEEDS; THIOESTERASE; METABOLISM; CLONING	MDPI	BASEL	ST ALBAN-ANLAGE 66, CH-4052 BASEL, SWITZERLAND	APR	2022	11		Plant Sciences
Tang, Chunlei; Xu, Qiang; Zhao, Jinren; Yue, Mingxing; Wang, Jianfeng; Wang, Xiaodong; Kang, Zhensheng; Wang, Xiaojie	A rust fungus effector directly binds plant pre-mRNA splice site to reprogram alternative splicing and suppress host immunity	PLANT BIOTECHNOLOGY JOURNAL	Article	Puccinia striiformis f; sp; tritici (Pst); alternative splicing; effector; plant immunity	TRANSCRIPTION FACTOR; PROTEINS; WHEAT; GENE; RESPONSES; RICE; IDENTIFICATION; RESISTANCE; COMPLEX	WILEY	HOBOKEN	111 RIVER ST, HOBOKEN 07030-5774, NJ USA	JUN	2022	20	44621	Biotechnology & Applied Microbiology; Plant Sciences
Ghosh, Dibyendu; Chakraborty, Srija; Kodamana, Hariprasad; Chakraborty, Supriya	Application of machine learning in understanding plant virus pathogenesis: trends and perspectives on emergence, diagnosis, host-virus interplay and management	VIROLOGY JOURNAL	Review	Machine learning; Deep learning; Plant virus; Pathogenesis; Host-virus interactions; Evolution and emergence; Control options	DISEASE DETECTION; CLASSIFICATION	BMC	LONDON	CAMPUS, 4 CRINAN ST, LONDON N1 9XW, ENGLAND	39873	2022	19		Virology
Valderrama-Martin, Jose Miguel; Ortigosa, Francisco; Avila, Concepcion; Canovas, Francisco M.; Hirel, Bertrand; Canton, Francisco R.; Canas, Rafael A.	A revised view on the evolution of glutamine synthetase isoenzymes in plants	PLANT JOURNAL	Article	adaptation; glutamine synthetase; new gene classification; nitrogen metabolism; phylogeny; plant evolution	NITROGEN ASSIMILATION; GENOME SEQUENCE; SCOTS PINE; GENES; EXPRESSION; ARABIDOPSIS; INHIBITION; METABOLISM; GYMNOSPERM; ALIGNMENT	WILEY	HOBOKEN	111 RIVER ST, HOBOKEN 07030-5774, NJ USA	MAY	2022	110	44621	Plant Sciences
Wu, Yanfei; Xie, Lihong; Jiang, Yueming; Li, Taotao	Prediction of effector proteins and their implications in pathogenicity of phytopathogenic filamentous fungi: A review	INTERNATIONAL JOURNAL OF BIOLOGICAL MACROMOLECULES	Review	Effector proteins; Fungi; Plant-fungi interaction; Virulence; Plant disease	SMALL SECRETED PROTEIN; E3 UBIQUITIN LIGASE; MAGNAPORTHE-ORYZAE; ZYMOSEPTORIA-TRITICI; CO-IMMUNOPRECIPITATION; FUSARIUM-GRAMINEARUM; NUCLEAR-LOCALIZATION; FUNCTIONAL GENOMICS; CANDIDATE EFFECTOR; TRIGGERED IMMUNITY	ELSEVIER	AMSTERDAM	RADARWEG 29, 1043 NX AMSTERDAM, NETHERLANDS	37012	2022	206	44621	Biochemistry & Molecular Biology; Chemistry; Polymer Science
Kataria, Raghav; Kaundal, Rakesh	Deciphering the Host-Pathogen Interactome of the Wheat-Common Bunt System: A Step towards Enhanced Resilience in Next Generation Wheat	INTERNATIONAL JOURNAL OF MOLECULAR SCIENCES	Article	wheat; Tilletia; common bunt; host-pathogen interactions; effectors; secretory; R-genes; computational prediction	PROTEIN SUBCELLULAR-LOCALIZATION; MOLECULAR INTERACTION DATABASE; PLANT DEFENSE; DWARF BUNT; ARABIDOPSIS; GENE; RESISTANCE; EXPRESSION; KINASE; IDENTIFICATION	MDPI	BASEL	ST ALBAN-ANLAGE 66, CH-4052 BASEL, SWITZERLAND	MAR	2022	23		Biochemistry & Molecular Biology; Chemistry
Du, Heshan; Yang, Jingjing; Chen, Bin; Zhang, Xiaofen; Xu, Xiulan; Wen, Changlong; Geng, Sansheng	Dual RNA-seq Reveals the Global Transcriptome Dynamics of Ralstonia solanacearum and Pepper (Capsicum annuum) Hypocotyls During Bacterial Wilt Pathogenesis	PHYTOPATHOLOGY	Article	bacterial pathogens; bioinformatics; microbe-genome sequencing	III EFFECTOR PROTEINS; TOBACCO-MOSAIC-VIRUS; PSEUDOMONAS-SOLANACEARUM; HYPERSENSITIVE RESPONSE; MEDICAGO-TRUNCATULA; SYMPTOM DEVELOPMENT; SECRETION SYSTEM; RESISTANCE; PLANT; GENE	AMER PHYTOPATHOLOGICAL SOC	ST PAUL	3340 PILOT KNOB ROAD, ST PAUL, MN 55121 USA	MAR	2022	112		Plant Sciences
Severn-Ellis, Anita A.; Schoeman, Maritha H.; Bayer, Philipp E.; Hane, James K.; Rees, D. Jasper G.; Edwards, David; Batley, Jacqueline	Genome Analysis of the Broad Host Range Necrotroph Nalanthamala psidii Highlights Genes Associated With Virulence	FRONTIERS IN PLANT SCIENCE	Article	Nalanthamala psidii; necrotroph; secretome; effectors; secondary metabolites; regulatory proteins; transporters; guava wilt disease	TRANSPORTER CLASSIFICATION DATABASE; PATHOGEN ALTERNARIA-ALTERNATA; PLANT-PATHOGENS; GUAVA WILT; SEXUAL DEVELOPMENT; SELECTIVE TOXINS; ROUGH LEMON; PHI-BASE; FUNCTIONAL ANNOTATION; FUSARIUM-GRAMINEARUM	FRONTIERS MEDIA SA	LAUSANNE	AVENUE DU TRIBUNAL FEDERAL 34, LAUSANNE, CH-1015, SWITZERLAND	45689	2022	13		Plant Sciences
Kaundal, Amita; Sandhu, Devinder; Singh, Vishal; Duenas, Marco; Acharya, Biswa R.; Nelson, Bradley; Ferreira, Jorge F. S.; Litt, Amy	Transgenic Expression of Prunus persica Salt Overly Sensitive 2 (PpSOS2) in the atsos2 Mutant Imparts Salt Tolerance in Arabidopsis	ACS AGRICULTURAL SCIENCE & TECHNOLOGY	Article	salinity; SOS signaling; salt tolerance; almond; peach; Prunus; potassium signaling; SOS2; PCR-polymerase chain reaction; ROS-reactive oxygen species; qRT-PCR-quantitative reverse transcription-PCR	PROTEIN-KINASE SOS2; SUBCELLULAR-LOCALIZATION; GENETIC-ANALYSIS; SALINITY; OVEREXPRESSION; RESPONSES; REDISTRIBUTION; HOMEOSTASIS; TRANSPORT; THALIANA	AMER CHEMICAL SOC	WASHINGTON	1155 16TH ST, NW, WASHINGTON, DC 20036 USA	44228	2022	2		Agriculture; Chemistry
Sperschneider, Jana; Dodds, Peter N.	EffectorP 3.0: Prediction of Apoplastic and Cytoplasmic Effectors in Fungi and Oomycetes	MOLECULAR PLANT-MICROBE INTERACTIONS	Article	&nbsp; fungus &ndash; plant interactions; oomycete; plant interactions	ZYMOSEPTORIA-TRITICI; LACCARIA-BICOLOR; RXLR MOTIF; PROTEINS; RESISTANCE; TRANSLOCATION; RECOGNITION; DELIVERY; GENOME; SIGNAL	AMER PHYTOPATHOLOGICAL SOC	ST PAUL	3340 PILOT KNOB ROAD, ST PAUL, MN 55121 USA	FEB	2022	35		Biochemistry & Molecular Biology; Biotechnology & Applied Microbiology; Plant Sciences
Rocher, Florian; Alouane, Tarek; Philippe, Geraldine; Martin, Marie-Laure; Label, Philippe; Langin, Thierry; Bonhomme, Ludovic	Fusarium graminearum Infection Strategy in Wheat Involves a Highly Conserved Genetic Program That Controls the Expression of a Core Effectome	INTERNATIONAL JOURNAL OF MOLECULAR SCIENCES	Article	Fusarium graminearum; Triticum aestivum; plant-fungus interaction; in planta; transcriptomics; effectoromics; susceptibility factors	HEAD BLIGHT; FUNCTIONAL-ANALYSIS; PLANT-CELL; SUSCEPTIBILITY; PROTEINS; TRANSCRIPTOME; RESISTANCE; PREDICTION; PATHOGENS; DATABASE	MDPI	BASEL	ST ALBAN-ANLAGE 66, CH-4052 BASEL, SWITZERLAND	FEB	2022	23		Biochemistry & Molecular Biology; Chemistry
Enriquez-Gonzalez, Carolina; Garciduenas-Pina, Cristina; Castellanos-Hernandez, Osvaldo Adrian; Enriquez-Aranda, Sergio; Loera-Muro, Abraham; Ocampo, Gilberto; Perez-Molphe Balch, Eugenio; Morales-Dominguez, Jose Francisco	De Novo Transcriptome of Mammillaria bombycina (Cactaceae) under In Vitro Conditions and Identification of Glyoxalase Genes	PLANTS-BASEL	Article	Cactaceae; Glioxalases; D-lactate; methylglyoxal; RNA-Seq	STRESS; MODEL; PREDICTION	MDPI	BASEL	ST ALBAN-ANLAGE 66, CH-4052 BASEL, SWITZERLAND	FEB	2022	11		Plant Sciences
Wei, Lingmin; Wen, Shaoying; Tu, Zhonghua; Zhao, Yanqing; Li, Huogen	Overexpression of Liriodendron tulipifera JAG Gene (LtuJAG) Changes Leaf Shapes in Transgenic Arabidopsis thaliana	INTERNATIONAL JOURNAL OF MOLECULAR SCIENCES	Article	Liriodendron tulipifera; LtuJAG; leaf polarity; transformation; Arabidopsis thaliana	SHOOT APICAL MERISTEM; ZINC-FINGER PROTEIN; TRANSCRIPTION FACTOR; LATERAL-ORGANS; KEY REGULATOR; KNOX; GROWTH; EXPRESSION; POLARITY; BLADE-ON-PETIOLE1	MDPI	BASEL	ST ALBAN-ANLAGE 66, CH-4052 BASEL, SWITZERLAND	FEB	2022	23		Biochemistry & Molecular Biology; Chemistry
Fish, Michael; Nash, Delaney; German, Alexandru; Overton, Alyssa; Jelokhani-Niaraki, Masoud; Chuong, Simon D. X.; Smith, Matthew D.	New Insights into the Chloroplast Outer Membrane Proteome and Associated Targeting Pathways	INTERNATIONAL JOURNAL OF MOLECULAR SCIENCES	Review	chloroplast-targeting pathways; chloroplast outer membrane proteome; signal anchored protein; tail anchored protein; beta-barrel protein; beta-signal; chloroplast transit peptide; TOC complex; AKR2; OEP80	PLASTID TRANSIT PEPTIDES; BETA-BARREL PROTEINS; IMPORT RECEPTOR; PREPROTEIN RECEPTOR; TRANSMEMBRANE DOMAIN; ARABIDOPSIS-THALIANA; PRECURSOR PROTEINS; ENVELOPE MEMBRANE; DISTINCT PATHWAYS; ANCHORED PROTEINS	MDPI	BASEL	ST ALBAN-ANLAGE 66, CH-4052 BASEL, SWITZERLAND	FEB	2022	23		Biochemistry & Molecular Biology; Chemistry
Persoons, Antoine; Maupetit, Agathe; Louet, Clementine; Andrieux, Axelle; Lipzen, Anna; Barry, Kerrie W.; Na, Hyunsoo; Adam, Catherine; Grigoriev, Igor, V; Segura, Vincent; Duplessis, Sebastien; Frey, Pascal; Halkett, Fabien; De Mita, Stephane	Genomic Signatures of a Major Adaptive Event in the Pathogenic Fungus Melampsora larici-populina	GENOME BIOLOGY AND EVOLUTION	Article	population genomics; plant-pathogen interactions; coevolution; genome-wide association studies; genome scan	POPULATION GENOMICS; PARASITE COEVOLUTION; POSITIVE SELECTION; GENETIC-STRUCTURE; LOCAL ADAPTATION; ARMS-RACE; POPLAR; WILD; MODEL; PREDICTION	OXFORD UNIV PRESS	OXFORD	GREAT CLARENDON ST, OXFORD OX2 6DP, ENGLAND	JAN	2022	14	44562	Evolutionary Biology; Genetics & Heredity
Lamelas, Laura; Valledor, Luis; Lopez-Hidalgo, Cristina; Jesus Canal, Maria; Meijon, Monica	Nucleus and chloroplast: A necessary understanding to overcome heat stress in Pinus radiata	PLANT CELL AND ENVIRONMENT	Article	abiotic stress; microRNA; omics; stress sensing; stress signalling; subcellular proteomics	ARABIDOPSIS; PROTEIN; PLANT; RNA; DNA; IDENTIFICATION; TRANSLOCATION; LOCALIZATION; TRAFFICKING; TRANSLATION	WILEY	HOBOKEN	111 RIVER ST, HOBOKEN 07030-5774, NJ USA	FEB	2022	45	44531	Plant Sciences
Ariyarathne, Madhavi A.; Wone, Bernard W. M.	Overexpression of the Selaginella lepidophylla bHLH transcription factor enhances water-use efficiency, growth, and development in Arabidopsis	PLANT SCIENCE	Article	Selaginella lepidophylla; bHLH; Water-use efficiency; Plant growth; Flavonoid; Abiotic stress tolerance	MODULATING STOMATAL DENSITY; DROUGHT TOLERANCE; TRANSREPRESSION; PHOTOSYNTHESIS; INSIGHTS; GENES	ELSEVIER IRELAND LTD	CLARE	ELSEVIER HOUSE, BROOKVALE PLAZA, EAST PARK SHANNON, CO, CLARE, 00000, IRELAND	FEB	2022	315	44501	Biochemistry & Molecular Biology; Plant Sciences
Cvetkovska, Marina; Zhang, Xi; Vakulenko, Galyna; Benzaquen, Samuel; Szyszka-Mroz, Beth; Malczewski, Nina; Smith, David R.; Huner, Norman P. A.	A constitutive stress response is a result of low temperature growth in the Antarctic green alga Chlamydomonas sp. UWO241	PLANT CELL AND ENVIRONMENT	Article	cold adaptation; heat stress; metabolism; psychrophile; transcriptome	HEAT-SHOCK PROTEINS; GENE-EXPRESSION; MOLECULAR CHAPERONES; COLD-ACCLIMATION; ALPHA-TOCOPHEROL; THERMAL-STRESS; ADAPTATION; TOLERANCE; RAUDENSIS; YEAST	WILEY	HOBOKEN	111 RIVER ST, HOBOKEN 07030-5774, NJ USA	JAN	2022	45	44501	Plant Sciences
Ginsawaeng, Orarat; Heise, Carolin; Sangwan, Rohit; Karcher, Daniel; Hernandez-Sanchez, Itzell Euridice; Sampathkumar, Arun; Zuther, Ellen	Subcellular Localization of Seed-Expressed LEA_4 Proteins Reveals Liquid-Liquid Phase Separation for LEA9 and for LEA48 Homo- and LEA42-LEA48 Heterodimers	BIOMOLECULES	Article	subcellular localization; LEA_4 proteins; seed-expressed; cytoplasmic condensates; heterodimer	EMBRYOGENESIS ABUNDANT PROTEINS; MEDICAGO-TRUNCATULA SEEDS; HEAT-STABLE PROTEOME; DEVELOPMENTAL BIOCHEMISTRY; COTTONSEED EMBRYOGENESIS; ARABIDOPSIS-THALIANA; HELICAL STRUCTURE; WATER-STRESS; GERMINATION; DISORDER	MDPI	BASEL	ST ALBAN-ANLAGE 66, CH-4052 BASEL, SWITZERLAND	DEC	2021	11		Biochemistry & Molecular Biology
Ahad, Arzoo; Aslam, Roohi; Gul, Alvina; Amir, Rabia; Munir, Faiza; Batool, Tuba Sharf; Ilyas, Mahnoor; Sarwar, Muhammad; Nadeem, Muhammad Azhar; Baloch, Faheem Shehzad; Fiaz, Sajid; Zia, Muhammad Abu Bakar	Genome-wide analysis of bZIP, BBR, and BZR transcription factors in Triticum aestivum	PLOS ONE	Article		FACTOR FAMILY; SEQUENCE; EXPRESSION; DATABASE; PLANTS	PUBLIC LIBRARY SCIENCE	SAN FRANCISCO	1160 BATTERY STREET, STE 100, SAN FRANCISCO, CA 94111 USA	11263	2021	16		Science & Technology - Other Topics
Ayash, Mohamed; Abukhalaf, Mohammad; Thieme, Domenika; Proksch, Carsten; Heilmann, Mareike; Schattat, Martin Hartmut; Hoehenwarter, Wolfgang	LC-MS Based Draft Map of the Arabidopsis thaliana Nuclear Proteome and Protein Import in Pattern Triggered Immunity	FRONTIERS IN PLANT SCIENCE	Article	proteomics; nucleus; Arabidopsis; protein trafficking; pattern triggered immunity	BACTERIAL ELICITOR FLAGELLIN; RIBOSOME BIOGENESIS; MITOCHONDRIAL PROTEIN; PORE; PROHIBITIN; IDENTIFICATION; TRANSCRIPTION; TRANSPORT; STRESS; ARCHITECTURE	FRONTIERS MEDIA SA	LAUSANNE	AVENUE DU TRIBUNAL FEDERAL 34, LAUSANNE, CH-1015, SWITZERLAND	39753	2021	12		Plant Sciences
Boufleur, Thais R.; Massola Junior, Nelson S.; Tikami, Isis; Sukno, Serenella A.; Thon, Michael R.; Baroncelli, Riccardo	Identification and Comparison of Colletotrichum Secreted Effector Candidates Reveal Two Independent Lineages Pathogenic to Soybean	PATHOGENS	Article	anthracnose; genome sequencing; pathogenicity factors; Colletotrichum truncatum; Colletotrichum orchidearum; Glomerella; Glycine max	GENOME SEQUENCE; FUNGAL EFFECTOR; ANTHRACNOSE; TRANSCRIPTOME; PROTEINS; CLIVIAE; BIOLOGY; PLANTS; AGENT	MDPI	BASEL	ST ALBAN-ANLAGE 66, CH-4052 BASEL, SWITZERLAND	NOV	2021	10		Microbiology
Liu, Jinxian; Zhang, Chang; Su, Weihua; Wu, Guangheng; Fu, Xianyu; Que, Youxiong; Luo, Jun	Identification, Expression, and Functional Characterization of ScCaM in Response to Various Stresses in Sugarcane	AGRONOMY-BASEL	Article	sugarcane; calmodulin; prokaryotic expression; subcellular localization; stress; transient overexpression	CALCIUM; CALMODULIN; GENE; CA2+/CALMODULIN; REGULATOR; SEEDLINGS; MERISTEM; DEFENSE; SHOOT	MDPI	BASEL	ST ALBAN-ANLAGE 66, CH-4052 BASEL, SWITZERLAND	NOV	2021	11		Agriculture; Plant Sciences
Jiang, Yuexu; Wang, Duolin; Wang, Weiwei; Xu, Dong	Computational methods for protein localization prediction	COMPUTATIONAL AND STRUCTURAL BIOTECHNOLOGY JOURNAL	Article	Protein localization prediction; Computational methods; Review	AMINO-ACID-COMPOSITION; SUBCELLULAR-LOCALIZATION; MITOCHONDRIAL; KERNEL; TRANSLOCATION; PROTEOMICS; FRAMEWORK; DATABASE; NETWORKS; IMPORT	ELSEVIER	AMSTERDAM	RADARWEG 29, 1043 NX AMSTERDAM, NETHERLANDS		2021	19	44470	Biochemistry & Molecular Biology; Biotechnology & Applied Microbiology
Oberti, H.; Spangenberg, G.; Cogan, N.; Reyno, R.; Feijoo, M.; Murchio, S.; Dalla-Rizza, M.	Genome-wide analysis of Claviceps paspali: insights into the secretome of the main species causing ergot disease in Paspalum spp	BMC GENOMICS	Article	Biotroph; Comparative genomics; Effectors; Pathogenicity factors; In silico prediction	CHITIN-TRIGGERED IMMUNITY; PLANT-PATHOGEN EFFECTORS; EXPRESSION ANALYSIS; HOST-RANGE; RNA-SEQ; GENE; ANNOTATION; PREDICTION; VIRULENCE; PURPUREA	BMC	LONDON	CAMPUS, 4 CRINAN ST, LONDON N1 9XW, ENGLAND	46296	2021	22		Biotechnology & Applied Microbiology; Genetics & Heredity
Garcia-Medel, Paola L.; Peralta-Castro, Antolin; Baruch-Torres, Noe; Fuentes-Pascacio, Alma; Pedroza-Garcia, Jose A.; Cruz-Ramirez, Alfredo; Brieba, Luis G.	Arabidopsis thaliana PrimPol is a primase and lesion bypass DNA polymerase with the biochemical characteristics to cope with DNA damage in the nucleus, mitochondria, and chloroplast	SCIENTIFIC REPORTS	Article		TRANSLESION POLYMERASES; REPLICATION; DOMAIN; MAINTENANCE; MECHANISM; ROLES; ETA; TOLERANCE; COMPLEXES; EVOLUTION	NATURE PORTFOLIO	BERLIN	HEIDELBERGER PLATZ 3, BERLIN, 14197, GERMANY	43374	2021	11		Science & Technology - Other Topics
Jones, Darcy A. B.; Rozano, Lina; Debler, Johannes W.; Mancera, Ricardo L.; Moolhuijzen, Paula M.; Hane, James K.	An automated and combinative method for the predictive ranking of candidate effector proteins of fungal plant pathogens	SCIENTIFIC REPORTS	Article		GENOME SEQUENCE; SIGNAL PEPTIDES; VIRULENCE; TOPOLOGY	NATURE PORTFOLIO	BERLIN	HEIDELBERGER PLATZ 3, BERLIN, 14197, GERMANY	38626	2021	11		Science & Technology - Other Topics
Biswas, Sumona; Barma, Shovan	A Large-Scale Fully Annotated Low-Cost Microscopy Image Dataset for Deep Learning Framework	IEEE TRANSACTIONS ON NANOBIOSCIENCE	Article	Microscopy; Optical microscopy; Smart phones; Scanning electron microscopy; Deep learning; Transmission electron microscopy; Optical imaging; Foldscope; microscopy image database; plant cell biology in deep learning; bright-field microscopy; potato tuber cell	DRY-MATTER CONTENT; QUALITY ASSESSMENT; FOLDSCOPE; STARCH	IEEE-INST ELECTRICAL ELECTRONICS ENGINEERS INC	PISCATAWAY	445 HOES LANE, PISCATAWAY, NJ 08855-4141 USA	OCT	2021	20		Biochemistry & Molecular Biology; Science & Technology - Other Topics
Wang, Xiaodong; Zhai, Tong; Zhang, Xingmin; Tang, Chunlei; Zhuang, Rui; Zhao, Haibin; Xu, Qiang; Cheng, Yulin; Wang, Jianfeng; Duplessis, Sebastien; Kang, Zhensheng; Wang, Xiaojie	Two stripe rust effectors impair wheat resistance by suppressing import of host Fe-S protein into chloroplasts	PLANT PHYSIOLOGY	Article		CELL-DEATH; PLANT; PHOTOSYNTHESIS; DISORDER; DOMAIN	OXFORD UNIV PRESS INC	CARY	JOURNALS DEPT, 2001 EVANS RD, CARY, NC 27513 USA	DEC	2021	187	44440	Plant Sciences
Ma, Aifang; Zhang, Dingpeng; Wang, Guangxing; Wang, Kai; Li, Zhen; Gao, Yuanhui; Li, Hengchang; Bian, Chao; Cheng, Jinkui; Han, Yinan; Yang, Shuhua; Gong, Zhizhong; Qi, Junsheng	Verticillium dahliae effector VDAL protects MYB6 from degradation by interacting with PUB25 and PUB26 E3 ligases to enhance Verticillium wilt resistance	PLANT CELL	Article		PATTERN-TRIGGERED IMMUNITY; RECOGNITION RECEPTOR FLS2; U-BOX; TRANSCRIPTION FACTORS; INNATE IMMUNITY; PLANT IMMUNITY; SALICYLIC-ACID; NEGATIVE REGULATOR; WALL BIOSYNTHESIS; CHITIN PERCEPTION	OXFORD UNIV PRESS INC	CARY	JOURNALS DEPT, 2001 EVANS RD, CARY, NC 27513 USA	DEC	2021	33	44440	Biochemistry & Molecular Biology; Plant Sciences; Cell Biology
Perutka, Zdenek; Kaduchova, Katerina; Chamrad, Ivo; Beinhauer, Jana; Lenobel, Rene; Petrovska, Beata; Bergougnoux, Veronique; Vrana, Jan; Pecinka, Ales; Dolezel, Jaroslav; Sebela, Marek	Proteome Analysis of Condensed Barley Mitotic Chromosomes	FRONTIERS IN PLANT SCIENCE	Article	barley; chromatin; FIBRILLARIN 1; flow cytometric sorting; mass spectrometry; mitotic chromosome; perichromosomal layer; protein prediction	CHROMATIN-ASSOCIATED PROTEINS; NUCLEAR-DNA CONTENT; QUANTITATIVE PROTEOMICS; PERICHROMOSOMAL PROTEIN; REVEALS; IDENTIFICATION; TRANSCRIPTION; COMPLEXES; BINDING; FRACTIONATION	FRONTIERS MEDIA SA	LAUSANNE	AVENUE DU TRIBUNAL FEDERAL 34, LAUSANNE, CH-1015, SWITZERLAND	45139	2021	12		Plant Sciences
Lee, Dong-Yeon; Hua, Lei; Khoshravesh, Roxana; Giuliani, Rita; Kumar, Indrajit; Cousins, Asaph; Sage, Tammy L.; Hibberd, Julian M.; Brutnell, Thomas P.	Engineering chloroplast development in rice through cell-specific control of endogenous genetic circuits	PLANT BIOTECHNOLOGY JOURNAL	Article	C-4 photosynthesis; dCas9-mediated transcriptional activation; rice bundle sheath; chloroplast development	TRANSCRIPTION FACTORS GNC; C-4 PHOTOSYNTHESIS; GATA FAMILY; EXPRESSION; ARABIDOPSIS; CYTOKININ; RNA; AGROBACTERIUM; TOBACCO; TRANSFORMATION	WILEY	HOBOKEN	111 RIVER ST, HOBOKEN 07030-5774, NJ USA	NOV	2021	19	44409	Biotechnology & Applied Microbiology; Plant Sciences
Navarro, Jose A.; Saiz-Bonilla, Maria; Sanchez-Navarro, Jesus A.; Pallas, Vicente	The mitochondrial and chloroplast dual targeting of a multifunctional plant viral protein modulates chloroplast-to-nucleus communication, RNA silencing suppressor activity, encapsidation, pathogenesis and tissue tropism	PLANT JOURNAL	Article	melon necrotic spot virus; chloroplasts; mitochondria; dual targeting; coat protein; silencing; hypersensitive response	NECROTIC-SPOT-VIRUS; COAT PROTEIN; HYPERSENSITIVE RESPONSE; MELON; NECROSIS; RESISTANCE; EXPRESSION; PHLOEM; TOMBUSVIRUSES; INTERFERENCE	WILEY	HOBOKEN	111 RIVER ST, HOBOKEN 07030-5774, NJ USA	OCT	2021	108	44409	Plant Sciences
Dong, An-Yu; Wang, Zheng; Huang, Jun-Jie; Song, Bao-An; Hao, Ge-Fei	Bioinformatic tools support decision-making in plant disease management	TRENDS IN PLANT SCIENCE	Review		RESISTANCE PROTEINS; EMERGING FUNGAL; PREDICTION; RESOURCE; ANNOTATION; THREATS; CLONING; MODELS	ELSEVIER SCIENCE LONDON	LONDON	84 THEOBALDS RD, LONDON WC1X 8RR, ENGLAND	SEP	2021	26	44409	Plant Sciences
Kubina, Julie; Geldreich, Angele; Gales, Jon Pol; Baumberger, Nicolas; Bouton, Clement; Ryabova, Lyubov A.; Grasser, Klaus D.; Keller, Mario; Dimitrova, Maria	Nuclear export of plant pararetrovirus mRNAs involves the TREX complex, two viral proteins and the highly structured 5 ' leader region	NUCLEIC ACIDS RESEARCH	Article		CAULIFLOWER-MOSAIC-VIRUS; HUMAN TAP PROTEIN; GENE-EXPRESSION; COAT PROTEIN; NUCLEOCYTOPLASMIC TRANSPORT; BINDING; REPLICATION; INTERACTS; CAULIMOVIRUS; ELEMENT	OXFORD UNIV PRESS	OXFORD	GREAT CLARENDON ST, OXFORD OX2 6DP, ENGLAND	39326	2021	49	44409	Biochemistry & Molecular Biology
Figueroa, Melania; Ortiz, Diana; Henningsen, Eva C.	Tactics of host manipulation by intracellular effectors from plant pathogenic fungi	CURRENT OPINION IN PLANT BIOLOGY	Review	Effector; Fungi; Host; Recognition; Immunity; Plant	PTR TOXA; RUST FUNGI; AVR-PIA; WHEAT; RESISTANCE; IMMUNITY; RECOGNITION; SUPPRESSION; VIRULENCE; PROTEINS	CURRENT BIOLOGY LTD	LONDON	84 THEOBALDS RD, LONDON WC1X 8RR, ENGLAND	AUG	2021	62		Plant Sciences
Hoang, Cuong, V; Bhaskar, Chibbhi K.; Ma, Lay-Sun	A Novel Core Effector Vp1 Promotes Fungal Colonization and Virulence of Ustilago maydis	JOURNAL OF FUNGI	Article	Ustilago maydis; virulence; biotrophic pathogen; smut fungi; nuclear localization; core effector	SMUT FUNGI; SECRETED EFFECTOR; PROTEIN; GENOME; EVOLUTION; NUCLEAR; GROWTH; GENES; TALE; PCR	MDPI	BASEL	ST ALBAN-ANLAGE 66, CH-4052 BASEL, SWITZERLAND	AUG	2021	7		Microbiology; Mycology
Welchen, Elina; Gonzalez, Daniel H.	Breaking boundaries: exploring short- and long-distance mitochondrial signalling in plants	NEW PHYTOLOGIST	Review	cell-to-cell communication; mitochondria; mitokines; plasmodesmata; ROS wave; signalling	NAC TRANSCRIPTION FACTOR; ELECTRON-TRANSPORT; STRESS-RESPONSE; METABOLISM; EXPRESSION; PATHOGEN; GROWTH; PHYSIOLOGY; DEFENSE; AUXIN	WILEY	HOBOKEN	111 RIVER ST, HOBOKEN 07030-5774, NJ USA	OCT	2021	232	44378	Plant Sciences
Lim, Chae Woo; Baek, Woonhee; Lim, Junsub; Hong, Eunji; Lee, Sung Chul	Pepper ubiquitin-specific protease, CaUBP12, positively modulates dehydration resistance by enhancing CaSnRK2.6 stability	PLANT JOURNAL	Article	CaUBP12; dehydration stress; abscisic acid; pepper; virus-induced gene silencing	SENESCENCE-ASSOCIATED GENES; ABSCISIC-ACID BIOSYNTHESIS; FUNCTIONAL-CHARACTERIZATION; SIGNAL-TRANSDUCTION; PROVIDES INSIGHTS; LEAF SENESCENCE; ABA; ARABIDOPSIS; STRESS; TOLERANCE	WILEY	HOBOKEN	111 RIVER ST, HOBOKEN 07030-5774, NJ USA	AUG	2021	107	44378	Plant Sciences
Aono, Alexandre Hild; Gonzaga Pimenta, Ricardo Jose; Basso Garcia, Ana Letycia; Correr, Fernando Henrique; Hosaka, Guilherme Kenichi; Carrasco, Marishani Marin; Cardoso-Silva, Claudio Benicio; Mancini, Melina Cristina; Sforca, Danilo Augusto; dos Santos, Lucas Borges; Nagai, James Shiniti; Pinto, Luciana Rossini; de Andrade Landell, Marcos Guimaraes; Carneiro, Monalisa Sampaio; Balsalobre, Thiago…	The Wild Sugarcane and Sorghum Kinomes: Insights Into Expansion, Diversification, and Expression Patterns	FRONTIERS IN PLANT SCIENCE	Article	coexpression networks; kinase gene family; phylogenetic analyses; RNA-Seq; Saccharum spontaneum; Sorghum bicolor	GENOME-WIDE IDENTIFICATION; PROTEIN-KINASE; WHOLE-GENOME; PHOSPHOENOLPYRUVATE CARBOXYLASE; SACCHARUM-OFFICINARUM; SIGNAL-TRANSDUCTION; GENE SUPERFAMILY; PROFILE ANALYSIS; CANDIDATE GENES; FAMILY GENES	FRONTIERS MEDIA SA	LAUSANNE	AVENUE DU TRIBUNAL FEDERAL 34, LAUSANNE, CH-1015, SWITZERLAND	39264	2021	12		Plant Sciences
Mueller-Schuessele, Stefanie J.; Bohle, Finja; Rossi, Jacopo; Trost, Paolo; Meyer, Andreas J.; Zaffagnini, Mirko	Plasticity in plastid redox networks: evolution of glutathione-dependent redox cascades and glutathionylation sites	BMC PLANT BIOLOGY	Article	Protein S-glutathionylation; Redox regulation; Land plant evolution; Plastid; Cysteine; Glutathione; Glutaredoxin	ARABIDOPSIS CHLOROPLASTIC GLUTAREDOXIN; PHYSCOMITRELLA-PATENS; S-NITROSYLATION; GLYCERALDEHYDE-3-PHOSPHATE DEHYDROGENASE; POSTTRANSLATIONAL MODIFICATIONS; DISULFIDE EXCHANGE; STRESS TOLERANCE; THIOREDOXIN; LAND; THALIANA	BMC	LONDON	CAMPUS, 4 CRINAN ST, LONDON N1 9XW, ENGLAND	38534	2021	21		Plant Sciences
Grasso, Stefano; van Rij, Tjeerd; van Dijl, Jan Maarten	GP(4): an integrated Gram-Positive Protein Prediction Pipeline for subcellular localization mimicking bacterial sorting	BRIEFINGS IN BIOINFORMATICS	Article	protein subcellular localization prediction; prediction methods; homology-based prediction; sorting signals; Gram-positive; GP4	SIGNAL PEPTIDES; ANNOTATION ERRORS; LIPOPROTEINS; PERCOLATION; TOPOLOGY; SERVER; SITES; MODEL	OXFORD UNIV PRESS	OXFORD	GREAT CLARENDON ST, OXFORD OX2 6DP, ENGLAND	JUL	2021	22		Biochemistry & Molecular Biology; Mathematical & Computational Biology
Spinedi, Nahuel; Storb, Romina; Aranda, Elisabet; Romani, Facundo; Svriz, Maya; Varela, Santiago A.; Moreno, Javier E.; Fracchia, Sebastian; Cabrera, Juan; Batista-Garcia, Ramon Alberto; Ponce de Leon, Ines; Scervino, J. Martin	ROS-Scavenging Enzymes as an Antioxidant Response to High Concentration of Anthracene in the Liverwort Marchantia polymorpha L.	PLANTS-BASEL	Article	antioxidant enzymes; peroxidases; liverwort; polycyclic aromatic hydrocarbons; anthracene; photosynthesis; RNA-sequencing	POLYCYCLIC AROMATIC-HYDROCARBONS; OXIDATIVE STRESS; SUPEROXIDE-DISMUTASE; PHENANTHRENE; PHYTOREMEDIATION; PAHS; ACCUMULATION; FLUORANTHENE; EVOLUTION; COMPLEX	MDPI	BASEL	ST ALBAN-ANLAGE 66, CH-4052 BASEL, SWITZERLAND	JUL	2021	10		Plant Sciences
Huang, Chi-Fa; Liu, Wen-Yu; Lu, Mei-Yeh Jade; Chen, Yi-Hua; Ku, Maurice S. B.; Li, Wen-Hsiung	Whole-Genome Duplication Facilitated the Evolution of C-4 Photosynthesis in Gynandropsis gynandra	MOLECULAR BIOLOGY AND EVOLUTION	Article	C-4 photosynthesis; C-4 evolution; whole-genome duplication; comparative genomics	CYCLIC ELECTRON FLOW; DEHYDROGENASE-LIKE COMPLEX; PHOTOSYSTEM-I; GLYCINE DECARBOXYLASE; SUPERCOMPLEX FORMATION; PHYLOGENETIC ANALYSIS; GENE DUPLICATION; CD-HIT; EXPRESSION; PROTEIN	OXFORD UNIV PRESS	OXFORD	GREAT CLARENDON ST, OXFORD OX2 6DP, ENGLAND	NOV	2021	38	44348	Biochemistry & Molecular Biology; Evolutionary Biology; Genetics & Heredity
Choi, In-Su; Wojciechowski, Martin F.; Ruhlman, Tracey A.; Jansen, Robert K.	In and out: Evolution of viral sequences in the mitochondrial genomes of legumes (Fabaceae)	MOLECULAR PHYLOGENETICS AND EVOLUTION	Article	Comparative genomics; Group II intron; Horizontal gene transfer; Intracellular gene transfer; Target primed reverse transcription	GROUP-II INTRON; REVERSE-TRANSCRIPTASE ACTIVITY; PLANT MITOCHONDRIAL; TRANSPOSABLE ELEMENTS; HORIZONTAL TRANSFER; NUCLEAR GENOMES; GENE CONTENT; DNA; LINE-1; RATES	ACADEMIC PRESS INC ELSEVIER SCIENCE	SAN DIEGO	525 B ST, STE 1900, SAN DIEGO, CA 92101-4495 USA	OCT	2021	163	44348	Biochemistry & Molecular Biology; Evolutionary Biology; Genetics & Heredity
Li, Mingjiu; Ruwe, Hannes; Melzer, Michael; Junker, Astrid; Hensel, Goetz; Tschiersch, Henning; Schwenkert, Serena; Chamas, Sindy; Schmitz-Linneweber, Christian; Boerner, Thomas; Stein, Nils	The Arabidopsis AAC Proteins CIL and CIA2 Are Sub-functionalized Paralogs Involved in Chloroplast Development	FRONTIERS IN PLANT SCIENCE	Article	Arabidopsis thaliana; CCT domain; chloroplast development; chloroplast translation; Hordeum vulgare; paralogous genes; photosynthesis; ribosomal RNA processing	SEQUENCE-ANALYSIS; LEAF VARIEGATION; FLORAL DIP; PLANT; IMPORT; GENE; PREDICTION; PHENOTYPE; EVOLUTION; THALIANA	FRONTIERS MEDIA SA	LAUSANNE	AVENUE DU TRIBUNAL FEDERAL 34, LAUSANNE, CH-1015, SWITZERLAND	39234	2021	12		Plant Sciences
Alouane, Tarek; Rimbert, Helene; Bormann, Joerg; Gonzalez-Montiel, Gisela A.; Loesgen, Sandra; Schaefer, Wilhelm; Freitag, Michael; Langin, Thierry; Bonhomme, Ludovic	Comparative Genomics of Eight Fusarium graminearum Strains with Contrasting Aggressiveness Reveals an Expanded Open Pangenome and Extended Effector Content Signatures	INTERNATIONAL JOURNAL OF MOLECULAR SCIENCES	Article	Fusarium graminearum; Fusarium head blight; pangenome; secreted protein clusters; proteinaceous effectors; aggressiveness; intra-species genomic diversity	SUBCELLULAR-LOCALIZATION; DROSOPHILA-MELANOGASTER; DURUM-WHEAT; PLANT; GENE; SEQUENCE; PREDICTION; INFECTION; FUNGUS; DEOXYNIVALENOL	MDPI	BASEL	ST ALBAN-ANLAGE 66, CH-4052 BASEL, SWITZERLAND	JUN	2021	22		Biochemistry & Molecular Biology; Chemistry
Laureano, Goncalo; Cavaco, Ana Rita; Matos, Ana Rita; Figueiredo, Andreia	Fatty Acid Desaturases: Uncovering Their Involvement in Grapevine Defence against Downy Mildew	INTERNATIONAL JOURNAL OF MOLECULAR SCIENCES	Article	Vitis vinifera; Plasmopara viticola; plant defence; lipid signalling; fatty acid modulation; fatty acid desaturases; biotrophy	ARABIDOPSIS; MUTANT; RESISTANCE; GENE; IDENTIFICATION; STRESS; LIPIDS; EXPRESSION; BIOSYNTHESIS; DEFICIENT	MDPI	BASEL	ST ALBAN-ANLAGE 66, CH-4052 BASEL, SWITZERLAND	JUN	2021	22		Biochemistry & Molecular Biology; Chemistry
Myo, Thwin; Wei, Fang; Zhang, Honghao; Hao, Jianfeng; Zhang, Bin; Liu, Zhixian; Cao, Gangqiang; Tian, Baoming; Shi, Gongyao	Genome-wide identification of the BASS gene family in four Gossypium species and functional characterization of GhBASSs against salt stress	SCIENTIFIC REPORTS	Article		ABSCISIC-ACID; ARABIDOPSIS; TOLERANCE; EXPRESSION; CHLOROPLAST; TRANSPORTER; EVOLUTION; SEQUENCE; REVEALS; PLANT	NATURE PORTFOLIO	BERLIN	HEIDELBERGER PLATZ 3, BERLIN, 14197, GERMANY	11444	2021	11		Science & Technology - Other Topics
Ceriotti, Luis Federico; Roulet, M. Emilia; Sanchez-Puerta, Virginia	Plastomes in the holoparasitic family Balanophoraceae: Extremely high AT content, severe gene content reduction, and two independent genetic code changes	MOLECULAR PHYLOGENETICS AND EVOLUTION	Article	cpDNA; Genetic code change; Lophophytum leandri; Ombrophytum subterraneum; Tetrapyrrole; trnE	TRANSFER-RNA SYNTHETASES; PLASTID GENOME; PHYLOGENETIC ANALYSIS; MITOCHONDRIAL; EVOLUTION; UGA; SEQUENCE; ORGANIZATION; TRANSLATION; TRYPTOPHAN	ACADEMIC PRESS INC ELSEVIER SCIENCE	SAN DIEGO	525 B ST, STE 1900, SAN DIEGO, CA 92101-4495 USA	SEP	2021	162	44317	Biochemistry & Molecular Biology; Evolutionary Biology; Genetics & Heredity
Bertazzoni, Stefania; Jones, Darcy A. B.; Phan, Huyen T.; Tan, Kar-Chun; Hane, James K.	Chromosome-level genome assembly and manually-curated proteome of model necrotroph Parastagonospora nodorum Sn15 reveals a genome-wide trove of candidate effector homologs, and redundancy of virulence-related functions within an accessory chromosome	BMC GENOMICS	Article		PYRENOPHORA-TRITICI-REPENTIS; RNA-SEQ EXPERIMENTS; RICE BLAST FUNGUS; STAGONOSPORA-NODORUM; GENE-EXPRESSION; ANNOTATION; PATHOGENICITY; PROTEINS; PREDICTION; ALIGNMENT	BMC	LONDON	CAMPUS, 4 CRINAN ST, LONDON N1 9XW, ENGLAND	45778	2021	22		Biotechnology & Applied Microbiology; Genetics & Heredity
Wu, Ying; Lin, Fan; Zhou, Yao; Wang, Jie; Sun, Shuai; Wang, Bin; Zhang, Zhibin; Li, Guo; Lin, Xiuyun; Wang, Xutong; Sun, Yue; Dong, Qianli; Xu, Chunming; Gong, Lei; Wendel, Jonathan F.; Zhang, Zhiwu; Liu, Bao	Genomic mosaicism due to homoeologous exchange generates extensive phenotypic diversity in nascent allopolyploids	NATIONAL SCIENCE REVIEW	Article	nascent allopolyploidy; homoeologous recombination; phenotypic diversity; plant evolution; GWAS; dosage effects; epistasis	GENE-EXPRESSION; BRASSICA-NAPUS; MEIOTIC RECOMBINATION; NATURAL VARIATION; POLYPLOIDY; EPISTASIS; EVOLUTION; REARRANGEMENTS; ADAPTATION; SPECIATION	OXFORD UNIV PRESS	OXFORD	GREAT CLARENDON ST, OXFORD OX2 6DP, ENGLAND	MAY	2021	8		Science & Technology - Other Topics
Alqahtani, Aldanah A.; Jansen, Robert K.	The evolutionary fate of rpl32 and rps16 losses in the Euphorbia schimperi (Euphorbiaceae) plastome	SCIENTIFIC REPORTS	Article		COMPLETE CHLOROPLAST GENOME; COMPLETE NUCLEOTIDE-SEQUENCE; SUBCELLULAR-LOCALIZATION; STRUCTURAL ORGANIZATION; INDEPENDENT TRANSFERS; TRNASCAN-SE; PLANT; GENE; SUBSTITUTION; PROTEINS	NATURE PORTFOLIO	BERLIN	HEIDELBERGER PLATZ 3, BERLIN, 14197, GERMANY	37347	2021	11		Science & Technology - Other Topics
Wattanapornprom, Warin; Thammarongtham, Chinae; Hongsthong, Apiradee; Lertampaiporn, Supatcha	Ensemble of Multiple Classifiers for Multilabel Classification of Plant Protein Subcellular Localization	LIFE-BASEL	Article	ensemble machine learning; plant protein; feature extraction; feature selection; go term; consensus voting; average voting; subcellular localization prediction	AMINO-ACID DESCRIPTOR; HIDDEN MARKOV MODEL; GENE ONTOLOGY; WEB SERVER; GOA DATABASE; PREDICTION; PEPTIDES; SEQUENCE; SCALE; ANNOTATION	MDPI	BASEL	ST ALBAN-ANLAGE 66, CH-4052 BASEL, SWITZERLAND	APR	2021	11		Life Sciences & Biomedicine - Other Topics; Microbiology
Lazzarotto, Fernanda; Menguer, Paloma Koprovski; Del-Bem, Luiz-Eduardo; Zamocky, Marcel; Margis-Pinheiro, Marcia	Ascorbate Peroxidase Neofunctionalization at the Origin of APX-R and APX-L: Evidence from Basal Archaeplastida	ANTIOXIDANTS	Article	ascorbate peroxidase&#8212; APX; APX-R; APX-L; catalytic sites; substrate; protein divergence	CRYSTAL-STRUCTURE; SUBSTRATE-BINDING; TL29 PROTEIN; GENE FAMILY; HEME; EVOLUTION; HOMOLOG; ENCODES	MDPI	BASEL	ST ALBAN-ANLAGE 66, CH-4052 BASEL, SWITZERLAND	APR	2021	10		Biochemistry & Molecular Biology; Pharmacology & Pharmacy; Food Science & Technology
Wang, Yansu; Zhou, Murong; Zou, Quan; Xu, Lei	Machine learning for phytopathology: from the molecular scale towards the network scale	BRIEFINGS IN BIOINFORMATICS	Review	machine learning; effectors; R proteins; plant-pathogen interaction network	INTERACTION DATABASE; RESISTANCE PROTEINS; BACTERIAL PATHOGENS; SECRETION SYSTEMS; PLANT; PREDICTION; EFFECTORS; BIOLOGY; INNATE; ACTIVATION	OXFORD UNIV PRESS	OXFORD	GREAT CLARENDON ST, OXFORD OX2 6DP, ENGLAND	SEP	2021	22	44256	Biochemistry & Molecular Biology; Mathematical & Computational Biology
Demir, Fatih; Kizhakkedathu, Jayachandran N.; Rinschen, Markus M.; Huesgen, Pitter F.	MANTI: Automated Annotation of Protein N-Termini for Rapid Interpretation of N-Terminome Data Sets	ANALYTICAL CHEMISTRY	Article		SUBSTRATE-SPECIFICITY; WEB SERVER; IDENTIFICATION; VISUALIZATION; DEGRADATION; ENRICHMENT; PLATFORM; REVEALS	AMER CHEMICAL SOC	WASHINGTON	1155 16TH ST, NW, WASHINGTON, DC 20036 USA	38808	2021	93	44256	Chemistry
Miftahudin, Miftahudin; Roslim, Dewi Indriyani; Fendiyanto, Miftahul Huda; Satrio, Rizky Dwi; Zulkifli, Ahmad; Umaiyah, Eka Indah; Chikmawati, Tatik; Sulistyaningsih, Yohana Caecilia; Suharsono, Suharsono; Hartana, Alex; Nguyen, Henry T.; Gustafson, J. Perry	OsGERLP: A novel aluminum tolerance rice gene isolated from a local cultivar in Indonesia	PLANT PHYSIOLOGY AND BIOCHEMISTRY	Article	Aluminum tolerance; Citrate; Gene silencing; Transcription factor	FINGER TRANSCRIPTION FACTOR; CITRIC-ACID; TOXICITY; PROTEIN; LOCALIZATION; TRANSPORTER; MECHANISMS; EXPRESSION; RESISTANCE; SIGNALP	ELSEVIER FRANCE-EDITIONS SCIENTIFIQUES MEDICALES ELSEVIER	ISSY-LES-MOULINEAUX	65 RUE CAMILLE DESMOULINS, CS50083, 92442 ISSY-LES-MOULINEAUX, FRANCE	MAY	2021	162	44256	Plant Sciences
Bouziane, Hafida; Chouarfia, Abdallah	Use of Chou's 5-steps rule to predict the subcellular localization of gram-negative and gram-positive bacterial proteins by multilabel learning based on gene ontology annotation and profile alignment	JOURNAL OF INTEGRATIVE BIOINFORMATICS	Article	gene ontology terms; gram-negative bacteria; gram-positive bacteria; multi-label learning; profile alignment; subcellular localization prediction	SUPPORT VECTOR MACHINES; AMINO-ACID-COMPOSITION; WEB SERVER; FUNCTIONAL ANNOTATION; NEURAL-NETWORKS; LOCATION; TOOL; CLASSIFIER; SYSTEM; MODES	WALTER DE GRUYTER GMBH	BERLIN	GENTHINER STRASSE 13, D-10785 BERLIN, GERMANY	MAR	2021	18		Mathematical & Computational Biology
Serrazina, Susana; Machado, Helena; Costa, Rita Lourenco; Duque, Paula; Malho, Rui	Expression of Castanea crenata Allene Oxide Synthase in Arabidopsis Improves the Defense to Phytophthora cinnamomi	FRONTIERS IN PLANT SCIENCE	Article	Arabidopsis thaliana; allene oxide synthase; plant defense; gene functional analysis; Phytophthora cinnamomi; Castanea crenata; Castanea sativa	JASMONIC ACID; FUNCTIONAL-CHARACTERIZATION; SALICYLIC-ACID; THALIANA; PLANT; RESISTANCE; PATHWAYS; BIOSYNTHESIS; RESPONSES; PROTEINS	FRONTIERS MEDIA SA	LAUSANNE	AVENUE DU TRIBUNAL FEDERAL 34, LAUSANNE, CH-1015, SWITZERLAND	42036	2021	12		Plant Sciences
Yu, Yang; Wang, Yingjie; Yu, Yue; Ma, Peiyong; Jia, Zhaodong; Guo, Xiaoding; Xie, Yizhi; Bian, Xiaofeng	Overexpression of IbPAL1 promotes chlorogenic acid biosynthesis in sweetpotato	CROP JOURNAL	Article	Chlorogenic acid; Phenylalanine ammonia-lyase (PAL); Secondary metabolism; Sweetpotato	PHENYLALANINE AMMONIA-LYASE; QUINATE HYDROXYCINNAMOYL TRANSFERASE; ENDOPLASMIC-RETICULUM; IPOMOEA-BATATAS; DOWN-REGULATION; ANTIOXIDANT; METABOLISM; ENZYME; COENZYME; CLONING	KEAI PUBLISHING LTD	BEIJING	16 DONGHUANGCHENGGEN NORTH ST, BEIJING, DONGHENG DISTRICT 100717, PEOPLES R CHINA	FEB	2021	9		Agriculture; Plant Sciences
Sakata, Mitsukazu; Takano-Kai, Noriko; Miyazaki, Yuta; Kanamori, Hiroyuki; Wu, Jianzhong; Matsumoto, Takashi; Doi, Kazuyuki; Yasui, Hideshi; Yoshimura, Atsushi; Yamagata, Yoshiyuki	Domain Unknown Function DUF1668-Containing Genes in Multiple Lineages Are Responsible for F-1 Pollen Sterility in Rice	FRONTIERS IN PLANT SCIENCE	Article	hybrid incompatibility; reproductive isolation; rice; Oryza; pollen sterility; DUF1668; domain unknown function	ALIGNMENT; BARRIER	FRONTIERS MEDIA SA	LAUSANNE	AVENUE DU TRIBUNAL FEDERAL 34, LAUSANNE, CH-1015, SWITZERLAND	46023	2021	11		Plant Sciences
Fenech, Mario; Amorim-Silva, Vitor; Esteban del Valle, Alicia; Arnaud, Dominique; Ruiz-Lopez, Noemi; Castillo, Araceli G.; Smirnoff, Nicholas; Botella, Miguel A.	The role of GDP-L-galactose phosphorylase in the control of ascorbate biosynthesis	PLANT PHYSIOLOGY	Article		MANNOSE PYROPHOSPHORYLASE GENE; ACEROLA MALPIGHIA-GLABRA; ARABIDOPSIS-THALIANA; VITAMIN-C; ACID SYNTHESIS; L-GALACTONO-1,4-LACTONE DEHYDROGENASE; EXPRESSION ANALYSIS; PATHWAY; LIGHT; ACCUMULATION	OXFORD UNIV PRESS INC	CARY	JOURNALS DEPT, 2001 EVANS RD, CARY, NC 27513 USA	APR	2021	185	44197	Plant Sciences
Hooper, Cornelia M.; Castleden, Ian R.; Tanz, Sandra K.; Grasso, Sally V.; Millar, A. Harvey	Subcellular Proteomics as a Unified Approach of Experimental Localizations and Computed Prediction Data for Arabidopsis	ADVANCES IN PLANT OMICS AND SYSTEMS BIOLOGY APPROACHES	Article; Book Chapter	Arabidopsis; SUBA; CropPAL; SUBAcon; Crops; Protein localization; Subcellular location; System biology; Protein location; Subcellular compartment	FREE-FLOW ELECTROPHORESIS; PROTEIN LOCALIZATION; MITOCHONDRIAL PROTEOME; MEMBRANE PROTEOME; AFFINITY PURIFICATION; HYDROGEN-PEROXIDE; METABOLIC NETWORK; GLOBAL ANALYSIS; WEB SERVER; IDENTIFICATION	SPRINGER INTERNATIONAL PUBLISHING AG	CHAM	GEWERBESTRASSE 11, CHAM, CH-6330, SWITZERLAND		2021	1346		Biochemistry & Molecular Biology; Plant Sciences
Duplessis, Sebastien; Lorrain, Cecile; Petre, Benjamin; Figueroa, Melania; Dodds, Peter N.; Aime, M. Catherine	Host Adaptation and Virulence in Heteroecious Rust Fungi	ANNUAL REVIEW OF PHYTOPATHOLOGY, VOL 59, 2021	Review; Book Chapter	Uredinales; life cycle; heteroecism; transcriptomics; pathogenesis; effectors	ASIAN SOYBEAN RUST; STEM RUST; FLAX RUST; SECRETED PROTEINS; AVIRULENCE GENES; WHEAT; RESISTANCE; EFFECTOR; SPECIFICITY; MECHANISMS	ANNUAL REVIEWS	PALO ALTO	4139 EL CAMINO WAY, PO BOX 10139, PALO ALTO, CA 94303-0897 USA		2021	59		Plant Sciences
Li, Kwan-Pok; Wong, Cheuk-Hon; Cheng, Chun-Chiu; Cheng, Sau-Shan; Li, Man-Wah; Mansveld, Sandra; Bergsma, Alex; Huang, Tengfang; van Eijk, Michiel J. T.; Lam, Hon-Ming	GmDNJ1, a type-I heat shock protein 40 (HSP40), is responsible for both Growth and heat tolerance in soybean	PLANT DIRECT	Article	co-chaperone; GmDNJ1; heat shock protein; heat stress; J domain; soybean		JOHN WILEY & SONS LTD	CHICHESTER	THE ATRIUM, SOUTHERN GATE, CHICHESTER PO19 8SQ, W SUSSEX, ENGLAND	JAN	2021	5		Plant Sciences
Jain, Akansha; Singh, Harikesh Bahadur; Das, Sampa	Deciphering plant-microbe crosstalk through proteomics studies	MICROBIOLOGICAL RESEARCH	Article	Beneficial microbes; 2D gel electrophoresis; Plant defense; Plant-microbe interaction; Proteome	MASS-SPECTROMETRY; RESPONSIVE PROTEINS; STATISTICAL-MODEL; VIRUS INTERACTION; ANALYSIS REVEALS; MOSAIC-VIRUS; RICE; HOST; PEA; IDENTIFICATION	ELSEVIER GMBH	MUNICH	HACKERBRUCKE 6, 80335 MUNICH, GERMANY	JAN	2021	242		Microbiology
Lee, Han Chung; Carroll, Adam; Crossett, Ben; Connolly, Angela; Batarseh, Amani; Djordjevic, Michael A.	Improving the Identification and Coverage of Plant Transmembrane Proteins in Medicago Using Bottom-Up Proteomics	FRONTIERS IN PLANT SCIENCE	Article	transmembrane protein; transmembrane domain; liquid chromatography; mass spectrometry; detergent-free purification; Medicago truncatula; TRAMDOMI algorithm	SPECTROMETRY-COMPATIBLE SURFACTANTS; INTEGRAL MEMBRANE-PROTEINS; MASS-SPECTROMETRY; SINORHIZOBIUM-MELILOTI; GLOBAL ANALYSIS; TRUNCATULA; NODULE; ROOT; REPRODUCIBILITY; DETERGENTS	FRONTIERS MEDIA SA	LAUSANNE	AVENUE DU TRIBUNAL FEDERAL 34, LAUSANNE, CH-1015, SWITZERLAND	43435	2020	11		Plant Sciences
Zhang, Mingze; Teixeira da Silva, Jaime A.; Yu, Zhenming; Wang, Haobin; Si, Can; Zhao, Conghui; He, Chunmei; Duan, Jun	Identification of histone deacetylase genes in Dendrobium officinale and their expression profiles under phytohormone and abiotic stress treatments	PEERJ	Article	Dendrobium officinale; Histone deacetylation; Phylogenetic analysis; Subcellular localization; Stress	CELL-DEATH; CHROMATIN REGULATION; GROWTH; ACETYLATION; DROUGHT; FAMILY; ACETYLTRANSFERASES; CLONING; GENOME; ROLES	PEERJ INC	LONDON	341-345 OLD ST, THIRD FLR, LONDON, EC1V 9LL, ENGLAND	42339	2020	8		Science & Technology - Other Topics
Ozketen, Ahmet Caglar; Andac-Ozketen, Ayse; Dagvadorj, Bayantes; Demiralay, Burak; Akkaya, Mahinur S.	In-depth secretome analysis of Puccinia striiformis f. sp. tritici in infected wheat uncovers effector functions	BIOSCIENCE REPORTS	Article		CANDIDATE EFFECTOR; SEQUENCE DATABASE; PROTEINS; RUST; GENES; ANNOTATION; TOOL; TRANSCRIPTOMES; LOCALIZATION; SUPPRESSION	PORTLAND PRESS LTD	LONDON	1ST FLR, 10 QUEEN STREET PLACE, LONDON, ENGLAND	38322	2020	40		Biochemistry & Molecular Biology; Cell Biology
Yang, Yang; Fan, Guangjin; Zhao, Yan; Wen, Qujiang; Wu, Peng; Meng, Yuling; Shan, Weixing	Cytidine-to-Uridine RNA Editing Factor NbMORF8 Negatively Regulates Plant Immunity to Phytophthora Pathogens	PLANT PHYSIOLOGY	Article		ARABIDOPSIS-THALIANA; REPEAT PROTEIN; SOLANUM-VENTURII; OXIDATIVE STRESS; MORF PROTEINS; GENE; MITOCHONDRIA; RESISTANCE; METABOLISM; EFFECTOR	OXFORD UNIV PRESS INC	CARY	JOURNALS DEPT, 2001 EVANS RD, CARY, NC 27513 USA	DEC	2020	184		Plant Sciences
Smolikova, Galina; Gorbach, Daria; Lukasheva, Elena; Mavropolo-Stolyarenko, Gregory; Bilova, Tatiana; Soboleva, Alena; Tsarev, Alexander; Romanovskaya, Ekaterina; Podolskaya, Ekaterina; Zhukov, Vladimir; Tikhonovich, Igor; Medvedev, Sergei; Hoehenwarter, Wolfgang; Frolov, Andrej	Bringing New Methods to the Seed Proteomics Platform: Challenges and Perspectives	INTERNATIONAL JOURNAL OF MOLECULAR SCIENCES	Review	data processing; gel-based proteomics; gel-free proteomics; glycation; glycosylation; phosphorylation; post-translational modifications; proteomics	GLYCATION END-PRODUCTS; 2-DIMENSIONAL GEL-ELECTROPHORESIS; ABSOLUTE PROTEIN QUANTIFICATION; QUANTITATIVE PLANT PROTEOMICS; SAMPLE PREPARATION METHOD; MASS-SPECTROMETRY DATA; TOP-DOWN PROTEOMICS; Q EXACTIVE HF; HIGH-RESOLUTION; BRASSICA-NAPUS	MDPI	BASEL	ST ALBAN-ANLAGE 66, CH-4052 BASEL, SWITZERLAND	DEC	2020	21		Biochemistry & Molecular Biology; Chemistry
Yadav, S.; Centola, M.; Yildiz, O.; Pogoryelov, D.; Rai, L. C.; Schleiff, E.	Purification and Preliminary X-Ray Crystallographic Analysis of the Peptidyl-Prolyl cis-trans Isomerase Alr5059 from Anabaena sp. PCC 7120	CRYSTALLOGRAPHY REPORTS	Article		CCP4 SUITE; PROTEIN; EXPRESSION	PLEIADES PUBLISHING INC	NEW YORK	PLEIADES HOUSE, 7 W 54 ST, NEW YORK, NY, UNITED STATES	DEC	2020	65		Crystallography
Li, Ya-Ru; Liu, Ming-Jung	Prevalence of alternative AUG and non-AUG translation initiators and their regulatory effects across plants	GENOME RESEARCH	Article		OPEN READING FRAME; MULTIPLE SEQUENCE ALIGNMENT; MESSENGER-RNA TRANSLATION; IN-VIVO; PROTEIN-SYNTHESIS; STOP CODON; ARABIDOPSIS; START; REVEALS; ELONGATION	COLD SPRING HARBOR LAB PRESS, PUBLICATIONS DEPT	COLD SPRING HARBOR	1 BUNGTOWN RD, COLD SPRING HARBOR, NY 11724 USA	OCT	2020	30		Biochemistry & Molecular Biology; Biotechnology & Applied Microbiology; Genetics & Heredity
Sperschneider, Jana	Machine learning in plant-pathogen interactions: empowering biological predictions from field scale to genome scale	NEW PHYTOLOGIST	Review	effector prediction; image classification; machine learning; plant-pathogen interactions; sensors	DISEASE DETECTION; NETWORK; EFFECTORS; SELECTION; GENES; WHEAT; RUST	WILEY	HOBOKEN	111 RIVER ST, HOBOKEN 07030-5774, NJ USA	OCT	2020	228		Plant Sciences
Booth, Judith K.; Yuen, Macaire M. S.; Jancsik, Sharon; Madilao, Lufiani L.; Page, Jonathan E.; Bohlmann, Jorg	Terpene Synthases and Terpene Variation in Cannabis sativa	PLANT PHYSIOLOGY	Article		GLANDULAR TRICHOMES; ACID SYNTHASE; GENE; BIOSYNTHESIS; IDENTIFICATION; EXPRESSION; EVOLUTION; PRECURSOR; PROFILES; FLOWERS	OXFORD UNIV PRESS INC	CARY	JOURNALS DEPT, 2001 EVANS RD, CARY, NC 27513 USA	SEP	2020	184		Plant Sciences
Kue Foka, Idrice Carther; Ketehouli, Toi; Zhou, Yonggang; Li, Xiao-Wei; Wang, Fa-Wei; Li, Haiyan	The Emerging Roles of Diacylglycerol Kinase (DGK) in Plant Stress Tolerance, Growth, and Development	AGRONOMY-BASEL	Review	diacylglycerol kinase; phosphatidic acid; ROS; reactive oxygen species; ABA; abscisic acid; PIP2 phosphatidylinositol 4,5-bisphosphate; biotic stress; abiotic stress	INDUCED ANTIOXIDANT DEFENSE; PHOSPHOLIPASE-D-DELTA; PHOSPHATIDIC-ACID ACCUMULATION; OXYGEN SPECIES PRODUCTION; ABSCISIC-ACID; SALT-STRESS; NITRIC-OXIDE; ARABIDOPSIS-THALIANA; COLD-ACCLIMATION; GENE-EXPRESSION	MDPI	BASEL	ST ALBAN-ANLAGE 66, CH-4052 BASEL, SWITZERLAND	SEP	2020	10		Agriculture; Plant Sciences
Song, Long; Wu, Jing Qin; Dong, Chong Mei; Park, Robert F.	Integrated Analysis of Gene Expression, SNP, InDel, and CNV Identifies Candidate Avirulence Genes in Australian Isolates of the Wheat Leaf Rust PathogenPuccinia triticina	GENES	Article	Puccinia triticina; avirulence gene; next-generation sequencing; single nucleotide polymorphism; copy number variation	COPY NUMBER VARIATION; F-SP TRITICI; STEM RUST; RESISTANCE GENES; PACKAGE; DNA	MDPI	BASEL	ST ALBAN-ANLAGE 66, CH-4052 BASEL, SWITZERLAND	SEP	2020	11		Genetics & Heredity
Igloi, Gabor L.	Gene organization and phylum-specific attributes of eukaryotic arginyl-tRNA synthetases	GENE REPORTS	Review	Eukaryotic arginyl-tRNA synthetase; Gene organization; Intron - Exon fragmentation; Nuclear encoded mitochondrial protein; Phylogenetic comparison	AMINO-ACID DISCRIMINATION; GENOMIC ORGANIZATION; SUBCELLULAR-LOCALIZATION; EVOLUTION; AMINOACYLATION; MITOCHONDRIA; EXPRESSION; POSITIONS; ELEMENTS; INTRONS	ELSEVIER	AMSTERDAM	RADARWEG 29, 1043 NX AMSTERDAM, NETHERLANDS	SEP	2020	20		Genetics & Heredity
Christian, Ryan W.; Hewitt, Seanna L.; Nelson, Grant; Roalson, Eric H.; Dhingra, Amit	Plastid transit peptides-where do they come from and where do they all belong? Multi-genome and pan-genomic assessment of chloroplast transit peptide evolution	PEERJ	Article	Plastid; Transit peptide; Protein targeting; Pangenome; Multi-genome; Chloroplast; Signal peptide	N-TERMINAL MODIFICATIONS; MALUS-X-DOMESTICA; SEQUENCE ALIGNMENT; PLANT MITOCHONDRIAL; SORTING SIGNALS; PROTEIN IMPORT; ARABIDOPSIS; ORIGIN; TREES; EFFECTOR	PEERJ INC	LONDON	341-345 OLD ST, THIRD FLR, LONDON, EC1V 9LL, ENGLAND	46600	2020	8		Science & Technology - Other Topics
Feurtey, Alice; Lorrain, Cecile; Croll, Daniel; Eschenbrenner, Christoph; Freitag, Michael; Habig, Michael; Haueisen, Janine; Moeller, Mareike; Schotanus, Klaas; Stukenbrock, Eva H.	Genome compartmentalization predates species divergence in the plant pathogen genusZymoseptoria	BMC GENOMICS	Article	Genome evolution; Orphan genes; Effectors; Genome architecture; Accessory genes	SUBCELLULAR-LOCALIZATION; GENE PREDICTION; ANNOTATION; EFFECTORS; PROTEINS; ORIGIN; TRANSCRIPTION; VARIABILITY; ALIGNMENT; ELEMENTS	BMC	LONDON	CAMPUS, 4 CRINAN ST, LONDON N1 9XW, ENGLAND	46235	2020	21		Biotechnology & Applied Microbiology; Genetics & Heredity
Kanja, Claire; Hammond-Kosack, Kim E.	Proteinaceous effector discovery and characterization in filamentous plant pathogens	MOLECULAR PLANT PATHOLOGY	Review	bioinformatic effector predictions; effector host-target interactions; effectors; fungal phytopathogens; in planta methodologies; oomycete phytopathogens	AVIRULENCE GENE AVR9; STRIPE-MOSAIC-VIRUS; COMPLEMENTATION BIFC ANALYSIS; MAGNAPORTHE-ORYZAE EFFECTORS; DOWNY MILDEW EFFECTOR; HOST-SELECTIVE TOXIN; SYN FULVIA-FULVA; CLADOSPORIUM-FULVUM; PHYTOPHTHORA-INFESTANS; FUSARIUM-OXYSPORUM	WILEY	HOBOKEN	111 RIVER ST, HOBOKEN 07030-5774, NJ USA	OCT	2020	21	44044	Plant Sciences
Janik, Katrin; Mittelberger, Cecilia; Moser, Mirko	LIGHTS OUT. THE CHLOROPLAST UNDER ATTACK DURING PHYTOPLASMA INFECTION?	ANNUAL PLANT REVIEWS ONLINE	Article	chloroplast; plant immunity; pathogen defence; phytoplasma; effector protein; photosynthesis; pathogen attack; plant pathogen	PYRENOPHORA-TRITICI-REPENTIS; CYSTEINE PROTEASE EFFECTOR; HOST-SELECTIVE TOXIN; REACTIVE OXYGEN; HYDROGEN-PEROXIDE; SUBCELLULAR-LOCALIZATION; CHLOROPHYLL BREAKDOWN; COMPANION CELLS; PHOTOSYSTEM-II; PTR TOXA	WILEY	HOBOKEN	111 RIVER ST, HOBOKEN 07030-5774, NJ USA	AUG	2020	3		Plant Sciences
Shrestha, Bikash; Gilbert, Lawrence E.; Ruhlman, Tracey A.; Jansen, Robert K.	Rampant Nuclear Transfer and Substitutions of Plastid Genes in Passiflora	GENOME BIOLOGY AND EVOLUTION	Article	gene loss; transit peptide; plastid-encoded ribosomal genes; plastid-encoded RNA polymerase); ycf1; ycf2	MULTIPLE SEQUENCE ALIGNMENT; CHLOROPLAST GENOME; ARABIDOPSIS-THALIANA; INDEPENDENT TRANSFERS; HIGHER-PLANTS; PROTEIN; DNA; INTEGRATION; EVOLUTION; MITOCHONDRION	OXFORD UNIV PRESS	OXFORD	GREAT CLARENDON ST, OXFORD OX2 6DP, ENGLAND	AUG	2020	12		Evolutionary Biology; Genetics & Heredity
Zhang, Lei; Jimenez-Gomez, Jose M.	Functional analysis of FRIGIDA using naturally occurring variation in Arabidopsis thaliana	PLANT JOURNAL	Article	Arabidopsis thaliana; FRIGIDA; natural variation; polymorphisms; vernalization; flowering time	FLOWERING-LOCUS-C; LATITUDINAL CLINE; READ ALIGNMENT; TIME GENES; FLC; FRI; POLYMORPHISM; EXPRESSION; DIVERSITY; REPRESSOR	WILEY	HOBOKEN	111 RIVER ST, HOBOKEN 07030-5774, NJ USA	JUL	2020	103		Plant Sciences
Ni, Jiangping; Li, Jiaming; Zhu, Rongxiang; Zhang, Mingyue; Qi, Kaijie; Zhang, Shaoling; Wu, Jun	Overexpression of sugar transporter gene PbSWEET4 of pear causes sugar reduce and early senescence in leaves	GENE	Article	Pear; PbSWEET4; Sugar transporter; Sugar efflux; Leaf senescence	PYRUS-BRETSCHNEIDERI; SWEET TRANSPORTERS; FAMILY GENES; ARABIDOPSIS; RICE; NUTRITION; GENOME; EVOLUTION; ROOTS	ELSEVIER	AMSTERDAM	RADARWEG 29, 1043 NX AMSTERDAM, NETHERLANDS	42156	2020	743		Genetics & Heredity
Christian, Ryan W.; Hewitt, Seanna L.; Roalson, Eric H.; Dhingra, Amit	Genome-Scale Characterization of Predicted Plastid-Targeted Proteomes in Higher Plants	SCIENTIFIC REPORTS	Article		MALUS-X-DOMESTICA; SUBCELLULAR-LOCALIZATION; BUNDLE-SHEATH; CHLOROPLAST PROTEINS; TRANSIT PEPTIDES; SWEET ORANGE; ARABIDOPSIS; SEQUENCE; DATABASE; GENES	NATURE RESEARCH	BERLIN	HEIDELBERGER PLATZ 3, BERLIN, 14197, GERMANY	43586	2020	10		Science & Technology - Other Topics
Li, Cong; Li, Ying-Hui; Li, Yanfei; Lu, Hongfeng; Hong, Huilong; Tian, Yu; Li, Hongyu; Zhao, Tao; Zhou, Xiaowei; Liu, Jun; Zhou, Xinan; Jackson, Scott A.; Liu, Bin; Qiu, Li-Juan	A Domestication-Associated Gene GmPRR3b Regulates the Circadian Clock and Flowering Time in Soybean	MOLECULAR PLANT	Article	flowering time; soybean landrace; domestication; genome-wide association study; GmPRR3b; circadian clock	NATURAL VARIATION; DIVERSITY; MATURITY; PROTEIN; LIGHT; WILD; IMPROVEMENT; ADAPTATION; TOC1; E1	CELL PRESS	CAMBRIDGE	50 HAMPSHIRE ST, FLOOR 5, CAMBRIDGE, MA 02139 USA	38108	2020	13		Biochemistry & Molecular Biology; Plant Sciences
Carreon-Anguiano, Karla Gisel; Islas-Flores, Ignacio; Vega-Arreguin, Julio; Saenz-Carbonell, Luis; Canto-Canche, Blondy	EffHunter: A Tool for Prediction of Effector Protein Candidates in Fungal Proteomic Databases	BIOMOLECULES	Article	computational prediction; host-pathogen interaction; effector proteins; fungal secretome	DISEASE RESISTANCE; GENOME SEQUENCE; PHI-BASE; PLANT; LOCALIZATION; TOPOLOGY; TRITICI; BIOLOGY; MODEL	MDPI	BASEL	ST ALBAN-ANLAGE 66, CH-4052 BASEL, SWITZERLAND	MAY	2020	10		Biochemistry & Molecular Biology
Elangovan, Allimuthu; Dalal, Monika; Krishna, Gopinathan Kumar; Devika, Sellathdurai; Kumar, Ranjeet Ranjan; Sathee, Lekshmy; Chinnusamy, Viswanathan	Characterization of Atypical Protein Tyrosine Kinase (PTK) Genes and Their Role in Abiotic Stress Response in Rice	PLANTS-BASEL	Article	BRI1; drought; dual specificity; osmotic stress; receptor-like protein kinases	RECEPTOR-LIKE KINASE; ABSCISIC-ACID; ARABIDOPSIS; PHOSPHORYLATION; PLANT; SPECIFICITY; FAMILY; PHOSPHATASE; EXPRESSION; IDENTIFICATION	MDPI	BASEL	ST ALBAN-ANLAGE 66, CH-4052 BASEL, SWITZERLAND	MAY	2020	9		Plant Sciences
Gupta, Megha; Sharma, Gunjan; Saxena, Divya; Budhwar, Roli; Vasudevan, Madavan; Gupta, Varsha; Gupta, Arunima; Gupta, Rashi; Chandran, Divya	Dual RNA-Seq analysis of Medicago truncatula and the pea powdery mildew Erysiphe pisi uncovers distinct host transcriptional signatures during incompatible and compatible interactions and pathogen effector candidates	GENOMICS	Article	Obligate biotroph; MtREP1; Dual transcriptome; TCP; Growth-defense tradeoff; Egh16H	E3 UBIQUITIN LIGASE; JASMONIC ACID; SALICYLIC-ACID; TRIGGERED IMMUNITY; SIGNAL PEPTIDES; RESISTANCE GENE; PLANT; DEFENSE; GROWTH; INFECTION	ACADEMIC PRESS INC ELSEVIER SCIENCE	SAN DIEGO	525 B ST, STE 1900, SAN DIEGO, CA 92101-4495 USA	MAY	2020	112		Biotechnology & Applied Microbiology; Genetics & Heredity
Pacheco, Inaiara de Souza; Galdeano, Diogo Manzano; Prado Maluta, Nathalie Kristine; Spotti Lopes, Joao Roberto; Machado, Marcos Antonio	Gene silencing of Diaphorina citri candidate effectors promotes changes in feeding behaviors	SCIENTIFIC REPORTS	Article		LIBERIBACTER ASIATICUS; SALIVARY PROTEINS; HEMIPTERA LIVIIDAE; INSECTICIDE RESISTANCE; BROWN PLANTHOPPER; HESSIAN FLY; APHID; INGESTION; PREDICTION; VECTOR	NATURE PUBLISHING GROUP	LONDON	MACMILLAN BUILDING, 4 CRINAN ST, LONDON N1 9XW, ENGLAND	39173	2020	10		Science & Technology - Other Topics
Elmore, Manjula G.; Banerjee, Sagnik; Pedley, Kerry F.; Ruck, Amy; Whitham, Steven A.	De novo transcriptome of Phakopsora pachyrhizi uncovers putative effector repertoire during infection	PHYSIOLOGICAL AND MOLECULAR PLANT PATHOLOGY	Article	Phakopsora pachyrhizi; RNA-Seq; Iso-seq; Candidate secreted effector proteins (CSEPs); Haustorial effector proteins	RUST RESISTANCE; SOYBEAN RUST; HAUSTORIA; PROTEIN; PATHOGEN; SEQUENCE; RNA; GENERATION; PREDICTION; PROGRAM	ACADEMIC PRESS LTD- ELSEVIER SCIENCE LTD	LONDON	24-28 OVAL RD, LONDON NW1 7DX, ENGLAND	APR	2020	110		Plant Sciences
Lamelas, Laura; Valledor, Luis; Escandon, Monica; Pinto, Gloria; Jesus Canal, Maria; Meijon, Monica	Integrative analysis of the nuclear proteome in Pinus radiata reveals thermopriming coupled to epigenetic regulation	JOURNAL OF EXPERIMENTAL BOTANY	Article	Adaptation; epigenetic memory; high-temperature stress; omics approach; Pinus; priming	DNA METHYLATION; TRANSCRIPTION FACTORS; STRESS RESPONSES; HIGH-TEMPERATURE; ABIOTIC STRESS; RNA HELICASE; WEB SERVER; PLANT; PROTEINS; MEMORY	OXFORD UNIV PRESS	OXFORD	GREAT CLARENDON ST, OXFORD OX2 6DP, ENGLAND	45717	2020	71		Plant Sciences
Li, Yuxiang; Xia, Chongjing; Wang, Meinan; Yin, Chuntao; Chen, Xianming	Whole-genome sequencing of Puccinia striiformis f. sp. tritici mutant isolates identifies avirulence gene candidates	BMC GENOMICS	Article	Stripe rust; Puccinia striiformis; Avirulence; Effector; Genomics; Mutation; Wheat; Yellow rust	SINGLE NUCLEOTIDE POLYMORPHISMS; STRIPE RUST; ETHYL-METHANESULFONATE; EFFECTOR PROTEINS; INDUCED MUTATIONS; RESISTANCE GENES; UNITED-STATES; FLAX-RUST; PLANT; WHEAT	BMC	LONDON	CAMPUS, 4 CRINAN ST, LONDON N1 9XW, ENGLAND	43891	2020	21		Biotechnology & Applied Microbiology; Genetics & Heredity
Bakkeren, Guus; Szabo, Les J.	Progress on Molecular Genetics and Manipulation of Rust Fungi	PHYTOPATHOLOGY	Review	disease control and pest management; genetics and resistance; mycology	WHEAT LEAF RUST; F-SP TRITICI; ULTRASTRUCTURAL PACHYTENE KARYOTYPE; IMPORTANT PATHOGENICITY FACTOR; PUCCINIA-TRITICINA; UROMYCES-FABAE; STEM RUST; PHAKOPSORA-PACHYRHIZI; SECRETED PROTEINS; EFFECTOR PROTEINS	AMER PHYTOPATHOLOGICAL SOC	ST PAUL	3340 PILOT KNOB ROAD, ST PAUL, MN 55121 USA	MAR	2020	110		Plant Sciences
Zayed, Muhammad; Badawi, Mohamed A.	In-Silico Evaluation of a New Gene From Wheat Reveals the Divergent Evolution of the CAP160 Homologous Genes Into Monocots	JOURNAL OF MOLECULAR EVOLUTION	Article	CAP160; CDeT11-24; Evolution; RD29; Monocot; Triticum aestivum L; (wheat)	ABSCISIC-ACID; COLD-ACCLIMATION; CRATEROSTIGMA-PLANTAGINEUM; ARABIDOPSIS-THALIANA; SELECTIVE PRESSURE; EXPRESSION; TOLERANCE; PROTEINS; DROUGHT; FAMILY	SPRINGER	NEW YORK	ONE NEW YORK PLAZA, SUITE 4600, NEW YORK, NY, UNITED STATES	MAR	2020	88		Biochemistry & Molecular Biology; Evolutionary Biology; Genetics & Heredity
Leydon, Alexander R.; Gala, Hardik P.; Guiziou, Sarah; Nemhauser, Jennifer L.	Engineering Synthetic Signaling in Plants	ANNUAL REVIEW OF PLANT BIOLOGY, VOL 71, 2020	Review; Book Chapter	synthetic biology; engineering plants; biosensors; signal processing		ANNUAL REVIEWS	PALO ALTO	4139 EL CAMINO WAY, PO BOX 10139, PALO ALTO, CA 94303-0897 USA		2020	71		Plant Sciences
Ma, Jikai; Mei, Guoguo; Liu, Huanhuan; Li, Huogen	Overexpression of a Novel LcKNOX Transcription Factor from Liriodendron chinense Induces Lobed Leaves in Arabidopsis thaliana	FORESTS	Article	leaf shape; primordia initiation; axes growth; transcription factors; phytohormone	KNOX HOMEODOMAIN PROTEIN; LEAF DEVELOPMENT; HOMEOBOX GENE; MERISTEM; EXPRESSION; REPRESSION; REGULATORS; MORPHOLOGY; FRAMEWORK; MEMBER	MDPI	BASEL	ST ALBAN-ANLAGE 66, CH-4052 BASEL, SWITZERLAND	JAN	2020	11		Forestry
Kretschmer, Matthias; Damoo, Djihane; Djamei, Armin; Kronstad, James	Chloroplasts and Plant Immunity: Where Are the Fungal Effectors?	PATHOGENS	Review	fungal phytopathogenesis; reactive oxygen species; light-harvesting complex; effector	PYRENOPHORA-TRITICI-REPENTIS; CYSTEINE PROTEASE EFFECTOR; HOST-SELECTIVE TOXIN; CELL-DEATH; USTILAGO-MAYDIS; INNATE IMMUNITY; GREEN-ISLANDS; PTR TOXA; PATHOGEN; PHOTOSYNTHESIS	MDPI	BASEL	ST ALBAN-ANLAGE 66, CH-4052 BASEL, SWITZERLAND	JAN	2020	9		Microbiology
Hein, Anke; Brenner, Sarah; Polsakiewicz, Monika; Knoop, Volker	The dual-targeted RNA editing factor AEF1 is universally conserved among angiosperms and reveals only minor adaptations upon loss of its chloroplast or its mitochondrial target	PLANT MOLECULAR BIOLOGY	Article	Plant chloroplasts and mitochondria; C-to-U RNA editing; RNA-binding PPR proteins; PPR-RNA recognition code; Dual organelle targeting; Angiosperm phylogeny	PENTATRICOPEPTIDE REPEAT PROTEINS; INTRON SPLICING FACTOR; PPR PROTEINS; ARABIDOPSIS; GENE; EVOLUTION; GENOMES; DOMAIN; SITES; NAD5	SPRINGER	DORDRECHT	VAN GODEWIJCKSTRAAT 30, 3311 GZ DORDRECHT, NETHERLANDS	JAN	2020	102	43800	Biochemistry & Molecular Biology; Plant Sciences
Diaz-Granados, Amalia; Sterken, Mark G.; Overmars, Hein; Ariaans, Roel; Holterman, Martijn; Pokhare, Somnath S.; Yuan, Yulin; Pomp, Rikus; Finkers-Tomczak, Anna; Roosien, Jan; Slootweg, Erik; Elashry, Abdenaser; Grundler, Florian M. W.; Xiao, Fangming; Goverse, Aska; Smant, Geert	The effector GpRbp-1 of Globodera pallida targets a nuclear HECT E3 ubiquitin ligase to modulate gene expression in the host	MOLECULAR PLANT PATHOLOGY	Article	Cyst nematodes; GpRbp-1; HECT E3 ligase; nematode effectors; ubiquitination; UPL3; virulence; parasitism	ARABIDOPSIS INFORMATION RESOURCE; NEMATODE HETERODERA-SCHACHTII; PROTEASOME SYSTEM; PLANT IMMUNITY; CYST NEMATODES; PROTEIN; THALIANA; IDENTIFICATION; PATHWAYS; SPRYSEC	WILEY	HOBOKEN	111 RIVER ST, HOBOKEN 07030-5774, NJ USA	JAN	2020	21	43770	Plant Sciences
Sharma, Amit Kumar; Muhlroth, Alice; Jouhet, Juliette; Marechal, Eric; Alipanah, Leila; Kissen, Ralph; Brembu, Tore; Bones, Atle M.; Winge, Per	The Myb-like transcription factor phosphorus starvation response (PtPSR) controls conditional P acquisition and remodelling in marine microalgae	NEW PHYTOLOGIST	Article	alkaline phosphatase (AP); diatom; lipid remodelling; Myb transcription factor; phosphate stress response; phosphorus; reshuffling of phosphate containing compounds	ALKALINE-PHOSPHATASE; COILED COILS; DIATOM; LIMITATION; NITROGEN; GENE; METABOLISM; PHYSIOLOGY; PROTEIN; IDENTIFICATION	WILEY	HOBOKEN	111 RIVER ST, HOBOKEN 07030-5774, NJ USA	MAR	2020	225	43770	Plant Sciences
Xu, Qiang; Tang, Chunlei; Wang, Xiaodong; Sun, Shutian; Zhao, Jinren; Kang, Zhensheng; Wang, Xiaojie	An effector protein of the wheat stripe rust fungus targets chloroplasts and suppresses chloroplast function	NATURE COMMUNICATIONS	Article		INDUCED CELL-DEATH; ELECTRON-TRANSPORT; CANDIDATE EFFECTOR; PLANT; ARABIDOPSIS; HAUSTORIA; TOBACCO; PHOTOSYNTHESIS; METABOLISM; SYNTHASE	NATURE PUBLISHING GROUP	LONDON	MACMILLAN BUILDING, 4 CRINAN ST, LONDON N1 9XW, ENGLAND	38687	2019	10		Science & Technology - Other Topics
Brieba, Luis Gabriel	Structure-Function Analysis Reveals the Singularity of Plant Mitochondrial DNA Replication Components: A Mosaic and Redundant System	PLANTS-BASEL	Review	DNA replication; evolution; replisome; recombination-dependent replication	SINGLE-STRANDED-DNA; BACTERIOPHAGE-T7 DEOXYRIBONUCLEIC-ACID; COLI RECA PROTEIN; BINDING-PROTEIN; RNA-POLYMERASE; CRYSTAL-STRUCTURE; ARABIDOPSIS-THALIANA; PRIMASE-HELICASE; RECOMBINATION SURVEILLANCE; HOMOLOGOUS RECOMBINATION	MDPI	BASEL	ST ALBAN-ANLAGE 66, CH-4052 BASEL, SWITZERLAND	DEC	2019	8		Plant Sciences
Avilan, Luisana; Puppo, Carine; Villain, Adrien; Bouveret, Emanuelle; Menand, Benoit; Field, Ben; Gontero, Brigitte	RSH enzyme diversity for (p)ppGpp metabolism in Phaeodactylum tricornutum and other diatoms	SCIENTIFIC REPORTS	Article		STRINGENT RESPONSE; STRESS-RESPONSE; PHYLOGENETIC ANALYSIS; ARABIDOPSIS-THALIANA; RELA/SPOT HOMOLOGS; IQ-TREE; PPGPP; GENE; TRANSCRIPTION; EXPRESSION	NATURE PUBLISHING GROUP	LONDON	MACMILLAN BUILDING, 4 CRINAN ST, LONDON N1 9XW, ENGLAND	46692	2019	9		Science & Technology - Other Topics
Guo, Qianqian; Ng, Pei Qin; Shi, Shanshan; Fan, Diwen; Li, Jun; Zhao, Jing; Wang, Hua; David, Rakesh; Mittal, Parul; Trung Do; Bock, Ralph; Zhao, Ming; Zhou, Wenbin; Searle, Iain	Arabidopsis TRM5 encodes a nuclear-localised bifunctional tRNA guanine and inosine-N1-methyltransferase that is important for growth	PLOS ONE	Article		MODIFIED NUCLEOSIDE; PROTEIN-SYNTHESIS; ANTICODON; ADENOSINE; REVEALS; CODON; 1-METHYLGUANOSINE; 5-METHYLCYTOSINE; IDENTIFICATION; ANNOTATION	PUBLIC LIBRARY SCIENCE	SAN FRANCISCO	1160 BATTERY STREET, STE 100, SAN FRANCISCO, CA 94111 USA	44866	2019	14		Science & Technology - Other Topics
Liu, Yahui; Lu, Song; Liu, Kefu; Wang, Sheng; Huang, Luqi; Guo, Lanping	Proteomics: a powerful tool to study plant responses to biotic stress	PLANT METHODS	Review	Proteomics; Subcellular; Post-translational modifications; Biotic stress	CELL-WALL INTEGRITY; N-TERMINAL ACETYLTRANSFERASES; MASS-SPECTROMETRY; QUANTITATIVE PROTEOMICS; PSEUDOMONAS-SYRINGAE; PROTEIN CARBONYLATION; SAMPLE PREPARATION; DIRIGENT PROTEINS; POSTTRANSLATIONAL MODIFICATIONS; MOONLIGHTING PROTEINS	BMC	LONDON	CAMPUS, 4 CRINAN ST, LONDON N1 9XW, ENGLAND	43405	2019	15		Biochemistry & Molecular Biology; Plant Sciences
van de Vossenberg, Bart T. L. H.; Prodhomme, Charlotte; van Arkel, Gert; Van Gent-Pelzer, Marga P. E.; Bergervoet, Marjan; Brankovics, Balazs; Przetakiewicz, Jaroslaw; Visser, Richard G. F.; van der Lee, Theo A. J.; Vossen, Jack H.	The Synchytrium endobioticum AvrSen1 Triggers a Hypersensitive Response in Sen1 Potatoes While Natural Variants Evade Detection	MOLECULAR PLANT-MICROBE INTERACTIONS	Article	avirulence factors; cell death; Chytridiomycota; effector; fungus-plant interactions; genomics; hypersensitive response; metabolomics; plant-pathogen interaction; population genetics; proteomics; resistance genes	LATE BLIGHT RESISTANCE; WART DISEASE; CAUSAL AGENT; GENE; PROTEINS; HISTORY; EFFECTORS; SPORANGIA; SYSTEM	AMER PHYTOPATHOLOGICAL SOC	ST PAUL	3340 PILOT KNOB ROAD, ST PAUL, MN 55121 USA	NOV	2019	32		Biochemistry & Molecular Biology; Biotechnology & Applied Microbiology; Plant Sciences
Sharaf, Abdoallah; Fussy, Zoltan; Tomcala, Ales; Richtova, Jitka; Obornik, Miroslav	Isolation of plastids and mitochondria from Chromera velia	PLANTA	Article	Chromerids; Isolation; Microalgae; Mitochondrion; Plastid	PHOTOTROPHIC RELATIVES; LIFE-CYCLE; APICOMPLEXAN; GENOME; DINOFLAGELLATE; MORPHOLOGY; CELLS; RED; ULTRASTRUCTURE; CHLOROPLASTS	SPRINGER	NEW YORK	ONE NEW YORK PLAZA, SUITE 4600, NEW YORK, NY, UNITED STATES	NOV	2019	250		Plant Sciences
Sahu, Sitanshu S.; Loaiza, Cristian D.; Kaundal, Rakesh	Plant-mSubP: a computational framework for the prediction of single- and multi-target protein subcellular localization using integrated machine-learning approaches	AOB PLANTS	Article	Artificial intelligence; machine learning; multi-location; prediction tool; protein science; subcellular localization web server	WEB SERVER; CLASSIFIER; LOCATION; SEQUENCE; ATTRIBUTES; VIRUS	OXFORD UNIV PRESS	OXFORD	GREAT CLARENDON ST, OXFORD OX2 6DP, ENGLAND	43009	2019	12		Plant Sciences; Environmental Sciences & Ecology
Sharma, Gunjan; Aminedi, Raghavendra; Saxena, Divya; Gupta, Arunima; Banerjee, Priyajit; Jain, Deepti; Chandran, Divya	Effector mining from the Erysiphe pisi haustorial transcriptome identifies novel candidates involved in pea powdery mildew pathogenesis	MOLECULAR PLANT PATHOLOGY	Article	CSEPs; host-pathogen interactions; Illumina HiSeq 2500; obligate biotroph; dsRNA-induced gene silencing; RALPH; Egh16H	BLUMERIA-GRAMINIS; SIGNAL PEPTIDES; GENE; PROTEINS; WHEAT; ANNOTATION; EXPRESSION; PREDICTION; FEATURES; COMPLEX	WILEY	HOBOKEN	111 RIVER ST, HOBOKEN 07030-5774, NJ USA	NOV	2019	20	43739	Plant Sciences
Morkunaite-Haimi, Sarune; Vinskiene, Jurgita; Staniene, Grazina; Haimi, Perttu	Differential Chloroplast Proteomics of Temperature Adaptation in Apple (Malus x domestica Borkh.) Microshoots	PROTEOMICS	Article	plant proteomics; shotgun proteomics; subcellular fractionation; temperature stress	STRESS; GENOME	WILEY	HOBOKEN	111 RIVER ST, HOBOKEN 07030-5774, NJ USA	OCT	2019	19		Biochemistry & Molecular Biology
Li, Shuai; Peng, Xunwen; Wang, Yingling; Hua, Kangyu; Xing, Fan; Zheng, Yuanyuan; Liu, Wei; Sun, Wenxian; Wei, Songhong	The Effector AGLIP1 in Rhizoctonia solani AG1 IA Triggers Cell Death in Plants and Promotes Disease Development Through Inhibiting PAMP-Triggered Immunity in Arabidopsis thaliana	FRONTIERS IN MICROBIOLOGY	Article	Rhizoctonia solani; effector; innate immunity; defense responses; fungal virulence and pathogenicity	INNATE IMMUNITY; COLLETOTRICHUM-ORBICULARE; SCLEROTINIA-SCLEROTIORUM; III SECRETION; PROTEIN; VIRULENCE; ORYZAE; SYSTEM	FRONTIERS MEDIA SA	LAUSANNE	AVENUE DU TRIBUNAL FEDERAL 34, LAUSANNE, CH-1015, SWITZERLAND	46266	2019	10		Microbiology
Evans, Dyfed Lloyd; Hlongwane, Thandekile Thandiwe; Joshi, Shailesh, V; Riano Pachon, Diego M.	The sugarcane mitochondrial genome: assembly, phylogenetics and transcriptomics	PEERJ	Article	Mitochondria; Plastomes; Sugarcane; Phylogenetics; Sugarcane origins; Saccharum cultum; Cytoplasmic male sterility; RNA splicing	CYTOPLASMIC MALE-STERILITY; SACCHARUM-OFFICINARUM; CHLOROPLAST GENOME; DNA-REPLICATION; SEQUENCE; GENE; RECOMBINATION; EVOLUTION; ALIGNMENT; VISUALIZATION	PEERJ INC	LONDON	341-345 OLD ST, THIRD FLR, LONDON, EC1V 9LL, ENGLAND	45536	2019	7		Science & Technology - Other Topics
Barsoum, Mirna; Sabelleck, Bjoern; Spanu, Pietro D.; Panstruga, Ralph	Rumble in the Effector Jungle: Candidate Effector Proteins in Interactions of Plants with Powdery Mildew and Rust Fungi	CRITICAL REVIEWS IN PLANT SCIENCES	Review	CSEP; ETI; genome; powdery mildew; rust; TE	F-SP TRITICI; RACE-SPECIFIC RESISTANCE; FLAX-RUST; BLUMERIA-GRAMINIS; IMMUNE RECEPTORS; ERYSIPHE-GRAMINIS; AVIRULENCE PROTEINS; PATHOGEN EFFECTORS; RICE CELLS; SMALL RNAS	TAYLOR & FRANCIS INC	PHILADELPHIA	530 WALNUT STREET, STE 850, PHILADELPHIA, PA 19106 USA	38169	2019	38	43709	Plant Sciences
Forsythe, Evan S.; Sharbrough, Joel; Havird, Justin C.; Warren, Jessica M.; Sloan, Daniel B.	CyMIRA: The Cytonuclear Molecular Interactions Reference for Arabidopsis	GENOME BIOLOGY AND EVOLUTION	Article	chloroplast; cytonuclear coevolution; mitochondria; OXPHOS; photosynthesis	COMPENSATORY EVOLUTION; MITOCHONDRIAL GENOMES; RIBOSOMAL-PROTEINS; GENES; COEVOLUTION; THALIANA; RATES; LOCALIZATION; TRANSLATION; SELECTION	OXFORD UNIV PRESS	OXFORD	GREAT CLARENDON ST, OXFORD OX2 6DP, ENGLAND	AUG	2019	11		Evolutionary Biology; Genetics & Heredity
Cheevarungnapakul, Ketthida; Khaksar, Gholamreza; Panpetch, Pawinee; Boonjing, Patwira; Sirikantaramas, Supaart	Identification and Functional Characterization of Genes Involved in the Biosynthesis of Caffeoylquinic Acids in Sunflower (Helianthus annuus L.)	FRONTIERS IN PLANT SCIENCE	Article	hydroxycinnamoyl-coenzyme A:quinate hydroxycinnamoyl transferase; hydroxycinnamoyl-coenzyme A:shikinate/quinate hydroxycinnamoyl transferase; caffeoylquinic acid; sunflower (Helianthus annuus L.); sprout; functional characterization	REAL-TIME PCR; CHLOROGENIC ACID; ANTIOXIDANT; METABOLISM; LOCALIZATION; TRANSFERASE; PROTEINS; PROFILE; PLASMA; SERIES	FRONTIERS MEDIA SA	LAUSANNE	AVENUE DU TRIBUNAL FEDERAL 34, LAUSANNE, CH-1015, SWITZERLAND	11505	2019	10		Plant Sciences
Pupel, Piotr; Szablinska-Piernik, Joanna; Lahuta, Leslaw B.	Two-step d-ononitol epimerization pathway in Medicago truncatula	PLANT JOURNAL	Article	carbohydrate metabolism; drought; legumes; Medicago truncatula; metabolic adaptation to stress; metabolic pathways	PINITOL OCCURRENCE; DROUGHT TOLERANCE; PLANT-RESPONSES; SOYBEAN PLANTS; ACCUMULATION; STRESS; DEHYDROGENASE; ARABIDOPSIS; METABOLISM; EXPRESSION	WILEY	HOBOKEN	111 RIVER ST, HOBOKEN 07030-5774, NJ USA	OCT	2019	100	43647	Plant Sciences
Celedon, Jose M.; Bohlmann, Jorg	Oleoresin defenses in conifers: chemical diversity, terpene synthases and limitations of oleoresin defense under climate change	NEW PHYTOLOGIST	Review	bark beetle; climate change; conifer; cytochrome P450; defense; forest health; oleoresin; terpene synthase	MOUNTAIN PINE-BEETLE; RESIN ACID BIOSYNTHESIS; SPRUCE PICEA-ABIES; GERANYLGERANYL DIPHOSPHATE SYNTHASE; 1-DEOXY-D-XYLULOSE 5-PHOSPHATE SYNTHASE; ABIETADIENOL/ABIETADIENAL OXIDASE PTAO; METHYL JASMONATE; GRAND FIR; CDNA CLONING; FUNCTIONAL EXPRESSION	WILEY	HOBOKEN	111 RIVER ST, HOBOKEN 07030-5774, NJ USA	DEC	2019	224	43647	Plant Sciences
Prasad, Pramod; Savadi, Siddanna; Bhardwaj, S. C.; Gangwar, O. P.; Kumar, Subodh	Rust pathogen effectors: perspectives in resistance breeding	PLANTA	Review	Effectors; HIGS; NHR; Puccinia; R genes; S genes; Wheat	F-SP TRITICI; WHEAT-STEM RUST; NONHOST DISEASE RESISTANCE; PUCCINIA-TRITICINA; POWDERY MILDEW; CONFERS RESISTANCE; STRIPE RUST; PHYTOPHTHORA-INFESTANS; CANDIDATE EFFECTOR; NECROTROPHIC EFFECTORS	SPRINGER	NEW YORK	ONE NEW YORK PLAZA, SUITE 4600, NEW YORK, NY, UNITED STATES	JUL	2019	250		Plant Sciences
Sudianto, Edi; Chaw, Shu-Miaw	Two Independent Plastid accD Transfers to the Nuclear Genome of Gnetum and Other Insights on Acetyl-CoA Carboxylase Evolution in Gymnosperms	GENOME BIOLOGY AND EVOLUTION	Article	accD; acetyl-CoA carboxylase (ACCase); fatty acid biosynthesis; plastid-to-nucleus gene transfer; plastid localization; evolution	FATTY-ACID; CHLOROPLAST GENOME; TANDEM REPEATS; COENZYME-A; GENE; SEQUENCE; PLANTS; BIOSYNTHESIS; DIVERGENCE; EXPRESSION	OXFORD UNIV PRESS	OXFORD	GREAT CLARENDON ST, OXFORD OX2 6DP, ENGLAND	JUN	2019	11		Evolutionary Biology; Genetics & Heredity
De Zaeytijd, Jeroen; Rouge, Pierre; Smagghe, Guy; Van Damme, Els J. M.	Structure and Activity of a Cytosolic Ribosome-Inactivating Protein from Rice	TOXINS	Article	rice; ribosome-inactivating protein; recombinant protein expression; localization; structure; enzymatic activity	ANTIVIRAL PROTEIN; SUBCELLULAR-LOCALIZATION; MOLECULAR-CLONING; ORYZA-SATIVA; GLYCOSIDASE; RNA; EXPRESSION; PREDICTION; SEEDS; MAIZE	MDPI	BASEL	ST ALBAN-ANLAGE 66, CH-4052 BASEL, SWITZERLAND	JUN	2019	11		Food Science & Technology; Toxicology
Makinen, Mari; Kuuskeri, Jaana; Laine, Pia; Smolander, Olli-Pekka; Kovalchuk, Andriy; Zeng, Zhen; Asiegbu, Fred O.; Paulin, Lars; Auvinen, Petri; Lundell, Taina	Genome description of Phlebia radiata 79 with comparative genomics analysis on lignocellulose decomposition machinery of phlebioid fungi	BMC GENOMICS	Article	Phlebia radiata; comparative genomics; wood decay; carbohydrate-active enzyme genes; lignin biodegradation; co-regulation; peptidases; secondary metabolism; ABC transporters; small secreted proteins	LIGNIN-MODIFYING ENZYMES; WOOD-DECAY; PHANEROCHAETE-CHRYSOSPORIUM; DEGRADING ENZYMES; HYDROPHOBIN GENE; ABC PROTEINS; BASIDIOMYCETE; POLYPORALES; ANNOTATION; EXPRESSION	BMC	LONDON	CAMPUS, 4 CRINAN ST, LONDON N1 9XW, ENGLAND	46874	2019	20		Biotechnology & Applied Microbiology; Genetics & Heredity
Mousavi-Derazmahalleh, Mahsa; Chang, Steven; Thomas, Geoff; Derbyshire, Mark; Bayer, Phillip E.; Edwards, David; Nelson, Matthew N.; Erskine, William; Lopez-Ruiz, Francisco J.; Clements, Jon; Hane, James K.	Prediction of pathogenicity genes involved in adaptation to a lupin host in the fungal pathogens Botrytis cinerea and Sclerotinia sclerotiorum via comparative genomics	BMC GENOMICS	Article	Sclerotinia sclerotiorum; Botrytis cinerea; Lupin; Comparative genomics	PROTEIN; VIRULENCE; SEQUENCE; ALGORITHM; EFFECTORS; DATABASE	BMC	LONDON	CAMPUS, 4 CRINAN ST, LONDON N1 9XW, ENGLAND	42856	2019	20		Biotechnology & Applied Microbiology; Genetics & Heredity
Toljamo, Anna; Blande, Daniel; Munawar, Mustafa; Karenlampi, Sirpa O.; Kokko, Harri	Expression of the GAF Sensor, Carbohydrate-Active Enzymes, Elicitins, and RXLRs Differs Markedly Between Two Phytophthora cactorum Isolates	PHYTOPATHOLOGY	Article		GENETIC-VARIATION; NONHOST RESISTANCE; STRAWBERRY; PATHOGENICITY; GENOME; ANNOTATION; PROTEIN; RHODODENDRON; RECOGNITION; SEQUENCE	AMER PHYTOPATHOLOGICAL SOC	ST PAUL	3340 PILOT KNOB ROAD, ST PAUL, MN 55121 USA	MAY	2019	109		Plant Sciences
Lorrain, Cecile; dos Santos, Karen Cristine Goncalves; Germain, Hugo; Hecker, Arnaud; Duplessis, Sebastien	Advances in understanding obligate biotrophy in rust fungi	NEW PHYTOLOGIST	Review	effectoromic screens; fungal genomics; heterologous systems; pathogenesis; Pucciniales; rust effectors; virulence	WHEAT LEAF RUST; SMALL SECRETED PROTEINS; MEMBRANE H+-ATPASE; ASIAN SOYBEAN RUST; PUCCINIA-STRIIFORMIS; FLAX-RUST; EFFECTOR PROTEINS; UROMYCES-FABAE; PHAKOPSORA-PACHYRHIZI; TRANSCRIPTOME ANALYSIS	WILEY	HOBOKEN	111 RIVER ST, HOBOKEN 07030-5774, NJ USA	MAY	2019	222		Plant Sciences
Blanco, Nicolas E.; Liebsch, Daniela; Guinea Diaz, Manuel; Strand, Asa; Whelan, James	Dual and dynamic intracellular localization of Arabidopsis thaliana SnRK1.1	JOURNAL OF EXPERIMENTAL BOTANY	Article	Arabidopsis; chloroplast; dual localization; endoplasmic reticulum (ER); ER localization; energy status; Nicotiana benthamiana; nuclear localization; retrograde signalling; SnRK1.1	NAC TRANSCRIPTION FACTOR; ENDOPLASMIC-RETICULUM; RETROGRADE REGULATION; TRANSIENT EXPRESSION; KINASE SNRK1; GROWTH; STRESS; ER; PLANTS; LIGHT	OXFORD UNIV PRESS	OXFORD	GREAT CLARENDON ST, OXFORD OX2 6DP, ENGLAND	36982	2019	70		Plant Sciences
Garrido-Gala, Jose; Javier Higuera, Jose; Munoz-Blanco, Juan; Amil-Ruiz, Francisco; Caballero, Jose L.	The VQ motif-containing proteins in the diploid and octoploid strawberry	SCIENTIFIC REPORTS	Article		WRKY33 TRANSCRIPTION FACTOR; GENE-EXPRESSION; ARABIDOPSIS WRKY33; FAMILY; RESPONSES; GENOME; IDENTIFICATION; RESISTANCE; DEFENSE	NATURE PUBLISHING GROUP	LONDON	MACMILLAN BUILDING, 4 CRINAN ST, LONDON N1 9XW, ENGLAND	43891	2019	9		Science & Technology - Other Topics
Teresinski, Howard J.; Gidda, Satinder K.; Nguyen, Thuy N. D.; Howard, Naomi J. Marty; Porter, Brittany K.; Grimberg, Nicholas; Smith, Matthew D.; Andrews, David W.; Dyer, John M.; Mullen, Robert T.	An RK/ST C-Terminal Motif is Required for Targeting of OEP7.2 and a Subset of Other Arabidopsis Tail-Anchored Proteins to the Plastid Outer Envelope Membrane	PLANT AND CELL PHYSIOLOGY	Article	Arabidopsis; Chloroplast; Outer envelope protein; Plastid; Tail-anchored protein; Targeting signal	ATTOC159 PREPROTEIN RECEPTOR; ENDOPLASMIC-RETICULUM; CYTOCHROME B5; FUNCTIONAL-ANALYSIS; DIFFERENT ISOFORMS; SIGNALS MEDIATE; GTP-BINDING; CHLOROPLAST; IMPORT; BIOGENESIS	OXFORD UNIV PRESS	OXFORD	GREAT CLARENDON ST, OXFORD OX2 6DP, ENGLAND	MAR	2019	60		Plant Sciences; Cell Biology
Nightingale, Daniel J. H.; Geladaki, Aikaterini; Breckels, Lisa M.; Oliver, Stephen G.; Lilley, Kathryn S.	The subcellular organisation of Saccharomyces cerevisiae	CURRENT OPINION IN CHEMICAL BIOLOGY	Review		MITOCHONDRIAL OUTER-MEMBRANE; GLOBAL ANALYSIS; PROTEIN LOCALIZATION; PROTEOMICS DATA; BIOTIN LIGASE; YEAST; TRANSLATION; REVEALS; QUANTIFICATION; RESOLUTION	ELSEVIER SCI LTD	OXFORD	THE BOULEVARD, LANGFORD LANE, KIDLINGTON, OXFORD OX5 1GB, OXON, ENGLAND	FEB	2019	48		Biochemistry & Molecular Biology; Biophysics
Li, Changping; Sun, Xuhan; Conover, Justin L.; Zhang, Zhibin; Wang, Jinbin; Wang, Xiaofei; Deng, Xin; Wang, Hongyan; Liu, Bao; Wendel, Jonathan F.; Gong, Lei	Cytonuclear Coevolution following Homoploid Hybrid Speciation in Aegilops tauschii	MOLECULAR BIOLOGY AND EVOLUTION	Article	cytonuclear coevolution; homoploid hybrid speciation (HHS); genes encoding cytonuclear enzyme complexes (CECs); Triticum/Aegilops complex	NATURAL HYBRIDIZATION; RETICULATE EVOLUTION; GENOME SEQUENCE; BRITISH-ISLES; WHEAT; ORIGIN; PROGENITOR; ASTERACEAE; GENETICS; ANCIENT	OXFORD UNIV PRESS	OXFORD	GREAT CLARENDON ST, OXFORD OX2 6DP, ENGLAND	FEB	2019	36		Biochemistry & Molecular Biology; Evolutionary Biology; Genetics & Heredity
Ijaq, Johny; Malik, Girik; Kumar, Anuj; Das, Partha Sarathi; Meena, Narendra; Bethi, Neeraja; Sundararajan, Vijayaraghava Seshadri; Suravajhala, Prashanth	A model to predict the function of hypothetical proteins through a nine-point classification scoring schema	BMC BIOINFORMATICS	Article	Hypothetical proteins; Machine learning; Classification features; Functional genomics	SUBCELLULAR-LOCALIZATION; ANNOTATION; IDENTIFICATION; GENES	BMC	LONDON	CAMPUS, 4 CRINAN ST, LONDON N1 9XW, ENGLAND	39448	2019	20		Biochemistry & Molecular Biology; Biotechnology & Applied Microbiology; Mathematical & Computational Biology
Zhao, Jia; Zhang, Xu; Wan, Wentao; Zhang, Heng; Liu, Jia; Li, Mengli; Wang, Haiyan; Xiao, Jin; Wang, Xiue	Identification and Characterization of the EXO70 Gene Family in Polyploid Wheat and Related Species	INTERNATIONAL JOURNAL OF MOLECULAR SCIENCES	Article	EXO70; Haynaldia villosa; gene family; phylogenetic relationship; subcellular localization; expression profiling	POWDERY MILDEW RESISTANCE; EXOCYST COMPLEX; SALICYLIC-ACID; FUNCTIONAL DIVERGENCE; HAYNALDIA-VILLOSA; DUPLICATED GENES; GENOME SEQUENCE; SUBUNIT EXO70B1; ARABIDOPSIS; EXPRESSION	MDPI	BASEL	ST ALBAN-ANLAGE 66, CH-4052 BASEL, SWITZERLAND	36892	2019	20		Biochemistry & Molecular Biology; Chemistry
Lu, Yan; Yao, Jian	Chloroplasts at the Crossroad of Photosynthesis, Pathogen Infection and Plant Defense	INTERNATIONAL JOURNAL OF MOLECULAR SCIENCES	Review	Photosynthesis; pathogen infection; plant defense; defense-related signaling molecules; chloroplast-targeted effectors; phytotoxins	INDUCED STOMATAL CLOSURE; SYRINGAE PV. TOMATO; SYSTEMIC ACQUIRED-RESISTANCE; ACTIVATED PROTEIN-KINASE; OXYGEN SPECIES PRODUCTION; III SECRETION SYSTEM; BIPHASIC ETHYLENE PRODUCTION; INDUCED ANTIOXIDANT DEFENSE; ABSCISIC-ACID BIOSYNTHESIS; TGA TRANSCRIPTION FACTORS	MDPI	BASEL	ST ALBAN-ANLAGE 66, CH-4052 BASEL, SWITZERLAND	DEC	2018	19		Biochemistry & Molecular Biology; Chemistry
McDonald, Megan C.; Solomon, Peter S.	Just the surface: advances in the discovery and characterization of necrotrophic wheat effectors	CURRENT OPINION IN MICROBIOLOGY	Review		HOST-SELECTIVE TOXINS; STAGONOSPORA-NODORUM; PTR TOXA; ZYMOSEPTORIA-TRITICI; GENE; VIRULENCE; PROTEIN; SUSCEPTIBILITY; SENSITIVITY; DISEASE	CURRENT BIOLOGY LTD	LONDON	84 THEOBALDS RD, LONDON WC1X 8RR, ENGLAND	DEC	2018	46		Microbiology
Lorrain, Cecile; Petre, Benjamin; Duplessis, Sebastien	Show me the way: rust effector targets in heterologous plant systems	CURRENT OPINION IN MICROBIOLOGY	Review		TRANSIENT EXPRESSION; CANDIDATE EFFECTOR; SECRETED PROTEINS; NICOTIANA; RESISTANCE; INTERACTS; BIOLOGY; GENES	CURRENT BIOLOGY LTD	LONDON	84 THEOBALDS RD, LONDON WC1X 8RR, ENGLAND	DEC	2018	46		Microbiology
Naalden, Diana; Haegeman, Annelies; de Almeida-Engler, Janice; Eshetu, Firehiwot Birhane; Bauters, Lander; Gheysen, Godelieve	The Meloidogyne graminicola effector Mg16820 is secreted in the apoplast and cytoplasm to suppress plant host defense responses	MOLECULAR PLANT PATHOLOGY	Article	effector-triggered immunity; Nicotiana benthamiana; Oryza sativa; PAMP-triggered immunity; parasitism; reactive oxygen species; root-knot nematodes	IN-SITU HYBRIDIZATION; NEMATODE PARASITISM; DISEASE RESISTANCE; GIANT-CELLS; PROTEIN; GENES; RNA; TRANSCRIPTOME; PERCEPTION; IMMUNITY	WILEY	HOBOKEN	111 RIVER ST, HOBOKEN 07030-5774, NJ USA	NOV	2018	19		Plant Sciences
Chang, Hao-Xun; Noel, Zachary A.; Sang, Hyunkyu; Chilvers, Martin I.	Annotation resource of tandem repeat-containing secretory proteins in sixty fungi	FUNGAL GENETICS AND BIOLOGY	Article	Annotation; Effectors; Fungi; Tandem repeats; Tandem repeat-containing secretory proteins	GENOME SEQUENCE; SECONDARY METABOLISM; VENTURIA-INAEQUALIS; PROVIDES INSIGHT; PLANT PATHOGEN; EFFECTOR; REVEALS; PREDICTION; EXPANSION; PEPTIDES	ACADEMIC PRESS INC ELSEVIER SCIENCE	SAN DIEGO	525 B ST, STE 1900, SAN DIEGO, CA 92101-4495 USA	OCT	2018	119		Genetics & Heredity; Mycology
Zhu, Kaikai; Liu, Hui; Chen, Xinlu; Cheng, Qunkang; Cheng, Zong-Ming (Max)	The kinome of pineapple: catalog and insights into functions in crassulacean acid metabolism plants	BMC PLANT BIOLOGY	Article	Alternative splicing; Coexpression network; Crassulacean acid metabolism; Duplication events; Expression patterns; Phylogenetic relationship; Pineapple kinases	ALTERNATIVE SPLICING LANDSCAPE; PROTEIN-KINASE; SOMATIC EMBRYOGENESIS; GENE-EXPRESSION; STRESS; CLASSIFICATION; FAMILY; CAM; PHOSPHORYLATION; EVOLUTION	BMC	LONDON	CAMPUS, 4 CRINAN ST, LONDON N1 9XW, ENGLAND	43344	2018	18		Plant Sciences
Sperschneider, Jana; Dodds, Peter N.; Gardiner, Donald M.; Singh, Karam B.; Taylor, Jennifer M.	Improved prediction of fungal effector proteins from secretomes with EffectorP 2.0	MOLECULAR PLANT PATHOLOGY	Article	effector; EffectorP; effector prediction; fungal pathogens; machine learning; secretomes	GENOME SEQUENCE; SIGNAL PEPTIDES; PLANT; REVEALS; RUST; INSIGHTS; PATHOGENICITY; RESISTANCE; VIRULENCE; CHROMOSOMES	WILEY	HOBOKEN	111 RIVER ST, HOBOKEN 07030-5774, NJ USA	SEP	2018	19		Plant Sciences
Arya, Hina; Singh, Mohan B.; Bhalla, Prem L.	Genomic and molecular analysis of conserved and unique features of soybean PIF4	SCIENTIFIC REPORTS	Article		ARABIDOPSIS-THALIANA; HIGH-TEMPERATURE; CIRCADIAN CLOCK; PLANT; GROWTH; SEQUENCE; GENE; DEGRADATION; LINEAGES; DATABASE	NATURE PUBLISHING GROUP	LONDON	MACMILLAN BUILDING, 4 CRINAN ST, LONDON N1 9XW, ENGLAND	44774	2018	8		Science & Technology - Other Topics
Marton, Kristina; Flajsman, Marko; Radisek, Sebastjan; Kosmelj, Katarina; Jakse, Jernej; Javornik, Branka; Berne, Sabina	Comprehensive analysis of Verticillium nonalfalfae in silico secretome uncovers putative effector proteins expressed during hop invasion	PLOS ONE	Article		CHITIN-TRIGGERED IMMUNITY; RICE BLAST FUNGUS; REAL-TIME PCR; ALBO-ATRUM; PHYTOPATHOGENIC FUNGI; NUCLEAR-LOCALIZATION; COMPARATIVE GENOMICS; DISEASE RESISTANCE; MAGNAPORTHE-ORYZAE; ANALYSIS REVEALS	PUBLIC LIBRARY SCIENCE	SAN FRANCISCO	1160 BATTERY STREET, STE 100, SAN FRANCISCO, CA 94111 USA	41061	2018	13		Science & Technology - Other Topics
Uhse, Simon; Djamei, Armin	Effectors of plant-colonizing fungi and beyond	PLOS PATHOGENS	Article		CHITIN-TRIGGERED IMMUNITY; PHYTOPHTHORA-INFESTANS; USTILAGO-MAYDIS; APOPLASTIC EFFECTORS; PATHOGEN EFFECTORS; MAGNAPORTHE-ORYZAE; PROTEIN; HOST; CELLS; DEFENSE	PUBLIC LIBRARY SCIENCE	SAN FRANCISCO	1160 BATTERY STREET, STE 100, SAN FRANCISCO, CA 94111 USA	JUN	2018	14		Microbiology; Parasitology; Virology
Zhang, Ning; Rao, R. S. P.; Salvato, Fernanda; Havelund, Jesper F.; Moller, Ian M.; Thelen, Jay J.; Xu, Dong	MU-LOC: A Machine-Learning Method for Predicting Mitochondrially Localized Proteins in Plants	FRONTIERS IN PLANT SCIENCE	Article	machine learning; mitochondrial targeting; deep neural network; support vector machine; position weight matrix; gene co-expression	SUBCELLULAR-LOCALIZATION; TARGETING SEQUENCES; CLEAVAGE SITES; HUMAN-DISEASE; WEB SERVER; CD-HIT; ARABIDOPSIS; PROTEOME; CHLOROPLASTS; TOOL	FRONTIERS MEDIA SA	LAUSANNE	AVENUE DU TRIBUNAL FEDERAL 34, LAUSANNE, CH-1015, SWITZERLAND	45047	2018	9		Plant Sciences
Robin, Guillaume P.; Kleemann, Jochen; Neumann, Ulla; Cabre, Lisa; Dallery, Jean-Felix; Lapalu, Nicolas; O'Connell, Richard J.	Subcellular Localization Screening of Colletotrichum higginsianum Effector Candidates Identifies Fungal Proteins Targeted to Plant Peroxisomes, Golgi Bodies, and Microtubules	FRONTIERS IN PLANT SCIENCE	Article	fungus; effectoromics; Colletotrichum; localization; peroxisome; nucleus; microtubules; Golgi	DYNAMIC ACTIN CYTOSKELETON; NONHOST RESISTANCE; NICOTIANA-BENTHAMIANA; ARABIDOPSIS SEEDLINGS; TRANSIENT EXPRESSION; PATHOGEN EFFECTORS; DISEASE RESISTANCE; HOST NUCLEUS; CELL-DEATH; IN-PLANTA	FRONTIERS MEDIA SA	LAUSANNE	AVENUE DU TRIBUNAL FEDERAL 34, LAUSANNE, CH-1015, SWITZERLAND	37377	2018	9		Plant Sciences
Zeng, Tian; Holmer, Rens; Hontelez, Jan; te Lintel-Hekkert, Bas; Marufu, Lucky; de Zeeuw, Thijs; Wu, Fangyuan; Schijlen, Elio; Bisseling, Ton; Limpens, Erik	Host- and stage-dependent secretome of the arbuscular mycorrhizal fungus Rhizophagus irregularis	PLANT JOURNAL	Article	arbuscular mycorrhiza; effector; host dependency; laser microdissection; Rhizophagus irregularis; RNA-seq; secretome; symbiosis	TRIGGERED IMMUNITY; PLANT DEFENSE; SYMBIOSIS; EFFECTOR; CHITIN; CELL; RHIZOSPHERE; ELICITINS; EVOLUTION; ABUNDANCE	WILEY	HOBOKEN	111 RIVER ST, HOBOKEN 07030-5774, NJ USA	MAY	2018	94		Plant Sciences
Liu, Yunxiao; Lan, Xia; Song, Shiren; Yin, Ling; Dry, Ian B.; Qu, Junjie; Xiang, Jiang; Lu, Jiang	In Planta Functional Analysis and Subcellular Localization of the Oomycete Pathogen Plasmopara viticola Candidate RXLR Effector Repertoire	FRONTIERS IN PLANT SCIENCE	Article	Plasmopara viticola; RXLR effectors; function; localization; chloroplast; mitochondria; dual-targeting	AGROBACTERIUM-MEDIATED TRANSFORMATION; PATTERN-RECOGNITION RECEPTORS; PYRENOPHORA-TRITICI-REPENTIS; CHLOROPLAST TRANSIT PEPTIDES; MAGNAPORTHE-ORYZAE EFFECTORS; GREEN FLUORESCENT PROTEIN; PHYTOPHTHORA-SOJAE; DISEASE RESISTANCE; CELL-DEATH; GENE-EXPRESSION	FRONTIERS MEDIA SA	LAUSANNE	AVENUE DU TRIBUNAL FEDERAL 34, LAUSANNE, CH-1015, SWITZERLAND	41365	2018	9		Plant Sciences
de Vries, Jan; Curtis, Bruce A.; Gould, Sven B.; Archibald, John M.	Embryophyte stress signaling evolved in the algal progenitors of land plants	PROCEEDINGS OF THE NATIONAL ACADEMY OF SCIENCES OF THE UNITED STATES OF AMERICA	Article	plant terrestrialization; abscisic acid; plastid-nucleus communication; charophyte algae; stress physiology	ABSCISIC-ACID; GENE-EXPRESSION; MOLECULAR-BASIS; SINGLET OXYGEN; DROUGHT STRESS; ARABIDOPSIS; PROTEIN; CHLOROPLAST; EVOLUTION; GENOME	NATL ACAD SCIENCES	WASHINGTON	2101 CONSTITUTION AVE NW, WASHINGTON, DC 20418 USA	40269	2018	115		Science & Technology - Other Topics
Dalio, R. J. D.; Maximo, H. J.; Oliveira, T. S.; Dias, R. O.; Breton, M. C.; Felizatti, H.; Machado, M.	Phytophthora parasitica Effector PpRxLR2 Suppresses Nicotiana benthamiana Immunity	MOLECULAR PLANT-MICROBE INTERACTIONS	Article		CELL-DEATH; DISEASE RESISTANCE; RXLR EFFECTORS; PLANT IMMUNITY; HOST-CELLS; INFESTANS; AVR3A; PATHOGEN; PROTEIN; ACTIVATION	AMER PHYTOPATHOLOGICAL SOC	ST PAUL	3340 PILOT KNOB ROAD, ST PAUL, MN 55121 USA	APR	2018	31		Biochemistry & Molecular Biology; Biotechnology & Applied Microbiology; Plant Sciences
Sperschneider, Jana; Dodds, Peter N.; Singh, Karam B.; Taylor, Jennifer M.	APOPLASTP: prediction of effectors and plant proteins in the apoplast using machine learning	NEW PHYTOLOGIST	Article	apoplast; apoplastic localization; APOPLASTP; effectors; machine learning; plant pathogens; plant proteomics	COMBINED TRANSMEMBRANE TOPOLOGY; SIGNAL PEPTIDE PREDICTION; SUBCELLULAR-LOCALIZATION; SECRETED EFFECTORS; WEB SERVER; PTR TOXA; TRITICI; PROTEOME; AVIRULENCE; PATHOGENS	WILEY	HOBOKEN	111 RIVER ST, HOBOKEN 07030-5774, NJ USA	MAR	2018	217		Plant Sciences
Halane, Morgan K.; Kim, Sang Hee; Spears, Benjamin J.; Garner, Christopher M.; Rogan, Conner J.; Okafor, Elizabeth C.; Su, Jianbin; Bhattacharjee, Saikat; Gassmann, Walter	The bacterial type III-secreted protein AvrRps4 is a bipartite effector	PLOS PATHOGENS	Article		PV. TOMATO DC3000; DISEASE-RESISTANCE GENES; PLANT IMMUNE-SYSTEM; PSEUDOMONAS-SYRINGAE; HYPERSENSITIVE RESPONSE; ARABIDOPSIS-THALIANA; AVIRULENCE GENE; PATHOGEN; EDS1; SUSCEPTIBILITY	PUBLIC LIBRARY SCIENCE	SAN FRANCISCO	1160 BATTERY STREET, STE 100, SAN FRANCISCO, CA 94111 USA	MAR	2018	14		Microbiology; Parasitology; Virology
Hannam, Carol; Gidda, Satinder K.; Humbert, Sabrina; Peng, Mingsheng; Cui, Yuhai; Dyer, John M.; Rothstein, Steven J.; Mullen, Robert T.	Distinct domains within the NITROGEN LIMITATION ADAPTATION protein mediate its subcellular localization and function in the nitrate-dependent phosphate homeostasis pathway	BOTANY	Article	nitrate-dependent phosphate homeostasis; NITROGEN LIMITATION ADAPTATION; subcellular protein localization; RING domain; SPX domain	UBIQUITIN E3 LIGASE; SR SPLICING FACTORS; NUCLEAR-LOCALIZATION; LIMITING CONDITIONS; PLANT-CELL; ARABIDOPSIS; TRANSPORT; DYNAMICS; GENOME; NLA	CANADIAN SCIENCE PUBLISHING, NRC RESEARCH PRESS	OTTAWA	65 AURIGA DR, SUITE 203, OTTAWA, ON K2E 7W6, CANADA	FEB	2018	96		Plant Sciences
Schwessinger, Benjamin; Sperschneider, Jana; Cuddy, William S.; Garnica, Diana P.; Miller, Marisa E.; Taylor, Jennifer M.; Dodds, Peter N.; Figueroa, Melania; Park, Robert F.; Rathjen, John P.	A Near-Complete Haplotype-Phased Genome of the Dikaryotic Wheat Stripe Rust Fungus Puccinia striiformis f. sp tritici Reveals High Interhaplotype Diversity	MBIO	Article	Dikaryon; basidiomycetes; genomics; plant pathogens	SUBSTITUTION RATES; SIGNAL PEPTIDES; ALTERNATE HOSTS; LEAF RUST; SEQUENCE; ANNOTATION; PATHOGENS; EVOLUTION; DATABASE; BERBERIS	AMER SOC MICROBIOLOGY	WASHINGTON	1752 N ST NW, WASHINGTON, DC 20036-2904 USA	JAN-FEB	2018	9		Microbiology
Qi, Mingsheng; Grayczyk, James P.; Seitz, Janina M.; Lee, Youngsill; Link, Tobias I.; Choi, Doil; Pedley, Kerry F.; Voegele, Ralf T.; Baum, Thomas J.; Whitham, Steven A.	Suppression or Activation of Immune Responses by Predicted Secreted Proteins of the Soybean Rust Pathogen Phakopsora pachyrhizi	MOLECULAR PLANT-MICROBE INTERACTIONS	Article		NONHOST RESISTANCE; EFFECTOR PROTEINS; CANDIDATE EFFECTOR; CELL-DEATH; DISEASE SUSCEPTIBILITY; PLANT; ARABIDOPSIS; TOMATO; HOST; SYSTEM	AMER PHYTOPATHOLOGICAL SOC	ST PAUL	3340 PILOT KNOB ROAD, ST PAUL, MN 55121 USA	JAN	2018	31		Biochemistry & Molecular Biology; Biotechnology & Applied Microbiology; Plant Sciences

## Sheet: 1C-WPS
Author Full Names	Article Title	Source Title	Document Type	Author Keywords	Keywords Plus	Publisher	Publisher City	Publisher Address	Publication Date	Publication Year	Volume	Early Access Date	Research Areas
Zhang, Jian-Feng; Chu, Hui-Hui; Liao, Dan; Ma, Guang-Jing; Tong, Yi-Kai; Liu, Ying-Ying; Li, Jun; Ren, Feng	Comprehensive Evolution and Expression anaLysis of PHOSPHATE 1 Gene Family in Allotetraploid Brassica napus and Its Diploid Ancestors	BIOCHEMICAL GENETICS	Article; Early Access	PHOSPHATE 1; Evolution; Phylogeny; Gene expression; Brassica	GENOME-WIDE IDENTIFICATION; ARABIDOPSIS-THALIANA; REVEALS; DEFICIENCY; TRANSCRIPTOME; DUPLICATIONS; ARCHITECTURE; RESPONSES; OLERACEA; ROOTS	SPRINGER/PLENUM PUBLISHERS	NEW YORK	233 SPRING ST, NEW YORK, NY 10013 USA				APR 2023	Biochemistry & Molecular Biology; Genetics & Heredity
Newman, Toby E.; Kim, Haseong; Khentry, Yuphin; Sohn, Kee Hoon; Derbyshire, Mark C.; Kamphuis, Lars G.	The broad host range pathogen Sclerotinia sclerotiorum produces multiple effector proteins that induce host cell death intracellularly	MOLECULAR PLANT PATHOLOGY	Article; Early Access	effector; localization; necrotrophic fungus; NLR protein; plant pathogen; RxLR motif; Sclerotinia sclerotiorum (white mould)	OXALIC-ACID; PLANT; LOCALIZATION; RESISTANCE; EXPRESSION; PH; SUSCEPTIBILITY; PREDICTION; PEPTIDES; OOMYCETE	WILEY	HOBOKEN	111 RIVER ST, HOBOKEN 07030-5774, NJ USA				APR 2023	Plant Sciences
Mo, Dongqing; Liu, Chenglin; Chen, Yao; Cheng, Xinkai; Shen, Jie; Zhao, Long; Zhang, Junzheng	The mitochondrial ribosomal protein mRpL4 regulates Notch signaling	EMBO REPORTS	Article; Early Access	Drosophila; mitochondrial ribosomal protein L4; Notch; wap; zebrafish	NUCLEAR RIBONUCLEOPROTEIN HRP48; SPLIT COMPLEX GENES; DROSOPHILA-MELANOGASTER; CELL-DIFFERENTIATION; CRYSTAL-STRUCTURE; ACTIVATION; PROLIFERATION; TRANSCRIPTION; SUPPRESSOR; EXPRESSION	WILEY	HOBOKEN	111 RIVER ST, HOBOKEN 07030-5774, NJ USA				APR 2023	Biochemistry & Molecular Biology; Cell Biology
Yang, Miaomiao; Liu, Ziwei; Yu, Yuanhui; Yang, Min; Guo, Li; Han, Xuejie; Ma, Xiangjie; Huang, Ziya; Gao, Qiguo	Genome-wide identification of the valine-glutamine motif containing gene family and the role of VQ25-1 in pollen germination in Brassica oleracea	GENES & GENOMICS	Article; Early Access	Genome-wide Identification; B; oleracea; VQ gene family; VQ25-1; Pollen germination	CONTAINING PROTEIN FAMILY; SEED SIZE; VQ; ARABIDOPSIS	SPRINGER	NEW YORK	ONE NEW YORK PLAZA, SUITE 4600, NEW YORK, NY, UNITED STATES				APR 2023	Biochemistry & Molecular Biology; Biotechnology & Applied Microbiology; Genetics & Heredity
Jaswal, Rajdeep; Rajarammohan, Sivasubramanian; Dubey, Himanshu; Kiran, Kanti; Rawal, Hukam; Sonah, Humira; Deshmukh, Rupesh; Sharma, Tilak Raj	Intrinsically Disordered Kiwellin Protein-Like Effectors Target Plant Chloroplasts and are Extensively Present in Rust Fungi	MOLECULAR BIOTECHNOLOGY	Article; Early Access	Rust effectors; Secretome; Structural genomics; Kiwellin proteins; Cell death	PREDICTION; GENOME; WHEAT	SPRINGERNATURE	LONDON	CAMPUS, 4 CRINAN ST, LONDON, N1 9XW, ENGLAND				MAR 2023	Biochemistry & Molecular Biology; Biotechnology & Applied Microbiology
Kaur, Kawalpreet; Megha, Swati; Wang, Zhengping; Kav, Nat N. V.; Rahman, Habibur	Identification and expression analysis of C2H2-zinc finger protein genes reveals their role in stress tolerance in Brassica napus	GENOME	Article; Early Access	Brassica napus; transcription factors; stress response; gene expression	TRANSCRIPTION FACTORS; PLASMODIOPHORA-BRASSICAE; ABIOTIC STRESS; SCLEROTINIA-SCLEROTIORUM; EVOLUTION; FAMILY; SALT; ELONGATION; RESISTANCE; INITIATION	CANADIAN SCIENCE PUBLISHING	OTTAWA	65 AURIGA DR, SUITE 203, OTTAWA, ON K2E 7W6, CANADA				MAR 2023	Biotechnology & Applied Microbiology; Genetics & Heredity
Verma, Vibha; Boora, Neelima; Nayar, Saraswati; Kumar, Gulshan; Thapliyal, Somesh; Ankur; Khurana, Ridhi; Gawande, Gautam; Kapoor, Meenu; Kapoor, Sanjay	Ca2+-Calmodulin regulates nuclear translocation of the rice seed-specific MADS-box transcription factor OsMADS29	FEBS JOURNAL	Article; Early Access	calcium; calmodulin; cytoplasmic retention; MADS-box; nuclear transport; seed development	CALMODULIN-BINDING; ENDOPLASMIC-RETICULUM; CALCIUM-CALMODULIN; GATING DOMAIN; ABSCISIC-ACID; CELL-SHAPE; IN-VIVO; LOCALIZATION; PROTEINS; REVEALS	WILEY	HOBOKEN	111 RIVER ST, HOBOKEN 07030-5774, NJ USA				MAR 2023	Biochemistry & Molecular Biology
Zhang, Bingsheng; Zhang, Liting; Lan, Tian; Zhu, Shidong; Hou, Jinfeng; Chen, Guohu; Tang, Xiaoyan; Gan, Defang; Wang, Chenggang; Yuan, Lingyun	Genome-wide analysis of BrbHLH gene family and functional identification of the involvement of BcbHLH57 in abiotic stress in wucai (Brassica campestris L.)	PLANT CELL TISSUE AND ORGAN CULTURE	Article; Early Access	Abiotic stress; Antioxidant; Drought; Stress responses; Wucai; bHLH transcription factors; Genome-wide identification; Bioinformatics; Functional verification	BHLH TRANSCRIPTION FACTOR; HEAT-STRESS; DROUGHT; MYB; BIOSYNTHESIS; TRANSDUCTION; EVOLUTIONARY; RESPONSES; PATHWAYS; SALT	SPRINGER	DORDRECHT	VAN GODEWIJCKSTRAAT 30, 3311 GZ DORDRECHT, NETHERLANDS				MAR 2023	Biotechnology & Applied Microbiology; Plant Sciences
Zhang, Qi; Song, Chenhu; Cao, Peng; Su, Yue; Jiang, Qiqi; Wang, Chunqing; Bin, Yu; Song, Zhen	Identification of citrus APX gene family and their response to CYVCV infection	JOURNAL OF PLANT RESEARCH	Article; Early Access	Ascorbate peroxidase; Biotic stress; Citrus yellow vein clearing virus; Eureka lemon; Reactive oxygen species	CYTOSOLIC ASCORBATE PEROXIDASE; VEIN-CLEARING-VIRUS; 2,6-DICHLOROISONICOTINIC ACID; MOSAIC-VIRUS; CELL-DEATH; CHLOROPLASTS; RESISTANCE; EXPRESSION; PLANTS; TOMATO	SPRINGER JAPAN KK	TOKYO	SHIROYAMA TRUST TOWER 5F, 4-3-1 TORANOMON, MINATO-KU, TOKYO, 105-6005, JAPAN				MAR 2023	Plant Sciences
Demoor, Alexander; Lacaze, Isabelle; Ferrari, Roselyne; Lalanne, Christophe; Silar, Philippe; Brun, Sylvain	GUN Mutants: New Weapons To Unravel Ascospore Germination Regulation in the Model Fungus Podospora anserina	MICROBIOLOGY SPECTRUM	Article; Early Access	mitochondria; Podospora anserina; Fungi; carnitine-acetyl transferase; appressorium; ascospore germination; filamentous fungi; peroxisomes	ACTIVATED PROTEIN-KINASE; CARNITINE-DEPENDENT TRANSPORT; AMINO-ACID SUBSTITUTIONS; RICE BLAST FUNGUS; SACCHAROMYCES-CEREVISIAE; NADPH OXIDASES; ACETYL TRANSFERASE; PLANT INFECTION; GENE; ACETYLTRANSFERASES	AMER SOC MICROBIOLOGY	WASHINGTON	1752 N ST NW, WASHINGTON, DC 20036-2904 USA				FEB 2023	Microbiology
Zhang, Dongdong; Yu, Zhenfan; Hu, Shaobo; Liu, Xingyue; Zeng, Bin; Gao, Wenwen; Qin, HuanXue; Ma, Xintong; He, Yawen	Genome-wide identification of members of the Skp1 family in almond (Prunus dulcis), cloning and expression characterization of PsdSSK1	PHYSIOLOGY AND MOLECULAR BIOLOGY OF PLANTS	Article; Early Access	Prunus dulcis; Skp1 gene family; Evolutionary analyses; Functional prediction; Expression pattern analyses	S-RNASE; SKP1-LIKE PROTEIN; GENE FAMILY; ARABIDOPSIS; LOCALIZATION; PROTEOLYSIS; TOLERANCE; COMPLEXES; DATABASE; FLOWER	SPRINGER	NEW YORK	ONE NEW YORK PLAZA, SUITE 4600, NEW YORK, NY, UNITED STATES				JAN 2023	Plant Sciences
Wang, J. N.; Xu, J. D.; Sun, J. H.; Qiu, C.; Wu, Z. H.; LI, Z. J.	GENOME-WIDE IDENTIFICATION OF TCP TRANSCRIPTION FACTORS FAMILY IN POPULUS SECT. TURANGA (POPULUS PRUINOSA SCHRENK AND POPULUS EUPHRATICA OLIVE) REVEALED THE ROLES OF TCPS IN LEAF MORPHOLOGY	APPLIED ECOLOGY AND ENVIRONMENTAL RESEARCH	Article; Early Access	desert poplar species; phylogenetic analysis; TCP gene family; heteromorphic leaves	PLANT-GROWTH; EXPRESSION; LEAVES; DIFFERENTIATION; BIOSYNTHESIS; RESPONSES; HISAT	CORVINUS UNIV BUDAPEST	BUDAPEST	VILLANYI UT 29/43, BUDAPEST, H-1118, HUNGARY				JAN 2023	Environmental Sciences & Ecology
Kumar, Anil; Fitoussi, Nathalia; Sanadhya, Payal; Sichov, Natalia; Bucki, Patricia; Bornstein, Menachem; Belausuv, Eduard; Miyara, Sigal Brown	Two Candidate Meloidogyne javanica Effector Genes, MjShKT and MjPUT3: A Functional Investigation of Their Roles in Regulating Nematode Parasitism	MOLECULAR PLANT-MICROBE INTERACTIONS	Article; Early Access	effector-triggered immunity; effectors; feeding sites; plant host immunity; root knot nematodes; suppression of plant defense	ROOT-KNOT NEMATODES; ESOPHAGEAL GLAND-CELLS; HETERODERA-SCHACHTII; DISEASE RESISTANCE; POSITIVE REGULATOR; MOLECULAR-CLONING; GIANT-CELLS; PROTEIN; ARABIDOPSIS; CYST	AMER PHYTOPATHOLOGICAL SOC	ST PAUL	3340 PILOT KNOB ROAD, ST PAUL, MN 55121 USA				NOV 2022	Biochemistry & Molecular Biology; Biotechnology & Applied Microbiology; Plant Sciences
Aygoren, Ahmed Sidar; Gunes, Ebru; Muslu, Selman; Kasapoglu, Ayse Gul; Yigider, Esma; Aydin, Murat; Buyuk, Ilker; Ilhan, Emre	Genome-Wide Analysis and Characterization of SABATH Gene Family in Phaseolus vulgaris Genotypes Subject to Melatonin under Drought and Salinity Stresses	PLANT MOLECULAR BIOLOGY REPORTER	Article; Early Access	Genome-wide analysis; Phylogenetic analysis; Methyltransferase; SABATH	CARBOXYL METHYLTRANSFERASE; ARABIDOPSIS-THALIANA; ACID; SENESCENCE; GROWTH; VISUALIZATION; BIOSYNTHESIS; METHYLATION; ANNOTATION; EXPRESSION	SPRINGER	NEW YORK	ONE NEW YORK PLAZA, SUITE 4600, NEW YORK, NY, UNITED STATES				OCT 2022	Biochemistry & Molecular Biology; Plant Sciences
Wu, Ci; Shi, Song; Hou, Chunyan; Luo, Yang; Byers, Stephen; Ma, Junfeng	Design and Preparation of Novel Nitro-Oxide-Grafted Nanospheres with Enhanced Hydrogen Bonding Interaction for O-GlcNAc Analysis	ACS APPLIED MATERIALS & INTERFACES	Article; Early Access	glycoproteomics; glycopeptide enrichment; hydrogen bonding interaction; nitro-oxide-grafted nanosphere; O-GlcNAc; O-GlcNAcylation	ELECTRON-TRANSFER DISSOCIATION; LINKED N-ACETYLGLUCOSAMINE; SELECTIVE ENRICHMENT; MODIFIED PROTEINS; GLCNACYLATION; IDENTIFICATION; ENERGY; DEGLYCOSYLATION; GLYCOPEPTIDES; LOCALIZATION	AMER CHEMICAL SOC	WASHINGTON	1155 16TH ST, NW, WASHINGTON, DC 20036 USA				OCT 2022	Science & Technology - Other Topics; Materials Science
Gbala, Ifeoluwa D.; Macharia, Rosaline W.; Bargul, Joel L.; Magoma, Gabriel	Recombinant Actifensin and Defensin-d2 Induce Critical Changes in the Proteomes of Multidrug-Resistant Pseudomonas aeruginosa and Candida albicans	MICROBIOLOGY SPECTRUM	Article; Early Access	Pseudomonas aeruginosa; Candida albicans; antimicrobial peptides; spinach defensin; actifensin; proteomics; antimicrobial mechanism	HOMEOSTASIS; GENOME	AMER SOC MICROBIOLOGY	WASHINGTON	1752 N ST NW, WASHINGTON, DC 20036-2904 USA				SEP 2022	Microbiology
Hassan, Md Mahmudul; Martin, Samir; Feng, Kai; Yates, Timothy B.; Yuan, Guoliang; Martin, Madhavi Z.; Martin, Stanton; Muchero, Wellington; Griffiths, Natalie A.; Weston, David J.; Yang, Xiaohan	Genome-wide identification and functional prediction of silicon (Si) transporters in poplar (Populus trichocarpa)	PLANT BIOTECHNOLOGY REPORTS	Article; Early Access	Silicon transporter; Biosilicification; Phytolith; Lsi1/Lsi6/Lsi2; Aquaporin	MAJOR INTRINSIC PROTEINS; EFFLUX TRANSPORTERS; ARABIDOPSIS; SELECTIVITY; AQUAPORINS; EXPRESSION; REVEALS; SYSTEM; MAIZE; TOOLS	SPRINGER	NEW YORK	ONE NEW YORK PLAZA, SUITE 4600, NEW YORK, NY, UNITED STATES				SEP 2022	Biotechnology & Applied Microbiology; Plant Sciences
Borchetia, Sangeeta; Gogoi, Madhurjya; Rawal, Hukam C.; Patel, Pradeep Kumar; Chakraborty, Monika; Saikia, Hemanta; Nishad, Jyoti; Ilango, Victor J.; Barooah, Anoop Kumar; Mondal, Tapan Kumar	Genome-Wide Identification of Histone Modification (HM) Gene Family and Their Expression Patterns Under Abiotic Stress and Different Developmental Stages of Tea (Camellia assamica)	JOURNAL OF PLANT GROWTH REGULATION	Article; Early Access	Abiotic stress; Camellia species; Gene expression; Gene family; Plantation crops	FLOWERING-LOCUS-C; DEACETYLASES HDA6; DISTINCT ROLES; ARABIDOPSIS; ABA; ACETYLTRANSFERASE; DEMETHYLASES; METHYLATION; TOLERANCE; TIME	SPRINGER	NEW YORK	ONE NEW YORK PLAZA, SUITE 4600, NEW YORK, NY, UNITED STATES				SEP 2022	Plant Sciences
Song, Liyun; Zhan, Huaixu; Wang, Yujie; Lin, Zhonglong; Li, Bin; Shen, Lili; Jiao, Yubing; Li, Ying; Wang, Fenglong; Yang, Jinguang	Cross-Talk of Protein Expression and Lysine Acetylation in Response to TMV Infection in Nicotiana benthamiana	ACS OMEGA	Article; Early Access		FATTY-ACID; HISTONE DEACETYLASE; SYSTEMATIC ANALYSIS; METABOLIC ENZYMES; INDUCIBLE GENES; SALICYLIC-ACID; JASMONIC ACID; MOSAIC-VIRUS; STRESS; ACETYLOME	AMER CHEMICAL SOC	WASHINGTON	1155 16TH ST, NW, WASHINGTON, DC 20036 USA				SEP 2022	Chemistry
Yao, Yuan; Bade, Rengui; Li, Guotao; Zhang, Aoqi; Zhao, Haile; Fan, Lifei; Zhu, Runxiu; Yuan, Jun	Global-Scale Profiling of Differential Expressed Lysine-Lactylated Proteins in the Cerebral Endothelium of Cerebral Ischemia-Reperfusion Injury Rats	CELLULAR AND MOLECULAR NEUROBIOLOGY	Article; Early Access	Lysine lactylation; PTMs; Cerebral ischemia-reperfusion injury; Ca2+ signaling pathway	LACTATE; BRAIN; METABOLISM; STROKE; IDENTIFICATION; PATHOPHYSIOLOGY; SUCCINYLATION; DYSFUNCTION; APOPTOSIS; RESOURCE	SPRINGER/PLENUM PUBLISHERS	NEW YORK	233 SPRING ST, NEW YORK, NY 10013 USA				AUG 2022	Cell Biology; Neurosciences & Neurology
Talukder, Asma; Rahman, Md Mijanur; Masum, Md Habib Ullah	Biocomputational characterisation of MBO_200107 protein of Mycobacterium tuberculosis variant caprae: a molecular docking and simulation study	JOURNAL OF BIOMOLECULAR STRUCTURE & DYNAMICS	Article; Early Access	Mycobacterium tuberculosis variant caprae; MBO_200107 protein; gammaglutamylcyclotransferase; glutathione; cancers	SECONDARY STRUCTURE PREDICTION; GAMMA-GLUTAMYL CYCLOTRANSFERASE; SCORING FUNCTION; CANCER VACCINE; BINDING SITES; HOT-SPOTS; GLUTAMYLCYCLOTRANSFERASE; SEQUENCE; GROWTH; BOVIS	TAYLOR & FRANCIS INC	PHILADELPHIA	530 WALNUT STREET, STE 850, PHILADELPHIA, PA 19106 USA				AUG 2022	Biochemistry & Molecular Biology; Biophysics
Feng, Wenxiang; Mehari, Teame Gereziher; Fang, Hui; Ji, Meijun; Qu, Zijian; Jia, Mengxue; Wang, Dongmei; Ditta, Allah; Khan, Muhammad K. R.; Cao, Yunying; Wu, Jianyong; Wang, Baohua	Genome-wide identification of the geranylgeranyl pyrophosphate synthase (GGPS) gene family involved in chlorophyll synthesis in cotton	BMC GENOMICS	Article	Cotton; Geranylgeranyl pyrophosphate synthase; Virus-induced gene silencing; Gohir; Chlorophyll content	DIPHOSPHATE SYNTHASE; ARABIDOPSIS; EXPRESSION; EVOLUTION; INDUCTION; SEQUENCE; HISTORY	BMC	LONDON	CAMPUS, 4 CRINAN ST, LONDON N1 9XW, ENGLAND	APR 5	2023	24		Biotechnology & Applied Microbiology; Genetics & Heredity
Su, Jiuchang; Song, Shanglin; Wang, Yiting; Zeng, Yunpeng; Dong, Tianyu; Ge, Xiaoyang; Duan, Hongying	Genome-wide identification and expression analysis of DREB family genes in cotton	BMC PLANT BIOLOGY	Article	DREB; Transcription factors; Phylogenetic analysis; Gene expression; Cotton	TRANSCRIPTION FACTORS; STRESS TOLERANCE; ARABIDOPSIS; DUPLICATION; EVOLUTION; OVEREXPRESSION; LOCALIZATION; DROUGHT	BMC	LONDON	CAMPUS, 4 CRINAN ST, LONDON N1 9XW, ENGLAND	MAR 30	2023	23		Plant Sciences
Hu, Wenjun; Liu, Jiyun; Liu, Tingwu; Zhu, Chunquan; Wu, Feihua; Jiang, Chenkai; Wu, Qian; Chen, Lin; Lu, Hongling; Shen, Guoxin; Zheng, Hailei	Exogenous calcium regulates the growth and development of Pinus massoniana detecting by physiological, proteomic, and calcium-related genes expression analysis	PLANT PHYSIOLOGY AND BIOCHEMISTRY	Article	Calcium nutrient; Calcium signal transduction; Pinus massoniana; Proteomics analysis; Photosynthesis; Material and energy metabolism; Redox homeostasis	ASCORBATE PEROXIDASE; HYDROGEN-SULFIDE; ANALYSIS REVEALS; PLANT-GROWTH; ACID-RAIN; STRESS; ARABIDOPSIS; ISOMERASE; SUGAR; TREE	ELSEVIER FRANCE-EDITIONS SCIENTIFIQUES MEDICALES ELSEVIER	ISSY-LES-MOULINEAUX	65 RUE CAMILLE DESMOULINS, CS50083, 92442 ISSY-LES-MOULINEAUX, FRANCE	MAR	2023	196	MAR 2023	Plant Sciences
Martinez, Monica Zavala; Olmo, Francisco; Taylor, Martin C.; Caudron, Fabrice; Wilkinson, Shane R.	Dissecting the interstrand crosslink DNA repair system of Trypanosoma cruzi	DNA REPAIR	Article	Chagas disease; Trypanosomes; DNA interstrand crosslink repair; Homologous recombination; Transcription coupled -nucleotide excision; repair; Metallo; ?-lactamase	NUCLEOTIDE EXCISION-REPAIR; TRANSCRIPTION-COUPLED REPAIR; FANCONI-ANEMIA PATHWAY; S-PHASE CHECKPOINT; SACCHAROMYCES-CEREVISIAE; HOMOLOGOUS RECOMBINATION; TRYPANOCIDAL ACTIVITY; MOLECULAR-MECHANISMS; MRE11 COMPLEX; PROTEIN	ELSEVIER	AMSTERDAM	RADARWEG 29, 1043 NX AMSTERDAM, NETHERLANDS	MAY	2023	125	MAR 2023	Genetics & Heredity; Toxicology
Zhang, Xinmiao; Feng, Jiajia; Zhao, Ruolin; Cheng, Hailiang; Ashraf, Javaria; Wang, Qiaolian; Lv, Limin; Zhang, Youping; Song, Guoli; Zuo, Dongyun	Functional characterization of the GhNRT2.1e gene reveals its significant role in improving nitrogen use efficiency in Gossypium hirsutum	PEERJ	Article	Agricultural Science; Bioinformatics; Genomics; Molecular Biology; Plant Science	AFFINITY NITRATE TRANSPORT; FAMILY-MEMBERS; ABSCISIC-ACID; ARABIDOPSIS; EXPRESSION; OSNAR2.1; PLAYS; RICE; IDENTIFICATION; ACQUISITION	PEERJ INC	LONDON	341-345 OLD ST, THIRD FLR, LONDON, EC1V 9LL, ENGLAND	MAR 28	2023	11		Science & Technology - Other Topics
Zhao, Shihui; Yan, Fan; Liu, Yajing; Sun, Monan; Wang, Ying; Li, Jingwen; Zhang, Xinsheng; Yang, Xuguang; Wang, Qingyu	Genome-wide identification and expression analysis of diacylglycerol acyltransferase genes in soybean (Glycine max)	PEERJ	Article	Soybean; Diacylglycerol acyltransferase; Phylogenetic analysis; Genome-wide expression analysis	TRIACYLGLYCEROL BIOSYNTHESIS; ARABIDOPSIS-THALIANA; OIL CONTENT; WAX-ESTER; CLONING; DGAT2; ENZYME; FAMILY; RAMANNIANA; SEEDS	PEERJ INC	LONDON	341-345 OLD ST, THIRD FLR, LONDON, EC1V 9LL, ENGLAND	MAR 20	2023	11		Science & Technology - Other Topics
Wang, Yue; Xu, Wei-Teng; Lu, Rui-Sen; Chen, Min; Liu, Jia; Sun, Xiao-Qin; Zhang, Yan-Mei	Genome Sequence Resource for Colletotrichum gloeosporioides, an Important Pathogenic Fungus Causing Anthracnose of Dioscorea alata	PLANT DISEASE	Article	anthracnose; Colletotrichum gloeosporioides; Dioscorea alata; fungi; genome	IDENTIFICATION	AMER PHYTOPATHOLOGICAL SOC	ST PAUL	3340 PILOT KNOB ROAD, ST PAUL, MN 55121 USA	MAR 1	2023	107	MAR 2023	Plant Sciences
Jia, Ruimin; Yu, Ligang; Chen, Jing; Hu, Lifang; Cao, Shang; Wang, Yang	Characterization of the Fasciclin-like arabinogalactan gene family in Brassica napus and the negative regulatory role of BnFLA39 in response to clubroot disease stress	INDUSTRIAL CROPS AND PRODUCTS	Article	Brassica napus; Fasciclin-like arabinogalactan proteins; Gene expression profiling; Negative regulation; Plasmodiophora brassicae	GENOME-WIDE IDENTIFICATION; EXPRESSION ANALYSIS; STEM BIOMECHANICS; PROTEIN GENE; ARABIDOPSIS; CLASSIFICATION; DOMAIN; ELEMENTS	ELSEVIER	AMSTERDAM	RADARWEG 29, 1043 NX AMSTERDAM, NETHERLANDS	JUN	2023	196	MAR 2023	Agriculture
Goodswen, Stephen J.; Kennedy, Paul J.; Ellis, John T.	A guide to current methodology and usage of reverse vaccinology towards in silico vaccine discovery	FEMS MICROBIOLOGY REVIEWS	Review	reverse vaccinology; in silicovaccine discovery; immunoinformatics; subtractive proteomics; computational vaccinology	CODON USAGE; MOONLIGHTING PROTEINS; BACTERIAL VIRULENCE; IMMUNE-SYSTEM; PREDICTION; SIMULATION; PROGRAM; GENE; BIOTECHNOLOGY; RECOGNITION	OXFORD UNIV PRESS	OXFORD	GREAT CLARENDON ST, OXFORD OX2 6DP, ENGLAND	MAR 10	2023	47		Microbiology
Zhang, Xueying; Lai, Chunwang; Xu, Luzhen; Guan, Qing; Zhang, Shuting; Chen, Yan; Zhang, Zihao; Chen, Yukun; Lai, Zhongxiong; Lin, Yuling	Integrated proteome and acetylome analyses provide novel insights into early somatic embryogenesis of Dimocarpus longan	PLANT PHYSIOLOGY AND BIOCHEMISTRY	Article		CELL-WALL; PLANT; EMBRYOS; GENE; DIFFERENTIATION; REGENERATION; ORGANIZATION; EXPRESSION; STRESS; ROS	ELSEVIER FRANCE-EDITIONS SCIENTIFIQUES MEDICALES ELSEVIER	ISSY-LES-MOULINEAUX	65 RUE CAMILLE DESMOULINS, CS50083, 92442 ISSY-LES-MOULINEAUX, FRANCE	MAR	2023	196	MAR 2023	Plant Sciences
Zhao, Xiaoyong; Zeng, Lin; Wang, Jiaqi; Shi, Yanna; Zhang, Bo; Liu, Yaqin; Pan, Yuanjiang; Li, Xian	Quantitative N-Glycomic and N-Glycoproteomic Profiling of Peach [ Prunus persica (L.) Batsch] during Fruit Ripening	JOURNAL OF PROTEOME RESEARCH	Article	peach; fruit ripening; N-glycosylation; N-glycomics; N-glycoproteomics	ALPHA-L-ARABINOFURANOSIDASE; ENDOPLASMIC-RETICULUM; QUALITY CONTROL; D-XYLOSIDASE; PROTEIN; EXPRESSION; DEGRADATION; METABOLISM; CHAPERONES; ROLES	AMER CHEMICAL SOC	WASHINGTON	1155 16TH ST, NW, WASHINGTON, DC 20036 USA	MAR 3	2023	22		Biochemistry & Molecular Biology
Sanni, Akeem; Goli, Mona; Zhao, Jingfu; Wang, Junyao; Barsa, Chloe; El Hayek, Samer; Talih, Farid; Lanuzza, Bartolo; Kobeissy, Firas; Plazzi, Giuseppe; Moresco, Monica; Mondello, Stefania; Ferri, Raffaele; Mechref, Yehia	LC-MS/MS-Based Proteomics Approach for the Identification of Candidate Serum Biomarkers in Patients with Narcolepsy Type 1	BIOMOLECULES	Article	autoimmunity; NT1; pathophysiology; serum-protein biomarkers; orexin/hypocretin	MASS-SPECTROMETRY; CRITERIA; SLEEP	MDPI	BASEL	ST ALBAN-ANLAGE 66, CH-4052 BASEL, SWITZERLAND	MAR	2023	13		Biochemistry & Molecular Biology
Cheng, Mengzhen; Shao, Zhanru; Wang, Xin; Lu, Chang; Li, Shuang; Duan, Delin	Novel Chitin Deacetylase from Thalassiosira weissflogii Highlights the Potential for Chitin Derivative Production	METABOLITES	Article	beta-chitin; chitin deacetylase; chitin derivatives; chitinolytic activity; diatom; enzyme and product structure	BETA-CHITIN; ALPHA-CHITIN; CHITOSAN; DIATOM; PROTEINS	MDPI	BASEL	ST ALBAN-ANLAGE 66, CH-4052 BASEL, SWITZERLAND	MAR	2023	13		Biochemistry & Molecular Biology
Zhao, Kai; Dang, Hui; Zhou, Lieding; Hu, Jia; Jin, Xia; Han, Youzhi; Wang, Shengji	Genome-Wide Identification and Expression Analysis of the HSF Gene Family in Poplar	FORESTS	Article	poplar HSF gene family; gene expression pattern; phytohormones; co-expression analysis	HEAT-SHOCK FACTOR; TRANSCRIPTION FACTORS; BINDING-PROTEIN; PLANT-GROWTH; ARABIDOPSIS; REGULATORS; TOLERANCE; DIVERSITY; PROMOTER; DROUGHT	MDPI	BASEL	ST ALBAN-ANLAGE 66, CH-4052 BASEL, SWITZERLAND	MAR	2023	14		Forestry
Diao, Jian; Gu, Wei; Jiang, Zhehui; Wang, Jiaqi; Zou, Hongfei; Zong, Cheng; Ma, Ling	Comprehensive Analysis of Universal Stress Protein Family Genes and Their Expression in Fusarium oxysporum Response of Populus davidiana x P. alba var. pyramidalis Louche Based on the Transcriptome	INTERNATIONAL JOURNAL OF MOLECULAR SCIENCES	Article	Populus davidiana x P; alba var; pyramidalis Louche; Fusarium oxysporum; USP gene family; plant-pathogen interaction; expression patterns of USPs	MAXIMUM-LIKELIHOOD; ESCHERICHIA-COLI; OXIDATIVE STRESS; GENOME; IDENTIFICATION; PROMOTER; MODEL; PHYTOHORMONES; DUPLICATION; INTEGRATION	MDPI	BASEL	ST ALBAN-ANLAGE 66, CH-4052 BASEL, SWITZERLAND	MAR	2023	24		Biochemistry & Molecular Biology; Chemistry
Wang, Haifei; Hui, Peng; Uemoto, Yoshinobu; Ding, Yueyun; Yin, Zongjun; Bao, Wenbin	Metabolomic and Proteomic Profiling of Porcine Intestinal Epithelial Cells Infected with Porcine Epidemic Diarrhea Virus	INTERNATIONAL JOURNAL OF MOLECULAR SCIENCES	Article	porcine epidemic diarrhea virus; metabolomics; proteomics; virus replication	COMPLEMENT; INHIBITION; EXPRESSION; ROLES	MDPI	BASEL	ST ALBAN-ANLAGE 66, CH-4052 BASEL, SWITZERLAND	MAR	2023	24		Biochemistry & Molecular Biology; Chemistry
Chellappan, Biju Vadakkemukadiyil; El-Ganainy, Sherif Mohamed; Alrajeh, Hind Salih; Al-Sheikh, Hashem	In Silico Characterization of the Secretome of the Fungal Pathogen Thielaviopsis punctulata, the Causal Agent of Date Palm Black Scorch Disease	JOURNAL OF FUNGI	Article	fungal pathogen; secretory proteins; CAZymes; effectors	EFFECTOR PROTEINS; VIRULENCE; GENES; PREDICTION; TOPOLOGY; FAMILIES; RESOURCE	MDPI	BASEL	ST ALBAN-ANLAGE 66, CH-4052 BASEL, SWITZERLAND	MAR	2023	9		Microbiology; Mycology
Hashemipetroudi, Seyyed Hamidreza; Arab, Mozhdeh; Heidari, Parviz; Kuhlmann, Markus	Genome-wide analysis of the laccase (LAC) gene family in Aeluropus littoralis: A focus on identification, evolution and expression patterns in response to abiotic stresses and ABA treatment	FRONTIERS IN PLANT SCIENCE	Article	ABA treatment; salt stress; cold stress; gene expression; gene structure; plant gene family	LIGNIFICATION; PREDICTION; PROMOTER; CDNAS	FRONTIERS MEDIA SA	LAUSANNE	AVENUE DU TRIBUNAL FEDERAL 34, LAUSANNE, CH-1015, SWITZERLAND	MAR 1	2023	14		Plant Sciences
Li, Jinshao; He, Ke; Zhang, Qian; Wu, Xiaoyi; Li, Zhong; Pan, Xuejun; Wang, Yong; Li, Cheng; Zhang, Manman	Draft Genome and Biological Characteristics of Fusarium solani and Fusarium oxysporum Causing Black Rot in Gastrodia elata	INTERNATIONAL JOURNAL OF MOLECULAR SCIENCES	Article	Gastrodia elata brown rot; Fusarium oxysporum; Fusarium solani; biological characteristics; whole-genome sequencing; comparative genomics	SEQUENCE; PREDICTION; GENE; TOOL; IDENTIFICATION; PATHOGENICITY; LOCALIZATION; PROTEINS; ACCURATE	MDPI	BASEL	ST ALBAN-ANLAGE 66, CH-4052 BASEL, SWITZERLAND	MAR	2023	24		Biochemistry & Molecular Biology; Chemistry
Li, Jing; Hu, Xinlong; Zhang, Ruiming; Li, Qinghui; Xu, Wenluan; Zhang, Luyu; Guo, Fei; Zhao, Hua; Wang, Pu; Wang, Yu; Ni, Dejiang; Wang, Mingle	The plasma membrane magnesium transporter CsMGT5 mediates magnesium uptake and translocation under magnesium limitation in tea plants (Camellia sinensis L.)	SCIENTIA HORTICULTURAE	Article	Camellia sinensis; Magnesium homeostasis; Magnesium transporter; CsMGT5; Transgene	GENE; EXPRESSION; FAMILY; PHOTOSYNTHESIS; IDENTIFICATION; DEFICIENCY; TOLERANCE; EVOLUTION	ELSEVIER	AMSTERDAM	RADARWEG 29, 1043 NX AMSTERDAM, NETHERLANDS	FEB 15	2023	310		Agriculture
Zhao, LaiPeng; Wang, Baike; Yang, Tao; Yan, Huizhuan; Yu, Qinghui; Wang, Juan	Genome-wide identification and analysis of the evolution and expression pattern of the HVA22 gene family in three wild species of tomatoes	PEERJ	Article	HVA22; Bioinformatics; Phylogenetic analysis; Abiotic stress; Wild tomato	PROGRAMMED CELL-DEATH; ABSCISIC-ACID; ENDOPLASMIC-RETICULUM; MEMBRANE-PROTEINS; YEAST HOMOLOG; ARABIDOPSIS; HVA22; RESOURCE	PEERJ INC	LONDON	341-345 OLD ST, THIRD FLR, LONDON, EC1V 9LL, ENGLAND	FEB 13	2023	11		Science & Technology - Other Topics
Chen, Lin; Wang, Ningyuan; Zhang, Yingzhen; Li, Dongxiao; He, Caili; Li, Zhongzhong; Zhang, Jian; Guo, Yansu	Proteomics analysis indicates the involvement of immunity and inflammation in the onset stage of SOD1-G93A mouse model of ALS	JOURNAL OF PROTEOMICS	Article	Amyotrophic lateral sclerosis; 4D label-free quantitative proteomics; Parallel reaction monitoring; Immunity and inflammation; SOD1-G93A mouse; Lumbar spinal cord	AMYOTROPHIC-LATERAL-SCLEROSIS; INTEGRIN ADHESOME; FOCAL ADHESIONS; DYNAMICS; ACTIN	ELSEVIER	AMSTERDAM	RADARWEG 29, 1043 NX AMSTERDAM, NETHERLANDS	FEB 10	2023	272		Biochemistry & Molecular Biology
Moreira, Renato Simoes; Calomeno, Nathalia Anderson; das Neves, Gabriella Bassi; do Nascimento, Luiz Flavio Nepomuceno; Filho, Vilmar Benetti; Wagner, Glauber; Miletti, Luiz Claudio	Trypanosoma evansi secretome carries potential biomarkers for Surra diagnosis	JOURNAL OF PROTEOMICS	Article	Immunotherapy; Trypanosoma; Secretome	EXTRACELLULAR VESICLES; SUBCELLULAR-LOCALIZATION; PROTEOMIC ANALYSIS; BRUCEI; PROTEIN; PREDICTION; INHIBITORS; GLYCOLYSIS; VIRULENCE; TOPOLOGY	ELSEVIER	AMSTERDAM	RADARWEG 29, 1043 NX AMSTERDAM, NETHERLANDS	FEB 10	2023	272		Biochemistry & Molecular Biology
Sharma, Shruti; Deswal, Renu	N-Linked Glycoproteome Analysis of Diosorea alata Tuber Shows Atypical Glycosylation and Indicates Central Role of Glycosylated Proteins in Tuber Maturation	PROTEIN JOURNAL	Article	Concanavalin A lectin affinity chromatography; Label free quantification; Glycosylation; Dioscorea alata; N-glycoproteome; Atypical glycosylation	SUBCELLULAR-LOCALIZATION; DIOSCORIN ISOFORMS; STORAGE PROTEIN; O-GLYCOSYLATION; AMINO-ACID; REVEALS; CALRETICULIN; PEROXIDASE; PREDICTION; PATATINS	SPRINGER	NEW YORK	ONE NEW YORK PLAZA, SUITE 4600, NEW YORK, NY, UNITED STATES	FEB	2023	42	FEB 2023	Biochemistry & Molecular Biology
Boulanger, Hadrien Georges; Guo, Wenbin; Rebocho Monteiro, Lucca de Filipe; Calixto, Cristiane Paula Gomes	Co-expression network of heat-response transcripts: A glimpse into how splicing factors impact rice basal thermotolerance	FRONTIERS IN MOLECULAR BIOSCIENCES	Article	Oryza sativa L; heat stress; alternative splicing; co-expression network analysis (WGCNA); eigengene; hierarchical clustering; systems biology	ORYZA-SATIVA L.; ARABIDOPSIS-THALIANA; STRESS RESPONSES; PROTEIN; PLANTS; FAMILIES; DATABASE; OMICS; FCA	FRONTIERS MEDIA SA	LAUSANNE	AVENUE DU TRIBUNAL FEDERAL 34, LAUSANNE, CH-1015, SWITZERLAND	FEB 2	2023	10		Biochemistry & Molecular Biology
Pan, Cheng; He, Xueyi; Song, Shiyue; Zou, Liping; Wang, Mengxin; Han, Baoyu	Identification and Analysis of Phosphatidylethanolamine-Binding Protein Family Genes in the Hangzhou White Chrysanthemum (Chrysanthemum morifolium Ramat)	AGRICULTURE-BASEL	Article	phosphatidylethanolamine-binding protein; Hangzhou White Chrysanthemum; gene family; exogenous hormone; flowering regulation	FLOWERING TIME; EXPRESSION ANALYSIS; FLORAL TRANSITION; TERMINAL FLOWER1; FT; EVOLUTION; HORMONE; GROWTH; ARCHITECTURE; SIGNATURE	MDPI	BASEL	ST ALBAN-ANLAGE 66, CH-4052 BASEL, SWITZERLAND	FEB	2023	13		Agriculture
Chen, Jine; Du, Xin; Xu, Xia; Zhang, Sheng; Yao, Lusong; He, Xiuling; Wang, Yongqiang	Comparative Proteomic Analysis Provides New Insights into the Molecular Basis of Thermal-Induced Parthenogenesis in Silkworm (Bombyx mori)	INSECTS	Article	Bombyx mori; parthenogenesis; thermal induction; proteome; iTRAQ; PRM	SMALL NUCLEAR RIBONUCLEOPROTEIN; MEIOSIS-I; EGG; EMBRYO; SITE; LOCALIZATION; REPRODUCTION; INHERITANCE; ACTIVATION; MECHANISM	MDPI	BASEL	ST ALBAN-ANLAGE 66, CH-4052 BASEL, SWITZERLAND	FEB	2023	14		Entomology
Gaba, Yashika; Bhowal, Bidisha; Pareek, Ashwani; Singla-Pareek, Sneh Lata	Genomic Survey of Flavin Monooxygenases in Wild and Cultivated Rice Provides Insight into Evolution and Functional Diversities	INTERNATIONAL JOURNAL OF MOLECULAR SCIENCES	Article	flavin monooxygenase; abiotic stress; wild rice; auxin biosynthesis; pathogen defense; S-oxygenation	THIOL-REDUCTASE-ACTIVITY; YUCCA GENE FAMILY; AUXIN BIOSYNTHESIS; WIDE IDENTIFICATION; EXPRESSION ANALYSIS; ARABIDOPSIS; RELATIVES; PLANTS; STRESS; TOLERANCE	MDPI	BASEL	ST ALBAN-ANLAGE 66, CH-4052 BASEL, SWITZERLAND	FEB	2023	24		Biochemistry & Molecular Biology; Chemistry
Li, Guanjun; Shi, Qingchuan; He, Yanqiu; Zhu, Jie; Zhong, Mingluan; Tong, Lingjie; Li, Huaping; Nie, Yanfang; Li, Yunfeng	Screening of Candidate Effectors from Magnaporthe oryzae by In Vitro Secretomic Analysis	INTERNATIONAL JOURNAL OF MOLECULAR SCIENCES	Article	Magnaporthe oryzae; secretome; shotgun; effectors; bioinformatics	TRANSCRIPTOME ANALYSIS; TRIGGERED IMMUNITY; PLANT INFECTION; PROTEIN; RESISTANCE; PATHOGENICITY; SUPPRESSION; EXPRESSION; PREDICTION; SEQUENCE	MDPI	BASEL	ST ALBAN-ANLAGE 66, CH-4052 BASEL, SWITZERLAND	FEB	2023	24		Biochemistry & Molecular Biology; Chemistry
Kumar, Anil; Fitoussi, Nathalia; Sanadhya, Payal; Sichov, Natalia; Bucki, Patricia; Bornstein, Menachem; Belausuv, Eduard; Miyara, Sigal Brown	Two Candidate Meloidogyne javanica Effector Genes, MjShKT and MjPUT3: A Functional Investigation of Their Roles in Regulating Nematode Parasitism	MOLECULAR PLANT-MICROBE INTERACTIONS	Article	effector-triggered immunity; effectors; feeding sites; plant host immunity; root knot nematodes; suppression of plant defense	ROOT-KNOT NEMATODES; ESOPHAGEAL GLAND-CELLS; HETERODERA-SCHACHTII; DISEASE RESISTANCE; POSITIVE REGULATOR; MOLECULAR-CLONING; GENE-EXPRESSION; GIANT-CELLS; PROTEIN; ARABIDOPSIS	AMER PHYTOPATHOLOGICAL SOC	ST PAUL	3340 PILOT KNOB ROAD, ST PAUL, MN 55121 USA	FEB	2023	36		Biochemistry & Molecular Biology; Biotechnology & Applied Microbiology; Plant Sciences
He, Ke; Zhao, Chenyu; Zhang, Manman; Li, Jinshao; Zhang, Qian; Wu, Xiaoyi; Wei, Shan; Wang, Yong; Chen, Xujun; Li, Cheng	The Chromosome-Scale Genomes of Exserohilum rostratum and Bipolaris zeicola Pathogenic Fungi Causing Rice Spikelet Rot Disease	JOURNAL OF FUNGI	Article	Bipolaris zeicola; comparative genomics; Exserohilum rostratum; gene prediction and annotation; secretory protein; whole-genome sequencing analysis	WHEAT SPIKES; HC-TOXIN; COCHLIOBOLUS; IDENTIFICATION; PREDICTION; INFECTION; LOCALIZATION; ALIGNMENT; MAIZE; GENE	MDPI	BASEL	ST ALBAN-ANLAGE 66, CH-4052 BASEL, SWITZERLAND	FEB	2023	9		Microbiology; Mycology
Kurt, Firat; Filiz, Ertugrul; Yildiz, Kubra; Akbudak, M. Aydin	Genome-Wide Identification, Characterization and Expression Profiling of Potato (Solanum tuberosum) Frataxin (FH) Gene	GENES	Article	frataxin; mitochondria; iron homeostasis; sulfur; transcription factors; co-expression	TRANSCRIPTION FACTORS; ABSCISIC-ACID; ARABIDOPSIS-THALIANA; DROUGHT TOLERANCE; OXIDATIVE STRESS; IRON-BINDING; NITRIC-OXIDE; SALT STRESS; PLANT; PREDICTION	MDPI	BASEL	ST ALBAN-ANLAGE 66, CH-4052 BASEL, SWITZERLAND	FEB	2023	14		Genetics & Heredity
Yang, Wei; Dong, Xiaoxu; Yuan, Zhanxin; Zhang, Yan; Li, Xia; Wang, Youning	Genome-Wide Identification and Expression Analysis of the Ammonium Transporter Family Genes in Soybean	INTERNATIONAL JOURNAL OF MOLECULAR SCIENCES	Article	soybean; nitrogen; ammonium transporter (AMT); gene expression	ACTING REGULATORY ELEMENTS; BIOCHEMICAL-PROPERTIES; ARABIDOPSIS ATAMT2; PLASMA-MEMBRANE; PROTEIN; NITROGEN; MODEL; RICE; SEQUENCE; AMT1/1	MDPI	BASEL	ST ALBAN-ANLAGE 66, CH-4052 BASEL, SWITZERLAND	FEB	2023	24		Biochemistry & Molecular Biology; Chemistry
Wang, Meng-Jie; Ou, Yue; Li, Zuo; Zheng, Qing-Dong; Ke, Yu-Jie; Lai, Hui-Ping; Lan, Si-Ren; Peng, Dong-Hui; Liu, Zhong-Jian; Ai, Ye	Genome-Wide Identification and Analysis of bHLH Transcription Factors Related to Anthocyanin Biosynthesis in Cymbidium ensifolium	INTERNATIONAL JOURNAL OF MOLECULAR SCIENCES	Article	Cymbidium ensifolium; bHLH transcription factor; anthocyanin biosynthesis; expression analysis	CRYSTAL-STRUCTURE; DNA COMPLEX; EVOLUTIONARY; EXPRESSION; TOLERANCE; REGULATOR; SELECTION; FAMILY; GENES; TREE	MDPI	BASEL	ST ALBAN-ANLAGE 66, CH-4052 BASEL, SWITZERLAND	FEB	2023	24		Biochemistry & Molecular Biology; Chemistry
Wang, Yuting; Wang, Ruiqi; Yu, Yue; Gu, Yongmei; Wang, Shuang; Liao, Shixian; Xu, Xiaoya; Jiang, Tingbo; Yao, Wenjing	Genome-Wide Analysis of SIMILAR TO RCD ONE (SRO) Family Revealed Their Roles in Abiotic Stress in Poplar	INTERNATIONAL JOURNAL OF MOLECULAR SCIENCES	Article	poplar; SRO family; expression patterns; abiotic stress; RNA-Seq	DROUGHT TOLERANCE; ABSCISIC-ACID; GENE FAMILY; ARABIDOPSIS; RESPONSES; EXPRESSION; PROTEIN; SENESCENCE; PATHWAYS; ETHYLENE	MDPI	BASEL	ST ALBAN-ANLAGE 66, CH-4052 BASEL, SWITZERLAND	FEB	2023	24		Biochemistry & Molecular Biology; Chemistry
Zhang, Rui; Xuan, Lei; Ni, Longjie; Yang, Ying; Zhang, Ya; Wang, Zhiquan; Yin, Yunlong; Hua, Jianfeng	ADH Gene Cloning and Identification of Flooding-Responsive Genes in Taxodium distichum (L.) Rich	PLANTS-BASEL	Article	bald cypress; ethanol fermentation; flooding tolerance; alcohol dehydrogenase (ADH); subcellular localization	ALCOHOL DEHYDROGENASES; ETHANOL FERMENTATION; PLANT-RESPONSES; STRESS; GYMNOSPERMS; METABOLISM; TOLERANCE; SURVIVAL; FAMILY; LEAVES	MDPI	BASEL	ST ALBAN-ANLAGE 66, CH-4052 BASEL, SWITZERLAND	FEB	2023	12		Plant Sciences
Yan, Guixin; Zhang, Meili; Guan, Wenjie; Zhang, Fugui; Dai, Wenjun; Yuan, Lili; Gao, Guizhen; Xu, Kun; Chen, Biyun; Li, Lixia; Wu, Xiaoming	Genome-Wide Identification and Functional Characterization of Stress Related Glyoxalase Genes in Brassica napus L.	INTERNATIONAL JOURNAL OF MOLECULAR SCIENCES	Article	glyoxalase; Brassica napus; genome-wide analysis; expression; stress	CELL-PROLIFERATION; I ACTIVITY; PLANT; METHYLGLYOXAL; PATHWAY; CLONING; TOLERANCE; EXPANSION; COLD; SITE	MDPI	BASEL	ST ALBAN-ANLAGE 66, CH-4052 BASEL, SWITZERLAND	FEB	2023	24		Biochemistry & Molecular Biology; Chemistry
Zhu, Ming; Liu, Qi; Liu, Fuyu; Zheng, Lamei; Bing, Jie; Zhou, Yijun; Gao, Fei	Gene Profiling of the Ascorbate Oxidase Family Genes under Osmotic and Cold Stress Reveals the Role of AnAO5 in Cold Adaptation in Ammopiptanthus nanus	PLANTS-BASEL	Article	ascorbate oxidase; Ammopiptanthus nanus; osmotic stress; cold stress; gene family	EXPRESSION; DEFENSE	MDPI	BASEL	ST ALBAN-ANLAGE 66, CH-4052 BASEL, SWITZERLAND	FEB	2023	12		Plant Sciences
Liu, Qi; Sui, Xiangyu; Wang, Ying; Zhu, Ming; Zhou, Yijun; Gao, Fei	Genome-Wide Analyses of Thaumatin-like Protein Family Genes Reveal the Involvement in the Response to Low-Temperature Stress in Ammopiptanthus nanus	INTERNATIONAL JOURNAL OF MOLECULAR SCIENCES	Article	thaumatin-like protein; Ammopiptanthus nanus; osmotic stress; low temperature; gene family	EXPRESSION; IDENTIFICATION; EVOLUTION; TOOLS	MDPI	BASEL	ST ALBAN-ANLAGE 66, CH-4052 BASEL, SWITZERLAND	FEB	2023	24		Biochemistry & Molecular Biology; Chemistry
Wang, Ning; Song, Guowei; Zhang, Fengjiao; Shu, Xiaochun; Cheng, Guanghao; Zhuang, Weibing; Wang, Tao; Li, Yuhang; Wang, Zhong	Characterization of the WRKY Gene Family Related to Anthocyanin Biosynthesis and the Regulation Mechanism under Drought Stress and Methyl Jasmonate Treatment in Lycoris radiata	INTERNATIONAL JOURNAL OF MOLECULAR SCIENCES	Article	Lycoris radiata; WRKY transcription factors; expression patterns; anthocyanin biosynthesis; drought stress; methyl jasmonate treatment	GENOME-WIDE IDENTIFICATION; TRANSCRIPTION FACTORS WRKY11; PLANT-RESPONSES; ABIOTIC STRESS; EXPRESSION; SUPERFAMILY; METABOLOME; RESISTANCE; TOLERANCE; PROTEIN	MDPI	BASEL	ST ALBAN-ANLAGE 66, CH-4052 BASEL, SWITZERLAND	FEB	2023	24		Biochemistry & Molecular Biology; Chemistry
Russo, Monia Teresa; Santin, Anna; Zuccarotto, Annalisa; Leone, Serena; Palumbo, Anna; Ferrante, Maria Immacolata; Castellano, Immacolata	The first genetic engineered system for ovothiol biosynthesis in diatoms reveals a mitochondrial localization for the sulfoxide synthase OvoA	OPEN BIOLOGY	Article	ovothiol; 5-thiohistidine; diatoms; marine antioxidants; Phaeodactylum tricornutum; sulfoxide synthase	PHAEODACTYLUM-TRICORNUTUM; ANTIOXIDANT; GLUTATHIONE; DISULFIDE	ROYAL SOC	LONDON	6-9 CARLTON HOUSE TERRACE, LONDON SW1Y 5AG, ENGLAND	FEB 1	2023	13		Biochemistry & Molecular Biology
Sinha, Shagun; Navathe, Sudhir; Singh, Sakshi; Gupta, Deepak K.; Kharwar, Ravindra Nath; Chand, Ramesh	Genome sequencing and annotation of Cercospora sesami, a fungal pathogen causing leaf spot to Sesamum indicum	3 BIOTECH	Article	Cercospora leaf spot; Effectors; Gene annotation; Genome assembly; Plant pathogens; Sesame	FUNCTIONAL ANNOTATION; PROTEIN; PREDICTION; PHYLOGENY; TOOL; L.	SPRINGER HEIDELBERG	HEIDELBERG	TIERGARTENSTRASSE 17, D-69121 HEIDELBERG, GERMANY	FEB	2023	13		Biotechnology & Applied Microbiology
Yang, Ruigang; Wang, Hui; Zhu, Lingyun; Zhu, Lvyun; Liu, Tianzhong; Zhang, Dongyi	Identification and Functional Analysis of Acyl-Acyl Carrier Protein Delta(9) Desaturase from Nannochloropsis oceanica	JOURNAL OF MICROBIOLOGY	Article	Acyl-ACP desaturase; Nannochloropsis oceanica; Fatty acid biosynthesis; Monounsaturated fatty acids	FATTY-ACID-COMPOSITION; ACP DESATURASE; SUBSTRATE-SPECIFICITY; ESCHERICHIA-COLI; MICROALGAE; BIOFUELS; BIOSYNTHESIS; LIPIDS; MODEL; ACCUMULATION	MICROBIOLOGICAL SOCIETY KOREA	SEOUL	KOREA SCIENCE & TECHNOLOGY CENTER 803, 635-4 YEOGSAM-DONG, KANGNAM-KU, SEOUL 135-703, SOUTH KOREA	JAN	2023	61	JAN 2023	Microbiology
Li, Junyi; Min, Xueyang; Luo, Kai; Abdoulaye, Assane Hamidou; Zhang, Xiaofei; Huang, Wei; Zhang, Rui; Chen, Yinhua	Molecular characterization of the GH3 family in alfalfa under abiotic stress	GENE	Article	Alfalfa; GH3 family; Phylogenetic; Expression patterns; Abiotic stress	GENOME-WIDE IDENTIFICATION; CONJUGATES AMINO-ACIDS; SAUR GENE FAMILY; ZEA-MAYS L.; EXPRESSION ANALYSIS; SALICYLIC-ACID; AUXIN; ARABIDOPSIS; RICE; HYPOCOTYL	ELSEVIER	AMSTERDAM	RADARWEG 29, 1043 NX AMSTERDAM, NETHERLANDS	JAN 30	2023	851		Genetics & Heredity
Rui, Zesheng; Pan, Wenqiu; Zhao, Qinlong; Hu, Haibo; Li, Xiuhua; Xing, Liheng; Jia, Huining; She, Kuijun; Nie, Xiaojun	Genome-wide identification, evolution and expression analysis of NAC gene family under salt stress in wild emmer wheat (Triticum dicoccoides. L)	INTERNATIONAL JOURNAL OF BIOLOGICAL MACROMOLECULES	Article	Wild emmer wheat; NAC transcription factor; Salt stress; Genetic variation	TRANSCRIPTION FACTOR FAMILY; CUP-SHAPED-COTYLEDON; NO-APICAL-MERISTEM; FUNCTIONAL-ANALYSIS; ARABIDOPSIS; OVEREXPRESSION; LOCALIZATION; REGULATORS; PREDICTION; TOLERANCE	ELSEVIER	AMSTERDAM	RADARWEG 29, 1043 NX AMSTERDAM, NETHERLANDS	MAR 1	2023	230	JAN 2023	Biochemistry & Molecular Biology; Chemistry; Polymer Science
Guo, Binhui; Chen, Lin; Dong, Lu; Yang, Chunhong; Zhang, Jianhua; Geng, Xiaoyan; Zhou, Lijuan; Song, Li	Characterization of the soybean KRP gene family reveals a key role for GmKRP2a in root development	FRONTIERS IN PLANT SCIENCE	Article	soybean; root development; drought; KRP; cell cycle	DEPENDENT KINASE INHIBITOR; KIP-RELATED PROTEINS; CELL-CYCLE REGULATORS; CDK INHIBITORS; PLANT-GROWTH; FUNCTIONAL-ANALYSIS; INNATE IMMUNITY; EXPRESSION; ENDOREDUPLICATION; ICK1	FRONTIERS MEDIA SA	LAUSANNE	AVENUE DU TRIBUNAL FEDERAL 34, LAUSANNE, CH-1015, SWITZERLAND	JAN 27	2023	14		Plant Sciences
Guarnizo, Angel Luigi; Navarro-Rodenas, Alfonso; Calvo-Polanco, Monica; Marques-Galvez, Jose Eduardo; Morte, Asunicon	A mycorrhizal helper bacterium alleviates drought stress in mycorrhizal Helianthemum almeriense plants by regulating water relations and plant hormones	ENVIRONMENTAL AND EXPERIMENTAL BOTANY	Article	Aquaporins; Desert truffle; Terfezia; Helianthemum; Pseudomonas; Drought; ectendomycorrhizal fungi; Mycorrhizal helper bacteria; Root hydraulic conductivity; Plant hormones	ROOT HYDRAULIC-PROPERTIES; PSEUDOMONAS-FLUORESCENS; MAIZE PLANTS; TUBER-MELANOSPORUM; LACCARIA-BICOLOR; GENE-EXPRESSION; TOMATO PLANTS; AQUAPORINS; SYMBIOSIS; ECTOMYCORRHIZAL	PERGAMON-ELSEVIER SCIENCE LTD	OXFORD	THE BOULEVARD, LANGFORD LANE, KIDLINGTON, OXFORD OX5 1GB, ENGLAND	MAR	2023	207	JAN 2023	Plant Sciences; Environmental Sciences & Ecology
Chen, Zixing; Leung, Thomas Chun Ning; Lui, Ying Lam; Ngai, Sai Ming; Chung, Hau Yin	Combination of untargeted and targeted proteomics for secretome analysis of L-WRN cells	ANALYTICAL AND BIOANALYTICAL CHEMISTRY	Article	L-WRN; Organoids; Secretome; DDA; PRM; Conditioned medium	HIGH-RESOLUTION; ORGANOIDS; EXPANSION; PROTEINS; SYSTEMS	SPRINGER HEIDELBERG	HEIDELBERG	TIERGARTENSTRASSE 17, D-69121 HEIDELBERG, GERMANY	MAR	2023	415	JAN 2023	Biochemistry & Molecular Biology; Chemistry
Wang, Jianshe; Zhao, Haiyan; Qu, Yunfang; Yang, Peng; Huang, Jinling	The binding pocket properties were fundamental to functional diversification of the GDSL-type esterases/lipases gene family in cotton	FRONTIERS IN PLANT SCIENCE	Article	GDSL-type esterases; lipases; binding pocket; functional diversity; Gossypium species; molecular simulation; molecular mechanism	GENOME-WIDE IDENTIFICATION; LIPASE; EXPRESSION; EVOLUTION; REVEALS	FRONTIERS MEDIA SA	LAUSANNE	AVENUE DU TRIBUNAL FEDERAL 34, LAUSANNE, CH-1015, SWITZERLAND	JAN 18	2023	13		Plant Sciences
O'Neill, Ellis C.	Glycosylated proteins in the protozoan alga Euglena gracilis: a proteomic approach	FEMS MICROBIOLOGY LETTERS	Article	alga; gracilis; Euglena; glycoproteins; glycans	ORIGIN	OXFORD UNIV PRESS	OXFORD	GREAT CLARENDON ST, OXFORD OX2 6DP, ENGLAND	JAN 17	2023	370		Microbiology
Bhattacharjee, Bipasha; Hallan, Vipin	NF-YB family transcription factors in Arabidopsis: Structure, phylogeny, and expression analysis in biotic and abiotic stresses	FRONTIERS IN MICROBIOLOGY	Article	Arabidopsis thaliana; cis-element; transcription factor; nuclear factor Y; abiotic and biotic stress	NUCLEAR-FACTOR-Y; CIS-REGULATORY ELEMENTS; GENOME-WIDE IDENTIFICATION; LOCUS-T PROMOTER; LEAFY COTYLEDON1; GENE-EXPRESSION; DROUGHT STRESS; BINDING; RICE; OVEREXPRESSION	FRONTIERS MEDIA SA	LAUSANNE	AVENUE DU TRIBUNAL FEDERAL 34, LAUSANNE, CH-1015, SWITZERLAND	JAN 17	2023	13		Microbiology
Huo, Ruxue; Zhao, Yanshu; Liu, Tianxu; Xu, Meng; Wang, Xiaohua; Xu, Ping; Dai, Shengjie; Cui, Xiaoyu; Han, Yonghua; Liu, Zhenning; Li, Zongyun	Genome-wide identification and expression analysis of two-component system genes in sweet potato (Ipomoea batatas L.)	FRONTIERS IN PLANT SCIENCE	Article	two-component system; sweet potato; phylogeny; evolution; expression profiles	HISTIDINE PHOSPHOTRANSFER PROTEINS; FEMALE GAMETOPHYTE DEVELOPMENT; CYTOKININ RECEPTORS; ABSCISIC-ACID; SIGNALING PATHWAY; KINASE CKI1; ARABIDOPSIS; STRESS; DUPLICATION; LOCALIZATION	FRONTIERS MEDIA SA	LAUSANNE	AVENUE DU TRIBUNAL FEDERAL 34, LAUSANNE, CH-1015, SWITZERLAND	JAN 12	2023	13		Plant Sciences
Cunha, Emanuel; Sousa, Vitor; Geada, Pedro; Teixeira, Jose A.; Vicente, Antonio A.; Dias, Oscar	Systems biology's role in leveraging microalgal biomass potential: Current status and future perspectives	ALGAL RESEARCH-BIOMASS BIOFUELS AND BIOPRODUCTS	Review	Microalgae; Upstream processing; Environmental factors; Systems biology; Genome-scale metabolic model	FLUX BALANCE ANALYSIS; SUBCELLULAR-LOCALIZATION PREDICTION; METABOLIC NETWORK RECONSTRUCTION; LIGHT-INTENSITY; LIPID-ACCUMULATION; BIOFUEL PRODUCTION; PATHWAY ANALYSIS; GROWTH; MODEL; TEMPERATURE	ELSEVIER	AMSTERDAM	RADARWEG 29, 1043 NX AMSTERDAM, NETHERLANDS	JAN	2023	69	JAN 2023	Biotechnology & Applied Microbiology
Wang, Ning; Shu, Xiaochun; Zhang, Fengjiao; Wang, Zhong	Transcriptome-wide characterization of bHLH transcription factor genes in Lycoris radiata and functional analysis of their response to MeJA	FRONTIERS IN PLANT SCIENCE	Article	Lycoris radiata; bHLH transcription factors; expression patterns; MeJA treatment; regulatory networks	FACTOR FAMILY; GENOME-WIDE; SIGNALING PATHWAY; DNA-BINDING; ARABIDOPSIS; PROTEIN; EVOLUTIONARY; RICE; BIOSYNTHESIS; TOLERANCE	FRONTIERS MEDIA SA	LAUSANNE	AVENUE DU TRIBUNAL FEDERAL 34, LAUSANNE, CH-1015, SWITZERLAND	JAN 10	2023	13		Plant Sciences
Luo, Weiguang; He, Mei; Luo, Qizhi; Li, Yi	Proteome-wide analysis of lysine beta-hydroxybutyrylation in the myocardium of diabetic rat model with cardiomyopathy	FRONTIERS IN CARDIOVASCULAR MEDICINE	Article	lysine beta-hydroxybutyrylation; post-translational modification; proteomics; liquid chromatography-mass spectrometry; diabetic cardiomyopathy	GENE-EXPRESSION; METABOLIC-REGULATION; KETONE-BODIES; DYSFUNCTION; DIET	FRONTIERS MEDIA SA	LAUSANNE	AVENUE DU TRIBUNAL FEDERAL 34, LAUSANNE, CH-1015, SWITZERLAND	JAN 9	2023	9		Cardiovascular System & Cardiology
Liu, Jiajun; Liu, Jiangna; Wang, Heng; Khan, Aziz; Xu, Yanchao; Hou, Yuqing; Wang, Yuhong; Zhou, Zhongli; Zheng, Jie; Liu, Fang; Cai, Xiaoyan	Genome wide identification of GDSL gene family explores a novel GhirGDSL26 gene enhancing drought stress tolerance in cotton	BMC PLANT BIOLOGY	Article	Cotton; GDSL gene; Drought resistance; Functional identification	EXPRESSION; SALT; PROMOTER; SEQUENCE; ELEMENTS; CROP; ABA	BMC	LONDON	CAMPUS, 4 CRINAN ST, LONDON N1 9XW, ENGLAND	JAN 7	2023	23		Plant Sciences
Han, Ping; Wang, Ruoxin; Yao, Tingyan; Liu, Xiumei; Wang, Xubo	Genome-wide identification of olive flounder (Paralichthys olivaceus) SOCS genes: Involvement in immune response regulation to temperature stress and Edwardsiella tarda infection	FISH & SHELLFISH IMMUNOLOGY	Article	Olive flounder; Identification; SOCS genes; Temperature stress; E; Tarda infection	CYTOKINE SIGNALING SOCS; TURBOT SCOPHTHALMUS-MAXIMUS; EXPRESSION ANALYSIS; PARALICHTHYS-OLIVACEUS; CORE SET; SUPPRESSOR; PROVIDES; ACTIVATION; MECHANISMS; MACROPHAGE	ACADEMIC PRESS LTD- ELSEVIER SCIENCE LTD	LONDON	24-28 OVAL RD, LONDON NW1 7DX, ENGLAND	FEB	2023	133	JAN 2023	Fisheries; Immunology; Marine & Freshwater Biology; Veterinary Sciences
Wang, Yizhen; Ruan, Qian; Zhu, Xiaolin; Wang, Baoqiang; Wei, Bochuang; Wei, Xiaohong	Identification of Alfalfa SPL gene family and expression analysis under biotic and abiotic stresses	SCIENTIFIC REPORTS	Article		TRANSCRIPTION FACTORS; GENOMIC ORGANIZATION; DATABASE; RICE; MICRORNA156; EVOLUTION; PROTEINS	NATURE PORTFOLIO	BERLIN	HEIDELBERGER PLATZ 3, BERLIN, 14197, GERMANY	JAN 3	2023	13		Science & Technology - Other Topics
Kumar, Amresh; Shamnas, Muhammed; Jayaswal, Pawan Kumar; Mahato, Ajay Kumar; Arya, Aditi; Mandal, Pranab Kumar; Singh, Nagendra Kumar; Sinha, Subodh Kumar	Growth stage and nitrate limiting response of NRT2 and NAR2 gene families of bread wheat, and complementation and retrieval of nitrate uptake of atnrt2.1 mutant by a wheat NRT2 gene	ENVIRONMENTAL AND EXPERIMENTAL BOTANY	Article	High affinity nitrate transporter; Nitrate assimilation related protein; NRT2; NAR2; NRT3; Wheat	ARABIDOPSIS-THALIANA; EXTERNAL NITROGEN; USE EFFICIENCY; UPTAKE SYSTEM; EXPRESSION; TRANSPORTER; PROTEIN; ACQUISITION; ARCHITECTURE; GIBBERELLIN	PERGAMON-ELSEVIER SCIENCE LTD	OXFORD	THE BOULEVARD, LANGFORD LANE, KIDLINGTON, OXFORD OX5 1GB, ENGLAND	MAR	2023	207	JAN 2023	Plant Sciences; Environmental Sciences & Ecology
Yang, Chao; Shi, Guangyu; Li, Yuping; Luo, Ming; Wang, Hongxia; Wang, Jihua; Yuan, Ling; Wang, Ying; Li, Yongqing	Genome-Wide Identification of SnRK1 Catalytic alpha Subunit and FLZ Proteins in Glycyrrhiza inflata Bat. Highlights Their Potential Roles in Licorice Growth and Abiotic Stress Responses	INTERNATIONAL JOURNAL OF MOLECULAR SCIENCES	Article	SnRK1; FLZ; Glycyrrhiza inflata; stress response; growth	SECONDARY METABOLITES; PLANT; BIOSYNTHESIS; MECHANISM; MYC2	MDPI	BASEL	ST ALBAN-ANLAGE 66, CH-4052 BASEL, SWITZERLAND	JAN	2023	24		Biochemistry & Molecular Biology; Chemistry
Wang, Yanjun; Wu, You; Yang, Shuangzhu; Chen, Yan	Comparison of Plasma Exosome Proteomes Between Obese and Non-Obese Patients with Type 2 Diabetes Mellitus	DIABETES METABOLIC SYNDROME AND OBESITY	Article	exosomes; proteomics; type 2 diabetes mellitus; obesity; mass spectrometry; insulin resistance	INDUCED INSULIN-RESISTANCE; HIGH-DENSITY-LIPOPROTEINS; ADIPOSE-TISSUE; PARAOXONASE ACTIVITY; INFLAMMATION; CALMODULIN; COMPLEMENT; ACTIVATION; HEALTHY; MUSCLE	DOVE MEDICAL PRESS LTD	ALBANY	PO BOX 300-008, ALBANY, AUCKLAND 0752, NEW ZEALAND		2023	16		Endocrinology & Metabolism
Shanmugasundram, Achchuthan; Starns, David C.; Bohme, Ulrike; Amos, Beatrice S.; Wilkinson, Paul A.; Harb, Omar S. R.; Warrenfeltz, Susanne; Kissinger, Jessica C.; McDowell, Mary Ann; Roos, David S.; Crouch, Kathryn; Jones, Andrew	TriTrypDB: An integrated functional genomics resource for kinetoplastida	PLOS NEGLECTED TROPICAL DISEASES	Article		DATABASE; ANNOTATION; SEQUENCE; ALIGNMENT; PATHOGEN; COVERAGE; TOOL	PUBLIC LIBRARY SCIENCE	SAN FRANCISCO	1160 BATTERY STREET, STE 100, SAN FRANCISCO, CA 94111 USA	JAN	2023	17		Infectious Diseases; Parasitology; Tropical Medicine
Chanwala, Jeky; Khadanga, Badrinath; Jha, Deepak Kumar; Sandeep, Inavolu Sriram; Dey, Nrisingha	MYB Transcription Factor Family in Pearl Millet: Genome-Wide Identification, Evolutionary Progression and Expression Analysis under Abiotic Stress and Phytohormone Treatments	PLANTS-BASEL	Article	MYB transcription factors; evolutionary progression; pearl millet; phytohormones; abiotic stress	TOLERANCE; OVEREXPRESSION; ALIGNMENT	MDPI	BASEL	ST ALBAN-ANLAGE 66, CH-4052 BASEL, SWITZERLAND	JAN	2023	12		Plant Sciences
Gonzalez-Gordo, Salvador; Palma, Jose M.; Corpas, Francisco J.	Small Heat Shock Protein (sHSP) Gene Family from Sweet Pepper (Capsicum annuum L.) Fruits: Involvement in Ripening and Modulation by Nitric Oxide (NO)	PLANTS-BASEL	Article	fruit ripening; HSP20 family; nitric oxide; pepper; small heat shock proteins	TYROSINE NITRATION; PLANT-RESPONSES; LINOLENIC ACID; STRESS; METABOLISM; EXPRESSION; TOLERANCE; REDUCTASE; ROOTS; IDENTIFICATION	MDPI	BASEL	ST ALBAN-ANLAGE 66, CH-4052 BASEL, SWITZERLAND	JAN	2023	12		Plant Sciences
Henning, Paige M.; Roalson, Eric H.; Mir, Wali; McCubbin, Andrew G.; Shore, Joel S.	Annotation of the Turnera subulata (Passifloraceae) Draft Genome Reveals the S-Locus Evolved after the Divergence of Turneroideae from Passifloroideae in a Stepwise Manner	PLANTS-BASEL	Article	genome; Turnera subulata; distyly; heterostyly; YUCCA; S-protein homolog; BAHD	YUCCA FLAVIN MONOOXYGENASES; TRANSPOSABLE ELEMENTS; POPULUS-TRICHOCARPA; AUXIN BIOSYNTHESIS; POLLEN MATURATION; GENE FAMILY; ARABIDOPSIS; EXPRESSION; PROTEIN; CYTOKININ	MDPI	BASEL	ST ALBAN-ANLAGE 66, CH-4052 BASEL, SWITZERLAND	JAN	2023	12		Plant Sciences
Mu, Detian; Chen, Wenqiang; Shao, Yingying; Wilson, Iain W.; Zhao, Huan; Luo, Zuliang; Lin, Xiaodong; He, Jialong; Zhang, Yuan; Mo, Changming; Qiu, Deyou; Tang, Qi	Genome-Wide Identification and Expression Analysis of WRKY Transcription Factors in Siraitia siamensis	PLANTS-BASEL	Article	Siraitia siamensis; WRKY transcription factor; bioinformatics analysis; expression pattern; cold stress	GENE; COLD; MITOCHONDRIAL; BIOSYNTHESIS; SUPERFAMILY	MDPI	BASEL	ST ALBAN-ANLAGE 66, CH-4052 BASEL, SWITZERLAND	JAN	2023	12		Plant Sciences
Liu, Xiaojuan; Zhao, Ziquan; Yang, Yingying; Xu, Huihui; Bi, Quanxin; Wang, Libing	Genome-Wide Identification and Expression Analysis of the KCS Gene Family in Yellow Horn Reveal Their Putative Function on Abiotic Stress Responses and Wax Accumulation	HORTICULTURAE	Article	yellow horn; KCS gene; gene expression; stress response; wax	KETOACYL-COA SYNTHASE; ARABIDOPSIS-THALIANA; BIOSYNTHESIS; DATABASE; ENCODES; SURFACE	MDPI	BASEL	ST ALBAN-ANLAGE 66, CH-4052 BASEL, SWITZERLAND	JAN	2023	9		Agriculture
Anteghini, Marco; Haja, Asmaa; dos Santos, Vitor A. P. Martins; Schomaker, Lambert; Saccenti, Edoardo	OrganelX web server for sub-peroxisomal and sub-mitochondrial protein localization and peroxisomal target signal detection	COMPUTATIONAL AND STRUCTURAL BIOTECHNOLOGY JOURNAL	Article	Sub-cellular localization; Sub-peroxisomal localization; Sub-mithocondrial localization; Peroxisomal-targeting-signal; Peroxisome	SUBCELLULAR-LOCALIZATION; PREDICTION; ENZYME	ELSEVIER	AMSTERDAM	RADARWEG 29, 1043 NX AMSTERDAM, NETHERLANDS		2023	21		Biochemistry & Molecular Biology; Biotechnology & Applied Microbiology
Tanaka, Jun; Takashima, Tomoya; Abe, Naojiro; Fukamizo, Tamo; Numata, Tomoyuki; Ohnuma, Takayuki	Characterization of two rice GH18 chitinases belonging to family 8 of plant pathogenesis-related proteins	PLANT SCIENCE	Article	Chitin oligosaccharide elicitor; GH18 chitinase; Pathogenesis-related protein; Rice	XYLANASE INHIBITOR; CRYSTAL-STRUCTURE; EXPRESSION; SEQUENCE; XIP; PURIFICATION; INDUCTION; HEVAMINE; CLEAVAGE; CLONING	ELSEVIER IRELAND LTD	CLARE	ELSEVIER HOUSE, BROOKVALE PLAZA, EAST PARK SHANNON, CO, CLARE, 00000, IRELAND	JAN	2023	326		Biochemistry & Molecular Biology; Plant Sciences
Wang, Dongjiao; Qin, Liqian; Wu, Mingxing; Zou, Wenhui; Zang, Shoujian; Zhao, Zhennan; Lin, Peixia; Guo, Jinlong; Wang, Hengbo; Que, Youxiong	Identification and characterization of WAK gene family in Saccharum and the negative roles of ScWAK1 under the pathogen stress	INTERNATIONAL JOURNAL OF BIOLOGICAL MACROMOLECULES	Article	Sugarcane; Wall-associated kinase; Genome-wide; Expression pattern; Biotic stress	WALL-ASSOCIATED KINASES; TRANSCRIPTION FACTOR; PROTEIN; EXPRESSION; RESISTANCE; SUGARCANE; EXPANSION; CLUSTER; DOMAIN; SILICO	ELSEVIER	AMSTERDAM	RADARWEG 29, 1043 NX AMSTERDAM, NETHERLANDS	JAN 1	2023	224		Biochemistry & Molecular Biology; Chemistry; Polymer Science
Hu, Yaping; Zhang, Yun; Smarda, Petr; Bures, Petr; Guo, Qirong	Transcriptome and proteome associated analysis of flavonoid metabolism in haploid Ginkgo biloba	INTERNATIONAL JOURNAL OF BIOLOGICAL MACROMOLECULES	Article	Haploid ginkgo; Gene dose; Transcriptome; Proteome; Flavonoid content; Hub genes	RNA-SEQ; BIOSYNTHESIS; GENOME; PHOTOSYNTHESIS; INDUCTION; CULTURE; GROWTH; PLANTS	ELSEVIER	AMSTERDAM	RADARWEG 29, 1043 NX AMSTERDAM, NETHERLANDS	JAN 1	2023	224		Biochemistry & Molecular Biology; Chemistry; Polymer Science
Xu, Menghao; Zhang, Yi; Yang, Xue; Xing, Jianfeng; Qi, Jiyan; Zhang, Shengmin; Zhang, Yuhao; Ye, De; Tang, Chaorong	Genome-wide analysis of the SWEET genes in Taraxacum kok-saghyz Rodin: An insight into two latex-abundant isoforms	PLANT PHYSIOLOGY AND BIOCHEMISTRY	Article	Taraxacum kok-saghyz Rodin; SWEET gene; Expression profiling; Subcellular localization; Sugar transport; Laticifers	SUGAR TRANSPORTERS; SUSCEPTIBILITY GENE; BACTERIAL-BLIGHT; ARABIDOPSIS; EXPRESSION; FAMILY; DANDELION; EVOLUTION; RUBBER; IDENTIFICATION	ELSEVIER FRANCE-EDITIONS SCIENTIFIQUES MEDICALES ELSEVIER	ISSY-LES-MOULINEAUX	65 RUE CAMILLE DESMOULINS, CS50083, 92442 ISSY-LES-MOULINEAUX, FRANCE	JAN 1	2023	194		Plant Sciences
Zhang, Tieying; Zhang, Dongdong; Shi, Feng	Silico analysis of the target and possible mechanism of lomustine in the treatment of primary glioblastoma	JOURNAL OF MOLECULAR MODELING	Article	Primary glioblastoma; Lomustine; Molecular dynamics simulation; HMOX1		SPRINGER	NEW YORK	ONE NEW YORK PLAZA, SUITE 4600, NEW YORK, NY, UNITED STATES	JAN	2023	29		Biochemistry & Molecular Biology; Biophysics; Chemistry; Computer Science
Niu, Xianyu; Yamamoto, Naoki; Yang, Guijing; Lin, Hui; Jiang, Linjia; Liu, Yao; Zheng, Aiping	A small secreted protein, RsMf8HN, in Rhizoctonia solani triggers plant immune response, which interacts with rice OsHIPP28	MICROBIOLOGICAL RESEARCH	Article	R; solani AG1IA; SCR secreted protein; Cell death; Nicotiana benthamiana(N; benthamiana); Immune response; Protein interaction	DISEASE-RESISTANCE; SUBCELLULAR-LOCALIZATION; EFFECTOR PROTEINS; III SECRETION; CELL-DEATH; EXPRESSION; PATHOGENICITY; COMPLEX; ACID; ACCUMULATION	ELSEVIER GMBH	MUNICH	HACKERBRUCKE 6, 80335 MUNICH, GERMANY	JAN	2023	266		Microbiology
Zhang, Li; Guo, Wei; Lu, Yizeng; Zhou, Tianhua; Wang, Yilei; Tang, Xin; Zhang, Jin	Genome-wide characterization of the inositol transporters gene family in Populus and functional characterization of PtINT1b in response to salt stress	INTERNATIONAL JOURNAL OF BIOLOGICAL MACROMOLECULES	Article	Populus; Inositol transporters; Salt tolerance	H+ SYMPORT; MYOINOSITOL; ARABIDOPSIS; TOLERANCE; POLYMORPHISM; EVOLUTION; HISTORY; RICE	ELSEVIER	AMSTERDAM	RADARWEG 29, 1043 NX AMSTERDAM, NETHERLANDS	FEB 15	2023	228	DEC 2022	Biochemistry & Molecular Biology; Chemistry; Polymer Science
Aono, Alexandre Hild; Pimenta, Ricardo Jose Gonzaga; Dambroz, Caroline Marcela da Silva; Costa, Francisco Cleilson Lopes; Kuroshu, Reginaldo Massanobu; de Souza, Anete Pereira; Pereira, Welison Andrade	Genome-wide characterization of the common bean kinome: Catalog and insights into expression patterns and genetic organization	GENE	Article	Coexpression networks; Duplication events; Gene expression; Kinase gene family; Phaseolus vulgaris; Phylogenetic analyses	PROTEIN-KINASE; SIGNAL-TRANSDUCTION; CO-4 LOCUS; SEQUENCE; CLASSIFICATION; RESISTANCE; IDENTIFICATION; SUPERFAMILY; FAMILY; COK-4	ELSEVIER	AMSTERDAM	RADARWEG 29, 1043 NX AMSTERDAM, NETHERLANDS	MAR 1	2023	855	DEC 2022	Genetics & Heredity
Yi, Jun; Kradolfer, David; Brownfield, Lynette; Ma, Yingrui; Piskorz, Ewa; Kohler, Claudia; Jiang, Hua	Meiocyte size is a determining factor for unreduced gamete formation in Arabidopsis thaliana	NEW PHYTOLOGIST	Article	2n pollen; Arabidopsis thaliana; chromosome separation; meiosis; polyploidization; the organelle band	PROTEIN LOCALIZATION; MECHANISMS; TRANSIENT	WILEY	HOBOKEN	111 RIVER ST, HOBOKEN 07030-5774, NJ USA	FEB	2023	237	DEC 2022	Plant Sciences
Bolotin, Evgeni; Melamed, Daniel; Livnat, Adi	Genes that are Used Together are More Likely to be Fused Together in Evolution by Mutational Mechanisms: A Bioinformatic Test of the Used-Fused Hypothesis	EVOLUTIONARY BIOLOGY	Article	Fusion mutation; Translocation mutation; Exon shuffling; Genome organization; Parallelism; Nonrandom mutation	STRUCTURAL VARIATION; CYCLOPHILIN-A; TRANSCRIPTION FACTORIES; GENOMIC DISORDERS; NEIGHBORING GENES; BREAKPOINT REUSE; FUSION; EXPRESSION; DNA; SELECTION	SPRINGER	NEW YORK	ONE NEW YORK PLAZA, SUITE 4600, NEW YORK, NY, UNITED STATES	MAR	2023	50	NOV 2022	Evolutionary Biology
Li, Y.; Han, H.; Fu, M.; Zhou, X.; Ye, J.; Xu, F.; Zhang, W.; Liao, Y.; Yang, X.	Genome-wide identification and expression analysis of NAC family genes in Ginkgo biloba L.	PLANT BIOLOGY	Article	Abiotic stress; bioinformatics; expression pattern; NAC transcription factors	TRANSCRIPTION FACTORS; ARABIDOPSIS; ETHYLENE; DATABASE; DROUGHT	WILEY	HOBOKEN	111 RIVER ST, HOBOKEN 07030-5774, NJ USA	JAN	2023	25	NOV 2022	Plant Sciences
Gambhir, Priya; Singh, Vijendra; Raghuvanshi, Utkarsh; Parida, Adwaita Prasad; Pareek, Amit; Roychowdhury, Abhishek; Sopory, Sudhir K. K.; Kumar, Rahul; Sharma, Arun Kumar	A glutathione-independent DJ-1/PfpI domain-containing tomato glyoxalaseIII2, SlGLYIII2, confers enhanced tolerance under salt and osmotic stresses	PLANT CELL AND ENVIRONMENT	Article	abiotic stress; glyoxalase; GSH; GSSG; methylglyoxal; overexpression; ROS; tomato transgenics	ESCHERICHIA-COLI; SALINITY STRESS; METHYLGLYOXAL DETOXIFICATION; MOLECULAR CHARACTERIZATION; ASCORBATE PEROXIDASE; OXIDATIVE STRESS; GENE-EXPRESSION; UP-REGULATION; I ACTIVITY; PROTEIN	WILEY	HOBOKEN	111 RIVER ST, HOBOKEN 07030-5774, NJ USA	FEB	2023	46	NOV 2022	Plant Sciences
Chao, Maoni; Dong, Jie; Hu, Genhai; Li, Yanyan; Huang, Ling; Zhang, Jinbao; Tang, Jihua; Wang, Qinglian	Phylogeny, gene structures, and expression patterns of the auxin response factor (GhARF2) in upland cotton (Gossypium hirsutum L.)	MOLECULAR BIOLOGY REPORTS	Article	ARF2; Abiotic stress; Transcription factor; Expression analysis; Gossypium hirsutum L	GENOME-WIDE IDENTIFICATION; FAMILY; TRANSCRIPTION; PHOSPHORYLATION; REPRESSION; PREDICTION; SEEDS; DNA	SPRINGER	DORDRECHT	VAN GODEWIJCKSTRAAT 30, 3311 GZ DORDRECHT, NETHERLANDS	FEB	2023	50	NOV 2022	Biochemistry & Molecular Biology
Hu, Z.; Zhang, S.; Zhang, H.; Cao, L.; Chang, R.; Liu, Z.; Xu, Z.; Liu, G.	Identification and expression pattern analysis of PtCarA and PtCarB genes in Populus trichocarpa under different nitrogen treatments	PLANT BIOLOGY	Article	Bioinformatics analysis; carbamoyl phosphate synthetase; expression traits; N treatment; Populus trichocarpa	CARBAMOYL-PHOSPHATE SYNTHETASE; ARGININE-BIOSYNTHESIS; LOCALIZATION; PYRIMIDINE; ASPARTATE; ROLES; ASSIMILATION; COEVOLUTION; METABOLISM; RESOURCE	WILEY	HOBOKEN	111 RIVER ST, HOBOKEN 07030-5774, NJ USA	JAN	2023	25	NOV 2022	Plant Sciences
Ying, Sheng; Scheible, Wolf-Rudiger; Lundquist, Peter Knut	A stress-inducible protein regulates drought tolerance and flowering time in Brachypodium and Arabidopsis	PLANT PHYSIOLOGY	Article		GATEWAY-COMPATIBLE VECTORS; TRANSCRIPTION FACTOR; PHOSPHOLIPASE-D; PHOSPHATE STARVATION; PLANT; ACID; GENES; PHR1; ACCUMULATION; METABOLISM	OXFORD UNIV PRESS INC	CARY	JOURNALS DEPT, 2001 EVANS RD, CARY, NC 27513 USA	JAN 2	2023	191	OCT 2022	Plant Sciences
Pande, Akshara; Patiyal, Sumeet; Lathwal, Anjali; Arora, Chakit; Kaur, Dilraj; Dhall, Anjali; Mishra, Gaurav; Kaur, Harpreet; Sharma, Neelam; Jain, Shipra; Usmani, Salman Sadullah; Agrawal, Piyush; Kumar, Rajesh; Kumar, Vinod; Raghava, Gajendra P. S.	Pfeature: A Tool for Computing Wide Range of Protein Features and Building Prediction Models	JOURNAL OF COMPUTATIONAL BIOLOGY	Article	binary profile; feature selection; machine learning techniques; protein composition; PSSM; Shannon entropy	AMINO-ACID-COMPOSITION; SVM-BASED METHOD; SUBCELLULAR-LOCALIZATION; BETA-TURNS; SECONDARY STRUCTURE; ALPHA-TURNS; GAMMA-TURNS; WEB SERVER; CLASSIFICATION; PACKAGE	MARY ANN LIEBERT, INC	NEW ROCHELLE	140 HUGUENOT STREET, 3RD FL, NEW ROCHELLE, NY 10801 USA	FEB 1	2023	30	OCT 2022	Biochemistry & Molecular Biology; Biotechnology & Applied Microbiology; Computer Science; Mathematical & Computational Biology; Mathematics
Wang, Qianjie; Sun, Liangliang; Lundquist, Peter Knut	Large-scale top-down proteomics of the Arabidopsis thaliana leaf and chloroplast proteomes	PROTEOMICS	Article	Arabidopsis thaliana; chloroplast; mass spectrometry; post-translational modifications; proteoform; singlet oxygen; top-down proteomics; transit peptide	INTEGRAL MEMBRANE-PROTEINS; MASS-SPECTROMETRY; POSTTRANSLATIONAL MODIFICATIONS; LOCALIZATION; COMPLEX; PHOSPHORYLATION; IDENTIFICATION; PROTEOFORMS; INTERFACE; SUBUNIT	WILEY	HOBOKEN	111 RIVER ST, HOBOKEN 07030-5774, NJ USA	FEB	2023	23	OCT 2022	Biochemistry & Molecular Biology
Wang, Ying; Cao, Shilin; Sui, Xiangyu; Wang, Jing; Geng, Yuke; Gao, Fei; Zhou, Yijun	Genome-Wide Characterization, Evolution, and Expression Analysis of the Ascorbate Peroxidase and Glutathione Peroxidase Gene Families in Response to Cold and Osmotic Stress in Ammopiptanthus nanus	JOURNAL OF PLANT GROWTH REGULATION	Article	Ascorbate peroxidase; Glutathione peroxidase; Ammopiptanthus nanus; Cold stress; Osmotic stress	SUBCELLULAR-LOCALIZATION; ARABIDOPSIS; TOLERANCE; PROTEIN; ACTIVATION; PROMOTER; BINDING; OXYGEN; IDENTIFICATION; TRANSCRIPTOME	SPRINGER	NEW YORK	ONE NEW YORK PLAZA, SUITE 4600, NEW YORK, NY, UNITED STATES	JAN	2023	42	JAN 2022	Plant Sciences
Lim, Chae Woo; Lee, Sung Chul	Genome-wide identification and expression analysis of Raf-like kinase gene family in pepper (Capsicum annuum L.)	PLANT SIGNALING & BEHAVIOR	Article	Abiotic stress; gene expression; mitogen-activated protein kinase; pepper; raf-like kinase	ACTIVATED PROTEIN-KINASE; OSMOTIC-STRESS; ABSCISIC-ACID; PROVIDES INSIGHTS; DOMAIN FAMILY; ARABIDOPSIS; RESISTANCE; RESPONSES; PLANTS	TAYLOR & FRANCIS INC	PHILADELPHIA	530 WALNUT STREET, STE 850, PHILADELPHIA, PA 19106 USA	DEC 31	2022	17		Biochemistry & Molecular Biology; Plant Sciences
Ramlal, Ayyagari; Samanta, Aveek	In Silico functional and phylogenetic analyses of fungal immunomodulatory proteins of some edible mushrooms	AMB EXPRESS	Article	Mushrooms; Traditional medicines; Fungal immunomodulatory proteins (FIPs); Motifs; Bioactive peptides; Diseases	FIP-VVO; CLONING; SERVER; LIMITS	SPRINGER	NEW YORK	ONE NEW YORK PLAZA, SUITE 4600, NEW YORK, NY, UNITED STATES	DEC 26	2022	12		Biotechnology & Applied Microbiology
Yang, Liyun; Gao, Jing; Gao, Mengze; Jiang, Lingyan; Luo, Lijuan	Characterization of plasma membrane proteins in stylosanthes leaves and roots using simplified enrichment method with a nonionic detergent	FRONTIERS IN PLANT SCIENCE	Article	plasma membrane; proteomics; Brij-58 treatment; protein enrichment; Stylosanthes	MALATE SYNTHESIS; IDENTIFICATION; TOLERANCE; PROTEOMICS; KINASES	FRONTIERS MEDIA SA	LAUSANNE	AVENUE DU TRIBUNAL FEDERAL 34, LAUSANNE, CH-1015, SWITZERLAND	DEC 15	2022	13		Plant Sciences
Akhter, Saima; Sami, Asif Ahmed; Toma, Tamanna Islam; Jahan, Bushrat; Islam, Tahmina	Caffeoyl-CoA 3-O-methyltransferase gene family in jute: Genome-wide identification, evolutionary progression and transcript profiling under different quandaries	FRONTIERS IN PLANT SCIENCE	Article	CCoAOMT gene; jute; lignin; abiotic stress; functional validation; histochemical assay	A O-METHYLTRANSFERASE; LIGNIN BIOSYNTHESIS; DOWN-REGULATION; SPATIAL-ORGANIZATION; ELONGATION ZONE; EXPRESSION; SUPPRESSION; 3-O-METHYLTRANSFERASE; ACCUMULATION; FLAVONOIDS	FRONTIERS MEDIA SA	LAUSANNE	AVENUE DU TRIBUNAL FEDERAL 34, LAUSANNE, CH-1015, SWITZERLAND	DEC 14	2022	13		Plant Sciences
Wang, Xinyue; Bao, Jingjing; Bi, Yazhen; Hu, Wenping; Zhang, Li	Polymorphism, Expression, and Structure Analysis of a Key Gene ARNT in Sheep (Ovis aries)	BIOLOGY-BASEL	Article	growth traits; ARNT; sheep; expression and function; polymorphism	INDUCIBLE FACTOR-I; NUCLEAR TRANSLOCATION; PROTEIN-BINDING; HYPOXIA; REVEALS; OXYGEN; CELLS	MDPI	BASEL	ST ALBAN-ANLAGE 66, CH-4052 BASEL, SWITZERLAND	DEC	2022	11		Life Sciences & Biomedicine - Other Topics
Kausar, Mohd Adnan; Bhardwaj, Tulika; Anwar, Sadaf; Alenazi, Fahaad; Ali, Abrar; Alshammari, Khalid Farhan; AboElnaga, Shimaa Mohammed Hasnin; Singh, Rajeev; Najm, Mohammad Zeeshan	In Silico Comparative Exploration of Allergens of Periplaneta americana, Blattella germanica and Phoenix dactylifera for the Diagnosis of Patients Suffering from IgE-Mediated Allergic Respiratory Diseases	MOLECULES	Article	allergens; IgE; respiratory allergy; Periplaneta americana; Blattella germanica	INNER-CITY CHILDREN; COCKROACH ALLERGEN; SERINE-PROTEASE; IDENTIFICATION; SENSITIZATION; PREDICTION; EXPOSURE	MDPI	BASEL	ST ALBAN-ANLAGE 66, CH-4052 BASEL, SWITZERLAND	DEC	2022	27		Biochemistry & Molecular Biology; Chemistry
Wang, Rong; Du, Kaitong; Jiang, Tong; Di, Dianping; Fan, Zaifeng; Zhou, Tao	Comparative Proteomic Analyses of Susceptible and Resistant Maize Inbred Lines at the Stage of Enations Forming following Infection by Rice Black-Streaked Dwarf Virus	VIRUSES-BASEL	Article	rice black-streaked dwarf virus; Zea mays; comparative proteome; enation structure; differentially expressed protein; stress	SUGARCANE-MOSAIC-VIRUS; PLANT; PROTEIN; EXPRESSION; FIJIVIRUS; DISEASE; IDENTIFICATION; LOCALIZATION; SEQUENCE; PROFILE	MDPI	BASEL	ST ALBAN-ANLAGE 66, CH-4052 BASEL, SWITZERLAND	DEC	2022	14		Virology
Li, Yan; Yao, Guoxin; Tang, Yafang; Lu, Xudong; Qiao, Xiu; Wang, Cheng	Genome-Wide Survey and Expression Analysis of the Basic Leucine Zipper (bZIP) Gene Family in Eggplant (Solanum melongena L.)	HORTICULTURAE	Article	eggplant; basic leucine zipper (bZIP); phylogenetic analysis; abiotic stress; qRT-PCR	TRANSCRIPTION FACTOR FAMILY; FUNCTIONAL-ANALYSIS; MODEL SELECTION; DNA; IDENTIFICATION; RESISTANCE; STRESSES; DROUGHT; DIVERGENCE; REGION	MDPI	BASEL	ST ALBAN-ANLAGE 66, CH-4052 BASEL, SWITZERLAND	DEC	2022	8		Agriculture
Gonzalez-Gordo, Salvador; Canas, Amanda; Munoz-Vargas, Maria A.; Palma, Jose M.; Corpas, Francisco J.	Lipoxygenase (LOX) in Sweet and Hot Pepper (Capsicum annuum L.) Fruits during Ripening and under an Enriched Nitric Oxide (NO) Gas Atmosphere	INTERNATIONAL JOURNAL OF MOLECULAR SCIENCES	Article	capsaicin; isoenzymes; genes; lipoxygenase; nitric oxide; pepper; ripening	GENE FAMILY; EXPRESSION; ETHYLENE; IDENTIFICATION; BIOSYNTHESIS; CAPSAICIN; DEHYDROGENASE; METABOLISM; RESPONSES; ISOZYMES	MDPI	BASEL	ST ALBAN-ANLAGE 66, CH-4052 BASEL, SWITZERLAND	DEC	2022	23		Biochemistry & Molecular Biology; Chemistry
Zhang, Cuiping; Lu, Lijing; Gong, Ruolin; Su, Xing; Liu, Fengbo; Zhang, Ru; Hu, Jihong	Conservation and Divergence of the Trihelix Genes in Brassica and Expression Profiles of BnaTH Genes in Brassica napus under Abiotic Stresses	INTERNATIONAL JOURNAL OF MOLECULAR SCIENCES	Article	trihelix; transcription factor; brassica; evolution; abiotic stress; drought	TRANSCRIPTION FACTOR; ARABIDOPSIS-THALIANA; DROUGHT TOLERANCE; FAMILY; ELEMENTS; PROTEIN; GENOME; LIGHT; IDENTIFICATION; VISUALIZATION	MDPI	BASEL	ST ALBAN-ANLAGE 66, CH-4052 BASEL, SWITZERLAND	DEC	2022	23		Biochemistry & Molecular Biology; Chemistry
Murugan, Naveenarani; Palanisamy, Vignesh; Channappa, Mahadevaiah; Ramanathan, Valarmathi; Ramaswamy, Manimekalai; Govindakurup, Hemaprabha; Chinnaswamy, Appunu	Genome-Wide In Silico Identification, Structural Analysis, Promoter Analysis, and Expression Profiling of PHT Gene Family in Sugarcane Root under Salinity Stress	SUSTAINABILITY	Article	sugarcane; phosphate transporter (PHT); genome-wide analysis; in silico; 3D structure; salinity stress; cis-element prediction; promoter; transient expression	PHOSPHATE TRANSPORTER GENES; PI DEFICIENCY; STARVATION; PLANT; PREDICTION; MEMBERS; ROLES; TRANSCRIPTION; ACQUISITION; PATHWAYS	MDPI	BASEL	ST ALBAN-ANLAGE 66, CH-4052 BASEL, SWITZERLAND	DEC	2022	14		Science & Technology - Other Topics; Environmental Sciences & Ecology
Ge, Qiang; Peng, Peipei; Cheng, Mingyue; Meng, Yanjun; Cao, Yuan; Zhang, Shuya; Long, Yu; Li, Gezi; Kang, Guozhang	Genome-Wide Identification and Analysis of FKBP Gene Family in Wheat (Triticum asetivum)	INTERNATIONAL JOURNAL OF MOLECULAR SCIENCES	Article	FKBP; PPIase; qRT-PCR; biotic and abiotic stress	IMMUNOPHILINS; EXPRESSION; STRESS; OVEREXPRESSION; ARABIDOPSIS; THERMOTOLERANCE; LOCALIZATION; DUPLICATION; ISOMERASES; PARVULINS	MDPI	BASEL	ST ALBAN-ANLAGE 66, CH-4052 BASEL, SWITZERLAND	DEC	2022	23		Biochemistry & Molecular Biology; Chemistry
Zhao, Minghui; Li, Yan; Zhang, Xinxin; You, Xiangling; Yu, Haiyang; Guo, Ruixue; Zhao, Xiyang	Genome-Wide Identification of AP2/ERF Superfamily Genes in Juglans mandshurica and Expression Analysis under Cold Stress	INTERNATIONAL JOURNAL OF MOLECULAR SCIENCES	Article	Manchurian walnut; genome-wide analysis; CBF; flower buds; cold resistance; expression pattern	TRANSCRIPTION FACTORS; LOW-TEMPERATURE; ARABIDOPSIS; DROUGHT; OVEREXPRESSION; MECHANISMS; TOLERANCE; ACTIVATOR; FAMILY; DOMAIN	MDPI	BASEL	ST ALBAN-ANLAGE 66, CH-4052 BASEL, SWITZERLAND	DEC	2022	23		Biochemistry & Molecular Biology; Chemistry
Yang, Liu; Zhao, Yumei; Wu, Xiaoyu; Zhang, Yang; Fu, Yehan; Duan, Qiaohong; Ma, Wei; Huang, Jiabao	Genome-Wide Identification and Expression Analysis of BraGLRs Reveal Their Potential Roles in Abiotic Stress Tolerance and Sexual Reproduction	CELLS	Article	Brassica rapa; GLR gene family; expression profile; abiotic stress; sexual reproduction	RECEPTOR-LIKE GENE; GLUTAMATE-RECEPTOR; ARABIDOPSIS-THALIANA; ABSCISIC-ACID; PROTEIN TERTIARY; CHANNELS; DROUGHT; OVEREXPRESSION; RESPONSES; ATGLR1.1	MDPI	BASEL	ST ALBAN-ANLAGE 66, CH-4052 BASEL, SWITZERLAND	DEC	2022	11		Cell Biology
Liu, Peng; Zu, Fuqiang; Chen, Hui; Yin, Xiaoli; Tan, Xiaodong	Exosomal DNAJB11 promotes the development of pancreatic cancer by modulating the EGFR/MAPK pathway	CELLULAR & MOLECULAR BIOLOGY LETTERS	Article	Pancreatic cancer; Exosomal protein; Signal transduction; Early diagnosis	ENDOPLASMIC-RETICULUM STRESS; UNFOLDED PROTEINS; GENE-EXPRESSION; ERDJ3; HOMOLOG; BIP; IDENTIFICATION	BMC	LONDON	CAMPUS, 4 CRINAN ST, LONDON N1 9XW, ENGLAND	DEC	2022	27		Biochemistry & Molecular Biology; Cell Biology
Xu, Nan; Cui, Yupeng; Zhang, Yuexin; Zhang, Hong; Fan, Yapeng; Feng, Xixian; Huang, Hui; Ni, Kesong; Han, Mingge; Lu, Xuke; Chen, Xiugui; Wang, Junjuan; Wang, Delong; Wang, Shuai; Chen, Chao; Guo, Lixue; Zhao, Lanjie; Ye, Wuwei	GhNFYA16 was functionally observed positively responding to salt stress by genome-wide identification of NFYA gene family in cotton	ENVIRONMENTAL SCIENCES EUROPE	Article	Gossypium hirsutum; Nuclear transcription factor Y subunit A; Abiotic stress; Gene family; Virus-induced gene silencing	TRANSCRIPTION FACTOR; SEQUENCE; BINDING; EXPRESSION; EVOLUTION; DUPLICATION; TOLERANCE	SPRINGER	NEW YORK	ONE NEW YORK PLAZA, SUITE 4600, NEW YORK, NY, UNITED STATES	DEC	2022	34		Environmental Sciences & Ecology
Lan, Wei; Ma, Weibo; Zheng, Shuai; Qiu, Yuhao; Zhang, Han; Lu, Haisen; Zhang, Yu; Miao, Ying	Ubiquitome profiling reveals a regulatory pattern of UPL3 with UBP12 on metabolic-leaf senescence	LIFE SCIENCE ALLIANCE	Article		TRANSCRIPTION FACTOR; SALICYLIC-ACID; PHOSPHOENOLPYRUVATE CARBOXYLASE; LYSINE UBIQUITINATION; GLOBAL ANALYSIS; ARABIDOPSIS; CHROMATIN; GENE; O-ACETYLSERINE(THIOL)LYASE; BIOSYNTHESIS	LIFE SCIENCE ALLIANCE LLC	COLD SPRING HARBOR	1 BUNGTOWN RD, COLD SPRING HARBOR, NY 11724 USA	DEC	2022	5		Life Sciences & Biomedicine - Other Topics
Maqsood, Hajra; Munir, Faiza; Amir, Rabia; Gul, Alvina	Genome-wide identification, comprehensive characterization of transcription factors, cis-regulatory elements, protein homology, and protein interaction network of DREB gene family in Solanum lycopersicum	FRONTIERS IN PLANT SCIENCE	Article	Solanum lycopersicum; DREB gene family; cis-regulatory elements; protein modeling; interactive association networks; transcriptome analysis	STRESS TOLERANCE; ABIOTIC STRESSES; ARABIDOPSIS; EXPRESSION; PREDICTION; DATABASE; OVEREXPRESSION; RESPONSES; RESOURCE; POCKETS	FRONTIERS MEDIA SA	LAUSANNE	AVENUE DU TRIBUNAL FEDERAL 34, LAUSANNE, CH-1015, SWITZERLAND	NOV 24	2022	13		Plant Sciences
Ma, Changqing; Wang, Mengqi; Zhao, Mingrui; Yu, Mengyuan; Zheng, Xiaodong; Tian, Yike; Sun, Zhijuan; Liu, Xiaoli; Wang, Caihong	The Delta 1-pyrroline-5-carboxylate synthetase family performs diverse physiological functions in stress responses in pear (Pyrus betulifolia)	FRONTIERS IN PLANT SCIENCE	Article	P5CS; Pyrus betulifolia; transcriptome; stress response; biotic stress	DELTA(1)-PYRROLINE-5-CARBOXYLATE SYNTHETASE; PROLINE BIOSYNTHESIS; GENE-EXPRESSION; DROUGHT STRESS; SALT STRESS; P5CS GENES; ACCUMULATION; TOLERANCE; DEGRADATION; EVOLUTION	FRONTIERS MEDIA SA	LAUSANNE	AVENUE DU TRIBUNAL FEDERAL 34, LAUSANNE, CH-1015, SWITZERLAND	NOV 24	2022	13		Plant Sciences
Li, Yaohan; Xia, Haodong; Shawky, Eman; Liu, Shengzhi; Tao, Minglei; Liu, Amin; Sulaiman, Kaisa; Tian, Jingkui; Zhu, Wei	Proteomic analysis of Morus leaf epidermis indicates the roles of photosystems and ROS in UV-B response	INDUSTRIAL CROPS AND PRODUCTS	Article	Calcium ion signaling; Epidermal; Light-reaction; Morus; UV-B radiation	GUARD-CELL PROTOPLASTS; SECONDARY METABOLITES; STRESS; PROTEIN; TOOL; PHOTOSYNTHESIS; CHLOROPLASTS; ACCUMULATION; RADIATION; PATHWAYS	ELSEVIER	AMSTERDAM	RADARWEG 29, 1043 NX AMSTERDAM, NETHERLANDS	NOV 15	2022	188		Agriculture
Islam, Nishat S.; Duwadi, Kishor; Chen, Ling; Pajak, Aga; McDowell, Tim; Marsolais, Frederic; Dhaubhadel, Sangeeta	Global analysis of common bean multidrug and toxic compound extrusion transporters (PvMATEs): PvMATE8 and pinto bean seed coat darkening	FRONTIERS IN PLANT SCIENCE	Article	common bean; proanthocyanidin transporter; seed coat darkening; MATE (multidrug and toxic compound extrusion); epicatechin 3'-O-glucoside	PROANTHOCYANIDIN-ACCUMULATING CELLS; PHASEOLUS-VULGARIS L.; GENOME-WIDE ANALYSIS; ALUMINUM TOLERANCE; MATE TRANSPORTERS; VACUOLAR SEQUESTRATION; CITRATE TRANSPORTER; EFFLUX TRANSPORTER; GENE ENCODES; ACID EFFLUX	FRONTIERS MEDIA SA	LAUSANNE	AVENUE DU TRIBUNAL FEDERAL 34, LAUSANNE, CH-1015, SWITZERLAND	NOV 10	2022	13		Plant Sciences
Ou, Xi; Wang, Yudan; Li, Jingyi; Zhang, Jiewen; Xie, Zhenbin; He, Bing; Jiang, Zhehao; Wang, Yuting; Su, Wei; Song, Shiwei; Hao, Yanwei; Chen, Riyuan	Genome-wide identification of the KNOTTED HOMEOBOX gene family and their involvement in stalk development in flowering Chinese cabbage	FRONTIERS IN PLANT SCIENCE	Article	flowering Chinese cabbage; knotted1-like Homebox; expression analysis; hormone response; cold response	KNOX TRANSCRIPTION FACTORS; OF-FUNCTION MUTATIONS; TOBACCO PLANTS; WALL FORMATION; GIBBERELLIN; ARABIDOPSIS; EXPRESSION; PROTEINS; DEFINES; GROWTH	FRONTIERS MEDIA SA	LAUSANNE	AVENUE DU TRIBUNAL FEDERAL 34, LAUSANNE, CH-1015, SWITZERLAND	NOV 10	2022	13		Plant Sciences
Emir, Mahmut; Ozketen, Ahmet Caglar; Ozketen, Ayse Andac; Oguz, Arzu Celik; Huang, Mei; Karakaya, Aziz; Rampitsch, Christof; Gunel, Aslihan	Increased levels of cell wall degrading enzymes and peptidases are associated with aggressiveness in a virulent isolate of Pyrenophora teres f. maculata	JOURNAL OF PLANT PHYSIOLOGY	Article	Pyrenophora teres f; maculata; secretome; spot form of net blotch disease	PROTEOMIC ANALYSIS REVEALS; NET BLOTCH DISEASE; PATHOGENIC FUNGUS; SPOT FORM; FUSARIUM-OXYSPORUM; SECRETOME ANALYSIS; IN-PLANTA; PROTEIN; BARLEY; EXPRESSION	ELSEVIER GMBH	MUNICH	HACKERBRUCKE 6, 80335 MUNICH, GERMANY	DEC	2022	279	NOV 2022	Plant Sciences
Gou, Huimin; Nai, Guojie; Lu, Shixiong; Ma, Weifeng; Chen, Baihong; Mao, Juan	Genome-wide identification and expression analysis of PIN gene family under phytohormone and abiotic stresses in Vitis Vinifera L.	PHYSIOLOGY AND MOLECULAR BIOLOGY OF PLANTS	Article	Grape; PIN gene family; Auxin; Phytohormone; Abiotic stresses; Subcellular proteins	AUXIN TRANSPORT; SIGNAL-TRANSDUCTION; WEB SERVER; ARABIDOPSIS; GRADIENTS; AUX/LAX; POLAR; ACID; BIOSYNTHESIS; LOCALIZATION	SPRINGER	NEW YORK	ONE NEW YORK PLAZA, SUITE 4600, NEW YORK, NY, UNITED STATES	OCT	2022	28	NOV 2022	Plant Sciences
Yadav, Inderjit Singh; Bhardwaj, S. C.; Kaur, Jaspal; Singla, Deepak; Kaur, Satinder; Kaur, Harmandeep; Rawat, Nidhi; Tiwari, Vijay Kumar; Saunders, Diane; Uauy, Cristobal; Chhuneja, Parveen	Whole genome resequencing and comparative genome analysis of three Puccinia striiformis f. sp. tritici pathotypes prevalent in India	PLOS ONE	Article		PHYLOGENETIC ANALYSIS; MULTIPLE ALIGNMENT; SEQUENCE ALIGNMENT; ANALYSIS TOOLKIT; WHEAT; LOCALIZATION; DIVERSITY; ALGORITHM; EVOLUTION; SELECTION	PUBLIC LIBRARY SCIENCE	SAN FRANCISCO	1160 BATTERY STREET, STE 100, SAN FRANCISCO, CA 94111 USA	NOV 3	2022	17		Science & Technology - Other Topics
Panchangam, Sameera Sastry	BabyBoom: 3-Dimensional Structure-Based Ligand and Protein Interaction Prediction by Molecular Docking	BIOMOLECULES	Article	Baby Boom (BBM); protein-protein interaction; docking; peptide mimetics; ligand-protein interactions	MORPHOGENIC REGULATORS; PLANT; BOOM; TRANSFORMATION; REGENERATION; INDUCTION	MDPI	BASEL	ST ALBAN-ANLAGE 66, CH-4052 BASEL, SWITZERLAND	NOV	2022	12		Biochemistry & Molecular Biology
Cervera-Torres, Carolina; Arthikala, Manoj-Kumar; Lara, Miguel; Blanco, Lourdes; Nanjareddy, Kalpana	Comprehensive Analysis of Phaseolus vulgaris SnRK Gene Family and Their Expression during Rhizobial and Mycorrhizal Symbiosis	GENES	Article	genome-wide analysis; SnRK; Phaseolus vulgaris; Rhizobium; arbuscular mycorrhizae; protein interactions	SNF1-RELATED PROTEIN-KINASES; NAC TRANSCRIPTION FACTOR; GENOME-WIDE ANALYSIS; ABSCISIC-ACID; SIGNAL-TRANSDUCTION; MEDICAGO-TRUNCATULA; GLOBAL REGULATORS; CALCIUM SENSOR; SALT TOLERANCE; GRAIN LEGUMES	MDPI	BASEL	ST ALBAN-ANLAGE 66, CH-4052 BASEL, SWITZERLAND	NOV	2022	13		Genetics & Heredity
Zhu, Lili; Ding, Yuqing; Wang, Shunxiang; Wang, Zhimin; Dai, Liping	Genome-Wide Identification, Characterization, and Expression Analysis of CHS Gene Family Members in Chrysanthemum nankingense	GENES	Article	chalcone synthase; Chrysanthemum nankingense; genome-wide analysis; pattern of expression	SYNTHASE MULTIGENE FAMILY; CHALCONE SYNTHASE; ANTHOCYANIN BIOSYNTHESIS; MOLECULAR EVOLUTION; DUPLICATION; ARABIDOPSIS; DATABASE; PATHWAY; POLYSACCHARIDE	MDPI	BASEL	ST ALBAN-ANLAGE 66, CH-4052 BASEL, SWITZERLAND	NOV	2022	13		Genetics & Heredity
He, Yeqing; He, Guandi; Lou, Fei; Zhou, Zheng; Liu, Yao; Zhang, Yule; He, Tengbing	Identification of the Major Effector StSROs in Potato: A Potential StWRKY-SRO6 Regulatory Pathway Enhances Plant Tolerance to Cadmium Stress	INTERNATIONAL JOURNAL OF MOLECULAR SCIENCES	Article	cadmium tolerance; redox; similar to RCD1 family; regulation pathway; Solanum tuberosum	GENE FAMILY; PROTEIN; ARABIDOPSIS; THALIANA; ETHYLENE	MDPI	BASEL	ST ALBAN-ANLAGE 66, CH-4052 BASEL, SWITZERLAND	NOV	2022	23		Biochemistry & Molecular Biology; Chemistry
Ma, Yanming; Zhou, Xiangyan; Liu, Ziliang; Wu, Bing	Comprehensive Analysis of StSRO Gene Family and Its Expression in Response to Different Abiotic Stresses in Potato	INTERNATIONAL JOURNAL OF MOLECULAR SCIENCES	Article	potato; SRO genes; bioinformatics; abiotic stress; gene expression	GENOME-WIDE IDENTIFICATION; PROTEIN; EVOLUTION; PATTERNS	MDPI	BASEL	ST ALBAN-ANLAGE 66, CH-4052 BASEL, SWITZERLAND	NOV	2022	23		Biochemistry & Molecular Biology; Chemistry
Todd, Jewel Nicole Anna; Carreon-Anguiano, Karla Gisel; Islas-Flores, Ignacio; Canto-Canche, Blondy	Fungal Effectoromics: A World in Constant Evolution	INTERNATIONAL JOURNAL OF MOLECULAR SCIENCES	Review	fungal effectors; effector interactions; effector biology; effectoromics; plant disease	CLADOSPORIUM-FULVUM; PATHOGEN EFFECTORS; PLANT IMMUNITY; TRIGGERED IMMUNITY; LACCARIA-BICOLOR; PHYTOPATHOGEN EFFECTORS; HYPERSENSITIVE RESPONSE; DISEASE SUSCEPTIBILITY; PHYTOPHTHORA-INFESTANS; SECONDARY METABOLITES	MDPI	BASEL	ST ALBAN-ANLAGE 66, CH-4052 BASEL, SWITZERLAND	NOV	2022	23		Biochemistry & Molecular Biology; Chemistry
Li, Yanni; Tan, Binglan; Wang, Daoping; Mu, Yongying; Li, Guiying; Zhang, Zhiguo; Pan, Yinghong; Zhu, Li	Proteomic Analysis Revealed Different Molecular Mechanisms of Response to PEG Stress in Drought-Sensitive and Drought-Resistant Sorghums	INTERNATIONAL JOURNAL OF MOLECULAR SCIENCES	Article	comparative proteome analysis; drought stress; differentially abundant proteins; leaf system; sorghum (Sorghum bicolor (L; ) Moench); seedling stage	SPHINGOLIPID METABOLISM; GENOTYPES; PROTEIN; PLANTS; ACID; GENE; HOMEOSTASIS; OSMOLYTE; SYNTHASE; PROLINE	MDPI	BASEL	ST ALBAN-ANLAGE 66, CH-4052 BASEL, SWITZERLAND	NOV	2022	23		Biochemistry & Molecular Biology; Chemistry
Lin, Haiming; Zhang, Wei; Xu, Yashi; You, Zexing; Zheng, Minlin; Liu, Zhentao; Li, Chaoxiong	4D label-free quantitative proteomics analysis to screen potential drug targets of Jiangu Granules treatment for postmenopausal osteoporotic rats	FRONTIERS IN PHARMACOLOGY	Article	4D label-free quantitative proteomics; postmenopausal osteoporotic; OVX rats; Jiangu granules; osteoblast differentiation	OSTEOBLAST DIFFERENTIATION; BONE-FORMATION; LOCALIZATION	FRONTIERS MEDIA SA	LAUSANNE	AVENUE DU TRIBUNAL FEDERAL 34, LAUSANNE, CH-1015, SWITZERLAND	NOV 1	2022	13		Pharmacology & Pharmacy
Ghorbel, Mouna; Besbes, Malek; Haddaji, Najla; Bouali, Nouha; Brini, Faical	Identification and Expression Profiling of Two Saudi Arabia Catalase Genes from Wheat and Barley in Response to Abiotic and Hormonal Stresses	ANTIOXIDANTS	Article	antioxidant enzymes; bioinformatic analysis; catalase; oxidative stress; peroxisomal targeting signal; 2D structure	HYDROGEN-PEROXIDE; PLANT CATALASE; PROTEIN; L.; LOCALIZATION; SENESCENCE; TOLERANCE; FAMILY; REGION; DURUM	MDPI	BASEL	ST ALBAN-ANLAGE 66, CH-4052 BASEL, SWITZERLAND	NOV	2022	11		Biochemistry & Molecular Biology; Pharmacology & Pharmacy; Food Science & Technology
Ullah, Ikram; Yuan, Wenbin; Uzair, Muhammad; Li, Sisi; Rehman, Obaid Ur; Nanda, Satyabrata; Wu, Hongzhi	Molecular Characterization of bHLH Transcription Factor Family in Rose (Rosa chinensis Jacq.) under Botrytis cinerea Infection	HORTICULTURAE	Article	rose; biotic stress; Botrytis cinerea; basic helix-loop-helix (bHLH); expression analysis	GENOME-WIDE IDENTIFICATION; GENE FAMILY; EXPRESSION; RICE	MDPI	BASEL	ST ALBAN-ANLAGE 66, CH-4052 BASEL, SWITZERLAND	NOV	2022	8		Agriculture
Han, Ping; Qiao, Yingjie; He, Jiayi; Men, Yu; Liu, Yuxiang; Liu, Xiumei; Wang, Xubo	Identification and functional analysis of dual-specificity phosphatases (DUSP) genes in Japanese flounder (Paralichthys olivaceus) against temperature and Edwardsiella tarda stress	FISH & SHELLFISH IMMUNOLOGY	Article	Japanese flounder; DUSP; Temperature stress; E; tarda; Immune response	MAP KINASE; IMMUNE-RESPONSE; CORE SET; PROVIDES; CHALLENGES; INFECTION	ACADEMIC PRESS LTD- ELSEVIER SCIENCE LTD	LONDON	24-28 OVAL RD, LONDON NW1 7DX, ENGLAND	NOV	2022	130		Fisheries; Immunology; Marine & Freshwater Biology; Veterinary Sciences
Bond, J. J.; Donaldson, A. J.; Woodgate, S.; Kamath, K. S.; Mckay, M. J.; Wheeler, D.; Tucker, D.; Oddy, V. H.	Quantification of cytosol and membrane proteins in rumen epithelium of sheep with low or high CH4 emission phenotype	PLOS ONE	Article		METHANE EMISSIONS; ANION CHANNELS; MYELOPEROXIDASE; LOCALIZATION; TRANSPORTERS; LACTATE; GLUCOSE; PLASMA	PUBLIC LIBRARY SCIENCE	SAN FRANCISCO	1160 BATTERY STREET, STE 100, SAN FRANCISCO, CA 94111 USA	OCT 18	2022	17		Science & Technology - Other Topics
Megha, Swati; Wang, Zhengping; Kav, Nat N., V; Rahman, Habibur	Genome-wide identification of biotin carboxyl carrier subunits of acetyl-CoA carboxylase in Brassica and their role in stress tolerance in oilseed Brassica napus	BMC GENOMICS	Article	BCCP; Brassica; Phylogeny; Stresses; Plasmodiophora brassicae; Sclerotinia sclerotiorum	GENE BALANCE HYPOTHESIS; COENZYME-A CARBOXYLASE; DROUGHT STRESS; PLASMODIOPHORA-BRASSICAE; LIPID-METABOLISM; EXPRESSION; PROTEIN; ARABIDOPSIS; DUPLICATION; CLONING	BMC	LONDON	CAMPUS, 4 CRINAN ST, LONDON N1 9XW, ENGLAND	OCT 17	2022	23		Biotechnology & Applied Microbiology; Genetics & Heredity
Hull, J. Joe; Brent, Colin S.; Fu, Ting; Wang, Guirong; Christie, Andrew E.	Mining Lygus hesperus (western tarnished plant bug) transcriptomic data for transient receptor potential channels: Expression profiling and functional characterization of a Painless homolog	COMPARATIVE BIOCHEMISTRY AND PHYSIOLOGY D-GENOMICS & PROTEOMICS	Article	In silico transcriptome mining; TRP channel; western tarnished plant bug; Painless; Lygus hesperus	MULTIPLE SEQUENCE ALIGNMENT; DROSOPHILA TRPA CHANNEL; SEXUAL RECEPTIVITY; PROTEIN; PHEROMONE; VOLATILES; HEARING; FAMILY; SUGAR; PKD2	ELSEVIER SCIENCE INC	NEW YORK	STE 800, 230 PARK AVE, NEW YORK, NY 10169 USA	DEC	2022	44	OCT 2022	Biochemistry & Molecular Biology; Genetics & Heredity
Zhang, Hui; Li, Zefeng; Xu, Guoyun; Bai, Ge; Zhang, Peipei; Zhai, Niu; Zheng, Qingxia; Chen, Qiansi; Liu, Pingping; Jin, Lifeng; Zhou, Huina	Genome-wide identification and characterization of NPF family reveals NtNPF6.13 involving in salt stress in Nicotiana tabacum	FRONTIERS IN PLANT SCIENCE	Article	Nicotiana tabacum; nitrate transporter 1; peptide transporter family; NPF; salt stress; gene expression; chloride	NITRATE TRANSPORT; PLANT; PROTEINS; NITRATE-TRANSPORTER-1/PEPTIDE-TRANSPORTER-FAMILY; EXPRESSION; CHLORIDE; PSORT; CHL1	FRONTIERS MEDIA SA	LAUSANNE	AVENUE DU TRIBUNAL FEDERAL 34, LAUSANNE, CH-1015, SWITZERLAND	OCT 13	2022	13		Plant Sciences
Wang, Sifan; Cao, Xue; Meng, Xiangxiao; Aili, Maimaiti; Dou, Qin; Wang, Yan; Wahab, Atia Tul; Chen, Shilin; Sun, Wei; Wan, Huihua; Chen, Weiqiang	Characterization and expression analysis of MATEs in Cannabis sativa L. reveals genes involving in cannabinoid synthesis	FRONTIERS IN PLANT SCIENCE	Article	Cannabis sativa; cannabinoids; transporter; MATEs; genome-wide; heterologous biosynthesis	ACID SYNTHASE; MULTIDRUG; TRANSPORTERS; PROTEIN; EFFLUX; ENZYME; IDENTIFICATION; BIOSYNTHESIS; NICOTINE	FRONTIERS MEDIA SA	LAUSANNE	AVENUE DU TRIBUNAL FEDERAL 34, LAUSANNE, CH-1015, SWITZERLAND	OCT 13	2022	13		Plant Sciences
Roy, Abhijit Deb; Gross, Evan G.; Pillai, Gayatri S.; Seetharaman, Shailaja; Etienne-Manneville, Sandrine; Inoue, Takanari	Non-catalytic allostery in alpha-TAT1 by a phospho-switch drives dynamic microtubule acetylation	JOURNAL OF CELL BIOLOGY	Article		TUBULIN ACETYLTRANSFERASE 1; NUCLEAR-EXPORT; 14-3-3 PROTEINS; SUBCELLULAR-LOCALIZATION; ANTITUMOR-ACTIVITY; IMPORTIN-ALPHA; CANCER CELLS; SEQUESTRATION; BINDING; HYPERACETYLATION	ROCKEFELLER UNIV PRESS	NEW YORK	950 THIRD AVE, 2ND FLR, NEW YORK, NY 10022 USA	OCT 12	2022	221		Cell Biology
Varghese, Dana Mary; Nussinov, Ruth; Ahmad, Shandar	Predictive modeling of moonlighting DNA-binding proteins	NAR GENOMICS AND BIOINFORMATICS	Article		SEQUENCE-BASED PREDICTION; EXPRESSION; DATABASE; LENS; MULTITASKPROTDB; LOCALIZATION; RESIDUES; UPDATE; ALPHA; MDM2	OXFORD UNIV PRESS	OXFORD	GREAT CLARENDON ST, OXFORD OX2 6DP, ENGLAND	OCT 6	2022	4		Genetics & Heredity; Mathematical & Computational Biology
Liu, Kaiqiang; Ju, Zeliang; Jia, Zhifeng; Liang, Guoling; Ma, Xiang; Liu, Wenhui	Genome-Wide Identification and Characterization of the Oat (Avena sativa L.) WRKY Transcription Factor Family	GENES	Article	Avena sativa L; WRKY family; genome-wide; expression patterns	DNA-BINDING PROTEINS; ABA-RESPONSIVE GENES; DROUGHT TOLERANCE; DISEASE RESISTANCE; STRESS TOLERANCE; ABIOTIC STRESSES; ARABIDOPSIS; RICE; EXPRESSION; DATABASE	MDPI	BASEL	ST ALBAN-ANLAGE 66, CH-4052 BASEL, SWITZERLAND	OCT	2022	13		Genetics & Heredity
Liu, Xingyue; Zhang, Dongdong; Yu, Zhenfan; Zeng, Bin; Hu, Shaobo; Gao, Wenwen; Ma, Xintong; He, Yawen; Qin, Huanxue	Genome-Wide Identification and Analysis of the MADS-Box Gene Family in Almond Reveal Its Expression Features in Different Flowering Periods	GENES	Article	Prunus dulcis; MADS-box gene family; evolutionary analyses; expression patterns; flowering	TRANSCRIPTION; TIME; ARABIDOPSIS; PROFILES; PATHWAYS; DATABASE; SERVER; COLOR	MDPI	BASEL	ST ALBAN-ANLAGE 66, CH-4052 BASEL, SWITZERLAND	OCT	2022	13		Genetics & Heredity
Song, Kangkang; Li, Bin; Wu, Hui; Sha, Yuxue; Qin, Liting; Chen, Xingyun; Liu, Ying; Tang, Heng; Yang, Long	The Function of BBX Gene Family under Multiple Stresses in Nicotiana tabacum	GENES	Article	Nicotiana tabacum; BBX gene family; expression patterns; stress	GENOME-WIDE IDENTIFICATION; ZINC-FINGER PROTEIN; TRANSCRIPTION FACTOR; EXPRESSION; TOLERANCE; DATABASE; SALT; CHRYSANTHEMUM; PROMOTER; LIGHT	MDPI	BASEL	ST ALBAN-ANLAGE 66, CH-4052 BASEL, SWITZERLAND	OCT	2022	13		Genetics & Heredity
Wai, Antt Htet; Waseem, Muhammad; Cho, Lae-Hyeon; Kim, Sang-Tae; Lee, Do-jin; Kim, Chang-Kil; Chung, Mi-Young	Comprehensive Genome-Wide Analysis and Expression Pattern Profiling of the SlHVA22 Gene Family Unravels Their Likely Involvement in the Abiotic Stress Adaptation of Tomato	INTERNATIONAL JOURNAL OF MOLECULAR SCIENCES	Article	HVA22 genes; Solanum lycopersicum; stress response; subcellular localization; gene co-expression network; 3D structure; expression analysis	ABSCISIC-ACID; TRANSCRIPTION FACTORS; PROTEIN-PHOSPHORYLATION; REGULATORY ELEMENTS; MEMBRANE-PROTEINS; WRKY GENE; PLANT; REVEALS; RICE; IDENTIFICATION	MDPI	BASEL	ST ALBAN-ANLAGE 66, CH-4052 BASEL, SWITZERLAND	OCT	2022	23		Biochemistry & Molecular Biology; Chemistry
Sipahi, Hulya; Whyte, Terik Djabeng; Ma, Gang; Berkowitz, Gerald	Genome-Wide Identification and Expression Analysis of Wall-Associated Kinase (WAK) Gene Family in Cannabis sativa L.	PLANTS-BASEL	Article	Cannabis sativa L.; wall-associated kinase; gene expression	DISEASE-RESISTANCE GENE; RECEPTOR KINASE; PROTEIN LOCALIZATION; IN-SILICO; ELEMENTS; MICRORNAS; EVOLUTION; EXPANSION; DATABASE; REVEALS	MDPI	BASEL	ST ALBAN-ANLAGE 66, CH-4052 BASEL, SWITZERLAND	OCT	2022	11		Plant Sciences
Mondal, Soumila; Singh, Shailendra P.	New insights on thioredoxins (Trxs) and glutaredoxins (Grxs) by in silico amino acid sequence, phylogenetic and comparative structural analyses in organisms of three domains of life	HELIYON	Article	Glutathione; Oxidoreductase; Thioredoxins; Glutaredoxins; Phylogeny; 3D structure comparison	PROTEIN DISULFIDE-ISOMERASE; ESCHERICHIA-COLI; ACTIVE-SITE; CRYSTAL-STRUCTURE; MOLECULAR-MECHANISMS; STRESS-RESPONSE; MUTANT; DEOXYRIBONUCLEOTIDES; GENERATION; STABILITY	ELSEVIER SCI LTD	OXFORD	THE BOULEVARD, LANGFORD LANE, KIDLINGTON, OXFORD OX5 1GB, OXON, ENGLAND	OCT	2022	8	OCT 2022	Science & Technology - Other Topics
Ding, Shanwen; Cheng, Xi; Wang, Dongwei; Chen, Chun; Yang, Sihua; Wang, Jiafeng; Xu, Chunling; Xie, Hui	Aphelenchoides besseyi Ab-FAR-1 Interacts with Arabidopsis thaliana AtADF3 to Interfere with Actin Cytoskeleton, and Promotes Nematode Parasitism and Pathogenicity	INTERNATIONAL JOURNAL OF MOLECULAR SCIENCES	Article	plant parasitic nematodes; fatty acid and retinol binding protein; parasitism and pathogenicity; actin cytoskeleton; plant immunity	RETINOL-BINDING-PROTEIN; SUPPRESSES PLANT IMMUNITY; FATTY-ACID; FILAMENT TURNOVER; GLOBODERA-ROSTOCHIENSIS; FAR PROTEINS; EFFECTOR; EXPRESSION; INFECTION; DYNAMICS	MDPI	BASEL	ST ALBAN-ANLAGE 66, CH-4052 BASEL, SWITZERLAND	OCT	2022	23		Biochemistry & Molecular Biology; Chemistry
Yu, Qing; Li, Jiyu; Qin, Gaihua; Liu, Chunyan; Cao, Zhen; Jia, Botao; Xu, Yiliu; Li, Guixiang; Yang, Yuan; Su, Ying; Zhang, Huping	Characterization of the ABC Transporter G Subfamily in Pomegranate and Function Analysis of PgrABCG14	INTERNATIONAL JOURNAL OF MOLECULAR SCIENCES	Article	pomegranate; seed hardness; inner seed coat; ABCG transporter; evolution; lignin biosynthesis	ABSCISIC-ACID; LIGNIN; EXPRESSION; GENES; AUXIN; TRANSFORMATION; BIOSYNTHESIS; EVOLUTIONARY; SUPERFAMILY; DEPOSITION	MDPI	BASEL	ST ALBAN-ANLAGE 66, CH-4052 BASEL, SWITZERLAND	OCT	2022	23		Biochemistry & Molecular Biology; Chemistry
Zhang, Tianyu; Zhou, Ting; Zhang, Yifan; Chen, Junfan; Song, Haili; Wu, Pengjia; Yue, Caipeng; Huang, Jinyong; Zhang, Zhenhua; Hua, Yingpeng	Genome-Wide Identification and Functional Characterization Reveals the Pivotal Roles of BnaA8.ATG8F in Salt Stress Tolerance and Nitrogen Limitation Adaptation in Allotetraploid Rapeseed	INTERNATIONAL JOURNAL OF MOLECULAR SCIENCES	Article	autophagy; Brassica napus; BnaA8; ATG8F; multiomics analysis; N starvation; salt stress	BRASSICA-OLERACEA; AUTOPHAGY; PROTEIN; GENES; PHOSPHORYLATION; EXPRESSION; PREDICTION; PATHWAYS; NAPUS; ATG8	MDPI	BASEL	ST ALBAN-ANLAGE 66, CH-4052 BASEL, SWITZERLAND	OCT	2022	23		Biochemistry & Molecular Biology; Chemistry
Yu, Andong; Jiang, Xueqian; Sun, Yan; Hu, Qiannan; Zhu, Xiaoxi; Kang, Junmei; Chen, Lin; Liu, Lin; Hao, Linfeng; Yang, Qingchuan; Long, Ruicai; Li, Mingna	Genome-wide identification, characterization, and expression analysis of UDP-glycosyltransferase genes associated with secondary metabolism in alfalfa (Medicago sativa L.)	FRONTIERS IN PLANT SCIENCE	Article	Medicago sativa; UDP glycosyltransferase; secondary metabolism; flavonoids; terpenoids; phylogenetic analysis	UGT FAMILY; ACID; GLUCOSYLTRANSFERASE; TOLERANCE; SALT	FRONTIERS MEDIA SA	LAUSANNE	AVENUE DU TRIBUNAL FEDERAL 34, LAUSANNE, CH-1015, SWITZERLAND	SEP 30	2022	13		Plant Sciences
Zheng, Xiuli; Bi, Yanna; Yang, Tianshuo; Zhao, Lianmei; Wu, Mingli; Er, Limian; Liu, Yao; Li, Shengmian	Tandem mass tagging combined with liquid chromatography-tandem mass spectrometry technique to detect protein markers in gastroesophageal junction adenocarcinoma	RAPID COMMUNICATIONS IN MASS SPECTROMETRY	Article		CANCER; TUMOR	WILEY	HOBOKEN	111 RIVER ST, HOBOKEN 07030-5774, NJ USA	SEP 30	2022	36		Biochemistry & Molecular Biology; Chemistry; Spectroscopy
Akhtar, Nahid; Singh, Arshwinder; Upadhyay, Atul Kumar; Amin-Ul Mannan, M.	Design of a multi-epitope vaccine against the pathogenic fungi Candida tropicalis using an in silico approach	JOURNAL OF GENETIC ENGINEERING AND BIOTECHNOLOGY	Article	Antifungals; Candidiasis; Computational biology; Epitope vaccine; Molecular simulation; Reverse vaccinology	SECRETED ASPARTYL PROTEINASES; FLUCONAZOLE RESISTANCE; VITRO MODEL; ALBICANS; PREDICTION; RECOMBINANT; PROTEASES	SPRINGERNATURE	LONDON	CAMPUS, 4 CRINAN ST, LONDON, N1 9XW, ENGLAND	SEP 29	2022	20		Biotechnology & Applied Microbiology; Environmental Sciences & Ecology; Toxicology
Gao, Feng; Li, Jing; Zhang, Jing; Li, Nenghui; Tang, Chaonan; Bakpa, Emily Patience; Xie, Jianming	Genome-wide identification of the ZIP gene family in lettuce (Lactuca sativa L.) and expression analysis under different element stress	PLOS ONE	Article		ZINC TRANSPORTER GENES; CADMIUM ACCUMULATION; ARABIDOPSIS-THALIANA; IRON; ZN; TRANSCRIPTION; PLANTS; LOCALIZATION; HOMEOSTASIS; JASMONATE	PUBLIC LIBRARY SCIENCE	SAN FRANCISCO	1160 BATTERY STREET, STE 100, SAN FRANCISCO, CA 94111 USA	SEP 28	2022	17		Science & Technology - Other Topics
Rajasheker, Guddimalli; Nagaraju, Marka; Varghese, Rinku Polachirakkal; Jalaja, Naravula; Somanaboina, Anil Kumar; Singam, Prashant; Ramakrishna, Chintala; Penna, Suprasanna; Sreenivasulu, Nese; Kishor, P. B. Kavi	Identification and analysis of proline-rich proteins and hybrid proline-rich proteins super family genes from Sorghum bicolor and their expression patterns to abiotic stress and zinc stimuli	FRONTIERS IN PLANT SCIENCE	Article	proline-rich proteins; hybrid proline-rich proteins; gene expressions; abiotic stresses; Sorghum bicolor	CELL-WALL PROTEIN; ARABIDOPSIS; TOLERANCE; SEQUENCE; COLD; PREDICTION; DOMAIN; ACID; LOCALIZATION; MECHANISMS	FRONTIERS MEDIA SA	LAUSANNE	AVENUE DU TRIBUNAL FEDERAL 34, LAUSANNE, CH-1015, SWITZERLAND	SEP 26	2022	13		Plant Sciences
Yang, Qingqing; Yuan, Cunquan; Cong, Tianci; Wang, Jia; Zhang, Qixiang	Genome-wide identification of three-amino-acid-loop-extension gene family and their expression profile under hormone and abiotic stress treatments during stem development of Prunus mume	FRONTIERS IN PLANT SCIENCE	Article	Prunus mume; TALE transcription factors; stem development; abiotic stress; hormone response	PERSICA L. BATSCH; KNOX TRANSCRIPTION FACTORS; REGULATORY NETWORK; HOMEOBOX GENES; WALL FORMATION; CELL FATE; ARABIDOPSIS; PROTEINS; GIBBERELLIN; KNOPE1	FRONTIERS MEDIA SA	LAUSANNE	AVENUE DU TRIBUNAL FEDERAL 34, LAUSANNE, CH-1015, SWITZERLAND	SEP 23	2022	13		Plant Sciences
Liu, Shun; Storti, Mattia; Finazzi, Giovanni; Bowler, Chris; Dorrell, Richard G. G.	A metabolic, phylogenomic and environmental atlas of diatom plastid transporters from the model species Phaeodactylum	FRONTIERS IN PLANT SCIENCE	Article	Bacillariophyta; metabolite import-export; plastid-targeted proteins; meta-genomics; in silico prediction; RNAseq; microarray; Protist	DISSOLVED ORGANIC-MATTER; THALASSIOSIRA-PSEUDONANA; CHLOROPLAST GENOMES; IMPROVED PREDICTION; ARABIDOPSIS; DIVERSITY; EVOLUTION; DATABASE; RED; IDENTIFICATION	FRONTIERS MEDIA SA	LAUSANNE	AVENUE DU TRIBUNAL FEDERAL 34, LAUSANNE, CH-1015, SWITZERLAND	SEP 22	2022	13		Plant Sciences
Samtani, Harsha; Sharma, Aishwarye; Khurana, Jitendra P.; Khurana, Paramjit	The heat stress transcription factor family in Aegilops tauschii: genome-wide identification and expression analysis under various abiotic stresses and light conditions	MOLECULAR GENETICS AND GENOMICS	Article	Aegilops tauschii; Heat stress transcription factor (Hsf); Expression profile; Abiotic stress response (drought; salinity; heat); Light signaling (high light; blue; red; far red)	TRITICUM-AESTIVUM L.; SHOCK FACTOR; ACQUIRED THERMOTOLERANCE; BINDING-PROTEIN; ARABIDOPSIS; TOMATO; WHEAT; OVEREXPRESSION; TOLERANCE; HSFA2	SPRINGER HEIDELBERG	HEIDELBERG	TIERGARTENSTRASSE 17, D-69121 HEIDELBERG, GERMANY	NOV	2022	297	SEP 2022	Biochemistry & Molecular Biology; Genetics & Heredity
Zhang, Kang; Cao, Hongzhe; Ma, Yuxin; Si, Helong; Zang, Jinping; Bai, Hua; Yu, Lu; Pang, Xi; Zhou, Fan; Xing, Jihong; Dong, Jingao	Global analysis of lysine 2-hydroxyisobutyrylation during Fusarium graminearum infection in maize	FRONTIERS IN PLANT SCIENCE	Article	maize; proteomic; lysine 2-hydroxyisobutyrylation; histone modification; disease resistance	POSTTRANSLATIONAL MODIFICATIONS; ACETYLATION; LANDSCAPE; GENES; RICE	FRONTIERS MEDIA SA	LAUSANNE	AVENUE DU TRIBUNAL FEDERAL 34, LAUSANNE, CH-1015, SWITZERLAND	SEP 15	2022	13		Plant Sciences
Ni, Xiaolin; Jiao, Juan; Yang, Ze; Wang, Zhaoping; Nan, Nan; Gao, Danni; Sun, Liang; Zhu, Xiaoquan; Zhou, Qi; Zhang, Nan; Wu, Zhu; Zhang, Shenqi; Yuan, Huiping	The general law of plasma proteome alterations occurring in the lifetime of Chinese individuals reveals the importance of immunity	AGING-US	Article	lifespan; proteomics; biological processes; immune system; aging	ENVIRONMENT	IMPACT JOURNALS LLC	ORCHARD PARK	6666 E QUAKER ST, STE 1, ORCHARD PARK, NY 14127 USA	SEP 14	2022	14		Cell Biology; Geriatrics & Gerontology
Wang, Ying; Li, Na; Zhan, Jiepeng; Wang, Xinfa; Zhou, Xue-Rong; Shi, Jiaqin; Wang, Hanzhong	Genome-wide analysis of the JAZ subfamily of transcription factors and functional verification of BnC08.JAZ1-1 in Brassica napus	BIOTECHNOLOGY FOR BIOFUELS AND BIOPRODUCTS	Article	Brassica; JAZ; Stress; Phytohormone; Seed weight	JASMONATE SIGNALING PATHWAY; ORGAN SIZE; CO-REPRESSOR; GRAIN-SIZE; EXPRESSION; PROTEINS; ACID; FAMILY; GENES; COMPLEX	BMC	LONDON	CAMPUS, 4 CRINAN ST, LONDON N1 9XW, ENGLAND	SEP 12	2022	15		Biotechnology & Applied Microbiology; Energy & Fuels
Vaish, Swati; Parveen, Reshma; Rajneesh; Singh, Nootan; Gupta, Divya; Basantani, Mahesh Kumar	Computational insights into diverse aspects of glutathione S-transferase gene family in Papaver somniferum	JOURNAL OF PLANT RESEARCH	Article	Ka/Ks substitution rates; Multiple sequence alignment; Phylogenetic tree	SUPERGENE FAMILY; PROTEIN STRUCTURES; CHALCONE SYNTHASE; PATTERNS; DUPLICATION; ARABIDOPSIS; DIVERGENCE; PREDICTION; NETWORK; WEB	SPRINGER JAPAN KK	TOKYO	SHIROYAMA TRUST TOWER 5F, 4-3-1 TORANOMON, MINATO-KU, TOKYO, 105-6005, JAPAN	NOV	2022	135	SEP 2022	Plant Sciences
Yang, Weiyuan; Li, Xin; Jiang, Guiyun; Long, Yu; Li, Hui; Yu, Shujun; Zhao, Huina; Liu, Juanxu	Crotonylation versus acetylation in petunia corollas with reduced acetyl-CoA due to PaACL silencing	PHYSIOLOGIA PLANTARUM	Article		LYSINE ACETYLATION; HISTONE CROTONYLATION; GENE-EXPRESSION; FLOWER SENESCENCE; PROTEIN-DEGRADATION; SUCCINYLATION; METABOLISM; ACETYLTRANSFERASE; PHOSPHORYLATION; IDENTIFICATION	WILEY	HOBOKEN	111 RIVER ST, HOBOKEN 07030-5774, NJ USA	SEP	2022	174		Plant Sciences
Li, Shoujian; Meng, Guoliang; Dong, Caihong	Homokaryotic High-Quality Genome Assembly of Medicinal Fungi Wolfiporia hoelen Reveals Auto-Regulation and High-Temperature Adaption of Probable Two-Speed Genome	INTERNATIONAL JOURNAL OF MOLECULAR SCIENCES	Article	ploidy; transposon; accessory chromosome; gene family expansion; methylation; mating recognition	GANODERIC ACID BIOSYNTHESIS; DNA METHYLATION; TRANSCRIPTOME ANALYSIS; SEQUENCE; MUSHROOM; STRESS; GROWTH; POLYSACCHARIDES; LOCALIZATION; CONSERVATION	MDPI	BASEL	ST ALBAN-ANLAGE 66, CH-4052 BASEL, SWITZERLAND	SEP	2022	23		Biochemistry & Molecular Biology; Chemistry
Sun, Shuang; Liang, Xingxing; Chen, Hu; Hu, La; Yang, Zhangqi	Identification of AP2/ERF Transcription Factor Family Genes and Expression Patterns in Response to Drought Stress in Pinus massoniana	FORESTS	Article	Pinus massoniana Lamb; AP2; ERF transcription factor; bioinformatics; drought stress; exogenous hormone; expression pattern	DNA-BINDING PROTEINS; GENOME-WIDE ANALYSIS; ARABIDOPSIS; TOLERANCE; DOMAIN; SALT; MODELS; FLOWER	MDPI	BASEL	ST ALBAN-ANLAGE 66, CH-4052 BASEL, SWITZERLAND	SEP	2022	13		Forestry
Imran, Muhammad; Munir, Muhammad Zeeshan; Ialhi, Sara; Abbas, Farhat; Younus, Muhammad; Ahmad, Sajjad; Naeem, Muhmmad Kashif; Waseem, Muhammad; Iqbal, Arshad; Gul, Sanober; Widemann, Emilie; Shafiq, Sarfraz	Identification and Characterization of Malate Dehydrogenases in Tomato (Solanum lycopersicum L.)	INTERNATIONAL JOURNAL OF MOLECULAR SCIENCES	Article	malate dehydrogenase; genome analysis; QTL mapping; molecular docking; gene expression; salt stress; abiotic stress; tomato	CONFERS TOLERANCE; SALT TOLERANCE; GENE FAMILY; SEQUENCE; METABOLISM; OVEREXPRESSION; MECHANISMS; SOFTWARE; DATABASE; CLONING	MDPI	BASEL	ST ALBAN-ANLAGE 66, CH-4052 BASEL, SWITZERLAND	SEP	2022	23		Biochemistry & Molecular Biology; Chemistry
Lu, Chan; Ye, Jun; Chang, Yuanqing; Mi, Zeyuan; Liu, Shuai; Wang, Donghao; Wang, Zhezhi; Niu, Junfeng	Genome-Wide Identification and Expression Patterns of the SWEET Gene Family in Bletilla striata and its Responses to Low Temperature and Oxidative Stress	INTERNATIONAL JOURNAL OF MOLECULAR SCIENCES	Article	Bletilla striata; expression pattern; subcellular localization; SWEET	DISEASE-SUSCEPTIBILITY GENE; SUCROSE TRANSPORTERS; BACTERIAL-BLIGHT; SUGAR; SEQUENCE; PREDICTION; NUTRITION; PROTEINS; ELEMENTS; DATABASE	MDPI	BASEL	ST ALBAN-ANLAGE 66, CH-4052 BASEL, SWITZERLAND	SEP	2022	23		Biochemistry & Molecular Biology; Chemistry
Sun, Shuang; Chen, Hu; Yang, Zhangqi; Lu, Jingyu; Wu, Dongshan; Luo, Qunfeng; Jia, Jie; Tan, Jianhui	Identification of WRKY transcription factor family genes in Pinus massoniana Lamb. and their expression patterns and functions in response to drought stress	BMC PLANT BIOLOGY	Article	Pinus massoniana Lamb; WRKY transcription factor; Drought stress; Exogenous hormone; Expression pattern; Functional study	DNA-BINDING; ARABIDOPSIS; DOMAIN; RICE; COLD; TOLERANCE	BMC	LONDON	CAMPUS, 4 CRINAN ST, LONDON N1 9XW, ENGLAND	SEP 1	2022	22		Plant Sciences
Li, Jiyu; Liu, Chunyan; Yu, Qing; Cao, Zhen; Yang, Yuan; Jia, Botao; Su, Ying; Li, Guixiang; Qin, Gaihua	Identification of sugar transporter (SWEET) genes involved in pomegranate seed coat sugar accumulation	3 BIOTECH	Article	Pomegranate; Sugar transporter; SWEET; Gene expression; Seed coat development	DIFFERENTIAL EXPRESSION; PLANT-GROWTH; FAMILY GENES; SUCROSE; NUTRITION; GENOME; ROLES; BIOSYNTHESIS; INTEGRATION; DIVERSITY	SPRINGER HEIDELBERG	HEIDELBERG	TIERGARTENSTRASSE 17, D-69121 HEIDELBERG, GERMANY	SEP	2022	12		Biotechnology & Applied Microbiology
Yang, Yaming; Chen, Lijuan; Su, Gen; Liu, Fangfang; Zeng, Qiang; Li, Rui; Cha, Guili; Liu, Cuihua; Xing, Libo; Ren, Xiaolin; Ding, Yuduan	Identification and expression analysis of the lipid phosphate phosphatases gene family reveal their involvement in abiotic stress response in kiwifruit	FRONTIERS IN PLANT SCIENCE	Article	abiotic stress; phytohormone; lipid phosphate phosphatases; gene expression; kiwifruit (Actinidea deliciosa)	ARABIDOPSIS; ACID; DROUGHT; TOPHAT	FRONTIERS MEDIA SA	LAUSANNE	AVENUE DU TRIBUNAL FEDERAL 34, LAUSANNE, CH-1015, SWITZERLAND	AUG 24	2022	13		Plant Sciences
Tano, Fabia Tomie; Barbosa, Gustavo Rolim; de Rezende, Eloiza; Oliveira Souza, Rodolpho Ornitz; Muxel, Sandra Marcia; Silber, Ariel Mariano; Palmisano, Giuseppe; Stolf, Beatriz Simonsen	Proteome and morphological analysis show unexpected differences between promastigotes of Leishmania amazonensis PH8 and LV79 strains	PLOS ONE	Article		PARASITIC PROTOZOAN LEISHMANIA; COMPUTATIONAL PLATFORM; SURFACE PROTEASE; PLASMA-MEMBRANE; PROTEINS; IDENTIFICATION; PHAGOCYTOSIS; PLASMINOGEN; PREDICTION; VIRULENCE	PUBLIC LIBRARY SCIENCE	SAN FRANCISCO	1160 BATTERY STREET, STE 100, SAN FRANCISCO, CA 94111 USA	AUG 23	2022	17		Science & Technology - Other Topics
Geng, Weibo; Wang, Yanan; Zhang, Jing; Liu, Zhonghui; Chen, Xingyun; Qin, Liting; Yang, Long; Tang, Heng	Genome-wide identification and expression analyses of late embryogenesis abundant (LEA) gene family in tobacco (Nicotiana tabacum L.) reveal their function in abiotic stress responses	GENE	Article	Abiotic stresses; ABA stress; Salt stress; Late embryogenesis abundant (LEA) proteins; Nicotiana tabacum	PROTEIN GENE; WATER-DEFICIT; SALT STRESS; TOLERANCE; OVEREXPRESSION; LOCALIZATION; DEHYDRATION; PCR; ABA	ELSEVIER	AMSTERDAM	RADARWEG 29, 1043 NX AMSTERDAM, NETHERLANDS	AUG 20	2022	836		Genetics & Heredity
Yu, Megan	Computational analysis on two putative mitochondrial protein-coding genes from the Emydura subglobosa genome: A functional annotation approach	PLOS ONE	Article		TRIASSIC STEM-TURTLE; EVOLUTION; EPIMERASE; DISCOVERY; TOPOLOGY	PUBLIC LIBRARY SCIENCE	SAN FRANCISCO	1160 BATTERY STREET, STE 100, SAN FRANCISCO, CA 94111 USA	AUG 18	2022	17		Science & Technology - Other Topics
Wang, Juncheng; Li, Chengdao; Yao, Lirong; Ma, Zengke; Ren, Panrong; Si, Erjing; Li, Baochun; Meng, Yaxiong; Ma, Xiaole; Yang, Ke; Shang, Xunwu; Wang, Huajun	Global proteome analyses of phosphorylation and succinylation of barley root proteins in response to phosphate starvation and recovery	FRONTIERS IN PLANT SCIENCE	Article	phosphorylation; succinylation; Pi stress; root; corsstalk; barley	PHOSPHORUS ACQUISITION; PLANT DEVELOPMENT; HOMEOSTASIS; STRESS; ARCHITECTURE; ARABIDOPSIS; ENVIRONMENT; METABOLISM; RICE	FRONTIERS MEDIA SA	LAUSANNE	AVENUE DU TRIBUNAL FEDERAL 34, LAUSANNE, CH-1015, SWITZERLAND	AUG 18	2022	13		Plant Sciences
Wu, Ying; Zhang, Liting; Nie, Libing; Zheng, Yushan; Zhu, Shidong; Hou, Jinfeng; Li, Renjie; Chen, Guohu; Tang, Xiaoyan; Wang, Chenggang; Yuan, Lingyun	Genome-wide analysis of the DREB family genes and functional identification of the involvement of BrDREB2B in abiotic stress in wucai (Brassica campestris L.)	BMC GENOMICS	Article	Brassica campestris; DREB gene family; Genome-wide identification; Functional verification	TRANSCRIPTION FACTOR FAMILY; DNA-BINDING PROTEINS; IN-SILICO ANALYSIS; AP2 DOMAIN; DISEASE RESISTANCE; LOW-TEMPERATURE; EXPRESSION; DROUGHT; DEHYDRATION; ARABIDOPSIS	BMC	LONDON	CAMPUS, 4 CRINAN ST, LONDON N1 9XW, ENGLAND	AUG 17	2022	23		Biotechnology & Applied Microbiology; Genetics & Heredity
Osman, Makarim El-Fadil M.; Dirar, Amina Ibrahim; Konozy, Emadeldin Hassan E.	Genome-wide screening of lectin putative genes from Sorghum bicolor L., distribution in QTLs and a probable implications of lectins in abiotic stress tolerance	BMC PLANT BIOLOGY	Article	Sorghum; Lectins; QTLs; Domain architectures; Lectins expansion; Tolerance; Resistance	RECEPTOR-LIKE KINASE; PLANT-LECTINS; ARABIDOPSIS; RESISTANCE; FAMILY; PROTEINS; RICE; METABOLISM; EXPRESSION; EVOLUTION	BMC	LONDON	CAMPUS, 4 CRINAN ST, LONDON N1 9XW, ENGLAND	AUG 13	2022	22		Plant Sciences
Song, Yinggai; Liu, Xiao; Stielow, J. Benjamin; de Hoog, Sybren; Li, Ruoyu	Post-translational changes in Phialophora verrucosa via lysine lactylation during prolonged presence in a patient with a CARD9-related immune disorder	FRONTIERS IN IMMUNOLOGY	Article	Post-translational modification; lysine lactylation; CARD9; micro-evolution; melanin	CARD9; PHEOHYPHOMYCOSIS; SUSCEPTIBILITY	FRONTIERS MEDIA SA	LAUSANNE	AVENUE DU TRIBUNAL FEDERAL 34, LAUSANNE, CH-1015, SWITZERLAND	AUG 8	2022	13		Immunology
Zou, Ting; Xiong, Pingping; Zhou, Fuxing; Zhou, Dan; Chen, Hao; Li, Gongwen; Peng, Kun; Zheng, Kaiyou; Han, Yuhao; Zhang, Kaixuan; Zhang, Xu; Yang, Shangyu; Deng, Qiming; Wang, Shiquan; Zhu, Jun; Liang, Yueyang; Sun, Changhui; Yu, Xiumei; Liu, Huainian; Wang, Lingxia; Li, Ping; Li, Shuangcheng	Grass-specific ABERRANT MICROSPORE DEVELOPMENT 1 is required for maintaining pollen fertility in rice	PLANT JOURNAL	Article	exine; pollen; rice (Oryza Sativa L; ); tapetum; transcriptional regulation; unknown protein	TAPETUM-DEGENERATION-RETARDATION; ANTHER CUTIN BIOSYNTHESIS; TRANSCRIPTION FACTOR; POSTMEIOTIC ANTHER; CELL-DEATH; EXINE; PROTEIN; ENCODES; WALL; IDENTIFICATION	WILEY	HOBOKEN	111 RIVER ST, HOBOKEN 07030-5774, NJ USA	SEP	2022	111	AUG 2022	Plant Sciences
Wang, Jinhui; Xiao, Siyu; Zheng, Lijia; Pan, Yang; Zhao, Dongmei; Zhang, Dai; Li, Qian; Zhu, Jiehua; Yang, Zhihui	Multiomic approaches reveal novel lineage-specific effectors in the potato and tomato early blight pathogen Alternaria solani	PHYTOPATHOLOGY RESEARCH	Article	Fungal effector; Early blight; Alternaria solani; Omics; Presence-and-absence variation (PAV); Horizontal gene transfer (HGT)	GENOME ANNOTATION; VIRULENCE; EXPRESSION; PREDICTION; FEATURES; CALCIUM; REGIONS	SPRINGERNATURE	LONDON	CAMPUS, 4 CRINAN ST, LONDON, N1 9XW, ENGLAND	AUG 8	2022	4		Plant Sciences
Du, Yan-Li; Zhang, Qi; Li, Wei-Jia; Li, Si-Qi; Zhang, Wen-Jing; Wang, Qi; Yin, Zhen-Gong; Zhang, Wen -Hui; Du, Ji-Dao; Zhao, Qiang	Genome- and transcriptome-wide identification and analysis of B3 superfamily members and their association with salt stress response in the common bean (Phaseolus vulgaris L)	SCIENTIA HORTICULTURAE	Article	Phaseolus vulgaris; L; B3 gene family; Sprout stage; Salt stress; IAA; RNA-seq	DNA-BINDING DOMAIN; TOMATO FRUIT-SET; ARF GENE FAMILY; ARABIDOPSIS-THALIANA; NEGATIVE REGULATOR; EMBRYO DEVELOPMENT; DUPLICATE GENES; SEED MATURATION; FACTOR-2 ARF2; AUXIN	ELSEVIER	AMSTERDAM	RADARWEG 29, 1043 NX AMSTERDAM, NETHERLANDS	NOV 17	2022	305	AUG 2022	Agriculture
Zerpa-Catanho, Dessiree; Clough, Steven J.; Ming, Ray	Characterization and analysis of the promoter region of monodehydroascorbate reductase 4 (CpMDAR4) in papaya	PLANT REPRODUCTION	Article	Carica papaya; Cis-elements; Monodehydroascorbate reductase; Promoter analysis; Isoforms	AGROBACTERIUM-MEDIATED TRANSFORMATION; DOSAGE COMPENSATION; REGULATORY ELEMENTS; GENE-EXPRESSION; FLORAL DIP; TRANSCRIPTION; ANNOTATION; POLLEN; ANTHER; VISUALIZATION	SPRINGER	NEW YORK	ONE NEW YORK PLAZA, SUITE 4600, NEW YORK, NY, UNITED STATES	DEC	2022	35	AUG 2022	Plant Sciences; Reproductive Biology
Wang, Kelei; Ali, Muhammad Moaaz; Guo, Tianxin; Su, Shiwen; Chen, Xianzhi; Xu, Jian; Chen, Faxing	TMT-Based Quantitative Proteomic Analysis Reveals the Response of Tomato (Solanum lycopersicum L.) Seedlings to Ebb-and-Flow Subirrigation	AGRONOMY-BASEL	Article	irrigation; root-softening; antioxidant; ebb-and-flow; tandem mass tag; HPLC-MS	GERBERA PRODUCTION; DROUGHT STRESS; GROWTH; SYSTEM; EXPRESSION; FAMILY; YIELD; PEROXIDASE; IRRIGATION; TRANSPLANT	MDPI	BASEL	ST ALBAN-ANLAGE 66, CH-4052 BASEL, SWITZERLAND	AUG	2022	12		Agriculture; Plant Sciences
Khairi, Mohamad Hazwan Fikri; Muhammad, Nor Azlan Nor; Bunawan, Hamidun; Murad, Abdul Munir Abdul; Ramzi, Ahmad Bazli	Unveiling the Core Effector Proteins of Oil Palm Pathogen Ganoderma boninense via Pan-Secretome Analysis	JOURNAL OF FUNGI	Article	effector proteins; pan-secretome; genome-wide analysis; Ganoderma boninense; basal stem rot; genome architecture	COMBINED TRANSMEMBRANE TOPOLOGY; SIGNAL PEPTIDE PREDICTION; BASAL STEM ROT; FUNCTIONAL-ANALYSIS; FUSARIUM-GRAMINEARUM; ELAEIS-GUINEENSIS; MOLECULAR CHARACTERIZATION; GLYOXAL OXIDASE; IDENTIFICATION; GROWTH	MDPI	BASEL	ST ALBAN-ANLAGE 66, CH-4052 BASEL, SWITZERLAND	AUG	2022	8		Microbiology; Mycology
Esther Gutierrez-Dominguez, Denise; Chi-Manzanero, Bartolome; Mercedes Rodriguez-Arguello, Maria; Anna Todd, Jewel Nicole; Islas-Flores, Ignacio; Angel Canseco-Perez, Miguel; Canto-Canche, Blondy	Identification of a Novel Lipase with AHSMG Pentapeptide in Hypocreales and Glomerellales Filamentous Fungi	INTERNATIONAL JOURNAL OF MOLECULAR SCIENCES	Article	extreme enzymes; thermotolerant and solvent resistant lipases; AHSMG pentapeptide; pathogenicity factors; non-canonical effectors; filamentous fungi	LIPOLYTIC ENZYMES; CRYSTAL-STRUCTURE; TRICHOSPORON-ASAHII; MICROBIAL LIPASES; BACILLUS-PUMILUS; FATTY-ACIDS; VIRULENCE; YEAST; INFECTION; CLONING	MDPI	BASEL	ST ALBAN-ANLAGE 66, CH-4052 BASEL, SWITZERLAND	AUG	2022	23		Biochemistry & Molecular Biology; Chemistry
Xue, Xiaoshan; Li, Runqing; Zhang, Caijuan; Li, Wenna; Li, Lin; Hu, Suying; Niu, Junfeng; Cao, Xiaoyan; Wang, Donghao; Wang, Zhezhi	Identification and Characterization of Jasmonic Acid Biosynthetic Genes in Salvia miltiorrhiza Bunge	INTERNATIONAL JOURNAL OF MOLECULAR SCIENCES	Article	jasmonic acid; Salvia miltiorrhiza; secondary metabolism; traditional Chinese medicine	ALLENE-OXIDE-CYCLASE; GENOME-WIDE IDENTIFICATION; ARABIDOPSIS-THALIANA; SIGNAL-TRANSDUCTION; MOLECULAR-CLONING; METHYL-JASMONATE; PHENOLIC-ACID; SYNTHASE; EXPRESSION; TOMATO	MDPI	BASEL	ST ALBAN-ANLAGE 66, CH-4052 BASEL, SWITZERLAND	AUG	2022	23		Biochemistry & Molecular Biology; Chemistry
Yang, Jun; Ling, Chengcheng; Liu, Yunyan; Zhang, Huamin; Hussain, Quaid; Lyu, Shiheng; Wang, Songhu; Liu, Yongsheng	Genome-Wide Expression Profiling Analysis of Kiwifruit GolS and RFS Genes and Identification of AcRFS4 Function in Raffinose Accumulation	INTERNATIONAL JOURNAL OF MOLECULAR SCIENCES	Article	kiwifruit; galactinol synthase; raffinose synthetase; gene family; abiotic and biotic stresses	GALACTINOL-SYNTHASE GENE; FAMILY OLIGOSACCHARIDES; MOLECULAR-CLONING; TOLERANCE; STRESS; SEEDLINGS; OVEREXPRESSION; ROLES; VISUALIZATION; METABOLISM	MDPI	BASEL	ST ALBAN-ANLAGE 66, CH-4052 BASEL, SWITZERLAND	AUG	2022	23		Biochemistry & Molecular Biology; Chemistry
Wang, Chaojie; Li, Wenling; Chen, Fangyuan; Cheng, Yaqian; Huang, Xin; Zou, Bingxue; Wang, Yunli; Xu, Wenlong; Qu, Shuping	Genome-Wide Identification and Characterization of Members of the ACS Gene Family in Cucurbita maxima and Their Transcriptional Responses to the Specific Treatments	INTERNATIONAL JOURNAL OF MOLECULAR SCIENCES	Article	ACS gene family; Cucurbita maxima; sex determination; flower development	CUCUMBER CUCUMIS-SATIVUS; ETHYLENE BIOSYNTHESIS; SEX DETERMINATION; 1-AMINOCYCLOPROPANE-1-CARBOXYLIC ACID; FLOWER DEVELOPMENT; PERFECT FLOWERS; SYNTHASE GENES; EXPRESSION; ARABIDOPSIS; WATERMELON	MDPI	BASEL	ST ALBAN-ANLAGE 66, CH-4052 BASEL, SWITZERLAND	AUG	2022	23		Biochemistry & Molecular Biology; Chemistry
Yin, Yue; Shi, Hongyan; Mi, Jia; Qin, Xiaoya; Zhao, Jianhua; Zhang, Dekai; Guo, Cong; He, Xinru; An, Wei; Cao, Youlong; Zhu, Jianhua; Zhan, Xiangqiang	Genome-Wide Identification and Analysis of the BBX Gene Family and Its Role in Carotenoid Biosynthesis in Wolfberry (Lycium barbarum L.)	INTERNATIONAL JOURNAL OF MOLECULAR SCIENCES	Article	Lycium barbarum; LbaBBX gene family; LbaBBX gene expression; carotenoid biosynthesis; protein subcellular localization	FINGER TRANSCRIPTION FACTORS; PROVIDES INSIGHTS; ARABIDOPSIS; EXPRESSION; PATTERN; CO	MDPI	BASEL	ST ALBAN-ANLAGE 66, CH-4052 BASEL, SWITZERLAND	AUG	2022	23		Biochemistry & Molecular Biology; Chemistry
Iqbal, Shahid; Hayat, Faisal; Mushtaq, Naveed; Khalil-Ur-Rehman, Muhammad; Khan, Ummara; Yasoob, Talat Bilal; Khan, Muhammad Nawaz; Ni, Zhaojun; Ting, Shi; Gao, Zhihong	Bioinformatics Study of Aux/IAA Family Genes and Their Expression in Response to Different Hormones Treatments during Japanese Apricot Fruit Development and Ripening	PLANTS-BASEL	Article	Aux; IAA; fruit maturity; hormones; Japanese apricot	GENOME-WIDE IDENTIFICATION; TRANSCRIPTIONAL REPRESSION; ETHYLENE BIOSYNTHESIS; FUNCTIONAL-ANALYSIS; PROFILING ANALYSIS; AUXIN-RECEPTORS; TOMATO AUX/IAA; PROTEIN; GROWTH; ROOT	MDPI	BASEL	ST ALBAN-ANLAGE 66, CH-4052 BASEL, SWITZERLAND	AUG	2022	11		Plant Sciences
Shah, Iftikhar Hussain; Manzoor, Muhammad Aamir; Sabir, Irfan Ali; Ashraf, Muhammad; Haq, Fazal; Arif, Samiah; Abdullah, Muhammad; Niu, Qingliang; Zhang, Yidong	Genome-wide identification and comparative analysis of MATE gene family in Cucurbitaceae species and their regulatory role in melon (Cucumis melo) under salt stress	HORTICULTURE ENVIRONMENT AND BIOTECHNOLOGY	Article	MATE genes; Genome-wide; Phylogenetic analysis; Evolution; qRT-PCR	EXPRESSION ANALYSIS; TRANSPORTERS; ARABIDOPSIS; MULTIDRUG; TOLERANCE; EFFLUX; EVOLUTION; ELEMENTS; CITRATE	KOREAN SOC HORTICULTURAL SCIENCE	JEOLLABUK-DO	C/O NATL INST HORTICULTURAL & HERBAL SCIENCE, 100, NONGSAENGMYEONG-RO, ISEO-MYEON, WANJU-GUN, JEOLLABUK-DO, 565-852, SOUTH KOREA	AUG	2022	63	JUL 2022	Agriculture
Wang, Duoduo; Jin, Shunda; Chen, Zhe; Shan, Yue; Li, Lei	Genome-wide identification of the pectin methylesterase inhibitor genes in Brassica napus and expression analysis of selected members	FRONTIERS IN PLANT SCIENCE	Article	Brassica napus; genome-wide; pectin methylesterase inhibitor; evolution; plant cell wall; expression patterns; Sclerotinia sclerotiorum	SCLEROTINIA-SCLEROTIORUM; ENHANCES RESISTANCE; OVEREXPRESSION; EVOLUTION; DATABASE; CONSEQUENCES; DUPLICATION; PROTEINS; IMMUNITY; MODEL	FRONTIERS MEDIA SA	LAUSANNE	AVENUE DU TRIBUNAL FEDERAL 34, LAUSANNE, CH-1015, SWITZERLAND	JUL 22	2022	13		Plant Sciences
Feng, Zi-Quan; Wang, Xun; Li, Tong; Wang, Xiao-Fei; Li, Hui-Feng; You, Chun-Xiang	Genome-wide identification and comparative analysis of genes encoding AAPs in apple (Malus x domestica Borkh.)	GENE	Article	Apple; Amino acid permease; Protein structure; Gene expression	AMINO-ACID TRANSPORTER; COMPATIBLE SOLUTE TRANSPORTERS; FUNCTIONAL-CHARACTERIZATION; SUBSTRATE-SPECIFICITY; EXPRESSION; PERMEASE; PREDICTION; FAMILY; TRANSCRIPTION; METABOLISM	ELSEVIER	AMSTERDAM	RADARWEG 29, 1043 NX AMSTERDAM, NETHERLANDS	JUL 20	2022	832		Genetics & Heredity
Li, Yuqi; Gu, Jiayu; Irshad, Ahsan; Zhao, Linshu; Guo, Huijun; Xiong, Hongchun; Xie, Yongdun; Zhao, Shirong; Ding, Yuping; Zhou, Libin; Kong, Fuquan; Fang, Zhengwu; Liu, Luxiang	Physiological and Differential Proteomic Analysis at Seedling Stage by Induction of Heavy-Ion Beam Radiation in Wheat Seeds	FRONTIERS IN GENETICS	Article	C-12 ion beam; Li-7 ion beam; proteomics; TMT; wheat	UV-B RADIATION; MAPK CASCADES; CARBON-IONS; PLANT-GROWTH; IRRADIATION; TOLERANCE; ASCORBATE; ETHYLENE; KINASE; EIN3	FRONTIERS MEDIA SA	LAUSANNE	AVENUE DU TRIBUNAL FEDERAL 34, LAUSANNE, CH-1015, SWITZERLAND	JUL 19	2022	13		Genetics & Heredity
Sabir, Irfan Ali; Manzoor, Muhammad Aamir; Shah, Iftikhar Hussain; Liu, Xunju; Jiu, Songtao; Wang, Jiyuan; Alam, Pravej; Abdullah, Muhammad; Zhang, Caixi	Identification and Comprehensive Ggenome-Wide Analysis of Glutathione S-Transferase Gene Family in Sweet Cherry (Prunus avium) and Their Expression Profiling Reveals a Likely Role in Anthocyanin Accumulation	FRONTIERS IN PLANT SCIENCE	Article	Glutathione S-transferases; Prunus avium; phylogeny; expression analysis; anthocyanin	LIGHT QUALITY; BLUE-LIGHT; ANTIOXIDANT CAPACITY; MOLECULAR-CLONING; GENOME; EVOLUTION; BIOSYNTHESIS; TRANSPORT; LOCALIZATION; DUPLICATION	FRONTIERS MEDIA SA	LAUSANNE	AVENUE DU TRIBUNAL FEDERAL 34, LAUSANNE, CH-1015, SWITZERLAND	JUL 12	2022	13		Plant Sciences
Muthuramalingam, Pandiyan; Jeyasri, Rajendran; Selvaraj, Anthonymuthu; Shin, Hyunsuk; Chen, Jen-Tsung; Satish, Lakkakula; Wu, Qiang-Sheng; Ramesh, Manikandan	Global Integrated Genomic and Transcriptomic Analyses of MYB Transcription Factor Superfamily in C3 Model Plant Oryza sativa (L.) Unravel Potential Candidates Involved in Abiotic Stress Signaling	FRONTIERS IN GENETICS	Article	abiotic stress; comparative mapping; MYB; Oryza sativa; phytohormone; qPCR; spatio-temporal; transcription factors	CELL-CYCLE; GENE; EXPRESSION; ELEMENTS; DROUGHT; IDENTIFICATION; REGULATORS; PROMOTERS; TOLERANCE; RESPONSES	FRONTIERS MEDIA SA	LAUSANNE	AVENUE DU TRIBUNAL FEDERAL 34, LAUSANNE, CH-1015, SWITZERLAND	JUL 8	2022	13		Genetics & Heredity
Niec, Rachel E.; Chu, Tinyi; Schernthanner, Marina; Gur-Cohen, Shiri; Hidalgo, Lynette; Pasolli, Hilda Amalia; Luckett, Kathleen A.; Wang, Zhong; Bhalla, Sohni R.; Cambuli, Francesco; Kataru, Raghu P.; Ganesh, Karuna; Mehrara, Babak J.; Pe'er, Dana; Fuchs, Elaine	Lymphatics act as a signaling hub to regulate intestinal stem cell activity	CELL STEM CELL	Article		SINGLE-CELL; WNT; REVEALS; REELIN; LOCALIZATION; PACKAGE; NICHE; ROLES; SKIN	CELL PRESS	CAMBRIDGE	50 HAMPSHIRE ST, FLOOR 5, CAMBRIDGE, MA 02139 USA	JUL 7	2022	29	JUL 2022	Cell Biology
Yu, Zhenfan; Zhang, Dongdong; Zeng, Bin; Liu, Xingyue; Yang, Jiahui; Gao, Wenwen; Ma, Xintong	Characterization of the WRKY gene family reveals its contribution to the adaptability of almond (Prunus dulcis)	PEERJ	Article	Almond (Prunus dulcis); WRKY transcription factors; Genome-wide; Evolutionary analyses; Expression patterns; Abiotic stress	TRANSCRIPTION FACTOR; EXPRESSION ANALYSIS; BINDING PROTEIN; DNA-BINDING; ARABIDOPSIS; PROFILES; IDENTIFICATION; SUPERFAMILY; ALIGNMENTS; DATABASE	PEERJ INC	LONDON	341-345 OLD ST, THIRD FLR, LONDON, EC1V 9LL, ENGLAND	JUL 4	2022	10		Science & Technology - Other Topics
Zhao, Bohao; Li, Jiali; Zhang, Xiyu; Bao, Zhiyuan; Chen, Yang; Wu, Xinsheng	CHARACTERISATION AND FUNCTIONAL ANALYSIS OF THE WIF1 GENE AND ITS ROLE IN HAIR FOLLICLE GROWTH AND DEVELOPMENT OF THE ANGORA RABBIT	WORLD RABBIT SCIENCE	Article	rabbit; WIF1; Angora rabbit; hair follicle; bioinformatics; Wnt signalling pathway	WNT PATHWAY; EXPRESSION; WIF1; PREDICTION; APOPTOSIS; GLYCOSYLATION; TRANSCRIPTION; MECHANISMS; SEQUENCE; SFRP2	UNIV POLITECNICA VALENCIA, EDITORIAL UPV	VALENCIA	CAMINO VERA S-N, VALENCIA, 46022, SPAIN	JUL-SEP	2022	30		Agriculture
Chen, Yi; Feng, Jiajia; Qu, Yunfang; Zhang, Jinlong; Zhang, Li; Liang, Dong; Yang, Yujie; Huang, Jinling	Genome-wide identification and functional analysis of class III peroxidases in Gossypium hirsutum	PEERJ	Article	Gossypium hirsutum; Class III peroxidase; Pollen fertility; VIGS; Overexpression	CELL-WALL PEROXIDASE; GENE-EXPRESSION; FAMILY; GENERATION; MECHANISM; EVOLUTION; RICE; LOCALIZATION; DATABASE; CLONING	PEERJ INC	LONDON	341-345 OLD ST, THIRD FLR, LONDON, EC1V 9LL, ENGLAND	JUL 1	2022	10		Science & Technology - Other Topics
Brito-Estrada, Omar; Hassel, Keira R.; Makarewich, Catherine A.	An Integrated Approach for Microprotein Identification and Sequence Analysis	JOVE-JOURNAL OF VISUALIZED EXPERIMENTS	Article		OPEN READING FRAMES; MITOCHONDRIAL MICROPEPTIDE; GENE CATALOG; TRANSLATION; PEPTIDES; DISCOVERY; MITOREGULIN; HOMEOSTASIS; ANNOTATION; GENOMICS	JOURNAL OF VISUALIZED EXPERIMENTS	CAMBRIDGE	1 ALEWIFE CENTER, STE 200, CAMBRIDGE, MA 02140 USA	JUL	2022			Science & Technology - Other Topics
He, Yurong; Liu, Wei; Huang, Zhihao; Huang, Jishuai; Xu, Yanghong; Zhang, Qiannan; Hu, Jun	Genome-Wide Analysis of the Rice Gibberellin Dioxygenases Family Genes	AGRONOMY-BASEL	Article	genome-wide analysis; gibberellin; GAox; rice (Oryza sativa)	METABOLISM; BIOSYNTHESIS; CLONING; DUPLICATION; ARABIDOPSIS; EXPRESSION; EVOLUTION; PROTEINS; ENZYMES; PLANTS	MDPI	BASEL	ST ALBAN-ANLAGE 66, CH-4052 BASEL, SWITZERLAND	JUL	2022	12		Agriculture; Plant Sciences
Wang, Jianyong; Jiang, Yifei; Sun, Tong; Zhang, Chenhao; Liu, Xuhui; Li, Yangsheng	Genome-Wide Classification and Evolutionary Analysis Reveal Diverged Patterns of Chalcone Isomerase in Plants	BIOMOLECULES	Article	flavonoid; chalcone isomerase (CHI); green plant; gene family; phylogenetic classification; evolutionary dynamics; functional diversification	GENE DUPLICATION; EXPRESSION; FLAVONOIDS; BIOSYNTHESIS; RICE; LOCALIZATION; MECHANISM; SELECTION; FAMILIES; RESOURCE	MDPI	BASEL	ST ALBAN-ANLAGE 66, CH-4052 BASEL, SWITZERLAND	JUL	2022	12		Biochemistry & Molecular Biology
Yan, Lu-Yu; Guo, Jia-Gui; Zhang, Xin; Liu, Yang; Xiong, Xin-Xin; Han, Yu-Xuan; Zhang, Li-Li; Zhang, Xiao-Hong; Min, Dong-Hong	Genome-Wide Analysis of the Peptidase M24 Superfamily in Triticum aestivum Demonstrates That TaM24-9 Is Involved in Abiotic Stress Response	INTERNATIONAL JOURNAL OF MOLECULAR SCIENCES	Article	peptidase M24 proteins; genome-wide analysis; drought stress; salt stress; wheat	METHIONINE AMINOPEPTIDASE; FACT COMPLEX; CELL-GROWTH; ORGAN SIZE; PROTEIN; ARABIDOPSIS; BINDING; EXPRESSION; EBP1; ACID	MDPI	BASEL	ST ALBAN-ANLAGE 66, CH-4052 BASEL, SWITZERLAND	JUL	2022	23		Biochemistry & Molecular Biology; Chemistry
Karkute, Suhas Gorakh; Kumar, Vishesh; Tasleem, Mohd; Mishra, Dwijesh Chandra; Chaturvedi, Krishna Kumar; Rai, Anil; Sevanthi, Amitha Mithra; Gaikwad, Kishor; Sharma, Tilak Raj; Solanke, Amolkumar U.	Genome-Wide Analysis of von Willebrand Factor A Gene Family in Rice for Its Role in Imparting Biotic Stress Resistance with Emphasis on Rice Blast Disease	RICE SCIENCE	Article	von Willebrand factor A; biotic stress; abiotic stress; rice blast disease; Magnaporthe oryzae	EXPRESSION; EVOLUTION	ELSEVIER	AMSTERDAM	RADARWEG 29, 1043 NX AMSTERDAM, NETHERLANDS	JUL	2022	29		Agriculture; Plant Sciences
Ou, Xi; Wang, Yudan; Zhang, Jiewen; Xie, Zhenbin; He, Bing; Jiang, Zhehao; Wang, Yuting; Su, Wei; Song, Shiwei; Hao, Yanwei; Chen, Riyuan	Identification of BcARR Genes and CTK Effects on Stalk Development of Flowering Chinese Cabbage	INTERNATIONAL JOURNAL OF MOLECULAR SCIENCES	Article	flowering Chinese cabbage; type-B ARR; cytokinin signaling; GA signaling; bolting	B RESPONSE REGULATORS; TRANSCRIPTION FACTOR; SIGNAL-TRANSDUCTION; ASP PHOSPHORELAY; CELL-DIVISION; PLANT-GROWTH; ARABIDOPSIS; CYTOKININ; EXPRESSION; GIBBERELLIN	MDPI	BASEL	ST ALBAN-ANLAGE 66, CH-4052 BASEL, SWITZERLAND	JUL	2022	23		Biochemistry & Molecular Biology; Chemistry
Salava, Hymavathi; Thula, Sravankumar; Sanchez, Adria Sans; Nodzynski, Tomasz; Maghuly, Fatemeh	Genome Wide Identification and Annotation of NGATHA Transcription Factor Family in Crop Plants	INTERNATIONAL JOURNAL OF MOLECULAR SCIENCES	Article	transcription factor; NGATHA (NGA); phylogenetic analysis; evolution; plant development	CELL-PROLIFERATION; SALICYLIC-ACID; SEED SIZE; ARABIDOPSIS; GENES; STYLE; EXPRESSION; SPECIFICATION; REPRESSORS; PROMOTER	MDPI	BASEL	ST ALBAN-ANLAGE 66, CH-4052 BASEL, SWITZERLAND	JUL	2022	23		Biochemistry & Molecular Biology; Chemistry
Wang, Mengna; Manzoor, Muhammad Aamir; Wang, Xinya; Feng, Xiaofeng; Zhao, Yu; He, Jinling; Cai, Yongping	Comparative Genomic Analysis of SAUR Gene Family, Cloning and Functional Characterization of Two Genes (PbrSAUR13 and PbrSAUR52) in Pyrus bretschneideri	INTERNATIONAL JOURNAL OF MOLECULAR SCIENCES	Article	SAUR gene; Dangshan pear; stone cell; lignin synthesis	UP RNA GENE; WIDE ANALYSIS; AUXIN; EXPRESSION; LIGNIN; IDENTIFICATION; EVOLUTION	MDPI	BASEL	ST ALBAN-ANLAGE 66, CH-4052 BASEL, SWITZERLAND	JUL	2022	23		Biochemistry & Molecular Biology; Chemistry
Aggarwal, Rashmi; Agarwal, Shweta; Sharma, Sapna; Gurjar, Malkhan Singh; Bashyal, Bishnu Maya; Rao, Atmakuri Ramakrishna; Sahu, Sarika; Jain, Prachi; Saharan, Mahender Singh	Whole-genome sequence analysis of Bipolaris sorokiniana infecting wheat in India and characterization of ToxA gene in different isolates as pathogenicity determinants	3 BIOTECH	Article	Bipolaris sorokiniana; ToxA; Tsn1; Whole-genome sequence; qPCR; Spot blotch	SPOT BLOTCH; DISEASE; RESISTANCE; VARIABILITY; POPULATIONS	SPRINGER HEIDELBERG	HEIDELBERG	TIERGARTENSTRASSE 17, D-69121 HEIDELBERG, GERMANY	JUL	2022	12		Biotechnology & Applied Microbiology
Zhang, Yang; Liu, Yingying; Wang, Xueying; Wang, Ruiqi; Chen, Xuebing; Wang, Shuang; Wei, Hairong; Wei, Zhigang	PtrWOX13A Promotes Wood Formation and Bioactive Gibberellins Biosynthesis in Populus trichocarpa	FRONTIERS IN PLANT SCIENCE	Article	PtrWOX13A; wood formation; bioactive gibberellins biosynthesis; Populus trichocarpa; coordinated regulation	GENOME-WIDE IDENTIFICATION; WOX GENE FAMILY; TRANSCRIPTIONAL ACTIVATORS; EXPRESSION PATTERNS; LIGNIN BIOSYNTHESIS; WALL BIOSYNTHESIS; WUSCHEL; XYLEM; RICE; ARABIDOPSIS	FRONTIERS MEDIA SA	LAUSANNE	AVENUE DU TRIBUNAL FEDERAL 34, LAUSANNE, CH-1015, SWITZERLAND	JUN 28	2022	13		Plant Sciences
Zhao, Xuyao; Yang, Jingjing; Li, Xiaozhe; Li, Gaojie; Sun, Zuoliang; Chen, Yan; Chen, Yimeng; Xia, Manli; Li, Yixian; Yao, Lunguang; Hou, Hongwei	Identification and expression analysis of GARP superfamily genes in response to nitrogen and phosphorus stress in Spirodela polyrhiza	BMC PLANT BIOLOGY	Article	Spirodela polyrhiza; GARP superfamily; NIGT1; HRS1; HHO transcription factor; PHR transcription factor; Expression pattern	GENOME-WIDE IDENTIFICATION; PHOSPHATE-STARVATION; SUBCELLULAR-LOCALIZATION; TRANSCRIPTION FACTORS; ABIOTIC STRESSES; PLANT; ARABIDOPSIS; DUCKWEED; PROTEINS; FAMILY	BMC	LONDON	CAMPUS, 4 CRINAN ST, LONDON N1 9XW, ENGLAND	JUN 25	2022	22		Plant Sciences
Capela, Joao; Lagoa, Davide; Rodrigues, Ruben; Cunha, Emanuel; Cruz, Fernando; Barbosa, Ana; Bastos, Jose; Lima, Diogo; Ferreira, Eugenio C.; Rocha, Miguel; Dias, Oscar	merlin, an improved framework for the reconstruction of high-quality genome-scale metabolic models	NUCLEIC ACIDS RESEARCH	Article		YEAST; CAPABILITIES	OXFORD UNIV PRESS	OXFORD	GREAT CLARENDON ST, OXFORD OX2 6DP, ENGLAND	JUN 24	2022	50		Biochemistry & Molecular Biology
Qiang, Ting-Yan; Liu, Jiu-Shi; Dong, Yu-Qing; Mu, Xin-Lu; Chen, Yu; Luo, Hong-Mei; Zhang, Ben-Gang; Liu, Hai-Tao	Identification, Molecular Cloning, and Functional Characterization of a Coniferyl Alcohol Acyltransferase Involved in the Biosynthesis of Dibenzocyclooctadiene Lignans in Schisandra chinensis	FRONTIERS IN PLANT SCIENCE	Article	Schisandra chinensis; coniferyl alcohol; coniferyl alcohol acyltransferase; BAHD acyltransferase family; dibenzocyclooctadiene lignans	COA-ANTHOCYANIN 5-O-GLUCOSIDE-6'''-O-MALONYLTRANSFERASE; MULTIPLE SEQUENCE ALIGNMENT; MORPHINE BIOSYNTHESIS; SALVIA-SPLENDENS; ACETYLTRANSFERASE; EXPRESSION; MECHANISM; PATHWAY; ENZYME; CDNA	FRONTIERS MEDIA SA	LAUSANNE	AVENUE DU TRIBUNAL FEDERAL 34, LAUSANNE, CH-1015, SWITZERLAND	JUN 23	2022	13		Plant Sciences
Luo, Guangbao; Tang, Yunfei; Lu, Yongen; Lieberman-Lazarovich, Michal; Ouyang, Bo	Systematic analysis and identification of regulators for SRS genes in Capsicum annuum	PLANT GROWTH REGULATION	Article	Pepper; SRS family; Tomato; Conserved non-coding sequences; Temperature stress	NEGATIVE REGULATOR; OVEREXPRESSION; RESPONSES; FAMILY; ANNOTATION; EXPRESSION; TOOL	SPRINGER	DORDRECHT	VAN GODEWIJCKSTRAAT 30, 3311 GZ DORDRECHT, NETHERLANDS	SEP	2022	98	JUN 2022	Plant Sciences
Zhang, Tianhao; Gu, Jiawei; Wang, Zeyu; Wu, Chunguo; Liang, Yanchun; Shi, Xiaohu	Protein Subcellular Localization Prediction Model Based on Graph Convolutional Network	INTERDISCIPLINARY SCIENCES-COMPUTATIONAL LIFE SCIENCES	Article	Protein subcellular localization; Deep learning; Graph convolutional network; Multi-head attention	TOOL	SPRINGER HEIDELBERG	HEIDELBERG	TIERGARTENSTRASSE 17, D-69121 HEIDELBERG, GERMANY	DEC	2022	14	JUN 2022	Mathematical & Computational Biology
Cheng, Lingtong; Ma, Lanxin; Meng, Lijun; Shang, Haihong; Cao, Peijian; Jin, Jingjing	Genome-Wide Identification and Analysis of the Class III Peroxidase Gene Family in Tobacco (Nicotiana tabacum)	FRONTIERS IN GENETICS	Article	plant peroxidases; tobacco; expression pattern; 3D model; stress	TRANSCRIPTION FACTOR; FUNCTIONAL-ANALYSIS; STRESS TOLERANCE; SALT STRESS; EXPRESSION; EVOLUTION; OVEREXPRESSION; LOCALIZATION; DUPLICATION; MECHANISM	FRONTIERS MEDIA SA	LAUSANNE	AVENUE DU TRIBUNAL FEDERAL 34, LAUSANNE, CH-1015, SWITZERLAND	JUN 13	2022	13		Genetics & Heredity
Vaish, Swati; Parveen, Reshma; Gupta, Divya; Basantani, Mahesh Kumar	Genome-wide identification and characterization of glutathione S-transferase gene family in Musa acuminata L. AAA group and gaining an insight to their role in banana fruit development	JOURNAL OF APPLIED GENETICS	Article	Banana Genome Hub; Glutathione S-transferase; Genome wide; Bioinformatics; Multifunctional protein	SUPERGENE FAMILY; ARABIDOPSIS; STRESS; DUPLICATION; PREDICTION; PROTEINS; PATTERNS; NETWORK; GST	SPRINGER HEIDELBERG	HEIDELBERG	TIERGARTENSTRASSE 17, D-69121 HEIDELBERG, GERMANY	DEC	2022	63	JUN 2022	Biotechnology & Applied Microbiology; Genetics & Heredity
Zhang, Ben; Guo, Yue; Wang, Hui; Wang, Xiaoxia; Lv, Mengtao; Yang, Pu; Zhang, Lizhen	Identification and Characterization of Shaker K+ Channel Gene Family in Foxtail Millet (Setaria italica) and Their Role in Stress Response	FRONTIERS IN PLANT SCIENCE	Article	shaker K+ channel; foxtail millet (Setaria italica); gene regulation; abiotic stress; phytohormone	B-LIKE PROTEINS; POTASSIUM CHANNELS; COLEOPTILE GROWTH; PLANT-RESPONSES; GENOME SEQUENCE; EXPRESSION; TRANSPORT; DROUGHT; GORK; BINDING	FRONTIERS MEDIA SA	LAUSANNE	AVENUE DU TRIBUNAL FEDERAL 34, LAUSANNE, CH-1015, SWITZERLAND	JUN 9	2022	13		Plant Sciences
Zameer, Roshan; Fatima, Kinza; Azeem, Farrukh; ALgwaiz, Hussah I. M.; Sadaqat, Muhammad; Rasheed, Asima; Batool, Riffat; Shah, Adnan Noor; Zaynab, Madiha; Shah, Anis Ali; Attia, Kotb A.; AlKahtani, Muneera D. F.; Fiaz, Sajid	Genome-Wide Characterization of Superoxide Dismutase (SOD) Genes in Daucus carota: Novel Insights Into Structure, Expression, and Binding Interaction With Hydrogen Peroxide (H2O2) Under Abiotic Stress Condition	FRONTIERS IN PLANT SCIENCE	Article	carrot; superoxide dismutase; reactive oxygen species; abiotic stress; expression pattern; phylogeny; comparative modeling; molecular docking	OXIDATIVE STRESS; IDENTIFICATION; TOLERANCE; FAMILIES; ENZYMES; PLANTS	FRONTIERS MEDIA SA	LAUSANNE	AVENUE DU TRIBUNAL FEDERAL 34, LAUSANNE, CH-1015, SWITZERLAND	JUN 8	2022	13		Plant Sciences
Lv, Yangyong; Wang, Jing; Yang, Haojie; Li, Na; Farzaneh, Mohsen; Wei, Shan; Zhai, Huanchen; Zhang, Shuaibing; Hu, Yuansen	Lysine 2-hydroxyisobutyrylation orchestrates cell development and aflatoxin biosynthesis in Aspergillus flavus	ENVIRONMENTAL MICROBIOLOGY	Article		VERSICOLORIN-A; CLUSTER GENE; CONVERSION; IDENTIFICATION; CONTRIBUTES; PROTEINS; INSIGHTS; ENCODES	WILEY	HOBOKEN	111 RIVER ST, HOBOKEN 07030-5774, NJ USA	SEP	2022	24	JUN 2022	Microbiology
Fitoussi, Nathalia; Engler, Janice de Almeida; Sichov, Natalia; Bucki, Patricia; Sela, Noa; Harel, Arye; Belausuv, Eduard; Kumar, Anil; Miyara, Sigal Brown	The Minichromosome Maintenance Complex Component 2 (MjMCM2) of Meloidogyne javanica is a potential effector regulating the cell cycle in nematode-induced galls	SCIENTIFIC REPORTS	Article		GENE-EXPRESSION; GIANT-CELLS; ARABIDOPSIS-THALIANA; NUCLEAR-LOCALIZATION; DNA-REPLICATION; GENOME SEQUENCE; PROTEIN; MCM2-7; ENDOREDUPLICATION; TRANSFORMATION	NATURE PORTFOLIO	BERLIN	HEIDELBERGER PLATZ 3, BERLIN, 14197, GERMANY	JUN 2	2022	12		Science & Technology - Other Topics
Zhou, Dan; Zou, Ting; Zhang, Kaixuan; Xiong, Pingping; Zhou, Fuxing; Chen, Hao; Li, Gongwen; Zheng, Kaiyou; Han, Yuhao; Peng, Kun; Zhang, Xu; Yang, Shangyu; Deng, Qiming; Wang, Shiquan; Zhu, Jun; Liang, Yueyang; Sun, Changhui; Yu, Xiumei; Liu, Huainian; Wang, Lingxia; Li, Ping; Li, Shuangcheng	DEAP1 encodes a fasciclin-like arabinogalactan protein required for male fertility in rice	JOURNAL OF INTEGRATIVE PLANT BIOLOGY	Article	fasciclin-like arabinogalactan protein; male-sterile; pollen exine; pollen aperture; rice	POLLEN EXINE DEVELOPMENT; SPOROPOLLENIN SYNTHESIS; MICROSPORE DEVELOPMENT; APERTURE FORMATION; MALE-STERILITY; PLANT PROTEIN; ARABIDOPSIS; ANTHER; WALL; GENE	WILEY	HOBOKEN	111 RIVER ST, HOBOKEN 07030-5774, NJ USA	JUL	2022	64	JUN 2022	Biochemistry & Molecular Biology; Plant Sciences
Zakhartsev, Maksim; Rotnes, Filip; Gulla, Marie; Oyas, Ove; van Dam, Jesse C. J.; Suarez-Diez, Maria; Grammes, Fabian; Hafthorsson, Robert Anton; van Helvoirt, Wout; Koehorst, Jasper J.; Schaap, Peter J.; Jin, Yang; Mydland, Liv Torunn; Gjuvsland, Arne B.; Sandve, Simen R.; dos Santos, Vitor A. P. Martins; Vik, Jon Olav	SALARECON connects the Atlantic salmon genome to growth and feed efficiency	PLOS COMPUTATIONAL BIOLOGY	Article		FISH; RECONSTRUCTION; METABOLISM; NUTRITION; HYPEROXIA; INSIGHTS; DIETS	PUBLIC LIBRARY SCIENCE	SAN FRANCISCO	1160 BATTERY STREET, STE 100, SAN FRANCISCO, CA 94111 USA	JUN	2022	18		Biochemistry & Molecular Biology; Mathematical & Computational Biology
Xu, Jinzhi; Luo, Jian; Chen, Jiajing; Vossbrinck, Charles R.; Li, Tian; Zhou, Zeyang	Characterization of the Largest Secretory Protein Family, Ricin B Lectin-like Protein, in Nosema bombycis: Insights into Microsporidian Adaptation to Host	JOURNAL OF FUNGI	Article	microsporidia; Nosema bombycis; Ricin B lectin-like; secreted protein; evolution	HOMOLOGOUS RECOMBINATION; TRANSCRIPTION; VIRULENCE; REVEALS; TARGETS; CHAIN	MDPI	BASEL	ST ALBAN-ANLAGE 66, CH-4052 BASEL, SWITZERLAND	JUN	2022	8		Microbiology; Mycology
Wei, Yangyang; Li, Zhaoguo; Wedegaertner, Tom C.; Jaconis, Susan; Wan, Sumei; Zhao, Zilin; Liu, Zhen; Liu, Yuling; Zheng, Juyun; Hake, Kater D.; Peng, Renhai; Zhang, Baohong	Conservation and Divergence of Phosphoenolpyruvate Carboxylase Gene Family in Cotton	PLANTS-BASEL	Article	cotton; Gossypium; phosphoenolpyruvate carboxylase (PEPC); gene duplication; evolution; abiotic stress	BACTERIAL-TYPE; RNA INTERFERENCE; EXPRESSION; SEQUENCE; PLANT; EVOLUTION; GENOME; ALIGNMENT; INSIGHTS; SORGHUM	MDPI	BASEL	ST ALBAN-ANLAGE 66, CH-4052 BASEL, SWITZERLAND	JUN	2022	11		Plant Sciences
Yang, Cai-Xia; Yang, Yu-Wei; Mou, Qiao; Chen, Lu; Wang, Chonglong; Du, Zhi-Qiang	Proteomic changes induced by ascorbic acid treatment on porcine immature Sertoli cells	THERIOGENOLOGY	Article	Pig; Ascorbic acid; Immature sertoli cells; Proteomics	PROMOTES	ELSEVIER SCIENCE INC	NEW YORK	STE 800, 230 PARK AVE, NEW YORK, NY 10169 USA	AUG	2022	188	MAY 2022	Reproductive Biology; Veterinary Sciences
Mendes, Reneida Aparecida Godinho; Basso, Marcos Fernando; Amora, Deisy Xavier; Silva, Arinaldo Pereira; Paes-de-Melo, Bruno; Togawa, Roberto Coiti; Albuquerque, Erika Valeria Saliba; Lisei-de-Sa, Maria Eugenia; Macedo, Leonardo Lima Pepino; Lourenco-Tessutti, Isabela Tristan; Grossi-de-Sa, Maria Fatima	In planta RNAi approach targeting three M. incognita effector genes disturbed the process of infection and reduced plant susceptibility	EXPERIMENTAL PARASITOLOGY	Article	Plant-parasitic nematodes; Effector proteins; RNA interference; Nematode management	ESOPHAGEAL GLAND-CELLS; SEQUENCE; EFFECTOR	ACADEMIC PRESS INC ELSEVIER SCIENCE	SAN DIEGO	525 B ST, STE 1900, SAN DIEGO, CA 92101-4495 USA	JUL	2022	238	MAY 2022	Parasitology
Liu, Yanli; Cao, Dan; Ma, Linlong; Jin, Xiaofang	Upregulation of protein N-glycosylation plays crucial roles in the response of Camellia sinensis leaves to fluoride	PLANT PHYSIOLOGY AND BIOCHEMISTRY	Article	Camellia sinensis; N -glycoprotein; Fluoride; N -glycoproteomics	PURPLE ACID-PHOSPHATASE; LINKED GLYCOPROTEOME; MOLECULAR-CLONING; CONCANAVALIN-A; HUMAN EXPOSURE; ARABIDOPSIS; FAMILY; LOCALIZATION; DEGRADATION; PREDICTION	ELSEVIER FRANCE-EDITIONS SCIENTIFIQUES MEDICALES ELSEVIER	ISSY-LES-MOULINEAUX	65 RUE CAMILLE DESMOULINS, CS50083, 92442 ISSY-LES-MOULINEAUX, FRANCE	JUL 15	2022	183	MAY 2022	Plant Sciences
Liu, Youli; Bao, Zhenmin; Lin, Zhihua; Xue, Qinggang	Genome-wide identification and characterization of superoxide dismutases in four oyster species reveals functional differentiation in response to biotic and abiotic stress	BMC GENOMICS	Article	SOD family; Genomic analysis; Oysters; Diversity	OXIDATIVE STRESS; LIFE-SPAN; CU-ZN; PROTEIN; EVOLUTION; CONSEQUENCES; PREDICTION; CLONING; SOD	BMC	LONDON	CAMPUS, 4 CRINAN ST, LONDON N1 9XW, ENGLAND	MAY 18	2022	23		Biotechnology & Applied Microbiology; Genetics & Heredity
Dou, Lingling; Li, Zihan; Wang, Huiqin; Li, HuaiZhu; Xiao, Guanghui; Zhang, Xianliang	The hexokinase Gene Family in Cotton: Genome-Wide Characterization and Bioinformatics Analysis	FRONTIERS IN PLANT SCIENCE	Article	Gossypium hirsutum; hexokinase; sequence analysis; the evolutionary; expression pattern	CELL-WALL INVERTASE; SUCROSE SYNTHASE; SIGNAL-TRANSDUCTION; GOSSYPIUM-HIRSUTUM; SUGAR SENSOR; GLUCOSE; ARABIDOPSIS; EXPRESSION; EVOLUTION; MYOINOSITOL	FRONTIERS MEDIA SA	LAUSANNE	AVENUE DU TRIBUNAL FEDERAL 34, LAUSANNE, CH-1015, SWITZERLAND	MAY 16	2022	13		Plant Sciences
Zahra, Kainat; Shabbir, Maria; Badshah, Yasmin; Trembley, Janeen H.; Badar, Zunaira; Khan, Khushbukhat; Afsar, Tayyaba; Almajwal, Ali; Alruwaili, Nawaf W.; Razak, Suhail	Determining KLF14 tertiary structure and diagnostic significance in brain cancer progression	SCIENTIFIC REPORTS	Article		PROTEIN D52 TPD52; KINASE-C-EPSILON; PKC-EPSILON; CELL-LINES; SUBCELLULAR-LOCALIZATION; TRANSCRIPTION FACTORS; MICRORNA EXPRESSION; DOWN-REGULATION; GLIOMA GROWTH; FACTOR FAMILY	NATURE PORTFOLIO	BERLIN	HEIDELBERGER PLATZ 3, BERLIN, 14197, GERMANY	MAY 16	2022	12		Science & Technology - Other Topics
Shakouka, Mohamad Ayham; Gurjar, Malkhan Singh; Aggarwal, Rashmi; Saharan, Mahender Singh; Gogoi, Robin; Kumar, Naresh Bainsla; Agarwal, Shweta; Kumar, Tej Pratap Jitendra; Bayaa, Bassam; Khatib, Fateh	Genome-Wide Association Mapping of Virulence Genes in Wheat Karnal Bunt Fungus Tilletia indica Using Double Digest Restriction-Site Associated DNA-Genotyping by Sequencing Approach	FRONTIERS IN MICROBIOLOGY	Article	ddRAD-GBS genotyping by sequencing; GWAS-genome wide association study; SNP; association mapping; virulence genes; T; indica; population structure	PUCCINIA-TRITICINA; LEAF RUST; POPULATION-STRUCTURE; PYRENOPHORA-TERES; TRAIT; RESISTANCE; DIVERSITY	FRONTIERS MEDIA SA	LAUSANNE	AVENUE DU TRIBUNAL FEDERAL 34, LAUSANNE, CH-1015, SWITZERLAND	MAY 13	2022	13		Microbiology
Lv, Fangjiao; Xu, Yang; Gabriel, Dean W.; Wang, Xue; Zhang, Ning; Liang, Wenxing	Quantitative Proteomic Analysis Reveals Important Roles of the Acetylation of ER-Resident Molecular Chaperones for Conidiation in Fusarium oxysporum	MOLECULAR & CELLULAR PROTEOMICS	Article		LYSINE-ACETYLATION; SPORULATION; KINASE; ACETYLTRANSFERASE; IDENTIFICATION; METABOLISM; INFECTION; PROTEINS; PATHOGEN; TARGETS	ELSEVIER	AMSTERDAM	RADARWEG 29, 1043 NX AMSTERDAM, NETHERLANDS	MAY	2022	21	MAY 2022	Biochemistry & Molecular Biology
Sun, Huiru; Ren, Min; Zhang, Jianing	Genome-wide identification and expression analysis of fibrillin (FBN) gene family in tomato (Solanum lycopersicum L.)	PEERJ	Article	Tomato; FBN genes family; Expression analysis; Leaf; Fruit	CAROTENOID-ASSOCIATED PROTEIN; LIPID-ASSOCIATED PROTEIN; PLASTID ULTRASTRUCTURE; PLASTOGLOBULES; ACCUMULATION; CHROMOPLASTS; LOCALIZATION; CHLOROPLAST; DROUGHT; STRESS	PEERJ INC	LONDON	341-345 OLD ST, THIRD FLR, LONDON, EC1V 9LL, ENGLAND	MAY 9	2022	10		Science & Technology - Other Topics
Inacio, Moises Morais; Cruz-Leite, Vanessa Rafaela Milhomem; Moreira, Andre Luis Elias; Mattos, Karine; Paccez, Juliano Domiraci; Ruiz, Orville Hernandez; Venturini, James; de Souza Carvalho Melhem, Marcia; Paniago, Anamaria Mello Miranda; de Almeida Soares, Celia Maria; Weber, Simone Schneider; Borges, Clayton Luiz	Challenges in Serologic Diagnostics of Neglected Human Systemic Mycoses: An Overview on Characterization of New Targets	PATHOGENS	Review	systemic mycoses; diagnosis; new targets; in silico approaches; experimental approaches	B-CELL EPITOPES; COMBINED TRANSMEMBRANE TOPOLOGY; INFECTIOUS-DISEASES SOCIETY; LINKED-IMMUNOSORBENT-ASSAY; SIGNAL PEPTIDE PREDICTION; LATERAL FLOW ASSAY; PARACOCCIDIOIDES-BRASILIENSIS; HISTOPLASMA-CAPSULATUM; SPOROTHRIX-SCHENCKII; CRYPTOCOCCAL ANTIGEN	MDPI	BASEL	ST ALBAN-ANLAGE 66, CH-4052 BASEL, SWITZERLAND	MAY	2022	11		Microbiology
Wu, Xiao-Tong; Xiong, Zhu-Pei; Chen, Kun-Xiang; Zhao, Guo-Rong; Feng, Ke-Ru; Li, Xiu-Hua; Li, Xi-Ran; Tian, Zhao; Huo, Fu-Lin; Wang, Meng-Xing; Song, Weining	Genome-Wide Identification and Transcriptional Expression Profiles of PP2C in the Barley (Hordeum vulgare L.) Pan-Genome	GENES	Article	PP2C gene family; barley pan-genome; positive selection; expression profiles	FLOWERING TIME; GENES; DOMESTICATION; STRINGTIE; DATABASE; HISAT; LOCI; WILD	MDPI	BASEL	ST ALBAN-ANLAGE 66, CH-4052 BASEL, SWITZERLAND	MAY	2022	13		Genetics & Heredity
Lan, Wei; Zheng, Shuai; Yang, Ping; Qiu, Yuhao; Xu, Yun; Miao, Ying	Establishment of a Landscape of UPL5-Ubiquitinated on Multiple Subcellular Components of Leaf Senescence Cell in Arabidopsis	INTERNATIONAL JOURNAL OF MOLECULAR SCIENCES	Article	integrative analysis; UPL5; subcellular localization; ubiquitination; leaf senescence	PROTEIN; DEGRADATION; REGULATOR; PHOSPHORYLATION; LOCALIZATION	MDPI	BASEL	ST ALBAN-ANLAGE 66, CH-4052 BASEL, SWITZERLAND	MAY	2022	23		Biochemistry & Molecular Biology; Chemistry
Sathasivam, Ramaraj; Kim, Nam Su; Choi, Minsol; Kwon, Haejin; Bao Van Nguyen; Kim, Jae Kwang; Jeong, Dae Hui; Park, Eung Jun; Park, Hong Woo; Park, Sang Un	Identification, In Silico Characterization, and Differential Expression Profiles of Carotenoid, Xanthophyll, Apocarotenoid Biosynthetic Pathways Genes, and Analysis of Carotenoid and Xanthophyll Accumulation in Heracleum moellendorffii Hance	INTERNATIONAL JOURNAL OF MOLECULAR SCIENCES	Article	Heracleum moellendorffii Hance; carotenoid pathway genes; xanthophyll pathway genes; apocarotenoid pathway genes; gene expression; carotenoid; xanthophyll	PREDICTING SUBCELLULAR-LOCALIZATION; BETA-CYCLASE GENE; FUNCTIONAL-CHARACTERIZATION; MOLECULAR CHARACTERIZATION; PHYLOGENETIC ANALYSIS; PHYTOENE SYNTHASE; DUNALIELLA-SALINA; CLONING; DESATURASE; SEQUENCE	MDPI	BASEL	ST ALBAN-ANLAGE 66, CH-4052 BASEL, SWITZERLAND	MAY	2022	23		Biochemistry & Molecular Biology; Chemistry
Cui, Zhifu; Ning, Zifan; Deng, Xun; Du, Xiaxia; Amevor, Felix Kwame; Liu, Lingbin; Kang, Xincheng; Tian, Yaofu; Wang, Yan; Li, Diyan; Zhao, Xiaoling	Integrated Proteomic and Metabolomic Analyses of Chicken Ovary Revealed the Crucial Role of Lipoprotein Lipase on Lipid Metabolism and Steroidogenesis During Sexual Maturity	FRONTIERS IN PHYSIOLOGY	Article	chicken; ovary; sexual maturity; proteome; metabolome; lipid metabolism; steroidogenesis	FOLLICLE DEVELOPMENT; HORMONE-RECEPTORS; GENE-EXPRESSION; ESTROGEN; OOCYTES; GROWTH; BIOSYNTHESIS; REPRODUCTION; REGULATORS; MATURATION	FRONTIERS MEDIA SA	LAUSANNE	AVENUE DU TRIBUNAL FEDERAL 34, LAUSANNE, CH-1015, SWITZERLAND	APR 29	2022	13		Physiology
Ge, Mengqing; Zhong, Rong; Sadeghnezhad, Ehsan; Hakeem, Abdul; Xiao, Xin; Wang, Peipei; Fang, Jinggui	Genome-wide identification and expression analysis of magnesium transporter gene family in grape (Vitis vinifera)	BMC PLANT BIOLOGY	Article	MGTs; Grapes; Phylogenetic analysis; Gene expression	SALMONELLA-TYPHIMURIUM; CHLOROPLAST ENVELOPE; ARABIDOPSIS; ALUMINUM; MG2+; POLLEN; OVEREXPRESSION; DEFICIENCY; TOLERANCE; EVOLUTION	BMC	LONDON	CAMPUS, 4 CRINAN ST, LONDON N1 9XW, ENGLAND	APR 28	2022	22		Plant Sciences
Xu, Jiahao; Xu, Hongliang; Zhao, Hongguang; Liu, Hui; Xu, Ling; Liang, Zongsuo	Genome-wide investigation of bHLH genes and expression analysis under salt and hormonal treatments in Andrographis paniculata	INDUSTRIAL CROPS AND PRODUCTS	Article	Andrographis paniculata; Abiotic stress; Basic helix-loop-helix; Evolution; Expression profile	TRANSCRIPTION FACTOR FAMILY; HELIX; ARABIDOPSIS; LOCALIZATION; PROTEINS; DATABASE; PLANTS; MYC2	ELSEVIER	AMSTERDAM	RADARWEG 29, 1043 NX AMSTERDAM, NETHERLANDS	SEP 1	2022	183	APR 2022	Agriculture
Lim, Chae Woo; Bae, Yeongil; Lee, Sung Chul	Differential role of Capsicum annuum FANTASTIC FOUR-like gene CaFAF1 on drought and salt stress responses	ENVIRONMENTAL AND EXPERIMENTAL BOTANY	Article	Drought; FANTASTIC FOUR-like; Pepper; Salt stress; Stress tolerance	ABSCISIC-ACID; SIGNAL-TRANSDUCTION; PROVIDES INSIGHTS; REGULATES ABA; 2C; ARABIDOPSIS; TOLERANCE; CAADIP1; GROWTH; ABI1	PERGAMON-ELSEVIER SCIENCE LTD	OXFORD	THE BOULEVARD, LANGFORD LANE, KIDLINGTON, OXFORD OX5 1GB, ENGLAND	JUL	2022	199	APR 2022	Plant Sciences; Environmental Sciences & Ecology
Ahmad, Bilal; Zhang, Songlin; Yao, Jin; Chai, Shengyue; Yadav, Vivek; Athar, Habib-ur-Rehman; Rahman, Mati Ur; Wang, Li; Wang, Xiping	Ectopic expression of VvFUS3, B3-domain transcription factor, in tomato influences seed development via affecting endoreduplication and hormones	HORTICULTURAL PLANT JOURNAL	Article	Vitis vinifera L; ABI3; B3 transcription factor; Seed number; Endoreduplication; Hormone	GENE-EXPRESSION; REGULATORY NETWORKS; KEY REGULATOR; CELL-SIZE; FUSCA3; ARABIDOPSIS; MATURATION; FRUIT; LEAFY-COTYLEDON1; IDENTIFICATION	KEAI PUBLISHING LTD	BEIJING	16 DONGHUANGCHENGGEN NORTH ST, BEIJING, DONGCHENG DISTRICT 100717, PEOPLES R CHINA	MAY	2022	8	APR 2022	Plant Sciences; Agriculture
Zheng, Lamei; Wu, Wuyun; Chen, Qingyu; Zhang, Genfa; Gao, Fei; Zhou, Yijun	Integrated transcriptomics, proteomics, and metabolomics identified biological processes and metabolic pathways involved in heat stress response in jojoba	INDUSTRIAL CROPS AND PRODUCTS	Article	Proteomics; Transcriptomics; Metabolomics; Heat stress; Jojoba	CHINENSIS LINK SCHNEIDER; SIMMONDSIA-CHINENSIS; SHOCK PROTEINS; LIPID-PEROXIDATION; DROUGHT TOLERANCE; PLASMA-MEMBRANE; FATTY-ACID; PLANT; EXPRESSION; NETWORK	ELSEVIER	AMSTERDAM	RADARWEG 29, 1043 NX AMSTERDAM, NETHERLANDS	SEP 1	2022	183	APR 2022	Agriculture
He, Yue; Han, Su-Bin; Liu, Yang; Zhang, Jing-Jing; Wu, Yu-Mei	Role of APOA1 in the resistance to platinum-based chemotherapy in squamous cervical cancer	BMC CANCER	Article	Cervical cancer; Chemotherapy resistance; Apolipoprotein A1; Platinum; Proteomics	BIOMARKERS; PROLIFERATION; PROTEOMICS; CARCINOMA	BMC	LONDON	CAMPUS, 4 CRINAN ST, LONDON N1 9XW, ENGLAND	APR 14	2022	22		Oncology
Wei, Yiling; He, Andong; Huang, Zhengrui; Liu, Jia; Li, Ruiman	Placental and plasma early predictive biomarkers for gestational diabetes mellitus	PROTEOMICS CLINICAL APPLICATIONS	Article	biomarker; CD109; CD248; gestational diabetes mellitus; proteomics	PROTEOME DATABASE; ASSOCIATION; WOMEN; CD109; IDENTIFICATION; SECRETION; PREGNANCY; RESOURCE; MARKER	WILEY-V C H VERLAG GMBH	WEINHEIM	POSTFACH 101161, 69451 WEINHEIM, GERMANY	JUL	2022	16	APR 2022	Biochemistry & Molecular Biology
Ahmad, Fawad; Latif, Muhammad Faizan; Luo, Ying; Huang, Ying	Basis for using thioredoxin as an electron donor by Schizosaccharomyces pombe Gpx1 and Tpx1	AMB EXPRESS	Article	Schizosaccharomyces pombe; Reactive oxygen species (ROS); GSH peroxidase; Trx peroxidase	ATYPICAL 2-CYS PEROXIREDOXIN; GLUTATHIONE-PEROXIDASE; TRANSCRIPTIONAL RESPONSE; SACCHAROMYCES-CEREVISIAE; THIOL PEROXIDASE; FISSION YEAST; REDUCTION; GROWTH; ACID; PAP1	SPRINGER	NEW YORK	ONE NEW YORK PLAZA, SUITE 4600, NEW YORK, NY, UNITED STATES	APR 11	2022	12		Biotechnology & Applied Microbiology
Tichkule, Swapnil; Caccio, Simone M.; Robinson, Guy; Chalmers, Rachel M.; Mueller, Ivo; Emery-Corbin, Samantha J.; Eibach, Daniel; Tyler, Kevin M.; van Oosterhout, Cock; Jex, Aaron R.	Global Population Genomics of Two Subspecies of Cryptosporidium hominis during 500 Years of Evolution	MOLECULAR BIOLOGY AND EVOLUTION	Article	Cryptosporidium hominis; speciation; whole genome sequencing; comparative genomics; population structure; population genetics; recombination; gene flow; secondary contact; evolution	MUCIN-LIKE GLYCOPROTEINS; RAPID DETECTION; PARVUM; INFECTION; SEQUENCE; RECOMBINATION; OUTBREAK; CHILDREN; TRANSMISSION; INFERENCE	OXFORD UNIV PRESS	OXFORD	GREAT CLARENDON ST, OXFORD OX2 6DP, ENGLAND	APR 10	2022	39		Biochemistry & Molecular Biology; Evolutionary Biology; Genetics & Heredity
Wang, Zuo-Qian; Meng, Fan-Zhu; Yin, Liang-Fen; Yin, Wei-Xiao; Lv, Liang; Yang, Xiao-Lin; Chang, Xiang-Qian; Zhang, Shu; Luo, Chao-Xi	Transcriptomic Analysis of Resistant and Wild-Type Isolates Revealed Fludioxonil as a Candidate for Controlling the Emerging Isoprothiolane Resistant Populations of Magnaporthe oryzae	FRONTIERS IN MICROBIOLOGY	Article	isoprothiolane; Zn(2)Cys(6) transcription factor; fludioxonil; resistance management; Hog1 MAPK pathway	RICE BLAST; FUNCTIONAL DISSECTION; MULTIDRUG-RESISTANCE; DRUG-RESISTANCE; GENE-EXPRESSION; FUNGICIDE; IDENTIFICATION; TRANSPORTER; FUNGUS; DMI	FRONTIERS MEDIA SA	LAUSANNE	AVENUE DU TRIBUNAL FEDERAL 34, LAUSANNE, CH-1015, SWITZERLAND	APR 8	2022	13		Microbiology
Kang, Seogchan; Kim, Ki-Tae; Choi, Jaeyoung; Kim, Hyun; Cheong, Kyeongchae; Bandara, Ananda; Lee, Yong-Hwan	Genomics and Informatics, Conjoined Tools Vital for Understanding and Protecting Plant Health	PHYTOPATHOLOGY	Article	bioinformatics; effectors; functional genomics; history; microbiome; sequencing	GENE FAMILY; PAN-GENOME; DATABASE; MICROBIOME; PREDICTION; PATHOGEN; PROTEINS; DIVERSITY; EVOLUTION; RESOURCE	AMER PHYTOPATHOLOGICAL SOC	ST PAUL	3340 PILOT KNOB ROAD, ST PAUL, MN 55121 USA	MAY	2022	112	APR 2022	Plant Sciences
Kondratyeva, Sabina A.; Voronina, Taisiya A.; Nesmelov, Alexander A.; Miyata, Yugo; Tokumoto, Shoko; Cornette, Richard; Vorontsova, Maria V.; Kikawada, Takahiro; Gusev, Oleg A.; Shagimardanova, Elena, I	Intracellular Localization and Gene Expression Analysis Provides New Insights on LEA Proteins' Diversity in Anhydrobiotic Cell Line	BIOLOGY-BASEL	Article	Polypedilum vanderplanki; anhydrobiosis; late embryogenesis abundant proteins; gene expression; subcellular localization; desiccation tolerance	POLYPEDILUM-VANDERPLANKI; WATER-STRESS; MIDGE; TOLERANCE; ALIGNMENT	MDPI	BASEL	ST ALBAN-ANLAGE 66, CH-4052 BASEL, SWITZERLAND	APR	2022	11		Life Sciences & Biomedicine - Other Topics
Yang, Jingjing; Zhao, Xuyao; Chen, Yan; Li, Gaojie; Li, Xiaozhe; Xia, Manli; Sun, Zuoliang; Chen, Yimeng; Li, Yixian; Yao, Lunguang; Hou, Hongwei	Identification, Structural, and Expression Analyses of SPX Genes in Giant Duckweed (Spirodela polyrhiza) Reveals Its Role in Response to Low Phosphorus and Nitrogen Stresses	CELLS	Article	SPX; Spirodela polyrhiza; phosphorus stress; nitrogen stress; gene structure; gene expression profiling	PHOSPHATE HOMEOSTASIS; STARVATION RESPONSES; TRANSCRIPTION FACTOR; PROTEIN; DOMAIN; PLANT; LOCALIZATION; DEFICIENCY; EFFICIENCY; TOLERANCE	MDPI	BASEL	ST ALBAN-ANLAGE 66, CH-4052 BASEL, SWITZERLAND	APR	2022	11		Cell Biology
Sharma, Himanshu; Sharma, Alok; Rajput, Ruchika; Sidhu, Sukhjeet; Dhillon, Harpal; Verma, Praveen Chandra; Pandey, Ashutosh; Upadhyay, Santosh Kumar	Molecular Characterization, Evolutionary Analysis, and Expression Profiling of BOR Genes in Important Cereals	PLANTS-BASEL	Article	BOR; boron; T. aestivum; stress; qRT-PCR	MULTIPLE SEQUENCE ALIGNMENT; FUNCTIONAL-CHARACTERIZATION; RHAMNOGALACTURONAN-II; FEATURE VISUALIZATION; TRANSPORT MECHANISMS; PROTEIN; IDENTIFICATION; ROLES; LOCALIZATION; GENOMES	MDPI	BASEL	ST ALBAN-ANLAGE 66, CH-4052 BASEL, SWITZERLAND	APR	2022	11		Plant Sciences
Pantelic, Ana; Stevanovic, Strahinja; Komic, Sonja Milic; Kilibarda, Natasa; Vidovic, Marija	In Silico Characterisation of the Late Embryogenesis Abundant (LEA) Protein Families and Their Role in Desiccation Tolerance in Ramonda serbica Panc	INTERNATIONAL JOURNAL OF MOLECULAR SCIENCES	Article	3D protein structure modelling; de novo transcriptome assembly; differentially expressed gene analysis; drought; intrinsically disordered proteins; liquid-liquid phase separation; resurrection plants; secondary structure prediction	SECONDARY STRUCTURE PREDICTION; LIQUID PHASE-SEPARATION; DEHYDRATION TOLERANCE; MOLECULAR RESPONSES; BOEA-HYGROMETRICA; CITRUS DEHYDRIN; STRESS-PROTEINS; WEB SERVER; BINDING; DATABASE	MDPI	BASEL	ST ALBAN-ANLAGE 66, CH-4052 BASEL, SWITZERLAND	APR	2022	23		Biochemistry & Molecular Biology; Chemistry
Kashif, Mohd; Asalam, Mohd; Al Shehri, Saad S.; Kumar, Bhupendra; Singh, Neha; Akhtar, Md Sohail	Recombinant expression and biophysical characterization of Mrt4 protein that involved in mRNA turnover and ribosome assembly from Saccharomyces cerevisiae	BIOENGINEERED	Article	mRNA turnover; ribosome assembly; cloning; expression; immunoblotting; recombinant proteins fluorescence	DOMAIN; BIOGENESIS; MUTATIONS; GENES; YVH1; P0	TAYLOR & FRANCIS INC	PHILADELPHIA	530 WALNUT STREET, STE 850, PHILADELPHIA, PA 19106 USA	APR 1	2022	13		Biotechnology & Applied Microbiology
Wang, Ya-Jie; Zhen, Xing-Hou; Zhou, Yang-Jiao; Wang, Yun-Lin; Hou, Jing-Yi; Wang, Xin; Li, Rui-Mei; Liu, Jiao; Hu, Xin-Wen; Geng, Meng-Ting; Yao, Yuan; Guo, Jian-Chun	MeNINV1: An Alkaline/Neutral Invertase Gene of Manihot esculenta, Enhanced Sucrose Catabolism and Promoted Plant Vegetative Growth in Transgenic Arabidopsis	PLANTS-BASEL	Article	cassava; alkaline/neutral invertase; MeNINV1; Arabidopsis thaliana; sucrose metabolism; vegetative growth	CYTOSOLIC INVERTASE; NEUTRAL INVERTASE; CELL-DEVELOPMENT; METABOLISM; EXPRESSION; CASSAVA; RICE; IDENTIFICATION; PURIFICATION; EVOLUTION	MDPI	BASEL	ST ALBAN-ANLAGE 66, CH-4052 BASEL, SWITZERLAND	APR	2022	11		Plant Sciences
Yin, Chun-Mei; Li, Jun-Jiao; Wang, Dan; Zhang, Dan-Dan; Song, Jian; Kong, Zhi-Qiang; Wang, Bao-Li; Hu, Xiao-Ping; Klosterman, Steven J.; Subbarao, Krishna, V; Chen, Jie-Yin; Dai, Xiao-Feng	A secreted ribonuclease effector from Verticillium dahliae localizes in the plant nucleus to modulate host immunity	MOLECULAR PLANT PATHOLOGY	Article	host immunity; secreted ribonuclease; VdRTX1; Verticillium dahliae	FUNCTIONAL-ANALYSIS; MOLECULAR CHARACTERIZATION; WILT FUNGUS; CELL-DEATH; PROTEIN; RESISTANCE; PATTERN; ACTIVATION; DISSECTION; VIRULENCE	WILEY	HOBOKEN	111 RIVER ST, HOBOKEN 07030-5774, NJ USA	AUG	2022	23	APR 2022	Plant Sciences
Wang, Guang; Peng, Miaomiao; Wang, Yanjing; Chen, Zhuosheng; Zhu, Shijiang	Preharvest Hydrogen Peroxide Treatment Delays Leaf Senescence of Chinese Flowering Cabbage During Storage by Reducing Water Loss and Activating Antioxidant Defense System	FRONTIERS IN PLANT SCIENCE	Article	antioxidant defense system; Chinese flowering cabbage; hydrogen peroxide; leaf senescence; water loss	DARK-INDUCED SENESCENCE; CHLOROPHYLL DEGRADATION; ACID; SUPERCOMPLEX; ETHYLENE; FRUIT; GENE	FRONTIERS MEDIA SA	LAUSANNE	AVENUE DU TRIBUNAL FEDERAL 34, LAUSANNE, CH-1015, SWITZERLAND	MAR 31	2022	13		Plant Sciences
Xiao, Yening; Ma, Jiamei; Guo, Chunliu; Liu, Danni; Pan, Jing; Huang, Xiaoxi	Cyclin B2 overexpression promotes tumour growth by regulating jagged 1 in hepatocellular carcinoma	AGING-US	Article	hepatocellular carcinoma; CCNB2; JAG1; proliferation; migration	GASTRIC-CANCER; CELL-CYCLE; LOCALIZATION; EXPRESSION; PATHWAY; CCNB2	IMPACT JOURNALS LLC	ORCHARD PARK	6666 E QUAKER ST, STE 1, ORCHARD PARK, NY 14127 USA	MAR 31	2022	14		Cell Biology; Geriatrics & Gerontology
Tian, Xiaona; Niu, Xiaocui; Chang, Ziru; Zhang, Xiujuan; Wang, Ruigang; Yang, Qi; Li, Guojing	DUF1005 Family Identification, Evolution Analysis in Plants, and Primary Root Elongation Regulation of CiDUF1005 From Caragana intermedia	FRONTIERS IN GENETICS	Article	DUF1005; family identification; phylogenetic analysis; primary root; Caragana intermedia	UNKNOWN FUNCTION; ABIOTIC STRESS; IQ-TREE; GENE; PROTEIN; EXPRESSION; ACID; ACCUMULATION; RESISTANCE; RESPONSES	FRONTIERS MEDIA SA	LAUSANNE	AVENUE DU TRIBUNAL FEDERAL 34, LAUSANNE, CH-1015, SWITZERLAND	MAR 29	2022	13		Genetics & Heredity
Fang, Hui; Zhong, Cheng; Tang, Chunyan	Predicting protein-protein interactions between banana and Fusarium oxysporum f. sp. cubense race 4 integrating sequence and domain homologous alignment and neural network verification	PROTEOME SCIENCE	Article	Protein-protein interactions; Banana; Fusarium oxysporum f; sp; cubense race 4; Sequence alignment; Prediction	AUTO COVARIANCE; WILT; DATABASE; ACID	BMC	LONDON	CAMPUS, 4 CRINAN ST, LONDON N1 9XW, ENGLAND	MAR 29	2022	20		Biochemistry & Molecular Biology
Liu, Defei; Xu, Zixiang; Li, Jingen; Liu, Qian; Yuan, Qianqian; Guo, Yanmei; Ma, Hongwu; Tian, Chaoguang	Reconstruction and analysis of genome-scale metabolic model for thermophilic fungus Myceliophthora thermophila	BIOTECHNOLOGY AND BIOENGINEERING	Article	genome-scale metabolic model; Myceliophthora thermophila; thermophilic fungi; transcriptomics	FATTY-ACID-COMPOSITION; ASPERGILLUS-NIGER; LIPIDS; BIOLOGY; CARBON	WILEY	HOBOKEN	111 RIVER ST, HOBOKEN 07030-5774, NJ USA	JUL	2022	119	MAR 2022	Biotechnology & Applied Microbiology
Lai, Dili; Yan, Jun; He, Ailing; Xue, Guoxing; Yang, Hao; Feng, Liang; Wei, Xiaobao; Li, Long; Xiang, Dabing; Ruan, Jingjun; Fan, Yu; Cheng, Jianping	Genome-wide identification, phylogenetic and expression pattern analysis of MADS-box family genes in foxtail millet (Setaria italica)	SCIENTIFIC REPORTS	Article		FUNCTIONAL DIVERSITY; NEGATIVE REGULATORS; CENTRAL CELL; PROTEIN; ARABIDOPSIS; EVOLUTION; SEQUENCE; AGL15; FRUITFULL; INTRONS	NATURE PORTFOLIO	BERLIN	HEIDELBERGER PLATZ 3, BERLIN, 14197, GERMANY	MAR 23	2022	12		Science & Technology - Other Topics
Gao, Tian; Mo, Zhaolan; Tang, Lei; Yu, Xinzi; Du, Guoying; Mao, Yunxiang	Heat Shock Protein 20 Gene Superfamilies in Red Algae: Evolutionary and Functional Diversities	FRONTIERS IN PLANT SCIENCE	Article	heat shock protein 20; red algae; phylogenetic analysis; expression profile; abiotic and biotic stresses; growth and development	ACTING REGULATORY ELEMENTS; ALPHA-CRYSTALLIN; CYANIDIOSCHYZON-MEROLAE; LOCALIZATION PREDICTION; MOLECULAR CHAPERONES; EXPRESSION PROFILES; WEB SERVER; GENOME; SEQUENCE; FAMILY	FRONTIERS MEDIA SA	LAUSANNE	AVENUE DU TRIBUNAL FEDERAL 34, LAUSANNE, CH-1015, SWITZERLAND	MAR 16	2022	13		Plant Sciences
Rui Peng-huan; Wang Zhan-qi; Shan Wen-shu; Xia Wei-wei; Zhou Xiu-hong; Yang Lian-lian; Jiang Lei; Jiang Tong	P1 of strawberry vein banding virus, a multilocalized protein, functions as a movement protein and interacts with the coat protein	JOURNAL OF INTEGRATIVE AGRICULTURE	Article	strawberry vein banding virus; P1 protein; movement protein; coat protein; virus movement	CAULIFLOWER MOSAIC-VIRUS; TO-CELL MOVEMENT; VIRAL MOVEMENT; SUBCELLULAR-LOCALIZATION; RNA; IDENTIFICATION; DNA; TRAFFICKING; TRANSPORT; CYTOSKELETON	ELSEVIER SCI LTD	OXFORD	THE BOULEVARD, LANGFORD LANE, KIDLINGTON, OXFORD OX5 1GB, OXON, ENGLAND	APR	2022	21	MAR 2022	Agriculture
Huang Xin; Chi Yuan-kai; Birhan, Addisie Abate; Zhao Wei; Qi Ren-de; Peng De-liang	The new effector AbSCP1 of foliar nematode (Aphelenchoides besseyi) is required for parasitism rice	JOURNAL OF INTEGRATIVE AGRICULTURE	Article	Aphelenchoides besseyi; serine carboxypeptidases; effector; nematode; pathogenicity	PROTEASES	ELSEVIER SCI LTD	OXFORD	THE BOULEVARD, LANGFORD LANE, KIDLINGTON, OXFORD OX5 1GB, OXON, ENGLAND	APR	2022	21	MAR 2022	Agriculture
Cheng, Xinran; Gao, Chang; Liu, Xue; Xu, Dongmei; Pan, Xu; Gao, Wei; Yan, Shengnan; Yao, Hui; Cao, Jiajia; Min, Xiaoyu; Lu, Jie; Chang, Cheng; Zhang, Haiping; Ma, Chuanxi	Characterization of the wheat VQ protein family and expression of candidate genes associated with seed dormancy and germination	BMC PLANT BIOLOGY	Article	Wheat; VQ Protein Family; Evolutionary Analysis	GENOME-WIDE IDENTIFICATION; MOTIF-CONTAINING PROTEINS; DNA-BINDING PROTEINS; RICE WRKY GENE; TRANSCRIPTION FACTOR; COMPREHENSIVE ANALYSIS; ARABIDOPSIS; MICROARRAY; SEQUENCE; PATHOGEN	BMC	LONDON	CAMPUS, 4 CRINAN ST, LONDON N1 9XW, ENGLAND	MAR 15	2022	22		Plant Sciences
Wei, Jia; Tiika, Richard John; Ma, YanJun; Yang, HongShan; Cui, GuangXin; Tian, FuPing; Zhang, YongTao; Duan, HuiRong; Ma, Rui	Transcriptome-wide identification and analysis of the KT/HAK/KUP family in black goji under NaCl stress	AGRONOMY JOURNAL	Article		AFFINITY K+ UPTAKE; POTASSIUM TRANSPORTERS; SALT STRESS; GENE FAMILY; MOLECULAR-MECHANISMS; CATION TRANSPORTER; GENOME-WIDE; EXPRESSION; ARABIDOPSIS; HOMEOSTASIS	WILEY	HOBOKEN	111 RIVER ST, HOBOKEN 07030-5774, NJ USA	JUL	2022	114	MAR 2022	Agriculture
Xu, Xingye; Hu, Xiangqi; Dong, Jie; Xue, Ying; Liu, Tao; Jin, Qi	Proteome-Wide Identification and Functional Analysis of Lysine Crotonylation in Trichophyton rubrum Conidial and Mycelial Stages	FRONTIERS IN GENETICS	Article	post-translational modification; crotonylation; proteome; fungus; Trichophyton rubrum	POSTTRANSLATIONAL MODIFICATIONS; HISTONE ACETYLATION; H3K56 ACETYLATION; GENE-EXPRESSION; REVEALS; TRANSCRIPTION; DERMATOPHYTES; INVOLVEMENT; CHROMATIN; PROTEINS	FRONTIERS MEDIA SA	LAUSANNE	AVENUE DU TRIBUNAL FEDERAL 34, LAUSANNE, CH-1015, SWITZERLAND	MAR 10	2022	13		Genetics & Heredity
Xu, Zihan; Li, Fangle; Li, Meng; He, Yuanhao; Chen, Yue; Hu, Fengrong	Functional analysis of ARF1 from Cymbidium goeringii in IAA response during leaf development	PEERJ	Article	ARF; Cymbidium goeringii; Auxin; Leaf development; Arabidopsis	AUXIN; PROTEIN; GENE; TRANSCRIPTION; EXPRESSION; AUX/IAA; FAMILY	PEERJ INC	LONDON	341-345 OLD ST, THIRD FLR, LONDON, EC1V 9LL, ENGLAND	MAR 10	2022	10		Science & Technology - Other Topics
Zhao, Bingru; Wu, Cuiling; Sammad, Abdul; Ma, Zhen; Suo, Langda; Wu, Yujiang; Fu, Xuefeng	The fiber diameter traits of Tibetan cashmere goats are governed by the inherent differences in stress, hypoxic, and metabolic adaptations: an integrative study of proteome and transcriptome	BMC GENOMICS	Article	Adaptation; Cashmere; Hypoxia; Proteomic; Tibetan cashmere goat; Transcriptomic	HAIR CYCLE; HALF-LIFE; EXPRESSION; DATABASE; PROLIFERATION; PROTEINS; GENOME; GROWTH; GENES	BMC	LONDON	CAMPUS, 4 CRINAN ST, LONDON N1 9XW, ENGLAND	MAR 7	2022	23		Biotechnology & Applied Microbiology; Genetics & Heredity
Xiao, Yafang; Li, Mengdi; Wang, Jianbo	The impacts of allopolyploidization on Methyl-CpG-Binding Domain (MBD) gene family in Brassica napus	BMC PLANT BIOLOGY	Article	MBD gene family; Allopolyploidization; Brassica napus; Expression pattern; Gene structure	ACTIVE DNA DEMETHYLATION; POLYPLOID PLANT; PROTEIN MBD7; GENOME; DATABASE; EXPRESSION; EVOLUTION; DIVERGENCE; ELEMENTS; ORIGIN	BMC	LONDON	CAMPUS, 4 CRINAN ST, LONDON N1 9XW, ENGLAND	MAR 7	2022	22		Plant Sciences
Wang, Daru; Wang, Xun; Zhang, Chunling; Yang, Kuo; Wang, Xinjie; Cui, Jianying; Liu, Dandan; You, Chunxiang	Genome-wide Identification, Expression, and Functional Analysis of MdMSI Genes in Apples (Malus domestica Borkh.)	FRONTIERS IN GENETICS	Article	apple; MSI; expression pattern; salt stress; phylogenetic tree	FLOWERING TIME; TRANSCRIPTION FACTOR; DROUGHT TOLERANCE; ARABIDOPSIS MSI1; STRESS-RESPONSE; PROTEIN; CHROMATIN; HOMOLOG; COMPLEX; PLANTS	FRONTIERS MEDIA SA	LAUSANNE	AVENUE DU TRIBUNAL FEDERAL 34, LAUSANNE, CH-1015, SWITZERLAND	MAR 3	2022	13		Genetics & Heredity
Mena, Eilyn; Garaycochea, Silvia; Stewart, Silvina; Montesano, Marcos; De Leon, Ines Ponce	Comparative genomics of plant pathogenic Diaporthe species and transcriptomics of Diaporthe caulivora during host infection reveal insights into pathogenic strategies of the genus	BMC GENOMICS	Article	Diaporthe pathogens; Soybean; Genomes; RNAseq; Pathogenicity factors; Secretome; Effectors	SOYBEAN STEM CANKER; SUNFLOWER HELIANTHUS-ANNUUS; PHASEOLORUM-VAR.-CAULIVORA; SEQUENCE; ANNOTATION; ENZYME; MODEL; PREDICTION; RESOURCE; DISEASE	BMC	LONDON	CAMPUS, 4 CRINAN ST, LONDON N1 9XW, ENGLAND	MAR 3	2022	23		Biotechnology & Applied Microbiology; Genetics & Heredity
Wu, Yanfei; Xie, Lihong; Jiang, Yueming; Li, Taotao	Prediction of effector proteins and their implications in pathogenicity of phytopathogenic filamentous fungi: A review	INTERNATIONAL JOURNAL OF BIOLOGICAL MACROMOLECULES	Review	Effector proteins; Fungi; Plant-fungi interaction; Virulence; Plant disease	SMALL SECRETED PROTEIN; E3 UBIQUITIN LIGASE; MAGNAPORTHE-ORYZAE; ZYMOSEPTORIA-TRITICI; CO-IMMUNOPRECIPITATION; FUSARIUM-GRAMINEARUM; NUCLEAR-LOCALIZATION; FUNCTIONAL GENOMICS; CANDIDATE EFFECTOR; TRIGGERED IMMUNITY	ELSEVIER	AMSTERDAM	RADARWEG 29, 1043 NX AMSTERDAM, NETHERLANDS	MAY 1	2022	206	MAR 2022	Biochemistry & Molecular Biology; Chemistry; Polymer Science
Rathour, Meenakshi; Shumayla; Alok, Anshu; Upadhyay, Santosh Kumar	Investigation of Roles of TaTALE Genes during Development and Stress Response in Bread Wheat	PLANTS-BASEL	Article	abiotic stress; bread wheat; expression; functional divergence; TaTALE	MULTIPLE SEQUENCE ALIGNMENT; MAIZE HOMEOBOX GENE; SOMATIC EMBRYOGENESIS; TRANSCRIPTION FACTORS; CELL-CULTURES; KNOX GENES; EXPRESSION; PROTEIN; CALCIUM; FAMILY	MDPI	BASEL	ST ALBAN-ANLAGE 66, CH-4052 BASEL, SWITZERLAND	MAR	2022	11		Plant Sciences
Zhou, Guoqiang; Zhang, Haokun; Lin, Anning; Wu, Zhen; Li, Ting; Zhang, Xumin; Chen, Hongyan; Lu, Daru	Multi-Omics Analysis in beta-Thalassemia Using an HBB Gene-Knockout Human Erythroid Progenitor Cell Model	INTERNATIONAL JOURNAL OF MOLECULAR SCIENCES	Article	omics study; HBB; HBG1; 2; HIF1 pathway; stress erythropoiesis	FETAL-HEMOGLOBIN LEVELS; RNA-SEQ; ERYTHROPOIESIS; STRESS; HOMEOSTASIS; EXPRESSION	MDPI	BASEL	ST ALBAN-ANLAGE 66, CH-4052 BASEL, SWITZERLAND	MAR	2022	23		Biochemistry & Molecular Biology; Chemistry
Chen, Lei; Jameson, Geoffrey B.; Guo, Yichu; Song, Jiancheng; Jameson, Paula E.	The LONELY GUY gene family: from mosses to wheat, the key to the formation of active cytokinins in plants	PLANT BIOTECHNOLOGY JOURNAL	Review	LONELY GUY; LOG; cytokinin riboside; 5 '-monophosphate phosphoribohydrolase; cytokinin; cis-regulatory elements; wheat; yield	YIELD-RELATED TRAITS; CELL-DIVISION; SUBCELLULAR-LOCALIZATION; TRANSCRIPTION FACTOR; DROUGHT RESPONSE; POSITIONAL CUE; OSMOTIC-STRESS; ABSCISIC-ACID; ARABIDOPSIS; METABOLISM	WILEY	HOBOKEN	111 RIVER ST, HOBOKEN 07030-5774, NJ USA	APR	2022	20	MAR 2022	Biotechnology & Applied Microbiology; Plant Sciences
Suo, Juanfang; Zhang, Shuang; Xu, Caifeng; Chang, Ruhui; Xu, Xiuyue; Liu, Guanjun; Yang, Chuanping; Xu, Zhiru; Qu, Chunpu	Identification and expression analysis of the PtGATL genes under different nitrogen and carbon dioxide treatments in Populus trichocarpa	3 BIOTECH	Article	Bioinformatics analysis; Expression pattern; Galacturonosyltransferase-like; Poplar	CRYSTAL-STRUCTURE; WOOD FORMATION; POPLAR; FERTILIZATION; CELLULOSE; COMPLEX; FAMILY	SPRINGER HEIDELBERG	HEIDELBERG	TIERGARTENSTRASSE 17, D-69121 HEIDELBERG, GERMANY	MAR	2022	12		Biotechnology & Applied Microbiology
Yang, Yan Hui; Yang, Mu Rong; Zhu, Jian Yu; Dong, Ke Wei; Yi, Yan Jie; Li, Rui Fang; Zeng, Lei; Zhang, Chang Fu	Functional characterization of tyrosine decarboxylase genes that contribute to acteoside biosynthesis in Rehmannia glutinosa	PLANTA	Article	Rehmannia glutinosa; Acteoside biosynthesis; Tyrosine decarboxylase; Enzyme activity; Overexpression; Molecular function	OPIUM POPPY; EXPRESSION; PROMOTERS; TYRAMINE	SPRINGER	NEW YORK	ONE NEW YORK PLAZA, SUITE 4600, NEW YORK, NY, UNITED STATES	MAR	2022	255		Plant Sciences
[truncated: 812 more rows]
