# Supplementary material for: Reliability of plastid and mitochondrial localisation prediction declines rapidly with the evolutionary distance to the training set increasing
Source: PLoS Comput Biol. 2024 Nov 11;20(11):e1012575. doi: 10.1371/journal.pcbi.1012575 (PMC11581415; doi:10.1371/journal.pcbi.1012575)
Supplement: S2 Data — (XLSX) [file pcbi.1012575.s012.xlsx]

## Sheet: 2A-B
Experimentally varified and predicted organelle proteomes
ath-Pl-Exp	ath-Mt-Exp	ath-Pl-TargetP	ath-Mt-TargetP	ath-Pl-Loc	ath-Mt-Loc	ath-Pl-WPS	ath-Mt-WPS	zma-Pl-Exp	zma-Mt-Exp	zma-Pl-TargetP	zma-Mt-TargetP	zma-Pl-Loc	zma-Mt-Loc	zma-Pl-WPS	zma-Mt-WPS	ppp-Pl-Exp	ppp-Mt-Exp	ppp-Pl-TargetP	ppp-Mt-TargetP	ppp-Pl-Loc	ppp-Mt-Loc	ppp-Pl-WPS	ppp-Mt-WPS	cre-Pl-Exp	cre-Mt-Exp	cre-Pl-TargetP	cre-Mt-TargetP	cre-Pl-Loc	cre-Mt-Loc	cre-Pl-WPS	cre-Mt-WPS
ath_AT1G06190	ath_AT1G20350	ath:AT1G30610	ath:AT1G06440	ath:AT1G06190	ath:AT1G06440	ath:AT1G63970	ath:AT1G70895	zma_732810	zma_732810	zma:541619	zma:541699	zma:541612	zma:541634	zma:541619	zma:542679	ppp_112287541	ppp_112287616	ppp:112272655	ppp:112296161	ppp:112272632	ppp:112272636	ppp:112272645	ppp:112272680	cre_CHLRE_08g372000v5	cre_CHLRE_08g385900v5	cre:CHLRE_01g013450v5	cre:CHLRE_01g010350v5	cre:CHLRE_01g012800v5	cre:CHLRE_01g014350v5	cre:CHLRE_01g011660v5	cre:CHLRE_01g027100v5
ath_AT1G30610	ath_AT1G08480	ath:AT1G74730	ath:AT1G53320	ath:AT1G03010	ath:AT1G73400	ath:AT1G60950	ath:AT1G11860	zma_100276369	zma_103648316	zma:541626	zma:541705	zma:541619	zma:541644	zma:541626	zma:100037765	ppp_112287893	ppp_112287430	ppp:112272653	ppp:112272690	ppp:112272638	ppp:112272649	ppp:112272651	ppp:112272681	cre_CHLRE_08g362900v5	cre_CHLRE_08g371450v5	cre:CHLRE_01g015000v5	cre:CHLRE_01g014350v5	cre:CHLRE_01g013450v5	cre:CHLRE_01g015350v5	cre:CHLRE_01g012800v5	cre:CHLRE_01g053300v5
ath_AT1G74730	ath_AT1G74230	ath:AT1G63970	ath:AT1G73400	ath:AT1G30610	ath:AT1G10270	ath:AT1G51200	ath:AT1G65900	zma_100274328	zma_100382844	zma:541643	zma:541775	zma:541623	zma:541685	zma:541645	zma:606418	ppp_112287651	ppp_112273376	ppp:112272657	ppp:112272693	ppp:112272645	ppp:112272664	ppp:112272655	ppp:112272802	cre_CHLRE_08g364800v5	cre_CHLRE_08g376550v5	cre:CHLRE_01g015350v5	cre:CHLRE_01g016600v5	cre:CHLRE_01g015000v5	cre:CHLRE_01g016542v5	cre:CHLRE_01g016542v5	cre:CHLRE_01g012300v5
ath_AT1G63970	ath_AT1G14610	ath:AT1G66330	ath:AT1G80720	ath:AT1G07860	ath:AT1G08660	ath:AT1G14345	ath:AT1G30960	zma_100274138	zma_541795	zma:541644	zma:541781	zma:541626	zma:541705	zma:541650	zma:606445	ppp_112287356	ppp_112287756	ppp:112272658	ppp:112272728	ppp:112272651	ppp:112272666	ppp:112272658	ppp:112272952	cre_CHLRE_08g385900v5	cre_CHLRE_08g378550v5	cre:CHLRE_01g017300v5	cre:CHLRE_01g018800v5	cre:CHLRE_01g015350v5	cre:CHLRE_01g019650v5	cre:CHLRE_01g027100v5	cre:CHLRE_01g029500v5
ath_AT1G66330	ath_AT1G52160	ath:AT1G72810	ath:AT1G16870	ath:AT1G74730	ath:AT1G60400	ath:AT1G80380	ath:AT1G75330	zma_100276143	zma_100216609	zma:541645	zma:541819	zma:541632	zma:541775	zma:541656	zma:100191160	ppp_112288054	ppp_112287541	ppp:112272667	ppp:112272755	ppp:112272655	ppp:112272667	ppp:112272667	ppp:112273466	cre_CHLRE_08g368700v5	cre_CHLRE_08g370450v5	cre:CHLRE_01g020750v5	cre:CHLRE_01g019650v5	cre:CHLRE_01g016542v5	cre:CHLRE_01g020350v5	cre:CHLRE_01g031250v5	cre:CHLRE_07g327350v5
ath_AT1G72810	ath_AT1G22940	ath:AT1G15730	ath:AT1G16700	ath:AT1G10270	ath:AT1G68795	ath:AT1G70895	ath:AT1G51660	zma_100286357	zma_100279930	zma:541646	zma:541869	zma:541643	zma:541781	zma:541657	zma:100191327	ppp_112287615	ppp_112287893	ppp:112272672	ppp:112272785	ppp:112272653	ppp:112272690	ppp:112272680	ppp:112273524	cre_CHLRE_08g379200v5	cre_CHLRE_08g381702v5	cre:CHLRE_01g024150v5	cre:CHLRE_01g020350v5	cre:CHLRE_01g024150v5	cre:CHLRE_01g020750v5	cre:CHLRE_01g037500v5	cre:CHLRE_07g331500v5
ath_AT1G15730	ath_AT1G48520	ath:AT1G60950	ath:AT1G71730	ath:AT1G63970	ath:AT1G73885	ath:AT1G32540	ath:AT1G16690	zma_100282512	zma_100191627	zma:541650	zma:542073	zma:541644	zma:541819	zma:541712	zma:100191367	ppp_112287191	ppp_112287651	ppp:112272673	ppp:112272832	ppp:112272657	ppp:112272693	ppp:112272681	ppp:112273902	cre_CHLRE_08g382800v5	cre_CHLRE_08g360900v5	cre:CHLRE_01g030050v5	cre:CHLRE_01g027500v5	cre:CHLRE_01g030050v5	cre:CHLRE_01g024050v5	cre:CHLRE_01g041800v5	cre:CHLRE_17g743747v5
ath_AT1G60950	ath_AT1G47260	ath:AT1G35255	ath:AT1G06870	ath:AT1G66330	ath:AT1G80720	ath:AT1G65483	ath:AT1G26550	zma_100283555	zma_542698	zma:541657	zma:542074	zma:541645	zma:541854	zma:541716	zma:100191382	ppp_112287837	ppp_112288083	ppp:112272681	ppp:112272930	ppp:112272658	ppp:112272696	ppp:112272684	ppp:112273951	cre_CHLRE_08g378200v5	cre_CHLRE_08g382950v5	cre:CHLRE_01g031250v5	cre:CHLRE_01g042750v5	cre:CHLRE_01g032700v5	cre:CHLRE_01g024150v5	cre:CHLRE_01g043000v5	cre:CHLRE_12g505850v5
ath_AT1G33780	ath_AT1G30960	ath:AT1G35250	ath:AT1G74230	ath:AT1G72810	ath:AT1G69350	ath:AT1G11860	ath:AT1G53240	zma_542277	zma_100280963	zma:541669	zma:542096	zma:541646	zma:541869	zma:541790	zma:100191408	ppp_112287664	ppp_112288048	ppp:112272670	ppp:112272942	ppp:112272667	ppp:112272723	ppp:112272670	ppp:112274147	cre_CHLRE_08g385200v5	cre_CHLRE_08g373250v5	cre:CHLRE_01g032700v5	cre:CHLRE_01g049000v5	cre:CHLRE_01g037200v5	cre:CHLRE_01g030050v5	cre:CHLRE_01g044600v5	cre:CHLRE_17g739550v5
ath_AT1G73885	ath_AT1G49530	ath:AT1G13990	ath:AT1G14610	ath:AT1G15730	ath:AT1G35035	ath:AT1G79370	ath:AT1G51560	zma_100193244	zma_100284068	zma:541685	zma:542209	zma:541650	zma:541907	zma:541836	zma:100191415	ppp_112287496	ppp_112287653	ppp:112272699	ppp:112272946	ppp:112272672	ppp:112272728	ppp:112272713	ppp:112274219	cre_CHLRE_08g384750v5	cre_CHLRE_08g372100v5	cre:CHLRE_01g037200v5	cre:CHLRE_01g051900v5	cre:CHLRE_01g037500v5	cre:CHLRE_01g031850v5	cre:CHLRE_01g050400v5	cre:CHLRE_03g188500v5
ath_AT1G35250	ath_AT1G51980	ath:AT1G65410	ath:AT1G05005	ath:AT1G60950	ath:AT1G13195	ath:AT1G73820	ath:AT1G77840	zma_100277535	zma_541947	zma:541711	zma:542267	zma:541656	zma:541965	zma:541843	zma:100191612	ppp_112287831	ppp_112288009	ppp:112272703	ppp:112272968	ppp:112272681	ppp:112272730	ppp:112272717	ppp:112274432	cre_CHLRE_08g358522v5	cre_CHLRE_08g358526v5	cre:CHLRE_01g037500v5	cre:CHLRE_14g619133v5	cre:CHLRE_01g038600v5	cre:CHLRE_01g037200v5	cre:CHLRE_01g052250v5	cre:CHLRE_03g189300v5
ath_AT1G45170	ath_AT1G66590	ath:AT1G65230	ath:AT1G09980	ath:AT1G35035	ath:AT1G16870	ath:AT1G43560	ath:AT1G30825	zma_103631959	zma_541946	zma:541712	zma:542365	zma:541657	zma:542001	zma:541877	zma:100191873	ppp_112287534	ppp_112288054	ppp:112272708	ppp:112272975	ppp:112272683	ppp:112272753	ppp:112272733	ppp:112274669	cre_CHLRE_08g375550v5	cre_CHLRE_08g378900v5	cre:CHLRE_01g038600v5	cre:CHLRE_14g620150v5	cre:CHLRE_01g042750v5	cre:CHLRE_01g040000v5	cre:CHLRE_01g053300v5	cre:CHLRE_12g530300v5
ath_AT1G06870	ath_AT1G49630	ath:AT1G01520	ath:AT1G50450	ath:AT1G62490	ath:AT1G16700	ath:AT1G66100	ath:AT1G22840	zma_100272988	zma_542550	zma:541716	zma:542483	zma:541669	zma:542033	zma:541907	zma:100191942	ppp_112288082	ppp_112287891	ppp:112272717	ppp:112272976	ppp:112272688	ppp:112272778	ppp:112272774	ppp:112274849	cre_CHLRE_08g362450v5	cre_CHLRE_08g358950v5	cre:CHLRE_01g042050v5	cre:CHLRE_01g012300v5	cre:CHLRE_01g045550v5	cre:CHLRE_01g042050v5	cre:CHLRE_14g617450v5	cre:CHLRE_13g569500v5
ath_AT1G65410	ath_AT1G68990	ath:AT1G14345	ath:AT1G52160	ath:AT1G35255	ath:AT1G71730	ath:AT1G33330	ath:AT1G17880	zma_103633334	zma_100286148	zma:541717	zma:542550	zma:541685	zma:542038	zma:541909	zma:100192472	ppp_112287583	ppp_112287645	ppp:112272721	ppp:112273005	ppp:112272690	ppp:112272785	ppp:112272802	ppp:112274938	cre_CHLRE_08g365692v5	cre_CHLRE_08g378050v5	cre:CHLRE_01g045550v5	cre:CHLRE_01g019600v5	cre:CHLRE_01g047800v5	cre:CHLRE_01g045200v5	cre:CHLRE_14g617600v5	cre:CHLRE_13g565600v5
ath_AT1G65230	ath_AT1G47420	ath:AT1G80380	ath:AT1G48520	ath:AT1G35250	ath:AT1G10640	ath:AT1G62750	ath:AT1G28000	zma_103633434	zma_109942203	zma:541776	zma:542567	zma:541711	zma:542040	zma:542046	zma:100192518	ppp_112287846	ppp_112287496	ppp:112272732	ppp:112273007	ppp:112272691	ppp:112272832	ppp:112272809	ppp:112275234	cre_CHLRE_08g365900v5	cre_CHLRE_07g318000v5	cre:CHLRE_01g045650v5	cre:CHLRE_01g029250v5	cre:CHLRE_01g049000v5	cre:CHLRE_01g045650v5	cre:CHLRE_01g011000v5	cre:CHLRE_13g581850v5
ath_AT1G14345	ath_AT1G07510	ath:AT1G74880	ath:AT1G11860	ath:AT1G13990	ath:AT1G74230	ath:AT1G32060	ath:AT1G44740	zma_100382844	zma_100286241	zma:541789	zma:542602	zma:541712	zma:542044	zma:542050	zma:100192567	ppp_112287731	ppp_112287898	ppp:112272760	ppp:112273006	ppp:112272692	ppp:112272837	ppp:112272813	ppp:112275596	cre_CHLRE_08g362750v5	cre_CHLRE_07g357850v5	cre:CHLRE_01g047800v5	cre:CHLRE_01g029300v5	cre:CHLRE_01g049132v5	cre:CHLRE_01g049000v5	cre:CHLRE_01g012300v5	cre:CHLRE_08g380700v5
ath_AT1G80380	ath_AT1G62120	ath:AT1G54350	ath:AT1G47260	ath:AT1G07476	ath:AT1G48880	ath:AT1G65900	ath:AT1G20540	zma_100192878	zma_100282384	zma:541790	zma:542607	zma:541716	zma:542058	zma:542081	zma:100192629	ppp_112287366	ppp_112287534	ppp:112272799	ppp:112273038	ppp:112272700	ppp:112272847	ppp:112272835	ppp:112276186	cre_CHLRE_08g378750v5	cre_CHLRE_07g331900v5	cre:CHLRE_01g052250v5	cre:CHLRE_01g032650v5	cre:CHLRE_01g052250v5	cre:CHLRE_01g052350v5	cre:CHLRE_01g020575v5	cre:CHLRE_08g378550v5
ath_AT1G74880	ath_AT1G18320	ath:AT1G74710	ath:AT1G47265	ath:AT1G65410	ath:AT1G70600	ath:AT1G30960	ath:AT1G21280	zma_100272955	zma_100280324	zma:541812	zma:542676	zma:541717	zma:542059	zma:542117	zma:100192756	ppp_112287251	ppp_112287251	ppp:112272804	ppp:112273042	ppp:112272703	ppp:112272931	ppp:112272853	ppp:112276465	cre_CHLRE_08g359350v5	cre_CHLRE_07g333900v5	cre:CHLRE_01g052400v5	cre:CHLRE_01g039750v5	cre:CHLRE_01g052400v5	cre:CHLRE_01g052400v5	cre:CHLRE_01g023350v5	cre:CHLRE_09g394750v5
ath_AT1G03030	ath_AT1G80230	ath:AT1G01950	ath:AT1G33330	ath:AT1G46480	ath:AT1G61430	ath:AT1G73060	ath:AT1G57590	zma_103631990	zma_103641233	zma:541854	zma:542707	zma:541776	zma:542073	zma:542126	zma:100192834	ppp_112287421	ppp_112287757	ppp:112272809	ppp:112273030	ppp:112272708	ppp:112272937	ppp:112272866	ppp:112276990	cre_CHLRE_08g380201v5	cre_CHLRE_07g325734v5	cre:CHLRE_14g617600v5	cre:CHLRE_01g043050v5	cre:CHLRE_01g053300v5	cre:CHLRE_01g053300v5	cre:CHLRE_01g028600v5	cre:CHLRE_09g405050v5
ath_AT1G54350	ath_AT1G07180	ath:AT1G51080	ath:AT1G43980	ath:AT1G65230	ath:AT1G14610	ath:AT1G18640	ath:AT1G15060	zma_100501512	zma_100383579	zma:541866	zma:542716	zma:541789	zma:542074	zma:542151	zma:100192897	ppp_112287674	ppp_112287569	ppp:112272813	ppp:112273053	ppp:112272717	ppp:112272946	ppp:112272921	ppp:112277128	cre_CHLRE_08g372450v5	cre_CHLRE_07g314650v5	cre:CHLRE_14g618050v5	cre:CHLRE_10g444500v5	cre:CHLRE_14g617450v5	cre:CHLRE_14g616826v5	cre:CHLRE_01g029500v5	cre:CHLRE_03g144164v5
ath_AT1G50450	ath_AT1G74120	ath:AT1G12800	ath:AT1G65900	ath:AT1G01520	ath:AT1G13340	ath:AT1G70820	ath:AT1G29490	zma_100193314	zma_100284211	zma:541872	zma:542736	zma:541790	zma:542096	zma:542158	zma:100193511	ppp_112287952	ppp_112288038	ppp:112272814	ppp:112273064	ppp:112272721	ppp:112272952	ppp:112272946	ppp:112277563	cre_CHLRE_08g378850v5	cre_CHLRE_07g327400v5	cre:CHLRE_14g620300v5	cre:CHLRE_10g440400v5	cre:CHLRE_14g617600v5	cre:CHLRE_14g617150v5	cre:CHLRE_01g031100v5	cre:CHLRE_03g151650v5
ath_AT1G74710	ath_AT1G69750	ath:AT1G31220	ath:AT1G06660	ath:AT1G48880	ath:AT1G32950	ath:AT1G52230	ath:AT1G34060	zma_100285521	zma_100281167	zma:541877	zma:542764	zma:541812	zma:542118	zma:542163	zma:100193680	ppp_112287866	ppp_112287303	ppp:112272835	ppp:112273077	ppp:112272722	ppp:112272957	ppp:112272952	ppp:112277839	cre_CHLRE_08g382300v5	cre_CHLRE_07g338050v5	cre:CHLRE_14g620350v5	cre:CHLRE_10g435800v5	cre:CHLRE_14g618050v5	cre:CHLRE_14g618050v5	cre:CHLRE_01g038300v5	cre:CHLRE_16g675500v5
ath_AT1G22940	ath_AT1G03090	ath:AT1G16320	ath:AT1G30960	ath:AT1G14345	ath:AT1G70895	ath:AT1G66430	ath:AT1G67785	zma_100277526	zma_542483	zma:541918	zma:732768	zma:541822	zma:542151	zma:542165	zma:100193887	ppp_112287759	ppp_112275049	ppp:112272853	ppp:112273125	ppp:112272732	ppp:112272966	ppp:112272955	ppp:112277876	cre_CHLRE_08g372950v5	cre_CHLRE_07g343700v5	cre:CHLRE_01g010900v5	cre:CHLRE_07g331550v5	cre:CHLRE_14g620300v5	cre:CHLRE_14g620150v5	cre:CHLRE_01g041650v5	cre:CHLRE_08g368950v5
ath_AT1G14150	ath_AT1G51390	ath:AT1G18060	ath:AT1G49530	ath:AT1G80380	ath:AT1G72200	ath:AT1G63060	ath:AT1G34042	zma_100276366	zma_100382262	zma:541974	zma:732806	zma:541851	zma:542209	zma:542212	zma:100193992	ppp_112287247	ppp_112275022	ppp:112272856	ppp:112273224	ppp:112272733	ppp:112272968	ppp:112272974	ppp:112278373	cre_CHLRE_08g374950v5	cre_CHLRE_07g315750v5	cre:CHLRE_01g016750v5	cre:CHLRE_10g442950v5	cre:CHLRE_14g620350v5	cre:CHLRE_14g620300v5	cre:CHLRE_01g044400v5	cre:CHLRE_06g255950v5
ath_AT1G12800	ath_AT1G65630	ath:AT1G43560	ath:AT1G21400	ath:AT1G74880	ath:AT1G05005	ath:AT1G11430	ath:AT1G75560	zma_100193714	zma_100283329	zma:542023	zma:732810	zma:541854	zma:542213	zma:542250	zma:100194300	ppp_112287290	ppp_112275373	ppp:112272866	ppp:112273429	ppp:112272730	ppp:112272975	ppp:112272976	ppp:112278446	cre_CHLRE_08g358562v5	cre_CHLRE_07g332450v5	cre:CHLRE_01g019600v5	cre:CHLRE_10g440050v5	cre:CHLRE_01g010900v5	cre:CHLRE_01g012300v5	cre:CHLRE_14g617400v5	cre:CHLRE_06g254450v5
ath_AT1G48520	ath_AT1G58180	ath:AT1G62750	ath:AT1G22960	ath:AT1G03030	ath:AT1G29440	ath:AT1G80370	ath:AT1G32928	zma_100273120	zma_100192538	zma:542046	zma:100170248	zma:541866	zma:542238	zma:542277	zma:100216699	ppp_112287789	ppp_112275088	ppp:112272917	ppp:112273432	ppp:112272739	ppp:112272976	ppp:112272983	ppp:112279032	cre_CHLRE_08g367600v5	cre_CHLRE_07g317000v5	cre:CHLRE_01g020575v5	cre:CHLRE_10g439400v5	cre:CHLRE_01g012500v5	cre:CHLRE_01g014000v5	cre:CHLRE_10g440800v5	cre:CHLRE_06g269550v5
ath_AT1G31220	ath_AT1G62260	ath:AT1G32060	ath:AT1G51980	ath:AT1G54350	ath:AT1G09980	ath:AT1G75330	ath:AT1G47780	zma_100283085	zma_100279807	zma:542050	zma:100174970	zma:541870	zma:542249	zma:542319	zma:100217199	ppp_112275049	ppp_112275069	ppp:112272921	ppp:112273455	ppp:112272743	ppp:112273005	ppp:112272986	ppp:112279355	cre_CHLRE_08g370650v5	cre_CHLRE_07g340350v5	cre:CHLRE_01g021350v5	cre:CHLRE_07g331962v5	cre:CHLRE_01g012600v5	cre:CHLRE_01g017951v5	cre:CHLRE_07g327350v5	cre:CHLRE_06g264000v5
ath_AT1G15410	ath_AT1G06790	ath:AT1G73540	ath:AT1G28690	ath:AT1G11470	ath:AT1G34440	ath:AT1G08390	ath:AT1G74950	zma_100280808	zma_100284026	zma:542072	zma:100191146	zma:541872	zma:542267	zma:542334	zma:100272233	ppp_112275373	ppp_112275182	ppp:112272935	ppp:112273466	ppp:112272760	ppp:112273007	ppp:112273069	ppp:112279679	cre_CHLRE_08g358526v5	cre_CHLRE_07g318450v5	cre:CHLRE_01g022500v5	cre:CHLRE_07g331114v5	cre:CHLRE_01g013100v5	cre:CHLRE_01g019600v5	cre:CHLRE_10g440450v5	cre:CHLRE_09g416700v5
ath_AT1G18060	ath_AT1G53240	ath:AT1G73060	ath:AT1G16830	ath:AT1G74710	ath:AT1G80865	ath:AT1G51660	ath:AT1G14455	zma_100284154	zma_542707	zma:542117	zma:100191148	zma:541877	zma:542277	zma:542337	zma:100272534	ppp_112274661	ppp_112275033	ppp:112272952	ppp:112273538	ppp:112272775	ppp:112273006	ppp:112273136	ppp:112279693	cre_CHLRE_08g372250v5	cre_CHLRE_07g317100v5	cre:CHLRE_01g023350v5	cre:CHLRE_17g743897v5	cre:CHLRE_01g016900v5	cre:CHLRE_01g022500v5	cre:CHLRE_10g439500v5	cre:CHLRE_12g522600v5
ath_AT1G43560	ath_AT1G52620	ath:AT1G01970	ath:AT1G31020	ath:AT1G52160	ath:AT1G52160	ath:AT1G67770	ath:AT1G79990	zma_100282189	zma_100192808	zma:542118	zma:100191149	zma:541918	zma:542294	zma:542359	zma:100272750	ppp_112275173	ppp_112274645	ppp:112272955	ppp:112273577	ppp:112272776	ppp:112273012	ppp:112273173	ppp:112280127	cre_CHLRE_08g358580v5	cre_CHLRE_07g316000v5	cre:CHLRE_01g026900v5	cre:CHLRE_12g505850v5	cre:CHLRE_01g019600v5	cre:CHLRE_01g028950v5	cre:CHLRE_07g332400v5	cre:CHLRE_17g724750v5
ath_AT1G33330	ath_AT1G61980	ath:AT1G26090	ath:AT1G68990	ath:AT1G61590	ath:AT1G01950	ath:AT1G80230	ath:AT1G09320	zma_100170238	zma_100282391	zma:542126	zma:100191160	zma:541928	zma:542319	zma:542374	zma:100272839	ppp_112275182	ppp_112274685	ppp:112272960	ppp:112273588	ppp:112272781	ppp:112273026	ppp:112273207	ppp:112280315	cre_CHLRE_07g319300v5	cre_CHLRE_07g330450v5	cre:CHLRE_01g031100v5	cre:CHLRE_12g510800v5	cre:CHLRE_01g020575v5	cre:CHLRE_01g029250v5	cre:CHLRE_07g331500v5	cre:CHLRE_17g726400v5
ath_AT1G62750	ath_AT1G49880	ath:AT1G56180	ath:AT1G52640	ath:AT1G22940	ath:AT1G02970	ath:AT1G74120	ath:AT1G71690	zma_100193253	zma_100275725	zma:542151	zma:100191195	zma:541973	zma:542365	zma:100193833	zma:100272962	ppp_112275362	ppp_112275055	ppp:112272974	ppp:112273605	ppp:112272791	ppp:112273038	ppp:112273214	ppp:112280859	cre_CHLRE_07g338451v5	cre_CHLRE_07g351650v5	cre:CHLRE_01g032650v5	cre:CHLRE_12g511850v5	cre:CHLRE_01g021350v5	cre:CHLRE_01g029300v5	cre:CHLRE_17g743747v5	cre:CHLRE_03g160100v5
ath_AT1G32060	ath_AT1G61570	ath:AT1G54580	ath:AT1G47420	ath:AT1G14150	ath:AT1G14400	ath:AT1G67090	ath:AT1G26560	zma_100501984	zma_100381906	zma:542158	zma:100191266	zma:541974	zma:542444	zma:542530	zma:100273114	ppp_112274710	ppp_112274939	ppp:112272978	ppp:112273619	ppp:112272793	ppp:112273042	ppp:112273224	ppp:112281400	cre_CHLRE_07g344600v5	cre_CHLRE_07g314950v5	cre:CHLRE_01g034400v5	cre:CHLRE_12g490650v5	cre:CHLRE_01g022500v5	cre:CHLRE_01g032750v5	cre:CHLRE_12g500100v5	cre:CHLRE_03g156900v5
ath_AT1G73540	ath_AT1G28960	ath:AT1G49630	ath:AT1G12300	ath:AT1G51080	ath:AT1G63690	ath:AT1G29930	ath:AT1G13880	zma_100283753	zma_100856982	zma:542165	zma:100191284	zma:541983	zma:542451	zma:542554	zma:100273245	ppp_112275382	ppp_112275199	ppp:112272988	ppp:112273652	ppp:112272809	ppp:112273043	ppp:112273235	ppp:112282305	cre_CHLRE_07g333150v5	cre_CHLRE_07g319100v5	cre:CHLRE_01g037700v5	cre:CHLRE_12g500150v5	cre:CHLRE_01g023350v5	cre:CHLRE_01g037700v5	cre:CHLRE_12g504150v5	cre:CHLRE_03g153150v5
ath_AT1G27070	ath_AT1G61960	ath:AT1G71770	ath:AT1G09410	ath:AT1G12800	ath:AT1G48520	ath:AT1G09830	ath:AT1G26976	zma_109940924	zma_100275494	zma:542212	zma:100191295	zma:542046	zma:542464	zma:542576	zma:100273309	ppp_112275113	ppp_112274689	ppp:112273009	ppp:112273681	ppp:112272810	ppp:112273030	ppp:112273238	ppp:112282357	cre_CHLRE_07g350500v5	cre_CHLRE_07g315100v5	cre:CHLRE_01g038300v5	cre:CHLRE_12g503700v5	cre:CHLRE_01g024100v5	cre:CHLRE_01g038300v5	cre:CHLRE_12g505850v5	cre:CHLRE_09g405850v5
ath_AT1G03055	ath_AT1G22450	ath:AT1G18640	ath:AT1G63060	ath:AT1G48520	ath:AT1G34270	ath:AT1G28335	ath:AT1G66740	zma_103633139	zma_100279385	zma:542221	zma:100191300	zma:542049	zma:542467	zma:542667	zma:100273391	ppp_112274636	ppp_112275196	ppp:112273035	ppp:112273684	ppp:112272813	ppp:112273053	ppp:112273265	ppp:112282408	cre_CHLRE_07g340200v5	cre_CHLRE_07g327350v5	cre:CHLRE_01g041650v5	cre:CHLRE_12g508750v5	cre:CHLRE_01g026900v5	cre:CHLRE_01g038650v5	cre:CHLRE_11g467717v5	cre:CHLRE_06g278120v5
ath_AT1G73060	ath_AT1G51150	ath:AT1G35290	ath:AT1G07510	ath:AT1G30795	ath:AT1G71970	ath:AT1G10760	ath:AT1G33430	zma_100275372	zma_103644210	zma:542233	zma:100191322	zma:542050	zma:542517	zma:542675	zma:100273561	ppp_112275107	ppp_112275143	ppp:112273040	ppp:112273700	ppp:112272814	ppp:112273064	ppp:112273321	ppp:112282620	cre_CHLRE_07g325734v5	cre_CHLRE_07g315700v5	cre:CHLRE_01g042200v5	cre:CHLRE_12g508850v5	cre:CHLRE_01g029300v5	cre:CHLRE_01g039150v5	cre:CHLRE_12g510650v5	cre:CHLRE_10g456250v5
ath_AT1G26090	ath_AT1G79440	ath:AT1G30510	ath:AT1G34400	ath:AT1G31950	ath:AT1G50890	ath:AT1G76760	ath:AT1G11070	zma_100283974	zma_100191322	zma:542238	zma:100191350	zma:542062	zma:542550	zma:542679	zma:100273648	ppp_112274764	ppp_112275231	ppp:112273061	ppp:112273873	ppp:112272832	ppp:112273077	ppp:112273340	ppp:112282665	cre_CHLRE_07g326600v5	cre_CHLRE_07g349700v5	cre:CHLRE_01g042800v5	cre:CHLRE_12g511700v5	cre:CHLRE_01g031100v5	cre:CHLRE_01g039750v5	cre:CHLRE_12g487900v5	cre:CHLRE_16g690767v5
ath_AT1G60990	ath_AT1G50200	ath:AT1G16300	ath:AT1G33270	ath:AT1G31220	ath:AT1G56045	ath:AT1G17160	ath:AT1G50590	zma_100281248	zma_100280665	zma:542249	zma:100191351	zma:542072	zma:542561	zma:542710	zma:100273875	ppp_112275199	ppp_112274686	ppp:112273069	ppp:112273875	ppp:112272835	ppp:112273092	ppp:112273357	ppp:112282721	cre_CHLRE_07g339750v5	cre_CHLRE_07g339150v5	cre:CHLRE_01g043100v5	cre:CHLRE_12g485850v5	cre:CHLRE_01g032650v5	cre:CHLRE_01g042200v5	cre:CHLRE_12g508750v5	cre:CHLRE_16g685501v5
ath_AT1G56180	ath_AT1G25380	ath:AT1G70820	ath:AT1G62120	ath:AT1G16320	ath:AT1G69120	ath:AT1G55490	ath:AT1G19840	zma_100193816	zma_103645723	zma:542277	zma:100191367	zma:542081	zma:542566	zma:542720	zma:100274070	ppp_112275030	ppp_112274821	ppp:112273112	ppp:112273874	ppp:112272853	ppp:112273125	ppp:112273390	ppp:112283088	cre_CHLRE_07g314650v5	cre_CHLRE_07g330200v5	cre:CHLRE_01g043200v5	cre:CHLRE_07g333450v5	cre:CHLRE_01g032750v5	cre:CHLRE_01g042800v5	cre:CHLRE_12g509750v5	cre:CHLRE_16g678452v5
ath_AT1G54580	ath_AT1G29880	ath:AT1G08540	ath:AT1G06580	ath:AT1G25280	ath:AT1G67850	ath:AT1G21440	ath:AT1G65720	zma_100382373	zma_100285005	zma:542315	zma:100191378	zma:542117	zma:542567	zma:542751	zma:100274751	ppp_112275294	ppp_112275230	ppp:112273139	ppp:112273883	ppp:112272856	ppp:112273129	ppp:112273412	ppp:112283102	cre_CHLRE_07g344550v5	cre_CHLRE_11g480150v5	cre:CHLRE_01g043450v5	cre:CHLRE_06g300700v5	cre:CHLRE_01g033950v5	cre:CHLRE_01g043050v5	cre:CHLRE_12g490500v5	cre:CHLRE_16g677026v5
ath_AT1G49630	ath_AT1G30680	ath:AT1G52230	ath:AT1G80230	ath:AT1G73820	ath:AT1G32930	ath:AT1G06560	ath:AT1G05100	zma_100192778	zma_100384355	zma:542319	zma:100191393	zma:542118	zma:542576	zma:542753	zma:100274827	ppp_112275231	ppp_112274881	ppp:112273162	ppp:112273902	ppp:112272859	ppp:112273135	ppp:112273466	ppp:112283394	cre_CHLRE_07g328200v5	cre_CHLRE_11g467640v5	cre:CHLRE_01g044400v5	cre:CHLRE_06g296400v5	cre:CHLRE_01g034400v5	cre:CHLRE_01g043100v5	cre:CHLRE_12g490600v5	cre:CHLRE_03g213425v5
ath_AT1G18640	ath_AT1G13270	ath:AT1G66430	ath:AT1G07180	ath:AT1G65620	ath:AT1G33330	ath:AT1G16690	ath:AT1G56385	zma_100281431	zma_100281095	zma:542320	zma:100191408	zma:542126	zma:542602	zma:100037765	zma:100274838	ppp_112275085	ppp_112294632	ppp:112273207	ppp:112273922	ppp:112272865	ppp:112273161	ppp:112273481	ppp:112283640	cre_CHLRE_07g338350v5	cre_CHLRE_11g482900v5	cre:CHLRE_01g050100v5	cre:CHLRE_06g298650v5	cre:CHLRE_01g037700v5	cre:CHLRE_01g043200v5	cre:CHLRE_05g241639v5	cre:CHLRE_11g467736v5
ath_AT1G35290	ath_AT1G13900	ath:AT1G65070	ath:AT1G11630	ath:AT1G15410	ath:AT1G77700	ath:AT1G69200	ath:AT1G03000	zma_100216789	zma_103643028	zma:542321	zma:100191445	zma:542132	zma:542641	zma:606418	zma:100274899	ppp_112294187	ppp_112294187	ppp:112273214	ppp:112273925	ppp:112272866	ppp:112273187	ppp:112273498	ppp:112283663	cre_CHLRE_07g357350v5	cre_CHLRE_11g467531v5	cre:CHLRE_01g050550v5	cre:CHLRE_06g295450v5	cre:CHLRE_01g038300v5	cre:CHLRE_01g043450v5	cre:CHLRE_06g309717v5	cre:CHLRE_02g111700v5
ath_AT1G30510	ath_AT1G32470	ath:AT1G06130	ath:AT1G03090	ath:AT1G18060	ath:AT1G29460	ath:AT1G03130	ath:AT1G43900	zma_100276139	zma_100273405	zma:542331	zma:100191447	zma:542145	zma:542648	zma:606419	zma:100274922	ppp_112294552	ppp_112294552	ppp:112273221	ppp:112273951	ppp:112272920	ppp:112273188	ppp:112273513	ppp:112283887	cre_CHLRE_07g357900v5	cre_CHLRE_11g476550v5	cre:CHLRE_01g050950v5	cre:CHLRE_17g704901v5	cre:CHLRE_01g039550v5	cre:CHLRE_01g044400v5	cre:CHLRE_06g309450v5	cre:CHLRE_02g101700v5
ath_AT1G16300	ath_AT1G07615	ath:AT1G11430	ath:AT1G19520	ath:AT1G43560	ath:AT1G43980	ath:AT1G29910	ath:AT1G70080	zma_103632701	zma_100281372	zma:542334	zma:100191453	zma:542151	zma:542676	zma:606426	zma:100275291	ppp_112294036	ppp_112294838	ppp:112273229	ppp:112273957	ppp:112272921	ppp:112273237	ppp:112273519	ppp:112284694	cre_CHLRE_07g334550v5	cre_CHLRE_11g482841v5	cre:CHLRE_01g052100v5	cre:CHLRE_17g703700v5	cre:CHLRE_01g041650v5	cre:CHLRE_01g048200v5	cre:CHLRE_06g308700v5	cre:CHLRE_02g109950v5
ath_AT1G70820	ath_AT1G04640	ath:AT1G75330	ath:AT1G51390	ath:AT1G62750	ath:AT1G65900	ath:AT1G24090	ath:AT2G16385	zma_542604	zma_100282681	zma:542344	zma:100191497	zma:542158	zma:542707	zma:606445	zma:100275360	ppp_112294189	ppp_112294493	ppp:112273235	ppp:112273974	ppp:112272926	ppp:112273248	ppp:112273524	ppp:112284905	cre_CHLRE_07g353300v5	cre_CHLRE_11g467578v5	cre:CHLRE_14g617400v5	cre:CHLRE_17g700950v5	cre:CHLRE_01g042200v5	cre:CHLRE_01g051500v5	cre:CHLRE_06g306800v5	cre:CHLRE_07g334550v5
ath_AT1G08540	ath_AT1G59900	ath:AT1G61800	ath:AT1G06560	ath:AT1G32060	ath:AT1G71360	ath:AT1G78510	ath:AT2G17660	zma_100381522	zma_100273814	zma:542368	zma:100191501	zma:542163	zma:542736	zma:103647705	zma:100275553	ppp_112294408	ppp_112294572	ppp:112273238	ppp:112274132	ppp:112272935	ppp:112273250	ppp:112273502	ppp:112285187	cre_CHLRE_07g346050v5	cre_CHLRE_11g477950v5	cre:CHLRE_10g438650v5	cre:CHLRE_17g698000v5	cre:CHLRE_01g042800v5	cre:CHLRE_10g444500v5	cre:CHLRE_06g297900v5	cre:CHLRE_07g317150v5
ath_AT1G52230	ath_AT1G79230	ath:AT1G42970	ath:AT1G73770	ath:AT1G73540	ath:AT1G06660	ath:AT1G36180	ath:AT2G22960	zma_103633484	zma_542220	zma:542374	zma:100191513	zma:542165	zma:542764	zma:732758	zma:100275591	ppp_112293990	ppp_112294021	ppp:112273274	ppp:112274135	ppp:112272946	ppp:112273260	ppp:112273594	ppp:112285713	cre_CHLRE_07g332950v5	cre_CHLRE_11g467707v5	cre:CHLRE_07g331550v5	cre:CHLRE_17g709850v5	cre:CHLRE_01g043100v5	cre:CHLRE_10g440400v5	cre:CHLRE_06g306350v5	cre:CHLRE_05g241950v5
ath_AT1G66430	ath_AT1G72750	ath:AT1G58280	ath:AT1G74140	ath:AT1G49000	ath:AT1G30960	ath:AT1G68690	ath:AT2G01370	zma_541918	zma_109939200	zma:542376	zma:100191520	zma:542212	zma:606406	zma:732785	zma:100275626	ppp_112294469	ppp_112294659	ppp:112273301	ppp:112274147	ppp:112272952	ppp:112273289	ppp:112273623	ppp:112285787	cre_CHLRE_07g352350v5	cre_CHLRE_11g478800v5	cre:CHLRE_07g327350v5	cre:CHLRE_17g705900v5	cre:CHLRE_01g043200v5	cre:CHLRE_10g435800v5	cre:CHLRE_06g299650v5	cre:CHLRE_07g317626v5
ath_AT1G65070	ath_AT1G72330	ath:AT1G80560	ath:AT1G65630	ath:AT1G49005	ath:AT1G49530	ath:AT1G48420	ath:AT2G28880	zma_100273117	zma_100279871	zma:542379	zma:100191579	zma:542233	zma:606424	zma:732792	zma:100275685	ppp_112294774	ppp_112294495	ppp:112273321	ppp:112274151	ppp:112272955	ppp:112273299	ppp:112273657	ppp:112286770	cre_CHLRE_07g352850v5	cre_CHLRE_11g474800v5	cre:CHLRE_10g440450v5	cre:CHLRE_17g702800v5	cre:CHLRE_01g043350v5	cre:CHLRE_07g331550v5	cre:CHLRE_17g739550v5	cre:CHLRE_16g666050v5
ath_AT1G06130	ath_AT1G14270	ath:AT1G23740	ath:AT1G24793	ath:AT1G74210	ath:AT1G24030	ath:AT1G51560	ath:AT2G45310	zma_100194184	zma_100282224	zma:100193833	zma:100191627	zma:542249	zma:606464	zma:732804	zma:100275959	ppp_112294508	ppp_112291300	ppp:112273337	ppp:112274211	ppp:112272960	ppp:112273309	ppp:112273668	ppp:112286925	cre_CHLRE_07g353100v5	cre_CHLRE_11g467767v5	cre:CHLRE_10g438550v5	cre:CHLRE_17g697050v5	cre:CHLRE_01g044400v5	cre:CHLRE_07g329450v5	cre:CHLRE_17g710800v5	cre:CHLRE_17g732200v5
ath_AT1G11430	ath_AT1G02410	ath:AT1G65420	ath:AT1G62085	ath:AT1G27070	ath:AT1G21400	ath:AT1G78630	ath:AT2G34185	zma_541795	zma_103631778	zma:542414	zma:100191721	zma:542250	zma:606465	zma:732810	zma:100276080	ppp_112276588	ppp_112294674	ppp:112273339	ppp:112274232	ppp:112272974	ppp:112273354	ppp:112273673	ppp:112287430	cre_CHLRE_07g334250v5	cre_CHLRE_11g467770v5	cre:CHLRE_10g436050v5	cre:CHLRE_03g191250v5	cre:CHLRE_01g049600v5	cre:CHLRE_07g328150v5	cre:CHLRE_17g702750v5	cre:CHLRE_02g073800v5
ath_AT1G21065	ath_AT1G15390	ath:AT1G10910	ath:AT1G56350	ath:AT1G03055	ath:AT1G22960	ath:AT1G43815	ath:AT2G33740	zma_542344	zma_100285519	zma:542460	zma:100191742	zma:542267	zma:606469	zma:732814	zma:100276678	ppp_112276829	ppp_112294189	ppp:112273340	ppp:112274244	ppp:112272978	ppp:112273361	ppp:112273684	ppp:112287889	cre_CHLRE_07g348600v5	cre_CHLRE_11g477300v5	cre:CHLRE_07g330250v5	cre:CHLRE_16g684950v5	cre:CHLRE_01g050550v5	cre:CHLRE_07g326250v5	cre:CHLRE_17g702500v5	cre:CHLRE_02g077650v5
ath_AT1G60600	ath_AT1G63940	ath:AT1G15980	ath:AT1G58180	ath:AT1G65900	ath:AT1G51980	ath:AT1G75350	ath:AT2G17442	zma_100280067	zma_100283111	zma:542469	zma:100191780	zma:542277	zma:732744	zma:732816	zma:100276705	ppp_112277048	ppp_112294494	ppp:112273342	ppp:112274257	ppp:112272979	ppp:112273404	ppp:112273711	ppp:112288194	cre_CHLRE_07g339700v5	cre_CHLRE_11g467350v5	cre:CHLRE_07g328075v5	cre:CHLRE_16g685550v5	cre:CHLRE_01g050950v5	cre:CHLRE_10g442950v5	cre:CHLRE_17g707950v5	cre:CHLRE_02g078507v5
ath_AT1G75330	ath_AT1G50940	ath:AT1G67090	ath:AT1G62260	ath:AT1G07280	ath:AT1G05070	ath:AT1G05560	ath:AT2G33845	zma_100277230	zma_100194151	zma:542473	zma:100191814	zma:542307	zma:732746	zma:732840	zma:100276751	ppp_112276360	ppp_112293998	ppp:112273350	ppp:112274298	ppp:112272983	ppp:112273416	ppp:112273855	ppp:112288372	cre_CHLRE_07g320350v5	cre_CHLRE_14g619550v5	cre:CHLRE_07g327450v5	cre:CHLRE_03g184500v5	cre:CHLRE_01g051500v5	cre:CHLRE_10g442150v5	cre:CHLRE_17g706650v5	cre:CHLRE_05g231002v5
ath_AT1G61800	ath_AT1G55890	ath:AT1G29930	ath:AT1G71310	ath:AT1G30960	ath:AT1G76240	ath:AT1G77840	ath:AT2G33040	zma_100280883	zma_100191520	zma:542478	zma:100191826	zma:542315	zma:732761	zma:732841	zma:100276790	ppp_112276879	ppp_112294592	ppp:112273357	ppp:112274318	ppp:112272986	ppp:112273419	ppp:112273862	ppp:112288415	cre_CHLRE_07g325736v5	cre_CHLRE_14g630100v5	cre:CHLRE_12g499700v5	cre:CHLRE_03g190750v5	cre:CHLRE_01g052100v5	cre:CHLRE_10g440050v5	cre:CHLRE_17g704600v5	cre:CHLRE_10g434200v5
ath_AT1G42970	ath_AT1G53030	ath:AT1G52870	ath:AT1G12700	ath:AT1G49530	ath:AT1G54580	ath:AT1G35680	ath:AT2G13720	zma_100192831	zma_100284305	zma:542482	zma:100191835	zma:542319	zma:732768	zma:732845	zma:100276908	ppp_112277020	ppp_112294503	ppp:112273375	ppp:112274335	ppp:112272987	ppp:112273425	ppp:112273884	ppp:112288870	cre_CHLRE_07g335700v5	cre_CHLRE_14g614300v5	cre:CHLRE_12g500950v5	cre:CHLRE_16g683150v5	cre:CHLRE_14g617400v5	cre:CHLRE_10g439400v5	cre:CHLRE_17g700000v5	cre:CHLRE_03g181300v5
ath_AT1G80560	ath_AT1G62150	ath:AT1G09830	ath:AT1G24095	ath:AT1G73060	ath:AT1G28690	ath:AT1G76570	ath:AT2G17390	zma_100282508	zma_100283425	zma:542517	zma:100191841	zma:542320	zma:732781	zma:100037805	zma:100277027	ppp_112276517	ppp_112294414	ppp:112273391	ppp:112274341	ppp:112272988	ppp:112273429	ppp:112273903	ppp:112289033	cre_CHLRE_07g315150v5	cre_CHLRE_14g621850v5	cre:CHLRE_11g467717v5	cre:CHLRE_16g683750v5	cre:CHLRE_14g620951v5	cre:CHLRE_10g436550v5	cre:CHLRE_17g696400v5	cre:CHLRE_12g514050v5
ath_AT1G23740	ath_AT1G11870	ath:AT1G10760	ath:AT1G24090	ath:AT1G01970	ath:AT1G77730	ath:AT1G69740	ath:AT2G21970	zma_100533139	zma_100272681	zma:542530	zma:100191874	zma:542321	zma:732786	zma:100037809	zma:100277806	ppp_112276828	ppp_112294396	ppp:112273408	ppp:112274390	ppp:112273009	ppp:112273432	ppp:112273914	ppp:112289595	cre_CHLRE_07g313164v5	cre_CHLRE_16g695100v5	cre:CHLRE_12g507650v5	cre:CHLRE_04g221250v5	cre:CHLRE_10g444500v5	cre:CHLRE_07g331962v5	cre:CHLRE_03g186000v5	cre:CHLRE_03g173050v5
ath_AT1G65420	ath_AT1G08130	ath:AT1G71810	ath:AT1G25145	ath:AT1G26090	ath:AT1G16830	ath:AT1G02160	ath:AT2G26100	zma_542478	zma_542267	zma:542553	zma:100191887	zma:542331	zma:732806	zma:100037810	zma:100278317	ppp_112276454	ppp_112294774	ppp:112273439	ppp:112274400	ppp:112273018	ppp:112273439	ppp:112273902	ppp:112289623	cre_CHLRE_07g325743v5	cre_CHLRE_16g677500v5	cre:CHLRE_12g509650v5	cre:CHLRE_04g221700v5	cre:CHLRE_10g438650v5	cre:CHLRE_07g331500v5	cre:CHLRE_03g188250v5	cre:CHLRE_17g719200v5
ath_AT1G10910	ath_AT1G48030	ath:AT1G76760	ath:AT1G24340	ath:AT1G61860	ath:AT1G49630	ath:AT1G80480	ath:AT2G19080	zma_100285796	zma_100500990	zma:542554	zma:100191899	zma:542334	zma:732810	zma:100037812	zma:100278342	ppp_112276691	ppp_112294508	ppp:112273449	ppp:112274429	ppp:112273023	ppp:112273452	ppp:112273939	ppp:112289878	cre_CHLRE_07g344350v5	cre_CHLRE_16g664550v5	cre:CHLRE_12g510650v5	cre:CHLRE_04g225400v5	cre:CHLRE_10g435800v5	cre:CHLRE_07g331114v5	cre:CHLRE_03g188500v5	cre:CHLRE_01g005200v5
ath_AT1G54150	ath_AT1G74260	ath:AT1G02910	ath:AT1G05540	ath:AT1G60990	ath:AT1G17300	ath:AT1G01080	ath:AT2G20810	zma_103648205	zma_100283792	zma:542560	zma:100191950	zma:542343	zma:732812	zma:100101526	zma:100278445	ppp_112276657	ppp_112276866	ppp:112273478	ppp:112274432	ppp:112273035	ppp:112273455	ppp:112273943	ppp:112290017	cre_CHLRE_07g344950v5	cre_CHLRE_16g682300v5	cre:CHLRE_12g510800v5	cre:CHLRE_07g339700v5	cre:CHLRE_07g331550v5	cre:CHLRE_07g330250v5	cre:CHLRE_03g190850v5	cre:CHLRE_01g022700v5
ath_AT1G15980	ath_AT1G62110	ath:AT1G05030	ath:AT1G78470	ath:AT1G56180	ath:AT1G31020	ath:AT1G69210	ath:AT2G44500	zma_100274282	zma_100216648	zma:542576	zma:100192013	zma:542344	zma:732814	zma:100101533	zma:100278704	ppp_112276635	ppp_112276829	ppp:112273481	ppp:112274437	ppp:112273038	ppp:112273459	ppp:112273951	ppp:112290562	cre_CHLRE_07g344400v5	cre_CHLRE_16g679500v5	cre:CHLRE_12g511800v5	cre:CHLRE_07g340350v5	cre:CHLRE_07g327350v5	cre:CHLRE_07g328200v5	cre:CHLRE_16g685000v5	cre:CHLRE_01g025650v5
ath_AT1G67090	ath_AT1G28090	ath:AT1G17160	ath:AT1G79010	ath:AT1G76240	ath:AT1G68990	ath:AT1G30825	ath:AT2G10625	zma_100125638	zma_100383938	zma:542599	zma:100192018	zma:542358	zma:732837	zma:100125639	zma:100279083	ppp_112276867	ppp_112276876	ppp:112273498	ppp:112274441	ppp:112273040	ppp:112273465	ppp:112273961	ppp:112290603	cre_CHLRE_07g335400v5	cre_CHLRE_16g680600v5	cre:CHLRE_12g486100v5	cre:CHLRE_07g342150v5	cre:CHLRE_07g326100v5	cre:CHLRE_17g743897v5	cre:CHLRE_16g667950v5	cre:CHLRE_01g035950v5
ath_AT1G29930	ath_AT1G51650	ath:AT1G55490	ath:AT1G53240	ath:AT1G54580	ath:AT1G23760	ath:AT1G69390	ath:AT2G38500	zma_103633183	zma_541796	zma:542604	zma:100192035	zma:542368	zma:732847	zma:100125657	zma:100279175	ppp_112276834	ppp_112276991	ppp:112273507	ppp:112274440	ppp:112273061	ppp:112273466	ppp:112273988	ppp:112290673	cre_CHLRE_07g316850v5	cre_CHLRE_16g675188v5	cre:CHLRE_12g489700v5	cre:CHLRE_07g343700v5	cre:CHLRE_10g442950v5	cre:CHLRE_17g743747v5	cre:CHLRE_03g189300v5	cre:CHLRE_01g045600v5
ath_AT1G09830	ath_AT1G61990	ath:AT1G55140	ath:AT1G65290	ath:AT1G28690	ath:AT1G16300	ath:AT1G79050	ath:AT2G43540	zma_100279065	zma_100274264	zma:542606	zma:100192114	zma:542374	zma:778434	zma:100126361	zma:100279381	ppp_112276670	ppp_112276902	ppp:112273513	ppp:112274466	ppp:112273069	ppp:112273451	ppp:112274133	ppp:112290718	cre_CHLRE_07g329000v5	cre_CHLRE_16g680000v5	cre:CHLRE_12g503300v5	cre:CHLRE_07g348850v5	cre:CHLRE_10g440450v5	cre:CHLRE_12g507650v5	cre:CHLRE_03g190750v5	cre:CHLRE_02g099300v5
ath_AT1G10760	ath_AT1G22660	ath:AT1G21440	ath:AT1G11390	ath:AT1G49630	ath:AT1G11880	ath:AT1G17880	ath:AT2G03230	zma_100282063	zma_100272259	zma:542679	zma:100192468	zma:542379	zma:100037767	zma:100136828	zma:100279411	ppp_112276921	ppp_112276687	ppp:112273514	ppp:112274508	ppp:112273077	ppp:112273476	ppp:112274147	ppp:112291284	cre_CHLRE_07g342150v5	cre_CHLRE_16g648500v5	cre:CHLRE_12g503550v5	cre:CHLRE_07g349350v5	cre:CHLRE_10g440250v5	cre:CHLRE_12g510800v5	cre:CHLRE_16g683750v5	cre:CHLRE_02g107400v5
ath_AT1G71810	ath_AT1G09300	ath:AT1G69200	ath:AT1G61980	ath:AT1G23465	ath:AT1G11330	ath:AT1G28000	ath:AT2G22600	zma_100285805	zma_100274318	zma:542690	zma:100192475	zma:100193833	zma:100037806	zma:100147735	zma:100279909	ppp_112276841	ppp_112276517	ppp:112273519	ppp:112274512	ppp:112273112	ppp:112273486	ppp:112274151	ppp:112291309	cre_CHLRE_07g336950v5	cre_CHLRE_16g650700v5	cre:CHLRE_12g509250v5	cre:CHLRE_07g349600v5	cre:CHLRE_10g438550v5	cre:CHLRE_12g511150v5	cre:CHLRE_16g687300v5	cre:CHLRE_02g116700v5
ath_AT1G76760	ath_AT1G61970	ath:AT1G03130	ath:AT1G22800	ath:AT1G18640	ath:AT1G47790	ath:AT1G48460	ath:AT2G01505	zma_100282880	zma_100193376	zma:542710	zma:100192499	zma:542414	zma:100101525	zma:100158230	zma:100280031	ppp_112276990	ppp_112276714	ppp:112273502	ppp:112274535	ppp:112273115	ppp:112273538	ppp:112274188	ppp:112291362	cre_CHLRE_07g335200v5	cre_CHLRE_16g674350v5	cre:CHLRE_12g509750v5	cre:CHLRE_14g625000v5	cre:CHLRE_10g436550v5	cre:CHLRE_12g511850v5	cre:CHLRE_04g221250v5	cre:CHLRE_02g116900v5
ath_AT1G02910	ath_AT1G79900	ath:AT1G50510	ath:AT1G65080	ath:AT1G35290	ath:AT1G43090	ath:AT1G44740	ath:AT2G31500	zma_541888	zma_103651342	zma:542714	zma:100192505	zma:542452	zma:100125649	zma:100170236	zma:100280372	ppp_112276765	ppp_112276804	ppp:112273588	ppp:112274536	ppp:112273117	ppp:112273563	ppp:112274205	ppp:112291529	cre_CHLRE_07g318750v5	cre_CHLRE_16g690431v5	cre:CHLRE_12g510000v5	cre:CHLRE_12g537850v5	cre:CHLRE_10g436050v5	cre:CHLRE_12g512350v5	cre:CHLRE_04g222800v5	cre:CHLRE_02g119201v5
ath_AT1G01790	ath_AT1G21150	ath:AT1G29910	ath:AT1G13630	ath:AT1G31790	ath:AT1G47420	ath:AT1G76100	ath:AT2G46990	zma_100273030	zma_100194093	zma:542715	zma:100192538	zma:542460	zma:100125655	zma:100170250	zma:100280596	ppp_112286645	ppp_112276657	ppp:112273591	ppp:112274539	ppp:112273133	ppp:112273577	ppp:112274219	ppp:112291611	cre_CHLRE_07g331850v5	cre_CHLRE_16g675650v5	cre:CHLRE_12g510050v5	cre:CHLRE_12g535950v5	cre:CHLRE_07g332400v5	cre:CHLRE_12g512600v5	cre:CHLRE_04g228750v5	cre:CHLRE_02g141800v5
ath_AT1G17160	ath_AT1G30580	ath:AT1G67560	ath:AT1G32350	ath:AT1G30510	ath:AT1G33530	ath:AT1G23400	ath:AT3G15020	zma_100216609	zma_100284247	zma:542716	zma:100192557	zma:542469	zma:100136882	zma:100174972	zma:100280672	ppp_112286255	ppp_112276918	ppp:112273592	ppp:112274569	ppp:112273136	ppp:112273582	ppp:112274237	ppp:112291820	cre_CHLRE_07g352800v5	cre_CHLRE_16g676197v5	cre:CHLRE_12g510400v5	cre:CHLRE_12g532550v5	cre:CHLRE_07g331962v5	cre:CHLRE_12g486250v5	cre:CHLRE_07g349540v5	cre:CHLRE_02g147050v5
ath_AT1G55490	ath_AT1G19140	ath:AT1G10700	ath:AT1G48420	ath:AT1G16300	ath:AT1G52343	ath:AT1G10500	ath:AT3G23330	zma_100273053	zma_542589	zma:542737	zma:100192583	zma:542470	zma:100136885	zma:100191145	zma:100281018	ppp_112286277	ppp_112276731	ppp:112273594	ppp:112274595	ppp:112273139	ppp:112273588	ppp:112274247	ppp:112291882	cre_CHLRE_07g332500v5	cre_CHLRE_16g676314v5	cre:CHLRE_12g510850v5	cre:CHLRE_12g530600v5	cre:CHLRE_07g330800v5	cre:CHLRE_12g488450v5	cre:CHLRE_07g349750v5	cre:CHLRE_02g147700v5
ath_AT1G55140	ath_AT1G18600	ath:AT1G04940	ath:AT1G30290	ath:AT1G70820	ath:AT1G24800	ath:AT1G70949	ath:AT3G52130	zma_100283288	zma_100283617	zma:542745	zma:100192664	zma:542473	zma:100147738	zma:100191160	zma:100281169	ppp_112286349	ppp_112276328	ppp:112273623	ppp:112274648	ppp:112273143	ppp:112273589	ppp:112274276	ppp:112291954	cre_CHLRE_07g315700v5	cre_CHLRE_16g685573v5	cre:CHLRE_12g511900v5	cre:CHLRE_12g538650v5	cre:CHLRE_07g328800v5	cre:CHLRE_12g490650v5	cre:CHLRE_07g345500v5	cre:CHLRE_03g143987v5
ath_AT1G21440	ath_AT1G14980	ath:AT1G18360	ath:AT1G71850	ath:AT1G08540	ath:AT1G12300	ath:AT1G30120	ath:AT3G60960	zma_100193174	zma_100283237	zma:542753	zma:100192676	zma:542477	zma:100170237	zma:100191194	zma:100281212	ppp_112286823	ppp_112276887	ppp:112273646	ppp:112274647	ppp:112273162	ppp:112273591	ppp:112274325	ppp:112292041	cre_CHLRE_07g331550v5	cre_CHLRE_16g685550v5	cre:CHLRE_12g486300v5	cre:CHLRE_12g534800v5	cre:CHLRE_07g328200v5	cre:CHLRE_12g500150v5	cre:CHLRE_07g349600v5	cre:CHLRE_03g144727v5
ath_AT1G69200	ath_AT1G47720	ath:AT1G26160	ath:AT1G53460	ath:AT1G43090	ath:AT1G09410	ath:AT1G02550	ath:AT3G14490	zma_542710	zma_100281827	zma:542759	zma:100192708	zma:542478	zma:100174970	zma:100191200	zma:100281226	ppp_112286473	ppp_112273661	ppp:112273651	ppp:112274662	ppp:112273173	ppp:112273605	ppp:112274346	ppp:112292327	cre_CHLRE_07g330100v5	cre_CHLRE_16g664600v5	cre:CHLRE_12g490500v5	cre:CHLRE_12g534450v5	cre:CHLRE_07g328075v5	cre:CHLRE_12g501351v5	cre:CHLRE_07g352850v5	cre:CHLRE_03g146007v5
ath_AT1G03130	ath_AT1G62010	ath:AT1G63610	ath:AT1G28960	ath:AT1G55420	ath:AT1G63060	ath:AT1G18870	ath:AT3G06570	zma_103633614	zma_100272900	zma:606419	zma:100192899	zma:542482	zma:100191146	zma:100191202	zma:100281455	ppp_112286951	ppp_112276908	ppp:112273657	ppp:112274669	ppp:112273180	ppp:112273613	ppp:112274349	ppp:112292342	cre_CHLRE_07g335300v5	cre_CHLRE_16g695050v5	cre:CHLRE_05g241639v5	cre:CHLRE_12g530650v5	cre:CHLRE_07g327900v5	cre:CHLRE_12g503300v5	cre:CHLRE_14g626700v5	cre:CHLRE_03g148300v5
ath_AT1G65630	ath_AT1G17530	ath:AT1G51110	ath:AT1G61960	ath:AT1G52230	ath:AT1G06130	ath:AT1G51310	ath:AT3G01400	zma_542279	zma_100217128	zma:606425	zma:100192902	zma:542484	zma:100191148	zma:100191248	zma:100281735	ppp_112287039	ppp_112276765	ppp:112273660	ppp:112274685	ppp:112273190	ppp:112273619	ppp:112274347	ppp:112293071	cre_CHLRE_07g345500v5	cre_CHLRE_16g691850v5	cre:CHLRE_06g310250v5	cre:CHLRE_17g734450v5	cre:CHLRE_07g327450v5	cre:CHLRE_12g503550v5	cre:CHLRE_14g624201v5	cre:CHLRE_03g149050v5
ath_AT1G76450	ath_AT1G52560	ath:AT1G52590	ath:AT1G10060	ath:AT1G66430	ath:AT1G07510	ath:AT1G03600	ath:AT3G07980	zma_100273735	zma_103651601	zma:606426	zma:100192912	zma:542517	zma:100191149	zma:100191287	zma:100281744	ppp_112286590	ppp_112286645	ppp:112273666	ppp:112274686	ppp:112273204	ppp:112273636	ppp:112274410	ppp:112293344	cre_CHLRE_07g314150v5	cre_CHLRE_16g650550v5	cre:CHLRE_06g309717v5	cre:CHLRE_03g193550v5	cre:CHLRE_12g500100v5	cre:CHLRE_12g508750v5	cre:CHLRE_12g534650v5	cre:CHLRE_03g157650v5
ath_AT1G29910	ath_AT1G07620	ath:AT1G14810	ath:AT1G43010	ath:AT1G65070	ath:AT1G04890	ath:AT1G20540	ath:AT3G03690	zma_100276755	zma_103652082	zma:606464	zma:100192967	zma:542530	zma:100191160	zma:100191290	zma:100281795	ppp_112286755	ppp_112286380	ppp:112273668	ppp:112274702	ppp:112273205	ppp:112273635	ppp:112274430	ppp:112293597	cre_CHLRE_07g316050v5	cre_CHLRE_16g660800v5	cre:CHLRE_06g309000v5	cre:CHLRE_03g193750v5	cre:CHLRE_12g500950v5	cre:CHLRE_12g508850v5	cre:CHLRE_12g531050v5	cre:CHLRE_03g158400v5
ath_AT1G74960	ath_AT1G04630	ath:AT1G51560	ath:AT1G26460	ath:AT1G75090	ath:AT1G21065	ath:AT1G50040	ath:AT3G25140	zma_100284505	zma_100273860	zma:103647705	zma:100193007	zma:542553	zma:100191195	zma:100191293	zma:100281834	ppp_112287008	ppp_112286843	ppp:112273673	ppp:112274777	ppp:112273207	ppp:112273652	ppp:112274480	ppp:112293875	cre_CHLRE_07g332300v5	cre_CHLRE_16g675850v5	cre:CHLRE_06g307500v5	cre:CHLRE_03g193850v5	cre:CHLRE_12g505100v5	cre:CHLRE_12g509050v5	cre:CHLRE_12g530300v5	cre:CHLRE_03g158900v5
ath_AT1G24090	ath_AT1G24180	ath:AT1G29395	ath:AT1G44890	ath:AT1G06130	ath:AT1G75330	ath:AT1G70570	ath:AT3G08000	zma_100280557	zma_100280838	zma:732726	zma:100193019	zma:542554	zma:100191207	zma:100191294	zma:100282038	ppp_112286377	ppp_112286823	ppp:112273694	ppp:112274939	ppp:112273214	ppp:112273662	ppp:112274505	ppp:112293888	cre_CHLRE_07g341600v5	cre_CHLRE_16g673109v5	cre:CHLRE_06g306300v5	cre:CHLRE_03g195500v5	cre:CHLRE_11g467717v5	cre:CHLRE_12g510050v5	cre:CHLRE_12g538650v5	cre:CHLRE_03g168350v5
ath_AT1G78510	ath_AT1G03860	ath:AT1G78630	ath:AT1G28395	ath:AT1G11430	ath:AT1G33270	ath:AT1G12250	ath:AT3G60690	zma_100280701	zma_103638381	zma:732748	zma:100193036	zma:542560	zma:100191215	zma:100191299	zma:100282092	ppp_112286327	ppp_112286766	ppp:112273708	ppp:112274973	ppp:112273221	ppp:112273667	ppp:112274569	ppp:112293949	cre_CHLRE_07g339150v5	cre_CHLRE_16g672385v5	cre:CHLRE_06g299000v5	cre:CHLRE_03g198150v5	cre:CHLRE_12g508550v5	cre:CHLRE_12g510400v5	cre:CHLRE_03g192100v5	cre:CHLRE_03g170500v5
ath_AT1G04940	ath_AT1G23100	ath:AT1G54130	ath:AT1G51965	ath:AT1G34400	ath:AT1G19890	ath:AT1G59990	ath:AT3G14960	zma_100286020	zma_100283246	zma:732758	zma:100193078	zma:542576	zma:100191217	zma:100191307	zma:100282373	ppp_112286996	ppp_112286508	ppp:112273705	ppp:112275086	ppp:112273224	ppp:112273669	ppp:112274587	ppp:112294487	cre_CHLRE_07g350750v5	cre_CHLRE_16g672650v5	cre:CHLRE_06g298911v5	cre:CHLRE_03g207600v5	cre:CHLRE_12g509650v5	cre:CHLRE_12g511700v5	cre:CHLRE_03g195500v5	cre:CHLRE_03g187950v5
ath_AT1G26160	ath_AT1G79220	ath:AT1G75350	ath:AT1G68960	ath:AT1G10747	ath:AT1G62120	ath:AT1G21280	ath:AT3G06200	zma_100279930	zma_100282353	zma:732759	zma:100193189	zma:542591	zma:100191226	zma:100191327	zma:100282665	ppp_112287128	ppp_112286820	ppp:112273855	ppp:112275101	ppp:112273226	ppp:112273681	ppp:112274597	ppp:112295009	cre_CHLRE_07g323600v5	cre_CHLRE_16g677026v5	cre:CHLRE_06g297900v5	cre:CHLRE_03g204650v5	cre:CHLRE_12g510650v5	cre:CHLRE_12g485850v5	cre:CHLRE_03g206800v5	cre:CHLRE_03g193500v5
ath_AT1G63610	ath_AT1G17290	ath:AT1G32160	ath:AT1G04900	ath:AT1G60600	ath:AT1G28670	ath:AT1G79040	ath:AT3G59830	zma_100281048	zma_100191814	zma:732775	zma:100193191	zma:542599	zma:100191232	zma:100191344	zma:100282814	ppp_112286273	ppp_112287135	ppp:112273862	ppp:112275124	ppp:112273229	ppp:112273684	ppp:112274636	ppp:112295184	cre_CHLRE_07g330250v5	cre_CHLRE_16g675250v5	cre:CHLRE_06g296700v5	cre:CHLRE_03g203800v5	cre:CHLRE_12g510800v5	cre:CHLRE_12g486300v5	cre:CHLRE_03g206550v5	cre:CHLRE_03g195000v5
ath_AT1G51110	ath_AT1G71260	ath:AT1G29700	ath:AT1G18630	ath:AT1G75330	ath:AT1G77750	ath:AT1G22410	ath:AT3G48480	zma_103632291	zma_103639463	zma:732779	zma:100193217	zma:542604	zma:100191237	zma:100191360	zma:100282837	ppp_112286343	ppp_112287039	ppp:112273879	ppp:112275123	ppp:112273235	ppp:112273694	ppp:112274645	ppp:112295189	cre_CHLRE_11g467717v5	cre_CHLRE_06g257500v5	cre:CHLRE_06g310200v5	cre:CHLRE_03g195850v5	cre:CHLRE_12g485800v5	cre:CHLRE_12g490500v5	cre:CHLRE_03g193950v5	cre:CHLRE_03g205750v5
ath_AT1G52590	ath_AT1G55040	ath:AT1G08250	ath:AT1G69210	ath:AT1G64170	ath:AT1G80560	ath:AT1G57590	ath:AT3G12835	zma_732792	zma_100282030	zma:732785	zma:100193223	zma:542606	zma:100191239	zma:100191367	zma:100282964	ppp_112286995	ppp_112286983	ppp:112273884	ppp:112275185	ppp:112273238	ppp:112273700	ppp:112274653	ppp:112295256	cre_CHLRE_11g467778v5	cre_CHLRE_06g288700v5	cre:CHLRE_06g308500v5	cre:CHLRE_03g207200v5	cre:CHLRE_12g486100v5	cre:CHLRE_07g333450v5	cre:CHLRE_03g194950v5	cre:CHLRE_03g208304v5
ath_AT1G36180	ath_AT1G74600	ath:AT1G05190	ath:AT1G32415	ath:AT1G61800	ath:AT1G31000	ath:AT1G64355	ath:AT3G01660	zma_542470	zma_100282275	zma:732789	zma:100193297	zma:542675	zma:100191245	zma:100191375	zma:100283029	ppp_112287069	ppp_112286590	ppp:112273886	ppp:112275187	ppp:112273241	ppp:112273711	ppp:112274662	ppp:112295419	cre_CHLRE_11g481450v5	cre_CHLRE_06g281350v5	cre:CHLRE_06g306350v5	cre:CHLRE_13g568800v5	cre:CHLRE_12g489700v5	cre:CHLRE_05g241639v5	cre:CHLRE_03g201750v5	cre:CHLRE_04g217949v5
ath_AT1G14810	ath_AT2G34630	ath:AT1G35680	ath:AT1G31190	ath:AT1G33270	ath:AT1G06580	ath:AT1G32730	ath:AT3G15050	zma_100280562	zma_100274442	zma:732793	zma:100193378	zma:542676	zma:100191259	zma:100191381	zma:100283414	ppp_112287048	ppp_112286755	ppp:112273903	ppp:112275209	ppp:112273249	ppp:112273842	ppp:112274669	ppp:112295684	cre_CHLRE_11g479750v5	cre_CHLRE_06g252650v5	cre:CHLRE_06g301650v5	cre:CHLRE_13g571300v5	cre:CHLRE_12g503550v5	cre:CHLRE_20g751797v5	cre:CHLRE_03g200650v5	cre:CHLRE_04g217982v5
ath_AT1G59560	ath_AT2G39290	ath:AT1G32080	ath:AT1G51150	ath:AT1G44224	ath:AT1G58250	ath:AT1G15140	ath:AT3G50770	zma_100192829	zma_100281274	zma:732795	zma:100193387	zma:542679	zma:100191273	zma:100191382	zma:100283539	ppp_112286209	ppp_112287000	ppp:112273914	ppp:112275216	ppp:112273259	ppp:112273862	ppp:112274693	ppp:112295773	cre_CHLRE_11g477625v5	cre_CHLRE_06g294650v5	cre:CHLRE_06g300800v5	cre:CHLRE_13g581600v5	cre:CHLRE_12g503700v5	cre:CHLRE_06g311900v5	cre:CHLRE_03g198850v5	cre:CHLRE_04g224500v5
ath_AT1G48420	ath_AT2G03880	ath:AT1G69740	ath:AT1G79440	ath:AT1G42970	ath:AT1G80230	ath:AT1G76560	ath:AT3G52525	zma_100273459	zma_100282722	zma:732804	zma:100193389	zma:542682	zma:100191277	zma:100191408	zma:100283837	ppp_112286609	ppp_112286857	ppp:112273918	ppp:112275249	ppp:112273265	ppp:112273863	ppp:112274716	ppp:112295825	cre_CHLRE_11g481500v5	cre_CHLRE_06g308250v5	cre:CHLRE_06g299650v5	cre:CHLRE_13g563150v5	cre:CHLRE_12g509050v5	cre:CHLRE_06g309717v5	cre:CHLRE_13g562900v5	cre:CHLRE_05g233900v5
ath_AT1G51560	ath_AT2G29080	ath:AT1G18440	ath:AT1G17500	ath:AT1G58280	ath:AT1G07180	ath:AT1G13270	ath:AT3G26135	zma_100282418	zma_103639106	zma:732807	zma:100193398	zma:542690	zma:100191284	zma:100191414	zma:100283857	ppp_112286613	ppp_112286379	ppp:112273925	ppp:112275292	ppp:112273274	ppp:112273874	ppp:112274764		cre_CHLRE_11g469150v5	cre_CHLRE_06g278222v5	cre:CHLRE_10g433950v5	cre:CHLRE_13g567600v5	cre:CHLRE_12g509250v5	cre:CHLRE_06g306300v5	cre:CHLRE_13g563200v5	cre:CHLRE_05g234500v5
ath_AT1G29395	ath_AT2G20860	ath:AT1G80480	ath:AT1G71420	ath:AT1G80560	ath:AT1G74120	ath:AT1G17220	ath:AT3G61230	zma_100284847	zma_100282876	zma:732810	zma:100193495	zma:542710	zma:100191295	zma:100191415	zma:100283868	ppp_112274328	ppp_112286327	ppp:112273943	ppp:112275384	ppp:112273321	ppp:112273883	ppp:112274770		cre_CHLRE_11g476250v5	cre_CHLRE_06g296400v5	cre:CHLRE_17g739550v5	cre:CHLRE_13g572000v5	cre:CHLRE_12g509750v5	cre:CHLRE_06g300700v5	cre:CHLRE_13g569250v5	cre:CHLRE_05g242860v5
ath_AT1G78630	ath_AT2G29530	ath:AT1G10522	ath:AT1G63270	ath:AT1G51660	ath:AT1G60815	ath:AT1G20130	ath:AT3G46440	zma_100281676	zma_100279289	zma:732814	zma:100193636	zma:542714	zma:100191300	zma:100191490	zma:100283906	ppp_112274252	ppp_112286996	ppp:112273947	ppp:112275393	ppp:112273337	ppp:112273894	ppp:112274856		cre_CHLRE_11g467773v5	cre_CHLRE_06g278302v5	cre:CHLRE_17g710800v5	cre:CHLRE_13g583550v5	cre:CHLRE_12g510000v5	cre:CHLRE_06g299000v5	cre:CHLRE_13g569500v5	cre:CHLRE_05g243803v5
ath_AT1G75350	ath_AT2G20800	ath:AT1G29040	ath:AT1G50200	ath:AT1G67770	ath:AT1G74420	ath:AT1G06730	ath:AT3G02950	zma_541682	zma_103636076	zma:732816	zma:100193639	zma:542715	zma:100191304	zma:100191523	zma:100283952	ppp_112274597	ppp_112287128	ppp:112273956	ppp:112275397	ppp:112273339	ppp:112273917	ppp:112274898		cre_CHLRE_11g467689v5	cre_CHLRE_06g272950v5	cre:CHLRE_17g702500v5	cre:CHLRE_13g585200v5	cre:CHLRE_12g510050v5	cre:CHLRE_06g296400v5	cre:CHLRE_13g581600v5	cre:CHLRE_05g245500v5
ath_AT1G80770	ath_AT2G31490	ath:AT1G01080	ath:AT1G04590	ath:AT1G23740	ath:AT1G22510	ath:AT1G68280	ath:AT3G01800	zma_542732	zma_100192708	zma:732819	zma:100193662	zma:542716	zma:100191307	zma:100191548	zma:100283953	ppp_112274346	ppp_112286355	ppp:112273961	ppp:112275399	ppp:112273340	ppp:112273920	ppp:112274914		cre_CHLRE_11g467610v5	cre_CHLRE_06g262700v5	cre:CHLRE_17g701700v5	cre:CHLRE_12g550750v5	cre:CHLRE_12g510400v5	cre:CHLRE_06g308500v5	cre:CHLRE_13g586450v5	cre:CHLRE_06g252850v5
ath_AT1G71460	ath_AT2G15680	ath:AT1G15820	ath:AT1G28000	ath:AT1G65420	ath:AT1G29420	ath:AT1G77370	ath:AT3G05320	zma_100191627	zma_100283003	zma:732825	zma:100193714	zma:542720	zma:100191322	zma:100191560	zma:100283982	ppp_112274170	ppp_112286254	ppp:112274091	ppp:112275469	ppp:112273342	ppp:112273902	ppp:112274966		cre_CHLRE_11g467723v5	cre_CHLRE_06g295450v5	cre:CHLRE_17g700950v5	cre:CHLRE_12g548950v5	cre:CHLRE_12g510850v5	cre:CHLRE_06g306350v5	cre:CHLRE_13g589000v5	cre:CHLRE_06g267850v5
ath_AT1G69370	ath_AT2G25840	ath:AT1G64770	ath:AT1G70944	ath:AT1G10910	ath:AT1G67540	ath:AT1G06690	ath:AT4G37560	zma_100381889	zma_100274592	zma:732827	zma:100193740	zma:542721	zma:100191323	zma:100191592	zma:100283987	ppp_112273961	ppp_112286873	ppp:112274119	ppp:112275473	ppp:112273345	ppp:112273922	ppp:112274970		cre_CHLRE_11g467569v5	cre_CHLRE_06g263300v5	cre:CHLRE_17g707950v5	cre:CHLRE_12g551950v5	cre:CHLRE_12g511900v5	cre:CHLRE_06g305650v5	cre:CHLRE_13g562850v5	cre:CHLRE_06g269908v5
ath_AT1G32160	ath_AT2G07707	ath:AT1G48650	ath:AT1G27385	ath:AT1G63880	ath:AT1G11630	ath:AT1G66670	ath:AT4G25840	zma_100282634	zma_100384366	zma:732837	zma:100193811	zma:542737	zma:100191333	zma:100191608	zma:100284026	ppp_112274525	ppp_112286979	ppp:112274124	ppp:112275493	ppp:112273355	ppp:112273961	ppp:112274974		cre_CHLRE_11g467755v5	cre_CHLRE_06g277200v5	cre:CHLRE_17g704600v5	cre:CHLRE_12g556050v5	cre:CHLRE_12g485850v5	cre:CHLRE_06g301650v5	cre:CHLRE_13g565600v5	cre:CHLRE_06g272750v5
ath_AT1G29700	ath_AT2G33210	ath:AT1G31190	ath:AT1G52370	ath:AT1G20070	ath:AT1G03090	ath:AT1G68260	ath:AT4G24320	zma_100276799	zma_103636535	zma:732840	zma:100193812	zma:542744	zma:100191334	zma:100191612	zma:100284259	ppp_112274523	ppp_112286351	ppp:112274148	ppp:112275530	ppp:112273357	ppp:112273974	ppp:112274994		cre_CHLRE_11g479500v5	cre_CHLRE_06g269950v5	cre:CHLRE_17g700000v5	cre:CHLRE_08g384650v5	cre:CHLRE_12g486300v5	cre:CHLRE_06g299250v5	cre:CHLRE_13g568850v5	cre:CHLRE_06g278175v5
ath_AT1G51170	ath_AT2G26140	ath:AT1G07010	ath:AT1G28210	ath:AT1G15980	ath:AT1G74940	ath:AT1G64430	ath:AT4G28395	zma_100286295	zma_100283778	zma:732841	zma:100193844	zma:542745	zma:100191336	zma:100191617	zma:100284346	ppp_2546702	ppp_112286790	ppp:112274188	ppp:112275546	ppp:112273370	ppp:112273971	ppp:112275073		cre_CHLRE_11g468350v5	cre_CHLRE_06g250100v5	cre:CHLRE_17g696400v5	cre:CHLRE_08g385900v5	cre:CHLRE_12g486750v5	cre:CHLRE_06g298650v5	cre:CHLRE_13g573250v5	cre:CHLRE_06g278220v5
ath_AT1G08250	ath_AT2G30970	ath:AT1G52550	ath:AT1G06923	ath:AT1G14580	ath:AT1G79130	ath:AT1G17990	ath:AT4G26310	zma_100281592	zma_100286104	zma:778432	zma:100193873	zma:542753	zma:100191341	zma:100191620	zma:100285167	ppp_112274399	ppp_112286279	ppp:112274205	ppp:112275554	ppp:112273375	ppp:112273983	ppp:112275084		cre_CHLRE_11g467535v5	cre_CHLRE_06g278090v5	cre:CHLRE_03g186000v5	cre:CHLRE_08g380700v5	cre:CHLRE_12g490500v5	cre:CHLRE_06g295450v5	cre:CHLRE_13g581850v5	cre:CHLRE_06g278264v5
ath_AT1G14830	ath_AT2G20420	ath:AT1G69390	ath:AT1G68325	ath:AT1G67090	ath:AT1G19520	ath:AT1G52280	ath:AT4G12380	zma_100191681	zma_100193566	zma:100037776	zma:100193888	zma:542759	zma:100191344	zma:100191635	zma:100285233	ppp_112274368	ppp_112286994	ppp:112274222	ppp:112275585	ppp:112273390	ppp:112274016	ppp:112275085		cre_CHLRE_11g477500v5	cre_CHLRE_06g267200v5	cre:CHLRE_03g188250v5	cre:CHLRE_08g378900v5	cre:CHLRE_05g241639v5	cre:CHLRE_02g142687v5	cre:CHLRE_13g584250v5	cre:CHLRE_06g293150v5
ath_AT1G05190	ath_AT2G32390	ath:AT1G19150	ath:AT1G53760	ath:AT1G29930	ath:AT1G56145	ath:AT1G50280	ath:AT4G17660	zma_100193042	zma_103635086	zma:100037805	zma:100193937	zma:606419	zma:100191350	zma:100191647	zma:100285316	ppp_112274124	ppp_112286678	ppp:112274225	ppp:112275610	ppp:112273391	ppp:112274051	ppp:112275091		cre_CHLRE_11g476351v5	cre_CHLRE_06g293850v5	cre:CHLRE_16g684300v5	cre:CHLRE_09g386950v5	cre:CHLRE_06g310250v5	cre:CHLRE_17g739550v5	cre:CHLRE_13g585200v5	cre:CHLRE_06g293900v5
ath_AT1G35680	ath_AT2G46505	ath:AT1G79050	ath:AT1G31817	ath:AT1G52870	ath:AT1G02910	ath:AT1G12230	ath:AT4G15340	zma_100284586	zma_100501351	zma:100037806	zma:100193975	zma:606425	zma:100191351	zma:100191656	zma:100285374	ppp_112273997	ppp_112286491	ppp:112274237	ppp:112275630	ppp:112273408	ppp:112274129	ppp:112275094		cre_CHLRE_11g467759v5	cre_CHLRE_06g259600v5	cre:CHLRE_16g688000v5	cre:CHLRE_09g387450v5	cre:CHLRE_06g309717v5	cre:CHLRE_17g710800v5	cre:CHLRE_12g547100v5	cre:CHLRE_06g303950v5
ath_AT1G76570	ath_AT2G13600	ath:AT1G50840	ath:AT1G06710	ath:AT1G69523	ath:AT1G48820	ath:AT1G48350	ath:AT4G10180	zma_100282414	zma_542412	zma:100037809	zma:100193976	zma:606426	zma:100191360	zma:100191659	zma:100285437	ppp_112274401	ppp_112286538	ppp:112274247	ppp:112275650	ppp:112273412	ppp:112274132	ppp:112275102		cre_CHLRE_11g467573v5	cre_CHLRE_06g250200v5	cre:CHLRE_03g185200v5	cre:CHLRE_09g388400v5	cre:CHLRE_06g309450v5	cre:CHLRE_17g708550v5	cre:CHLRE_12g547850v5	cre:CHLRE_06g306726v5
ath_AT1G32080	ath_AT2G29990	ath:AT1G77670	ath:AT1G29880	ath:AT1G11630	ath:AT1G51390	ath:AT1G10140	ath:AT4G02730	zma_606419	zma_103635431	zma:100037810	zma:100194019	zma:606444	zma:100191361	zma:100191675	zma:100285840	ppp_112277955	ppp_112274403	ppp:112274252	ppp:112275762	ppp:112273430	ppp:112274135	ppp:112275116		cre_CHLRE_11g467700v5	cre_CHLRE_06g292550v5	cre:CHLRE_03g187450v5	cre:CHLRE_09g393200v5	cre:CHLRE_06g309000v5	cre:CHLRE_17g700950v5	cre:CHLRE_12g549500v5	cre:CHLRE_06g308600v5
ath_AT1G69740	ath_AT2G45270	ath:AT1G12900	ath:AT1G31760	ath:AT1G09830	ath:AT1G06560	ath:AT1G03680	ath:AT4G29220	zma_100282387	zma_100283851	zma:100037816	zma:100194026	zma:606449	zma:100191367	zma:100191684	zma:100285900	ppp_112278069	ppp_112274328	ppp:112274276	ppp:112275816	ppp:112273439	ppp:112274147	ppp:112275158		cre_CHLRE_11g468750v5	cre_CHLRE_06g263450v5	cre:CHLRE_03g189300v5	cre:CHLRE_09g394750v5	cre:CHLRE_06g307500v5	cre:CHLRE_17g698000v5	cre:CHLRE_12g552200v5	cre:CHLRE_06g309826v5
ath_AT1G18440	ath_AT2G42210	ath:AT1G48460	ath:AT1G59990	ath:AT1G10760	ath:AT1G65490	ath:AT1G49405	ath:AT4G31010	zma_100272368	zma_100285442	zma:100101526	zma:100194093	zma:606464	zma:100191380	zma:100191704	zma:100285906	ppp_112278023	ppp_112274147	ppp:112274287	ppp:112275831	ppp:112273457	ppp:112274151	ppp:112275173		cre_CHLRE_14g608800v5	cre_CHLRE_06g266700v5	cre:CHLRE_16g670950v5	cre:CHLRE_09g387500v5	cre:CHLRE_06g306300v5	cre:CHLRE_17g696800v5	cre:CHLRE_12g554600v5	cre:CHLRE_07g319200v5
ath_AT1G80480	ath_AT2G27730	ath:AT1G77490	ath:AT1G71210	ath:AT1G71810	ath:AT1G23010	ath:AT1G68730	ath:AT4G17040	zma_100272318	zma_100382372	zma:100101531	zma:100194208	zma:103647705	zma:100191393	zma:100191713	zma:100286114	ppp_112277694	ppp_112274252	ppp:112274290	ppp:112275865	ppp:112273478	ppp:112274163	ppp:112275182		cre_CHLRE_14g612800v5	cre_CHLRE_06g257601v5	cre:CHLRE_04g220633v5	cre:CHLRE_09g388800v5	cre:CHLRE_06g300700v5	cre:CHLRE_17g711200v5	cre:CHLRE_12g550850v5	cre:CHLRE_07g327550v5
ath_AT1G30100	ath_AT2G40765	ath:AT1G10500	ath:AT1G45110	ath:AT1G60660	ath:AT1G17345	ath:AT1G75010	ath:AT4G35730	zma_100216723	zma_542567	zma:100125654	zma:100194267	zma:677667	zma:100191400	zma:100191715	zma:100286126	ppp_112277892	ppp_112274184	ppp:112274325	ppp:112275926	ppp:112273481	ppp:112274189	ppp:112275188		cre_CHLRE_14g614600v5	cre_CHLRE_06g306650v5	cre:CHLRE_04g229300v5	cre:CHLRE_09g392579v5	cre:CHLRE_06g299000v5	cre:CHLRE_17g705100v5	cre:CHLRE_08g385400v5	cre:CHLRE_07g330150v5
ath_AT1G10522	ath_AT2G40300	ath:AT1G80600	ath:AT1G02820	ath:AT1G19520	ath:AT1G73770	ath:AT1G15700	ath:AT4G36350	zma_100194249	zma_100280596	zma:100125655	zma:100194276	zma:732726	zma:100191408	zma:100191725	zma:100286127	ppp_112277956	ppp_112273872	ppp:112274337	ppp:112275968	ppp:112273495	ppp:112274191	ppp:112275213		cre_CHLRE_14g619100v5	cre_CHLRE_06g263950v5	cre:CHLRE_04g225600v5	cre:CHLRE_09g393506v5	cre:CHLRE_06g297900v5	cre:CHLRE_17g704600v5	cre:CHLRE_08g383750v5	cre:CHLRE_07g333350v5
ath_AT1G29040	ath_AT2G21385	ath:AT1G30120	ath:AT1G30680	ath:AT1G76760	ath:AT1G29740	ath:AT1G66520	ath:AT4G10040	zma_100275885	zma_100384742	zma:100125657	zma:100194290	zma:732739	zma:100191413	zma:100191741	zma:100286229	ppp_112278044	ppp_2546702	ppp:112274346	ppp:112275974	ppp:112273498	ppp:112274195	ppp:112275234		cre_CHLRE_14g632000v5	cre_CHLRE_06g261000v5	cre:CHLRE_07g339750v5	cre:CHLRE_09g393543v5	cre:CHLRE_06g296700v5	cre:CHLRE_17g702800v5	cre:CHLRE_08g378850v5	cre:CHLRE_07g337914v5
ath_AT1G01080	ath_AT2G02050	ath:AT1G48850	ath:AT1G10330	ath:AT1G02910	ath:AT1G30880	ath:AT1G16080	ath:AT4G32340	zma_100191192	zma_100286311	zma:100126360	zma:100194294	zma:732748	zma:100191428	zma:100191743	zma:100272332	ppp_112278073	ppp_112274570	ppp:112274349	ppp:112275989	ppp:112273507	ppp:112274197	ppp:112275262		cre_CHLRE_14g616900v5	cre_CHLRE_06g278750v5	cre:CHLRE_07g341600v5	cre:CHLRE_09g393765v5	cre:CHLRE_06g310200v5	cre:CHLRE_17g700000v5	cre:CHLRE_08g380700v5	cre:CHLRE_07g350500v5
ath_AT1G15820	ath_AT2G33040	ath:AT1G18870	ath:AT1G53600	ath:AT1G33250	ath:AT1G74140	ath:AT1G34000	ath:AT4G27585	zma_103631988	zma_100275334	zma:100126361	zma:100194300	zma:732758	zma:100191433	zma:100191757	zma:100303833	ppp_112277874	ppp_112274087	ppp:112274368	ppp:112276087	ppp:112273505	ppp:112274203	ppp:112275265		cre_CHLRE_14g622750v5	cre_CHLRE_06g272900v5	cre:CHLRE_07g340900v5	cre:CHLRE_09g394473v5	cre:CHLRE_06g308500v5	cre:CHLRE_17g699100v5	cre:CHLRE_08g378550v5	cre:CHLRE_07g352213v5
ath_AT1G64770	ath_AT2G47510	ath:AT1G56500	ath:AT1G74400	ath:AT1G05030	ath:AT1G65630	ath:AT1G71920	ath:AT4G18520	zma_100273379	zma_100275557	zma:542686	zma:100194338	zma:732759	zma:100191445	zma:100191775	zma:100304121	ppp_112278149	ppp_112274244	ppp:112274372	ppp:112276095	ppp:112273511	ppp:112274211	ppp:112275323		cre_CHLRE_14g624201v5	cre_CHLRE_06g260450v5	cre:CHLRE_07g344400v5	cre:CHLRE_02g141100v5	cre:CHLRE_06g307150v5	cre:CHLRE_17g697050v5	cre:CHLRE_09g387100v5	cre:CHLRE_08g358562v5
ath_AT1G02280	ath_AT2G17420	ath:AT1G29390	ath:AT1G63080	ath:AT1G01790	ath:AT1G24793	ath:AT1G08530	ath:AT4G34600	zma_100382515	zma_542389	zma:100136828	zma:100194342	zma:732775	zma:100191447	zma:100191815	zma:100381951	ppp_112277879	ppp_112274251	ppp:112274388	ppp:112276101	ppp:112273513	ppp:112274219	ppp:112275359		cre_CHLRE_14g618050v5	cre_CHLRE_06g281250v5	cre:CHLRE_07g351800v5	cre:CHLRE_02g141400v5	cre:CHLRE_06g306350v5	cre:CHLRE_03g186000v5	cre:CHLRE_09g393400v5	cre:CHLRE_08g359600v5
ath_AT1G64150	ath_AT2G19680	ath:AT1G23360	ath:AT1G30160	ath:AT1G17160	ath:AT1G62085	ath:AT1G15060	ath:AT5G18680	zma_542537	zma_100283802	zma:100136882	zma:100194364	zma:732778	zma:100191453	zma:100191825	zma:100382205	ppp_112277985	ppp_112274124	ppp:112274401	ppp:112276105	ppp:112273514	ppp:112274238	ppp:112275362		cre_CHLRE_14g626750v5	cre_CHLRE_06g263250v5	cre:CHLRE_07g339150v5	cre:CHLRE_02g143450v5	cre:CHLRE_06g303050v5	cre:CHLRE_03g188250v5	cre:CHLRE_09g394750v5	cre:CHLRE_08g366200v5
ath_AT1G48650	ath_AT2G19860	ath:AT1G10310	ath:AT1G45332	ath:AT1G55490	ath:AT1G56350	ath:AT1G20020	ath:AT5G48910	zma_100279224	zma_111591331	zma:100136885	zma:100216609	zma:732779	zma:100191454	zma:100191842	zma:100382697	ppp_112281640	ppp_112274135	ppp:112274408	ppp:112276133	ppp:112273519	ppp:112274244	ppp:112275398		cre_CHLRE_14g624350v5	cre_CHLRE_06g282800v5	cre:CHLRE_07g340200v5	cre:CHLRE_09g387282v5	cre:CHLRE_06g301650v5	cre:CHLRE_03g191250v5	cre:CHLRE_09g396500v5	cre:CHLRE_08g369700v5
ath_AT1G54780	ath_AT2G44610	ath:AT1G70570	ath:AT1G23800	ath:AT1G55140	ath:AT1G58180	ath:AT1G07320	ath:AT5G58420	zma_100283458	zma_100282837	zma:100158226	zma:100216648	zma:732785	zma:100191471	zma:100191857	zma:100383114	ppp_112281452	ppp_112277955	ppp:112274410	ppp:112276141	ppp:112273525	ppp:112274250	ppp:112275487		cre_CHLRE_14g615800v5	cre_CHLRE_06g278215v5	cre:CHLRE_07g344950v5	cre:CHLRE_09g389689v5	cre:CHLRE_06g300800v5	cre:CHLRE_16g682300v5	cre:CHLRE_09g394701v5	cre:CHLRE_08g374850v5
ath_AT1G58200	ath_AT2G19490	ath:AT1G15165	ath:AT1G26180	ath:AT1G21440	ath:AT1G62260	ath:AT1G29490	ath:AT5G27410	zma_100274535	zma_100282236	zma:100158230	zma:100216696	zma:732789	zma:100191478	zma:100191873	zma:100383218	ppp_112280858	ppp_112277665	ppp:112274430	ppp:112276163	ppp:112273526	ppp:112274257	ppp:112275530		cre_CHLRE_14g617300v5	cre_CHLRE_06g264200v5	cre:CHLRE_07g345500v5	cre:CHLRE_18g749847v5	cre:CHLRE_06g299650v5	cre:CHLRE_16g684150v5	cre:CHLRE_09g395950v5	cre:CHLRE_08g376900v5
ath_AT1G31190	ath_AT2G20360	ath:AT1G22170	ath:AT1G15885	ath:AT1G03790	ath:AT1G31630	ath:AT1G56050	ath:AT5G51080	zma_100273480	zma_100194338	zma:100170235	zma:100216722	zma:732790	zma:100191490	zma:100191887	zma:100383232	ppp_112281636	ppp_112277871	ppp:112274450	ppp:112276183	ppp:112273502	ppp:112274276	ppp:112275565		cre_CHLRE_14g626700v5	cre_CHLRE_06g304300v5	cre:CHLRE_07g352850v5	cre:CHLRE_09g386756v5	cre:CHLRE_10g433950v5	cre:CHLRE_16g684300v5	cre:CHLRE_09g396100v5	cre:CHLRE_08g377251v5
ath_AT1G31330	ath_AT2G33820	ath:AT1G48800	ath:AT1G32470	ath:AT1G69200	ath:AT1G71310	ath:AT1G20340	ath:AT5G11280	zma_103633383	zma_732791	zma:100170236	zma:100216725	zma:732792	zma:100191492	zma:100191932	zma:100383380	ppp_112281830	ppp_112278007	ppp:112274477	ppp:112276185	ppp:112273544	ppp:112274287	ppp:112275596		cre_CHLRE_14g611950v5	cre_CHLRE_06g291150v5	cre:CHLRE_14g626750v5	cre:CHLRE_06g278800v5	cre:CHLRE_17g708100v5	cre:CHLRE_16g684950v5	cre:CHLRE_09g392505v5	cre:CHLRE_08g381516v5
ath_AT1G07010	ath_AT2G45060	ath:AT1G79040	ath:AT1G17560	ath:AT1G03130	ath:AT1G26945	ath:AT1G08490	ath:AT5G07800	zma_100192083	zma_541781	zma:100170248	zma:100216906	zma:732793	zma:100191493	zma:100191940	zma:100383476	ppp_112281126	ppp_112278013	ppp:112274506	ppp:112276198	ppp:112273546	ppp:112274318	ppp:112275625		cre_CHLRE_14g625450v5	cre_CHLRE_06g278135v5	cre:CHLRE_14g625450v5	cre:CHLRE_06g283950v5	cre:CHLRE_17g706400v5	cre:CHLRE_03g184500v5	cre:CHLRE_09g396363v5	cre:CHLRE_08g384150v5
ath_AT1G50200	ath_AT2G44350	ath:AT1G22410	ath:AT1G50000	ath:AT1G75760	ath:AT1G68710	ath:AT1G80030	ath:AT5G15050	zma_845187	zma_100383274	zma:100174972	zma:100217007	zma:732795	zma:100191497	zma:100191942	zma:100383586	ppp_112281432	ppp_112277874	ppp:112274517	ppp:112276206	ppp:112273549	ppp:112274335	ppp:112275630		cre_CHLRE_14g623000v5	cre_CHLRE_06g290950v5	cre:CHLRE_14g624350v5	cre:CHLRE_06g285200v5	cre:CHLRE_17g702500v5	cre:CHLRE_03g185200v5	cre:CHLRE_09g393543v5	cre:CHLRE_09g386745v5
ath_AT1G74070	ath_AT2G35370	ath:AT1G43310	ath:AT1G31170	ath:AT1G74140	ath:AT1G12700	ath:AT1G47840	ath:AT5G14300	zma_1466379	zma_100282690	zma:100191140	zma:100217134	zma:732806	zma:100191501	zma:100191964	zma:100383738	ppp_112281692	ppp_112277879	ppp:112274523	ppp:112276224	ppp:112273588	ppp:112274337	ppp:112275646		cre_CHLRE_14g629000v5	cre_CHLRE_06g259150v5	cre:CHLRE_14g622750v5	cre:CHLRE_06g283400v5	cre:CHLRE_17g701700v5	cre:CHLRE_03g185550v5	cre:CHLRE_09g396809v5	cre:CHLRE_09g386751v5
ath_AT1G69390	ath_AT2G22870	ath:AT1G55370	ath:AT1G29780	ath:AT1G52603	ath:AT1G07220	ath:AT1G20280	ath:AT5G05370	zma_845212	zma_100501486	zma:100191145	zma:100217212	zma:732807	zma:100191513	zma:100191965	zma:100383761	ppp_112280991	ppp_112277771	ppp:112274532	ppp:112276229	ppp:112273592	ppp:112274341	ppp:112275657		cre_CHLRE_14g621650v5	cre_CHLRE_06g259500v5	cre:CHLRE_14g626700v5	cre:CHLRE_06g284200v5	cre:CHLRE_17g700950v5	cre:CHLRE_03g185750v5	cre:CHLRE_09g396846v5	cre:CHLRE_09g386757v5
ath_AT1G19150	ath_AT2G20540	ath:AT1G67080	ath:AT1G07615	ath:AT1G76450	ath:AT1G74680	ath:AT1G34060	ath:AT5G20980	zma_845228	zma_100191453	zma:100191176	zma:100217241	zma:732814	zma:100191518	zma:100191967	zma:100383859	ppp_112281501	ppp_112277985	ppp:112274537	ppp:112276242	ppp:112273594	ppp:112274342	ppp:112275708		cre_CHLRE_14g616600v5	cre_CHLRE_06g267700v5	cre:CHLRE_14g623600v5	cre:CHLRE_06g284250v5	cre:CHLRE_17g707950v5	cre:CHLRE_03g189300v5	cre:CHLRE_02g144350v5	cre:CHLRE_09g397701v5
ath_AT1G79050	ath_AT2G05710	ath:AT1G64355	ath:AT1G72190	ath:AT1G10020	ath:AT1G24095	ath:AT1G67785	ath:AT5G01100	zma_845236	zma_100282004	zma:100191181	zma:100217251	zma:732816	zma:100191520	zma:100191984	zma:100383938	ppp_112281944	ppp_112281452	ppp:112274542	ppp:112276248	ppp:112273609	ppp:112274347	ppp:112275715		cre_CHLRE_14g615000v5	cre_CHLRE_06g309100v5	cre:CHLRE_12g537850v5	cre:CHLRE_06g285401v5	cre:CHLRE_17g706950v5	cre:CHLRE_03g190750v5	cre:CHLRE_09g387319v5	cre:CHLRE_09g398623v5
ath_AT1G50840	ath_AT2G32230	ath:AT1G20830	ath:AT1G62400	ath:AT1G29910	ath:AT1G51920	ath:AT1G19920	ath:AT5G38900	zma_845192	zma_100194026	zma:100191192	zma:100217273	zma:732819	zma:100191527	zma:100192044	zma:100383983	ppp_112281606	ppp_112281717	ppp:112274547	ppp:112276263	ppp:112273623	ppp:112274355	ppp:112275723		cre_CHLRE_16g653350v5	cre_CHLRE_06g274500v5	cre:CHLRE_12g536800v5	cre:CHLRE_06g287200v5	cre:CHLRE_17g705900v5	cre:CHLRE_16g680850v5	cre:CHLRE_09g389801v5	cre:CHLRE_09g406448v5
ath_AT1G12900	ath_AT2G43400	ath:AT1G74030	ath:AT1G59900	ath:AT1G69650	ath:AT1G25145	ath:AT1G32220	ath:AT5G44060	zma_845176	zma_100273340	zma:100191193	zma:100272256	zma:732820	zma:100191579	zma:100192072	zma:100384380	ppp_112281755	ppp_112280859	ppp:112274559	ppp:112276321	ppp:112273635	ppp:112274390	ppp:112275746		cre_CHLRE_16g691450v5	cre_CHLRE_06g281900v5	cre:CHLRE_17g734100v5	cre:CHLRE_03g151600v5	cre:CHLRE_17g702800v5	cre:CHLRE_16g683150v5	cre:CHLRE_02g144800v5	cre:CHLRE_09g409550v5
ath_AT1G48460	ath_AT2G37410	ath:AT1G32730	ath:AT1G69380	ath:AT1G67560	ath:AT1G24340	ath:AT1G32550	ath:AT5G51740	zma_845193	zma_103626016	zma:100191222	zma:100272259	zma:732825	zma:100191592	zma:100192105	zma:100501135	ppp_112281642	ppp_112280783	ppp:112274580	ppp:112276333	ppp:112273646	ppp:112274400	ppp:112275748		cre_CHLRE_16g683750v5	cre_CHLRE_06g259900v5	cre:CHLRE_12g534250v5	cre:CHLRE_03g146187v5	cre:CHLRE_17g702451v5	cre:CHLRE_16g670950v5	cre:CHLRE_02g145000v5	cre:CHLRE_10g420150v5
ath_AT1G77490	ath_AT2G33220	ath:AT1G15140	ath:AT1G07150	ath:AT1G11610	ath:AT1G04230	ath:AT1G50320	ath:AT5G47790	zma_845177	zma_100192845	zma:100191234	zma:100272283	zma:732827	zma:100191593	zma:100192114	zma:100501311	ppp_112280853	ppp_112281791	ppp:112274597	ppp:112276342	ppp:112273651	ppp:112274421	ppp:112275749		cre_CHLRE_16g681238v5	cre_CHLRE_06g252550v5	cre:CHLRE_12g532500v5	cre:CHLRE_03g145587v5	cre:CHLRE_17g700000v5	cre:CHLRE_04g221250v5	cre:CHLRE_09g386986v5	cre:CHLRE_10g428300v5
ath_AT1G76100	ath_AT2G22500	ath:AT1G57770	ath:AT1G45474	ath:AT1G74960	ath:AT1G05540	ath:AT1G31230	ath:AT5G20510	zma_845237	zma_100193873	zma:100191237	zma:100272291	zma:732837	zma:100191612	zma:100192472	zma:100501408	ppp_112281545	ppp_112281618	ppp:112274636	ppp:112276355	ppp:112273652	ppp:112274432	ppp:112275816		cre_CHLRE_16g665400v5	cre_CHLRE_06g262100v5	cre:CHLRE_12g530650v5	cre:CHLRE_03g145507v5	cre:CHLRE_17g697500v5	cre:CHLRE_04g221700v5	cre:CHLRE_09g387504v5	cre:CHLRE_10g432050v5
ath_AT1G23400	ath_AT2G31170	ath:AT1G13270	ath:AT1G23450	ath:AT1G50720	ath:AT1G79010	ath:AT1G34042	ath:AT5G06270	zma_845235	zma_100274119	zma:100191248	zma:100272292	zma:732840	zma:100191623	zma:100192474	zma:100501831	ppp_112281223	ppp_112281126	ppp:112274642	ppp:112276357	ppp:112273655	ppp:112274437	ppp:112275853		cre_CHLRE_16g690300v5	cre_CHLRE_06g273600v5	cre:CHLRE_13g590500v5	cre:CHLRE_16g675188v5	cre:CHLRE_17g696400v5	cre:CHLRE_04g225400v5	cre:CHLRE_09g389541v5	cre:CHLRE_10g433450v5
ath_AT1G10500	ath_AT2G13560	ath:AT1G17220	ath:AT1G01800	ath:AT1G73655	ath:AT1G18360	ath:AT1G11870	ath:AT5G13290	zma_845185	zma_541617	zma:100191267	zma:100272350	zma:732841	zma:100191681	zma:100192476	zma:100502316	ppp_112281867	ppp_112281432	ppp:112274645	ppp:112276390	ppp:112273653	ppp:112274441	ppp:112275857		cre_CHLRE_16g665650v5	cre_CHLRE_06g257950v5	cre:CHLRE_03g194850v5	cre:CHLRE_16g675300v5	cre:CHLRE_03g186000v5	cre:CHLRE_04g229300v5	cre:CHLRE_09g389578v5	cre:CHLRE_10g436350v5
ath_AT1G80600	ath_AT2G15690	ath:AT1G06730	ath:AT1G64430	ath:AT1G10700	ath:AT1G26160	ath:AT1G77060	ath:AT5G64570	zma_845170	zma_107548104	zma:100191275	zma:100272447	zma:778432	zma:100191706	zma:100192518	zma:100280488	ppp_112281298	ppp_112280991	ppp:112274656	ppp:112276407	ppp:112273657	ppp:112274440	ppp:112275865		cre_CHLRE_16g691800v5	cre_CHLRE_06g278188v5	cre:CHLRE_03g197750v5	cre:CHLRE_16g675500v5	cre:CHLRE_03g188250v5	cre:CHLRE_07g339700v5	cre:CHLRE_09g405050v5	cre:CHLRE_10g441050v5
ath_AT1G30120	ath_AT2G21870	ath:AT1G68280	ath:AT1G56560	ath:AT1G24090	ath:AT1G09645	ath:AT1G18500	ath:AT5G44330	zma_100279820	zma_100279573	zma:100191290	zma:100272516	zma:778439	zma:100191710	zma:100192521	zma:100285268	ppp_112281476	ppp_112281501	ppp:112274661	ppp:112276428	ppp:112273660	ppp:112274450	ppp:112275871		cre_CHLRE_16g693202v5	cre_CHLRE_06g267350v5	cre:CHLRE_03g208050v5	cre:CHLRE_16g678250v5	cre:CHLRE_16g684150v5	cre:CHLRE_07g342150v5	cre:CHLRE_09g386756v5	cre:CHLRE_10g449138v5
ath_AT1G70760	ath_AT2G44520	ath:AT1G17560	ath:AT1G54220	ath:AT1G72930	ath:AT1G53240	ath:AT1G51400	ath:AT5G19270	zma_100383416	zma_100284826	zma:100191293	zma:100272521	zma:100037776	zma:100191721	zma:100192571	zma:103651601	ppp_112281915	ppp_112281392	ppp:112274674	ppp:112276645	ppp:112273666	ppp:112274485	ppp:112275889		cre_CHLRE_16g663900v5	cre_CHLRE_06g270650v5	cre:CHLRE_03g206800v5	cre:CHLRE_16g679500v5	cre:CHLRE_16g684300v5	cre:CHLRE_07g341600v5	cre:CHLRE_09g386747v5	cre:CHLRE_10g453700v5
ath_AT1G48850	ath_AT2G07698	ath:AT1G06690	ath:AT1G52280	ath:AT1G78510	ath:AT1G11390	ath:AT1G78140	ath:AT5G03110	zma_100194203	zma_100285374	zma:100191294	zma:100272598	zma:100037805	zma:100191725	zma:100192579	zma:103635083	ppp_112281303	ppp_112281606	ppp:112274690	ppp:112276649	ppp:112273673	ppp:112274493	ppp:112275900		cre_CHLRE_16g678851v5	cre_CHLRE_06g254600v5	cre:CHLRE_03g206600v5	cre:CHLRE_16g672300v5	cre:CHLRE_16g684950v5	cre:CHLRE_07g340900v5	cre:CHLRE_09g400700v5	cre:CHLRE_10g453782v5
ath_AT1G18870	ath_AT2G03690	ath:AT1G29120	ath:AT1G67620	ath:AT1G04940	ath:AT1G52590	ath:AT1G79080	ath:AT5G59010	zma_100274106	zma_103627788	zma:100191296	zma:100272664	zma:100037806	zma:100191735	zma:100192599	zma:103644306	ppp_112281506	ppp_112280853	ppp:112274693	ppp:112276713	ppp:112273684	ppp:112274484	ppp:112275911		cre_CHLRE_16g687294v5	cre_CHLRE_06g295400v5	cre:CHLRE_03g206550v5	cre:CHLRE_16g672800v5	cre:CHLRE_16g685000v5	cre:CHLRE_07g344350v5	cre:CHLRE_06g278350v5	cre:CHLRE_11g467526v5
ath_AT1G56500	ath_AT2G30920	ath:AT1G02475	ath:AT1G20300	ath:AT1G43640	ath:AT1G73050	ath:AT1G75560	ath:AT5G08380	zma_100284652	zma_100381333	zma:100191326	zma:100272696	zma:100037807	zma:100191742	zma:100192603	zma:103636156	ppp_112281398	ppp_112281400	ppp:112274710	ppp:112276757	ppp:112273694	ppp:112274508	ppp:112275960		cre_CHLRE_16g673617v5	cre_CHLRE_06g279150v5	cre:CHLRE_03g193950v5	cre:CHLRE_16g675650v5	cre:CHLRE_16g688000v5	cre:CHLRE_07g347850v5	cre:CHLRE_06g283950v5	cre:CHLRE_11g467630v5
ath_AT1G03600	ath_AT2G46110	ath:AT1G02470	ath:AT1G78915	ath:AT1G18360	ath:AT1G72890	ath:AT1G14410	ath:AT5G11750	zma_100283837	zma_100283587	zma:100191334	zma:100272746	zma:100037809	zma:100191772	zma:100192613	zma:103630300	ppp_112281535	ppp_112281545	ppp:112274716	ppp:112276825	ppp:112273708	ppp:112274526	ppp:112275967		cre_CHLRE_16g690500v5	cre_CHLRE_06g289550v5	cre:CHLRE_03g195200v5	cre:CHLRE_16g678700v5	cre:CHLRE_03g185200v5	cre:CHLRE_07g348010v5	cre:CHLRE_06g284600v5	cre:CHLRE_11g480800v5
ath_AT1G06380	ath_AT2G26080	ath:AT1G69830	ath:AT1G78910	ath:AT1G26160	ath:AT1G61980	ath:AT1G56190	ath:AT5G06540	zma_100275158		zma:100191344	zma:100272772	zma:100037810	zma:100191773	zma:100192628	zma:103643629	ppp_112281516	ppp_112281223	ppp:112274733	ppp:112276831	ppp:112273705	ppp:112274539	ppp:112275988		cre_CHLRE_16g681900v5	cre_CHLRE_06g291700v5	cre:CHLRE_03g195650v5	cre:CHLRE_16g680000v5	cre:CHLRE_03g187450v5	cre:CHLRE_07g348600v5	cre:CHLRE_06g278750v5	cre:CHLRE_11g482351v5
ath_AT1G29390	ath_AT2G20530	ath:AT1G79230	ath:AT1G72330	ath:AT1G63610	ath:AT1G22800	ath:AT1G22370	ath:AT5G13490	zma_732803		zma:100191348	zma:100272778	zma:100037816	zma:100191780	zma:100192629	zma:542521	ppp_112281929	ppp_112281915	ppp:112274747	ppp:112276855	ppp:112273855	ppp:112274565	ppp:112276002		cre_CHLRE_16g696000v5	cre_CHLRE_06g298650v5	cre:CHLRE_03g207000v5	cre:CHLRE_08g367500v5	cre:CHLRE_03g189300v5	cre:CHLRE_07g351200v5	cre:CHLRE_06g282500v5	cre:CHLRE_12g493500v5
ath_AT1G23360	ath_AT2G25140	ath:AT1G68260	ath:AT1G02410	ath:AT1G13130	ath:AT1G65080	ath:AT1G65390	ath:AT5G10140	zma_100126359		zma:100191353	zma:100272779	zma:100101526	zma:100191781	zma:100192676	zma:541947	ppp_112281825	ppp_112281398	ppp:112274762	ppp:112276869	ppp:112273873	ppp:112274564	ppp:112276023		cre_CHLRE_16g655150v5	cre_CHLRE_06g282200v5	cre:CHLRE_03g203850v5	cre:CHLRE_08g361050v5	cre:CHLRE_16g683750v5	cre:CHLRE_07g339150v5	cre:CHLRE_06g284250v5	cre:CHLRE_12g493700v5
ath_AT1G20810	ath_AT2G04842	ath:AT1G75785	ath:AT1G10140	ath:AT1G16410	ath:AT1G04555	ath:AT1G32200	ath:AT5G07090	zma_100273168		zma:100191360	zma:100272846	zma:100101527	zma:100191802	zma:100192754	zma:606430	ppp_112281478	ppp_112281354	ppp:112274764	ppp:112276898	ppp:112273879	ppp:112274567	ppp:112276066		cre_CHLRE_16g668600v5	cre_CHLRE_06g293150v5	cre:CHLRE_03g200250v5	cre:CHLRE_08g364650v5	cre:CHLRE_16g687300v5	cre:CHLRE_07g339300v5	cre:CHLRE_06g287200v5	cre:CHLRE_12g496302v5
ath_AT1G10310	ath_AT2G44020	ath:AT1G50020	ath:AT1G25210	ath:AT1G51110	ath:AT1G13630	ath:AT1G74970	ath:AT5G55850	zma_100273196		zma:100191381	zma:100272889	zma:100101528	zma:100191815	zma:100192756	zma:100277590	ppp_112281628	ppp_112281774	ppp:112274790	ppp:112276902	ppp:112273883	ppp:112274569	ppp:112276136		cre_CHLRE_16g661150v5	cre_CHLRE_09g416150v5	cre:CHLRE_03g199800v5	cre:CHLRE_08g365900v5	cre:CHLRE_16g670950v5	cre:CHLRE_07g340200v5	cre:CHLRE_06g288400v5	cre:CHLRE_12g501550v5
ath_AT1G70570	ath_AT2G31500	ath:AT1G21650	ath:AT1G62670	ath:AT1G50575	ath:AT1G32350	ath:AT1G06800	ath:AT5G06280	zma_100274153		zma:100191423	zma:100272900	zma:100101531	zma:100191826	zma:100192770	zma:100384228	ppp_112281262	ppp_112280903	ppp:112274789	ppp:112277034	ppp:112273884	ppp:112274573	ppp:112276144		cre_CHLRE_16g690000v5	cre_CHLRE_09g396363v5	cre:CHLRE_13g569250v5	cre:CHLRE_06g272650v5	cre:CHLRE_04g220633v5	cre:CHLRE_07g343700v5	cre:CHLRE_03g149250v5	cre:CHLRE_12g507100v5
ath_AT1G77122	ath_AT3G15020	ath:AT1G24360	ath:AT1G03687	ath:AT1G52590	ath:AT1G35510	ath:AT1G08845	ath:AT5G03905	zma_100273617		zma:100191459	zma:100272907	zma:100101533	zma:100191832	zma:100192779	zma:103644198	ppp_112281305	ppp_112281516	ppp:112274815	ppp:112277050	ppp:112273886	ppp:112274577	ppp:112276149		cre_CHLRE_16g665250v5	cre_CHLRE_09g391900v5	cre:CHLRE_13g571300v5	cre:CHLRE_06g271400v5	cre:CHLRE_04g228750v5	cre:CHLRE_07g344950v5	cre:CHLRE_03g148400v5	cre:CHLRE_12g512650v5
ath_AT1G12250	ath_AT3G02090	ath:AT1G12230	ath:AT1G63400	ath:AT1G73050	ath:AT1G48420	ath:AT1G14310	ath:ArthCp045	zma_100304297		zma:100191483	zma:100272948	zma:100101535	zma:100191834	zma:100192786	zma:103647954	ppp_112281410	ppp_112281950	ppp:112274906	ppp:112277053	ppp:112273903	ppp:112274595	ppp:112276186		cre_CHLRE_16g666050v5	cre_CHLRE_09g386735v5	cre:CHLRE_13g583050v5	cre:CHLRE_06g269650v5	cre:CHLRE_04g229300v5	cre:CHLRE_07g345500v5	cre:CHLRE_03g145427v5	cre:CHLRE_12g517900v5
ath_AT1G59990	ath_AT3G27280	ath:AT1G48350	ath:AT1G66520	ath:AT1G52620	ath:AT1G48140	ath:AT1G21500	ath:ArthCp060	zma_100282772		zma:100191499	zma:100272953	zma:100125639	zma:100191835	zma:100192797	zma:100278279	ppp_112281651	ppp_112280874	ppp:112274970	ppp:112277119	ppp:112273914	ppp:112274638	ppp:112276189		cre_CHLRE_16g694400v5	cre_CHLRE_09g405450v5	cre:CHLRE_13g586450v5	cre:CHLRE_06g267300v5	cre:CHLRE_04g225600v5	cre:CHLRE_07g346050v5	cre:CHLRE_03g144164v5	cre:CHLRE_12g522750v5
ath_AT1G79040	ath_AT3G08580	ath:AT1G59960	ath:AT1G25054	ath:AT1G70990	ath:AT1G28375	ath:AT1G50900	ath:ArthCp078	zma_100381933		zma:100191518	zma:100272969	zma:100125642	zma:100191840	zma:100192807	zma:100284025	ppp_112281914	ppp_112281478	ppp:112274974	ppp:112277134	ppp:112273918	ppp:112274648	ppp:112276194		cre_CHLRE_16g676350v5	cre_CHLRE_09g388208v5	cre:CHLRE_13g587100v5	cre:CHLRE_06g264200v5	cre:CHLRE_07g339000v5	cre:CHLRE_07g346600v5	cre:CHLRE_03g151650v5	cre:CHLRE_12g525900v5
ath_AT1G22410	ath_AT3G02660	ath:AT1G55930	ath:AT1G14620	ath:AT1G36180	ath:AT1G29395	ath:AT1G32928	ath:ArthMp043	zma_103640891		zma:100191523	zma:100272991	zma:100125649	zma:100191841	zma:100192829	zma:100277201	ppp_112281433	ppp_112281465	ppp:112274982	ppp:112277190	ppp:112273919	ppp:112274649	ppp:112276209		cre_CHLRE_16g670950v5	cre_CHLRE_09g401886v5	cre:CHLRE_13g562850v5	cre:CHLRE_06g262050v5	cre:CHLRE_07g339700v5	cre:CHLRE_07g348850v5	cre:CHLRE_03g146827v5	cre:CHLRE_12g526700v5
ath_AT1G55370	ath_AT3G15000	ath:AT1G35880	ath:AT1G33360	ath:AT1G61980	ath:AT1G30290	ath:AT1G72030	ath:ArthMp076	zma_542321		zma:100191548	zma:100273014	zma:100125654	zma:100191843	zma:100192834	zma:100383811	ppp_112281740	ppp_112280771	ppp:112275034	ppp:112277199	ppp:112273921	ppp:112274647	ppp:112276224		cre_CHLRE_16g678000v5	cre_CHLRE_09g387726v5	cre:CHLRE_13g565600v5	cre:CHLRE_06g252550v5	cre:CHLRE_07g339750v5	cre:CHLRE_07g349600v5	cre:CHLRE_03g146207v5	cre:CHLRE_12g529600v5
ath_AT1G67080	ath_AT3G05790	ath:AT1G45230	ath:AT1G17630	ath:AT1G60360	ath:AT1G71850	ath:AT1G73090	ath:ArthMp110	zma_100191548		zma:100191573	zma:100273106	zma:100125655	zma:100191844	zma:100192850	zma:103626550	ppp_112280945	ppp_112281262	ppp:112275051	ppp:112277305	ppp:112273925	ppp:112274669	ppp:112276227		cre_CHLRE_16g684750v5	cre_CHLRE_09g386400v5	cre:CHLRE_13g568850v5	cre:CHLRE_06g252150v5	cre:CHLRE_07g341600v5	cre:CHLRE_14g632831v5	cre:CHLRE_03g145787v5	cre:CHLRE_12g551800v5
ath_AT1G52510	ath_AT3G05240	ath:AT1G36280	ath:AT1G72020	ath:AT1G14810	ath:AT1G51900	ath:AT1G74850		zma_103642101		zma:100191617	zma:100273116	zma:100125657	zma:100191845	zma:100192890	zma:100275566	ppp_112281585	ppp_112281163	ppp:112275071	ppp:112277415	ppp:112273931	ppp:112274685	ppp:112276234		cre_CHLRE_16g658400v5	cre_CHLRE_09g392350v5	cre:CHLRE_13g572350v5	cre:CHLRE_06g251400v5	cre:CHLRE_07g340900v5	cre:CHLRE_14g625450v5	cre:CHLRE_03g145247v5	cre:CHLRE_13g563926v5
ath_AT1G30680	ath_AT3G16480	ath:AT1G47580	ath:AT1G56050	ath:AT1G69450	ath:AT1G54110	ath:AT1G34430		zma_103640683		zma:100191639	zma:100273138	zma:100126360	zma:100191859	zma:100192897	zma:100383530	ppp_112281732	ppp_112281305	ppp:112275073	ppp:112277444	ppp:112273933	ppp:112274686	ppp:112276219		cre_CHLRE_16g659900v5	cre_CHLRE_09g402300v5	cre:CHLRE_13g573150v5	cre:CHLRE_06g272850v5	cre:CHLRE_07g344400v5	cre:CHLRE_14g622750v5	cre:CHLRE_03g144627v5	cre:CHLRE_13g581650v5
ath_AT1G68720	ath_AT3G47930	ath:AT1G15510	ath:AT1G75290	ath:AT1G03325	ath:AT1G22470	ath:AT1G42960		zma_100272983		zma:100191656	zma:100273148	zma:100126361	zma:100191873	zma:100192900	zma:103625745	ppp_112284744	ppp_112281670	ppp:112275084	ppp:112277465	ppp:112273934	ppp:112274702	ppp:112276293		cre_CHLRE_16g689871v5	cre_CHLRE_09g405550v5	cre:CHLRE_13g573250v5	cre:CHLRE_06g268200v5	cre:CHLRE_07g347850v5	cre:CHLRE_14g632799v5	cre:CHLRE_16g675749v5	cre:CHLRE_13g587500v5
ath_AT1G20830	ath_AT3G10140	ath:AT1G03680	ath:AT1G78010	ath:AT1G05200	ath:AT1G28960	ath:AT1G49975		zma_542492		zma:100191659	zma:100273173	zma:542686	zma:100191874	zma:100192902	zma:103626064	ppp_112284960	ppp_112281088	ppp:112275085	ppp:112277467	ppp:112273936	ppp:112274710	ppp:112276301		cre_CHLRE_16g688302v5	cre_CHLRE_09g394436v5	cre:CHLRE_13g577100v5	cre:CHLRE_06g256300v5	cre:CHLRE_07g348600v5	cre:CHLRE_14g629000v5	cre:CHLRE_16g673169v5	cre:CHLRE_13g588368v5
ath_AT1G74030	ath_AT3G13490	ath:AT1G71480	ath:AT1G32575	ath:AT1G35516	ath:AT1G48635	ath:AT1G57630		zma_100283376		zma:100191672	zma:100273176	zma:100136828	zma:100191892	zma:100192907	zma:100279092	ppp_112284824	ppp_112281076	ppp:112275091	ppp:112277519	ppp:112273941	ppp:112274717	ppp:112276302		cre_CHLRE_16g648050v5	cre_CHLRE_09g417150v5	cre:CHLRE_13g579550v5	cre:CHLRE_06g254400v5	cre:CHLRE_07g351800v5	cre:CHLRE_14g626700v5	cre:CHLRE_16g675500v5	cre:CHLRE_13g602700v5
ath_AT1G15140	ath_AT3G02780	ath:AT1G68730	ath:AT1G26900	ath:AT1G74330	ath:AT1G78980	ath:AT1G26230		zma_100501458		zma:100191684	zma:100273215	zma:100136878	zma:100191911	zma:100192917	zma:103626529	ppp_112284586	ppp_112280889	ppp:112275094	ppp:112277563	ppp:112273943	ppp:112274727	ppp:112276303		cre_CHLRE_16g683050v5	cre_CHLRE_09g417200v5	cre:CHLRE_13g579800v5	cre:CHLRE_06g253350v5	cre:CHLRE_07g339150v5	cre:CHLRE_14g625000v5	cre:CHLRE_16g677600v5	cre:CHLRE_14g620800v5
ath_AT1G04620	ath_AT3G18630	ath:AT1G75010	ath:AT1G50940	ath:AT1G51560	ath:AT1G32160	ath:AT1G47780		zma_100283840		zma:100191704	zma:100273266	zma:100136882	zma:100191913	zma:100192945	zma:103626542	ppp_112284757	ppp_112281251	ppp:112275096	ppp:112277609	ppp:112273947	ppp:112274733	ppp:112276343		cre_CHLRE_16g685550v5	cre_CHLRE_09g395750v5	cre:CHLRE_13g584250v5	cre:CHLRE_09g415550v5	cre:CHLRE_07g340200v5	cre:CHLRE_14g624201v5	cre:CHLRE_16g674200v5	cre:CHLRE_15g638955v5
ath_AT1G57770	ath_AT3G10160	ath:AT1G79560	ath:AT1G78890	ath:AT1G23190	ath:AT1G18835	ath:AT1G32900		zma_100193069		zma:100191713	zma:100273309	zma:100147734	zma:100191914	zma:100192975	zma:103626783	ppp_112284664	ppp_112281330	ppp:112275107	ppp:112277615	ppp:112273956	ppp:112274739	ppp:112276360		cre_CHLRE_16g674950v5	cre_CHLRE_09g388800v5	cre:CHLRE_13g584850v5	cre:CHLRE_09g416150v5	cre:CHLRE_07g344950v5	cre:CHLRE_14g623600v5	cre:CHLRE_16g675250v5	cre:CHLRE_15g641700v5
ath_AT1G16790	ath_AT3G19170	ath:AT1G08070	ath:AT1G80270	ath:AT1G29395	ath:AT1G09665	ath:AT1G08510		zma_100280147		zma:100191715	zma:100273340	zma:100147735	zma:100191926	zma:100192993	zma:103626926	ppp_112285159	ppp_112284744	ppp:112275116	ppp:112277723	ppp:112273961	ppp:112274746	ppp:112276366		cre_CHLRE_16g679300v5	cre_CHLRE_09g395350v5	cre:CHLRE_12g543900v5	cre:CHLRE_09g416700v5	cre:CHLRE_07g345500v5	cre:CHLRE_14g623000v5	cre:CHLRE_02g093150v5	cre:CHLRE_15g641875v5
ath_AT1G13270	ath_AT3G09810	ath:AT1G71500	ath:AT1G02370	ath:AT1G78630	ath:AT1G55360	ath:AT1G62250		zma_100283843		zma:100191717	zma:100273367	zma:100158226	zma:100191942	zma:100193000	zma:103627281	ppp_112285193	ppp_112284680	ppp:112275158	ppp:112277784	ppp:112273993	ppp:112274744	ppp:112276373		cre_CHLRE_16g671950v5	cre_CHLRE_09g415550v5	cre:CHLRE_12g547100v5	cre:CHLRE_09g417100v5	cre:CHLRE_07g346050v5	cre:CHLRE_12g537850v5	cre:CHLRE_08g362500v5	cre:CHLRE_16g649300v5
ath_AT1G17220	ath_AT3G17910	ath:AT1G15700	ath:AT1G09195	ath:AT1G43815	ath:AT1G63420	ath:AT1G74950		zma_100382191		zma:100191725	zma:100273405	zma:100158230	zma:100191950	zma:100193002	zma:103627582	ppp_112285204	ppp_112284928	ppp:112275168	ppp:112277797	ppp:112274018	ppp:112274794	ppp:112276394		cre_CHLRE_16g651550v5	cre_CHLRE_09g402552v5	cre:CHLRE_12g548400v5	cre:CHLRE_09g410750v5	cre:CHLRE_07g346600v5	cre:CHLRE_12g536800v5	cre:CHLRE_08g368950v5	cre:CHLRE_16g657650v5
ath_AT1G13900	ath_AT3G07770	ath:AT1G62190	ath:AT1G55890	ath:AT1G54130	ath:AT1G07690	ath:AT1G01900		zma_103640970		zma:100191739	zma:100273428	zma:100158231	zma:100191953	zma:100193006	zma:103628994	ppp_112284352	ppp_112284298	ppp:112275173	ppp:112277840	ppp:112274030	ppp:112274820	ppp:112276403		cre_CHLRE_16g673650v5	cre_CHLRE_09g400650v5	cre:CHLRE_12g552200v5	cre:CHLRE_09g412300v5	cre:CHLRE_07g347000v5	cre:CHLRE_12g532550v5	cre:CHLRE_08g364100v5	cre:CHLRE_16g657900v5
ath_AT1G06730	ath_AT3G13860	ath:AT1G68830	ath:AT1G64680	ath:AT1G75350	ath:AT1G35430	ath:AT1G14455		zma_100279590		zma:100191741	zma:100273462	zma:100170235	zma:100191958	zma:100193008	zma:103629521	ppp_112284797	ppp_112284935	ppp:112275178	ppp:112277874	ppp:112274091	ppp:112274835	ppp:112276432		cre_CHLRE_16g673729v5	cre_CHLRE_09g393150v5	cre:CHLRE_12g554600v5	cre:CHLRE_09g415950v5	cre:CHLRE_07g352850v5	cre:CHLRE_12g530600v5	cre:CHLRE_06g273750v5	cre:CHLRE_16g672609v5
ath_AT1G68280	ath_AT3G16540	ath:AT1G16080	ath:AT1G64880	ath:AT1G37113	ath:AT1G61960	ath:AT1G18680		zma_100280499		zma:100191757	zma:100273480	zma:100170236	zma:100191962	zma:100193017	zma:103629725	ppp_112284835	ppp_112284836	ppp:112275182	ppp:112277930	ppp:112274119	ppp:112274857	ppp:112276447		cre_CHLRE_16g663400v5	cre_CHLRE_09g405850v5	cre:CHLRE_12g554800v5	cre:CHLRE_12g528500v5	cre:CHLRE_14g625450v5	cre:CHLRE_12g530300v5	cre:CHLRE_06g269250v5	cre:CHLRE_16g673554v5
ath_AT1G08550	ath_AT3G01020	ath:AT1G67280	ath:AT1G09220	ath:AT1G71460	ath:AT1G43010	ath:AT1G79990		zma_100501788		zma:100191772	zma:100273526	zma:100170248	zma:100191977	zma:100193022	zma:103630274	ppp_112284729	ppp_112284757	ppp:112275188	ppp:112277968	ppp:112274124	ppp:112274859	ppp:112276460		cre_CHLRE_16g669650v5	cre_CHLRE_09g413750v5	cre:CHLRE_12g541250v5	cre:CHLRE_12g520350v5	cre:CHLRE_14g624350v5	cre:CHLRE_13g590400v5	cre:CHLRE_06g264200v5	cre:CHLRE_16g681251v5
ath_AT1G33290	ath_AT3G01280	ath:AT1G34000	ath:AT1G03560	ath:AT1G05560	ath:AT1G26460	ath:AT1G58290		zma_103640928		zma:100191774	zma:100273556	zma:100170250	zma:100191981	zma:100193025	zma:103630347	ppp_112284896	ppp_112284198	ppp:112275199	ppp:112277994	ppp:112274128	ppp:112274879	ppp:112276465		cre_CHLRE_16g668800v5	cre_CHLRE_09g416350v5	cre:CHLRE_12g546000v5	cre:CHLRE_12g519180v5	cre:CHLRE_14g623650v5	cre:CHLRE_12g534800v5	cre:CHLRE_06g262700v5	cre:CHLRE_16g686789v5
ath_AT1G68570	ath_AT3G03580	ath:AT1G71920	ath:AT1G62150	ath:AT1G32160	ath:AT1G19710	ath:AT1G48570		zma_100282978		zma:100191815	zma:100273608	zma:100174972	zma:100191983	zma:100193034	zma:103630349	ppp_2546695	ppp_112278836	ppp:112275203	ppp:112278013	ppp:112274148	ppp:112274888	ppp:112276513		cre_CHLRE_16g679600v5	cre_CHLRE_09g401330v5	cre:CHLRE_12g546150v5	cre:CHLRE_12g527850v5	cre:CHLRE_14g622750v5	cre:CHLRE_12g534450v5	cre:CHLRE_06g255950v5	cre:CHLRE_16g687550v5
ath_AT1G77590	ath_AT3G24200	ath:AT1G60200	ath:AT1G16840	ath:AT1G51350	ath:AT1G01430	ath:AT1G75945		zma_100284676		zma:100191825	zma:100273682	zma:100191140	zma:100191984	zma:100193042	zma:103630755	ppp_112285054	ppp_112284250	ppp:112275205	ppp:112278063	ppp:112274179	ppp:112274897	ppp:112276563		cre_CHLRE_16g687300v5	cre_CHLRE_09g393543v5	cre:CHLRE_12g546850v5	cre:CHLRE_12g523850v5	cre:CHLRE_14g622600v5	cre:CHLRE_12g534250v5	cre:CHLRE_06g254450v5	cre:CHLRE_16g694703v5
ath_AT1G31170	ath_AT3G55400	ath:AT1G20020	ath:AT1G48510	ath:AT1G29700	ath:AT1G12960	ath:AT1G32380		zma_100283643		zma:100191833	zma:100273691	zma:100191145	zma:100191987	zma:100193062	zma:103630976	ppp_112284805	ppp_112285175	ppp:112275206	ppp:112278076	ppp:112274177	ppp:112274903	ppp:112276578		cre_CHLRE_16g674250v5	cre_CHLRE_09g389430v5	cre:CHLRE_12g550850v5	cre:CHLRE_12g522900v5	cre:CHLRE_14g626700v5	cre:CHLRE_12g533150v5	cre:CHLRE_06g254200v5	cre:CHLRE_17g697350v5
ath_AT1G06690	ath_AT3G25660	ath:AT1G44446	ath:AT1G50140	ath:AT1G65740	ath:AT1G18440	ath:AT1G65260		zma_100193993		zma:100191834	zma:100273731	zma:100191153	zma:100191999	zma:100193095	zma:103631672	ppp_112284734	ppp_112284289	ppp:112275213	ppp:112278078	ppp:112274185	ppp:112274957	ppp:112276657		cre_CHLRE_16g650600v5	cre_CHLRE_09g405750v5	cre:CHLRE_12g553250v5	cre:CHLRE_12g518900v5	cre:CHLRE_14g625000v5	cre:CHLRE_12g532500v5	cre:CHLRE_06g248750v5	cre:CHLRE_17g700425v5
ath_AT1G66670	ath_AT3G20540	ath:AT1G75460	ath:AT1G30010	ath:AT1G72910	ath:AT1G13210	ath:AT1G29920		zma_100281760		zma:100191840	zma:100273744	zma:100191163	zma:100192003	zma:100193118	zma:103631710	ppp_112284651	ppp_112284429	ppp:112275231	ppp:112278154	ppp:112274188	ppp:112274965	ppp:112276672		cre_CHLRE_16g661350v5	cre_CHLRE_09g393954v5	cre:CHLRE_12g556050v5	cre:CHLRE_17g722800v5	cre:CHLRE_14g623600v5	cre:CHLRE_12g530650v5	cre:CHLRE_06g273050v5	cre:CHLRE_17g702052v5
ath_AT1G69830	ath_AT3G20040	ath:AT1G67660	ath:AT1G11870	ath:AT1G26370	ath:AT1G17240	ath:AT1G03310		zma_100274566		zma:100191842	zma:100273823	zma:100191176	zma:100192013	zma:100193128	zma:103631768	ppp_112285065	ppp_112284233	ppp:112275247	ppp:112278167	ppp:112274205	ppp:112274973	ppp:112276673		cre_CHLRE_16g666550v5	cre_CHLRE_09g393200v5	cre:CHLRE_08g383750v5	cre:CHLRE_17g720350v5	cre:CHLRE_12g537850v5	cre:CHLRE_17g734200v5	cre:CHLRE_06g272850v5	cre:CHLRE_17g709750v5
ath_AT1G11290	ath_AT3G52200	ath:AT1G07320	ath:AT1G08130	ath:AT1G08250	ath:AT1G51540	ath:AT1G54630		zma_100273248		zma:100191876	zma:100273872	zma:100191180	zma:100192014	zma:100193136	zma:103632560	ppp_112292631	ppp_112284414	ppp:112275262	ppp:112278170	ppp:112274222	ppp:112275043	ppp:112276723		cre_CHLRE_16g662150v5	cre_CHLRE_09g407600v5	cre:CHLRE_08g379650v5	cre:CHLRE_17g728800v5	cre:CHLRE_12g536800v5	cre:CHLRE_17g734450v5	cre:CHLRE_06g272500v5	cre:CHLRE_17g723250v5
ath_AT1G45474	ath_AT3G13930	ath:AT1G56050	ath:AT1G56690	ath:AT1G19170	ath:AT1G28395	ath:AT1G28340		zma_100194305		zma:100191877	zma:100273937	zma:100191181	zma:100192018	zma:100193146	zma:103632732	ppp_112292873	ppp_112285204	ppp:112275265	ppp:112278216	ppp:112274225	ppp:112275057	ppp:112276831		cre_CHLRE_16g672385v5	cre_CHLRE_09g415850v5	cre:CHLRE_08g379350v5	cre:CHLRE_11g479500v5	cre:CHLRE_12g531850v5	cre:CHLRE_13g590500v5	cre:CHLRE_06g269550v5	cre:CHLRE_17g726526v5
ath_AT1G70070	ath_AT3G47833	ath:AT1G24040	ath:AT1G77930	ath:AT1G04570	ath:AT1G51965	ath:AT1G07780		zma_542551		zma:100191894	zma:100273992	zma:100191192	zma:100192035	zma:100193189	zma:103633059	ppp_112292694	ppp_112284797	ppp:112275308	ppp:112278223	ppp:112274237	ppp:112275091	ppp:112276834		cre_CHLRE_16g678213v5	cre_CHLRE_09g388467v5	cre:CHLRE_08g379200v5	cre:CHLRE_03g154550v5	cre:CHLRE_12g531050v5	cre:CHLRE_03g192100v5	cre:CHLRE_06g265800v5	cre:CHLRE_17g743064v5
ath_AT1G68260	ath_AT3G20970	ath:AT1G08490	ath:AT1G59840	ath:AT1G22280	ath:AT1G68960	ath:AT1G61520		zma_100283787		zma:100191900	zma:100274018	zma:100191193	zma:100192041	zma:100193191	zma:103633605	ppp_112292936	ppp_112284966	ppp:112275310	ppp:112278258	ppp:112274247	ppp:112275101	ppp:112276840		cre_CHLRE_16g692901v5	cre_CHLRE_17g703700v5	cre:CHLRE_08g382300v5	cre:CHLRE_03g158600v5	cre:CHLRE_12g530300v5	cre:CHLRE_03g193550v5	cre:CHLRE_06g264550v5	cre:CHLRE_17g746897v5
ath_AT1G05580	ath_AT3G48680	ath:AT1G63940	ath:AT1G78140	ath:AT1G27420	ath:AT1G01220	ath:AT1G55480		zma_100285955		zma:100191932	zma:100274026	zma:100191202	zma:100192052	zma:100193270	zma:103634025	ppp_112292745	ppp_112284369	ppp:112275319	ppp:112278279	ppp:112274249	ppp:112275106	ppp:112276859		cre_CHLRE_16g675958v5	cre_CHLRE_17g734050v5	cre:CHLRE_08g380250v5	cre:CHLRE_03g154350v5	cre:CHLRE_17g734100v5	cre:CHLRE_03g194850v5	cre:CHLRE_06g264000v5	cre:CHLRE_18g748147v5
ath_AT1G33810	ath_AT3G20000	ath:AT1G80030	ath:AT1G03540	ath:AT1G05190	ath:AT1G18630	ath:AT1G12520		zma_542414		zma:100191965	zma:100274057	zma:100191204	zma:100192054	zma:100193286	zma:100382044	ppp_112292462	ppp_112284728	ppp:112275359	ppp:112278332	ppp:112274252	ppp:112275124	ppp:112276867		cre_CHLRE_16g659950v5	cre_CHLRE_17g721300v5	cre:CHLRE_09g387000v5	cre:CHLRE_09g400367v5	cre:CHLRE_17g734596v5	cre:CHLRE_03g195500v5	cre:CHLRE_06g256750v5	cre:CHLRE_34g759097v5
ath_AT1G08570	ath_AT3G23070	ath:AT1G47840	ath:AT1G48030	ath:AT1G69090	ath:AT1G66020	ath:AT1G67740		zma_103641592		zma:100191977	zma:100274078	zma:100191215	zma:100192072	zma:100193300	zma:100501351	ppp_112292756	ppp_112278586	ppp:112275362	ppp:112278337	ppp:112274263	ppp:112275152	ppp:112276906		cre_CHLRE_16g682900v5	cre_CHLRE_17g727350v5	cre:CHLRE_09g387100v5	cre:CHLRE_09g401701v5	cre:CHLRE_12g538700v5	cre:CHLRE_03g198150v5	cre:CHLRE_06g256300v5	cre:ChreCp020
ath_AT1G50020	ath_AT3G17240	ath:AT1G58300	ath:AT1G51610	ath:AT1G75400	ath:AT1G69210	ath:AT1G34065		zma_100276451		zma:100191984	zma:100274091	zma:100191222	zma:100192081	zma:100193309	zma:103635805	ppp_112292009	ppp_112284729	ppp:112275376	ppp:112278352	ppp:112274274	ppp:112275176	ppp:112276921		cre_CHLRE_16g676550v5	cre_CHLRE_17g731850v5	cre:CHLRE_09g391650v5	cre:CHLRE_09g405450v5	cre:CHLRE_12g535851v5	cre:CHLRE_03g207600v5	cre:CHLRE_06g254400v5
ath_AT1G21650	ath_AT3G51790	ath:AT1G79600	ath:AT1G68980	ath:AT1G35680	ath:AT1G32415	ath:AT1G09320		zma_100274147		zma:100192000	zma:100274119	zma:100191232	zma:100192086	zma:100193314	zma:103636027	ppp_112292113	ppp_112284217	ppp:112275383	ppp:112278452	ppp:112274276	ppp:112275209	ppp:112276954		cre_CHLRE_16g684300v5	cre_CHLRE_17g727300v5	cre:CHLRE_09g393400v5	cre:CHLRE_09g405850v5	cre:CHLRE_12g533950v5	cre:CHLRE_03g206800v5	cre:CHLRE_09g415550v5
ath_AT1G78915	ath_AT3G60190	ath:AT1G28150	ath:AT1G57610	ath:AT1G76570	ath:AT1G48650	ath:AT1G71690		zma_100282734		zma:100192010	zma:100274137	zma:100191234	zma:100192089	zma:100193352	zma:103636228	ppp_112292102	ppp_112285125	ppp:112275394	ppp:112278469	ppp:112274278	ppp:112275216	ppp:112276972		cre_CHLRE_16g651050v5	cre_CHLRE_17g742300v5	cre:CHLRE_09g394750v5	cre:CHLRE_09g402552v5	cre:CHLRE_12g533100v5	cre:CHLRE_03g204650v5	cre:CHLRE_09g416700v5
ath_AT1G14270	ath_AT3G16170	ath:AT1G71720	ath:AT1G62914	ath:AT1G32080	ath:AT1G29540	ath:AT1G31410		zma_103640914		zma:100192036	zma:100274215	zma:100191237	zma:100192094	zma:100193370	zma:103636542	ppp_112292673	ppp_112284932	ppp:112275398	ppp:112278509	ppp:112274289	ppp:112275249	ppp:112276990		cre_CHLRE_16g650100v5	cre_CHLRE_17g743597v5	cre:CHLRE_09g396300v5	cre:CHLRE_09g405550v5	cre:CHLRE_12g532500v5	cre:CHLRE_03g203800v5	cre:CHLRE_09g409050v5
ath_AT1G42430	ath_AT3G03380	ath:AT1G79850	ath:AT1G62910	ath:AT1G69740	ath:AT1G31990	ath:AT1G10960		zma_100192474		zma:100192115	zma:100274250	zma:100191248	zma:100192103	zma:100193375	zma:103636550	ppp_112292402	ppp_112284584	ppp:112275400	ppp:112278527	ppp:112274292	ppp:112275313	ppp:112276994		cre_CHLRE_16g687900v5	cre_CHLRE_17g732050v5	cre:CHLRE_09g396600v5	cre:CHLRE_09g405800v5	cre:CHLRE_17g734200v5	cre:CHLRE_03g195650v5	cre:CHLRE_09g411200v5
ath_AT1G24360	ath_AT3G04800	ath:AT1G69720	ath:AT1G14310	ath:AT1G18440	ath:AT1G31190	ath:AT1G05530		zma_542552		zma:100192474	zma:100274264	zma:100191257	zma:100192105	zma:100193395	zma:103636900	ppp_112292701	ppp_112282698	ppp:112275456	ppp:112278513	ppp:112274309	ppp:112275348	ppp:112277009		cre_CHLRE_36g759647v5	cre_CHLRE_17g734612v5	cre:CHLRE_09g387800v5	cre:CHLRE_05g241000v5	cre:CHLRE_13g590500v5	cre:CHLRE_03g195850v5	cre:CHLRE_12g521000v5
ath_AT1G63900	ath_AT3G46100	ath:AT1G19920	ath:AT1G47271	ath:AT1G80480	ath:AT1G03150	ath:AT1G72040		zma_100285102		zma:100192515	zma:100274276	zma:100191261	zma:100192366	zma:100193421	zma:103639274	ppp_112292054	ppp_112284404	ppp:112275465	ppp:112278538	ppp:112274324	ppp:112275361	ppp:112277019		cre_CHLRE_06g273700v5	cre_CHLRE_17g709850v5	cre:CHLRE_09g391450v5	cre:CHLRE_05g240800v5	cre:CHLRE_03g195388v5	cre:CHLRE_03g207200v5	cre:CHLRE_12g520600v5
ath_AT1G12230	ath_AT3G10690	ath:AT1G17870	ath:AT1G80625	ath:AT1G44090	ath:AT1G51150	ath:AT1G62210		zma_100275650		zma:100192533	zma:100274311	zma:100191266	zma:100192468	zma:100193460	zma:103639571	ppp_112292188	ppp_112284493	ppp:112275490	ppp:112278670	ppp:112274337	ppp:112275373	ppp:112277021		cre_CHLRE_06g275100v5	cre_CHLRE_17g705400v5	cre:CHLRE_09g393900v5	cre:CHLRE_05g237000v5	cre:CHLRE_03g197750v5	cre:CHLRE_03g204900v5	cre:CHLRE_12g520050v5
ath_AT1G48350	ath_AT3G25740	ath:AT1G17650	ath:AT1G62720	ath:AT1G30100	ath:AT1G07902	ath:AT1G09795		zma_103641709		zma:100192539	zma:100274313	zma:100191267	zma:100192472	zma:100193464	zma:103640360	ppp_112292864	ppp_112284815	ppp:112275516	ppp:112278740	ppp:112274341	ppp:112275381	ppp:112277048		cre_CHLRE_06g279400v5	cre_CHLRE_17g701650v5	cre:CHLRE_09g394701v5	cre:CHLRE_05g237400v5	cre:CHLRE_03g208050v5	cre:CHLRE_03g200250v5	cre:CHLRE_17g722200v5
ath_AT1G45230	ath_AT3G23990	ath:AT1G73530	ath:AT1G64580	ath:AT1G10522	ath:AT1G79440	ath:AT1G29900		zma_100272548		zma:100192571	zma:100274327	zma:100191275	zma:100192474	zma:100193466	zma:100274613	ppp_112292456	ppp_112284761	ppp:112275521	ppp:112278749	ppp:112274340	ppp:112275384	ppp:112277116		cre_CHLRE_06g269650v5	cre_CHLRE_17g721500v5	cre:CHLRE_09g395950v5	cre:CHLRE_16g661150v5	cre:CHLRE_03g208000v5	cre:CHLRE_03g199800v5	cre:CHLRE_17g724750v5
ath_AT1G36280	ath_AT3G62530	ath:AT1G07700	ath:AT1G13800	ath:AT1G29040	ath:AT1G17500	ath:AT1G43800		zma_100274127		zma:100192579	zma:100274383	zma:100191276	zma:100192475	zma:100193467	zma:103641807	ppp_112292593	ppp_112284651	ppp:112275527	ppp:112278831	ppp:112274346	ppp:112275390	ppp:112277149		cre_CHLRE_06g278148v5	cre_CHLRE_17g698000v5	cre:CHLRE_09g396100v5	cre:CHLRE_16g662600v5	cre:CHLRE_03g207900v5	cre:CHLRE_13g571300v5	cre:CHLRE_17g726400v5
ath_AT1G15510	ath_AT3G09040	ath:AT1G24280	ath:AT1G07830	ath:AT1G01080	ath:AT1G71420	ath:AT1G26560		zma_100383507		zma:100192599	zma:100274396	zma:100191278	zma:100192477	zma:100193468	zma:103642229	ppp_112292706	ppp_112284987	ppp:112275550	ppp:112278832	ppp:112274349	ppp:112275397	ppp:112277153		cre_CHLRE_06g285150v5	cre_CHLRE_17g723650v5	cre:CHLRE_09g397250v5	cre:CHLRE_16g663150v5	cre:CHLRE_03g206800v5	cre:CHLRE_13g581050v5	cre:CHLRE_17g727300v5
ath_AT1G67820	ath_AT3G25120	ath:AT1G18730	ath:AT1G07740	ath:AT1G15820	ath:AT1G63270	ath:AT1G13880		zma_100284136		zma:100192614	zma:100274417	zma:100191290	zma:100192490	zma:100193511	zma:103642264	ppp_112292042	ppp_112292080	ppp:112275565	ppp:112278870	ppp:112274347	ppp:112275464	ppp:112277170		cre_CHLRE_06g281350v5	cre_CHLRE_17g701200v5	cre:CHLRE_09g394325v5	cre:CHLRE_06g278236v5	cre:CHLRE_03g206600v5	cre:CHLRE_13g587100v5	cre:CHLRE_17g720250v5
ath_AT1G03680	ath_AT3G11460	ath:AT1G32220	ath:AT1G24240	ath:AT1G64770	ath:AT1G50200	ath:AT1G55670		zma_100282373		zma:100192616	zma:100274432	zma:100191292	zma:100192499	zma:100193537	zma:103642423	ppp_112292578	ppp_112292631	ppp:112275633	ppp:112278872	ppp:112274352	ppp:112275469	ppp:112277201		cre_CHLRE_06g290150v5	cre_CHLRE_17g724350v5	cre:CHLRE_09g396213v5	cre:CHLRE_10g447100v5	cre:CHLRE_03g206550v5	cre:CHLRE_13g588350v5	cre:CHLRE_17g724050v5
ath_AT1G71480	ath_AT3G61530	ath:AT1G32550	ath:AT1G01290	ath:AT1G66020	ath:AT1G10880	ath:AT1G67460		zma_100284899		zma:100192652	zma:100274437	zma:100191293	zma:100192505	zma:100193602	zma:100282051	ppp_112292797	ppp_112292873	ppp:112275646	ppp:112278887	ppp:112274357	ppp:112275493	ppp:112277212		cre_CHLRE_06g306300v5	cre_CHLRE_17g723500v5	cre:CHLRE_09g396363v5	cre:CHLRE_10g460800v5	cre:CHLRE_03g204350v5	cre:CHLRE_13g563150v5	cre:CHLRE_17g725500v5
ath_AT1G75010	ath_AT3G22200	ath:AT1G32225	ath:AT1G61870	ath:AT1G64150	ath:AT1G69390	ath:AT1G26976		zma_103640647		zma:100192712	zma:100274460	zma:100191294	zma:100192508	zma:100193663	zma:103644210	ppp_112292495	ppp_112292900	ppp:112275737	ppp:112278988	ppp:112274363	ppp:112275530	ppp:112277232		cre_CHLRE_06g272250v5	cre_CHLRE_17g707900v5	cre:CHLRE_09g396401v5	cre:CHLRE_10g464850v5	cre:CHLRE_03g203800v5	cre:CHLRE_13g565600v5	cre:CHLRE_11g480132v5
ath_AT1G06430	ath_AT3G54110	ath:AT1G56200	ath:AT1G62110	ath:AT1G48650	ath:AT1G13143	ath:AT1G66740		zma_100280735		zma:100192754	zma:100274499	zma:100191296	zma:100192511	zma:100193678	zma:103644460	ppp_112292938	ppp_112292841	ppp:112275738	ppp:112279067	ppp:112274368	ppp:112275546	ppp:112277234		cre_CHLRE_06g288500v5	cre_CHLRE_17g696550v5	cre:CHLRE_09g393173v5	cre:CHLRE_10g446100v5	cre:CHLRE_03g194950v5	cre:CHLRE_13g567600v5	cre:CHLRE_11g481750v5
ath_AT1G79560	ath_AT3G45770	ath:AT1G63680	ath:AT1G80550	ath:AT1G29540	ath:AT1G04590	ath:AT1G31860		zma_103641124		zma:100192759	zma:100274544	zma:100191333	zma:100192513	zma:100193680	zma:103644596	ppp_112292817	ppp_112292939	ppp:112275748	ppp:112279113	ppp:112274372	ppp:112275554	ppp:112277312		cre_CHLRE_06g286250v5	cre_CHLRE_17g715500v5	cre:CHLRE_09g396846v5	cre:CHLRE_10g450400v5	cre:CHLRE_03g195650v5	cre:CHLRE_13g572000v5	cre:CHLRE_03g159800v5
ath_AT1G08070	ath_AT3G52300	ath:AT1G50320	ath:AT1G31010	ath:AT1G54780	ath:AT1G01140	ath:AT1G73990		zma_732807		zma:100192770	zma:100274574	zma:100191334	zma:100192515	zma:100193730	zma:103644939	ppp_112292015	ppp_112292672	ppp:112275792	ppp:112279164	ppp:112274375	ppp:112275580	ppp:112277313		cre_CHLRE_06g256250v5	cre_CHLRE_17g712100v5	cre:CHLRE_02g145050v5	cre:CHLRE_10g451950v5	cre:CHLRE_03g208100v5	cre:CHLRE_13g572350v5	cre:CHLRE_03g157800v5
ath_AT1G71500	ath_AT3G18970	ath:AT1G31230	ath:AT1G55510	ath:AT1G31190	ath:AT1G62020	ath:AT1G76080		zma_103641883		zma:100192776	zma:100274632	zma:100191344	zma:100192533	zma:100193743	zma:103644949	ppp_112292632	ppp_112292366	ppp:112275814	ppp:112279176	ppp:112274378	ppp:112275583	ppp:112277325		cre_CHLRE_06g278255v5	cre_CHLRE_17g718350v5	cre:CHLRE_09g387319v5	cre:CHLRE_04g216100v5	cre:CHLRE_03g207000v5	cre:CHLRE_13g573250v5	cre:CHLRE_03g153750v5
ath_AT1G15700	ath_AT3G57090	ath:AT1G24490	ath:AT1G74130	ath:AT1G51150	ath:AT1G28000	ath:AT1G48200		zma_100192614		zma:100192779	zma:103646044	zma:100191348	zma:100192534	zma:100193768	zma:103645149	ppp_112292276	ppp_112292348	ppp:112275816	ppp:112279219	ppp:112274380	ppp:112275585	ppp:112277328		cre_CHLRE_06g303300v5	cre_CHLRE_17g713350v5	cre:CHLRE_09g389801v5	cre:CHLRE_11g467655v5	cre:CHLRE_03g204900v5	cre:CHLRE_13g577100v5	cre:CHLRE_03g160100v5
ath_AT1G66520	ath_AT3G27930	ath:AT1G74640	ath:AT1G70650	ath:AT1G07900	ath:AT1G44740	ath:AT1G20510		zma_100279290		zma:100192807	zma:100274725	zma:100191353	zma:100192538	zma:100193792	zma:103645214	ppp_112292747	ppp_112292102	ppp:112275851	ppp:112279265	ppp:112274383	ppp:112275591	ppp:112277329		cre_CHLRE_06g278800v5	cre_CHLRE_17g720250v5	cre:CHLRE_02g142800v5	cre:CHLRE_16g687294v5	cre:CHLRE_03g203850v5	cre:CHLRE_13g579550v5	cre:CHLRE_03g158600v5
ath_AT1G68830	ath_AT3G15640	ath:AT1G70610	ath:AT1G05670	ath:AT1G31330	ath:AT1G55860	ath:AT1G10510		zma_541620		zma:100192829	zma:100274770	zma:100191360	zma:100192543	zma:100193818	zma:103645366	ppp_112292655	ppp_112292402	ppp:112275857	ppp:112279370	ppp:112274388	ppp:112275598	ppp:112277399		cre_CHLRE_06g283750v5	cre_CHLRE_17g697450v5	cre:CHLRE_02g143550v5	cre:CHLRE_14g615750v5	cre:CHLRE_03g201750v5	cre:CHLRE_13g581850v5	cre:CHLRE_03g156900v5
ath_AT1G55920	ath_AT3G48110	ath:AT1G67840	ath:AT1G05900	ath:AT1G79440	ath:AT1G11900	ath:AT1G75380		zma_100281870		zma:100192831	zma:100274774	zma:100191374	zma:100192557	zma:100193824	zma:100274130	ppp_112290852	ppp_112292701	ppp:112275884	ppp:112279374	ppp:112274400	ppp:112275599	ppp:112277404		cre_CHLRE_06g261500v5	cre_CHLRE_17g743897v5	cre:CHLRE_02g144800v5	cre:CHLRE_14g615000v5	cre:CHLRE_03g200250v5	cre:CHLRE_13g583550v5	cre:CHLRE_03g153150v5
ath_AT1G17420	ath_AT3G49240	ath:AT1G77060	ath:AT1G63070	ath:AT1G07010	ath:AT1G24380	ath:AT1G01090		zma_100286323		zma:100192850	zma:100275430	zma:100191375	zma:100192569	zma:100193876	zma:103645828	ppp_112290347	ppp_112292606	ppp:112275888	ppp:112279393	ppp:112274401	ppp:112275610	ppp:112277435		cre_CHLRE_06g277200v5	cre_CHLRE_17g734500v5	cre:CHLRE_02g145000v5	cre:CHLRE_13g605150v5	cre:CHLRE_03g199800v5	cre:CHLRE_13g584250v5	cre:CHLRE_09g401701v5
ath_AT1G16080	ath_AT3G46950	ath:AT1G18500	ath:AT1G09820	ath:AT1G52550	ath:AT1G72545	ath:AT1G02810		zma_100127494		zma:100192890	zma:100275557	zma:100191381	zma:100192583	zma:100193887	zma:103645876	ppp_112290569	ppp_112292188	ppp:112275889	ppp:112279444	ppp:112274408	ppp:112275630	ppp:112277444		cre_CHLRE_06g275450v5	cre_CHLRE_17g703850v5	cre:CHLRE_09g388097v5	cre:CHLRE_13g606050v5	cre:CHLRE_03g198850v5	cre:CHLRE_13g584850v5	cre:CHLRE_09g405850v5
ath_AT1G67280	ath_AT3G12260	ath:AT1G09420	ath:AT1G73500	ath:AT1G50200	ath:AT1G40086	ath:AT1G48860		zma_100283245		zma:100192900	zma:100275599	zma:100191385	zma:100192589	zma:100193943	zma:103646194	ppp_112290838	ppp_112292817	ppp:112275900	ppp:112279476	ppp:112274430	ppp:112275633	ppp:112277470		cre_CHLRE_06g284200v5	cre_CHLRE_05g240800v5	cre:CHLRE_09g389578v5	cre:CHLRE_13g607050v5	cre:CHLRE_13g562900v5	cre:CHLRE_13g585200v5	cre:CHLRE_09g401219v5
ath_AT1G34000	ath_AT3G06050	ath:AT1G17850	ath:AT1G80980	ath:AT1G70550	ath:AT1G04430	ath:AT1G78390		zma_541947		zma:100192907	zma:100275660	zma:100191386	zma:100192599	zma:100193945	zma:103646219	ppp_112290151	ppp_112292632	ppp:112275911	ppp:112279481	ppp:112274450	ppp:112275632	ppp:112277471		cre_CHLRE_06g278211v5	cre_CHLRE_05g234637v5	cre:CHLRE_09g389689v5	cre:CHLRE_13g606800v5	cre:CHLRE_13g564050v5	cre:CHLRE_12g544114v5	cre:CHLRE_09g407850v5
ath_AT1G54520	ath_AT3G15660	ath:AT1G13820	ath:AT1G18350	ath:AT1G74070	ath:AT1G52370	ath:AT1G24470		zma_100278968		zma:100192917	zma:100275714	zma:100191410	zma:100192614	zma:100193974	zma:103646608	ppp_112290846	ppp_112292590	ppp:112275933	ppp:112279491	ppp:112274456	ppp:112275653	ppp:112277532		cre_CHLRE_06g294450v5	cre_CHLRE_05g243451v5	cre:CHLRE_09g401350v5	cre:CHLRE_16g690200v5	cre:CHLRE_13g569250v5	cre:CHLRE_12g547100v5	cre:CHLRE_05g238332v5
ath_AT1G71920	ath_AT3G13110	ath:AT1G78140	ath:AT1G48570	ath:AT1G69390	ath:AT1G24570	ath:AT1G33430		zma_103640823		zma:100192937	zma:100275732	zma:100191415	zma:100192615	zma:100193986	zma:103646803	ppp_112290692	ppp_112291978	ppp:112275957	ppp:112279499	ppp:112274466	ppp:112275654	ppp:112277534		cre_CHLRE_06g250100v5	cre_CHLRE_05g233800v5	cre:CHLRE_09g404000v5	cre:CHLRE_16g690130v5	cre:CHLRE_13g571950v5	cre:CHLRE_12g548400v5	cre:CHLRE_05g239650v5
ath_AT1G15060	ath_AT3G21390	ath:AT1G79080	ath:AT1G50380	ath:AT1G19150	ath:AT1G02800	ath:AT1G02150		zma_541816		zma:100192975	zma:100276004	zma:100191417	zma:100192629	zma:100193989	zma:103646824	ppp_112290442	ppp_112292723	ppp:112275960	ppp:112279505	ppp:112274477	ppp:112275655	ppp:112277537		cre_CHLRE_06g268200v5	cre_CHLRE_05g248400v5	cre:CHLRE_18g748447v5	cre:CHLRE_16g677026v5	cre:CHLRE_13g572375v5	cre:CHLRE_12g550750v5	cre:CHLRE_16g660800v5
ath_AT1G15390	ath_AT3G16550	ath:AT1G36320	ath:AT1G05550	ath:AT1G79050	ath:AT1G16610	ath:AT1G12244		zma_100284207		zma:100192977	zma:100276029	zma:100191423	zma:100192632	zma:100193992	zma:103646908	ppp_112290195	ppp_112292747	ppp:112275967	ppp:112279634	ppp:112274486	ppp:112275665	ppp:112277563		cre_CHLRE_06g259850v5	cre_CHLRE_05g242500v5	cre:CHLRE_09g399300v5	cre:CHLRE_16g673109v5	cre:CHLRE_13g576400v5	cre:CHLRE_12g552200v5	cre:CHLRE_16g658400v5
ath_AT1G20020	ath_AT3G49560	ath:AT1G14410	ath:AT1G15870	ath:AT1G21835	ath:AT1G71400	ath:AT1G78560		zma_100101527		zma:100192993	zma:100276070	zma:100191436	zma:100192664	zma:100193996	zma:103647398	ppp_112290727	ppp_112290347	ppp:112275971	ppp:112279665	ppp:112274488	ppp:112275732	ppp:112277548		cre_CHLRE_06g308500v5	cre_CHLRE_05g247950v5	cre:CHLRE_06g278350v5	cre:CHLRE_16g695850v5	cre:CHLRE_13g577300v5	cre:CHLRE_12g554800v5	cre:CHLRE_16g658850v5
ath_AT1G44446	ath_AT3G55410	ath:AT1G56190	ath:AT1G53120	ath:AT1G50840	ath:AT1G28210	ath:AT1G80920		zma_100283301		zma:100192996	zma:100276080	zma:100191459	zma:100192667	zma:100194022	zma:103648366	ppp_112290498	ppp_112290485	ppp:112275986	ppp:112279693	ppp:112274505	ppp:112275739	ppp:112277574		cre_CHLRE_06g283050v5	cre_CHLRE_05g232150v5	cre:CHLRE_06g280650v5	cre:CHLRE_16g691000v5	cre:CHLRE_13g583050v5	cre:CHLRE_12g541250v5	cre:CHLRE_16g659450v5
ath_AT1G75460	ath_AT3G16260	ath:AT1G32200	ath:AT1G12520	ath:AT1G77670	ath:AT1G29390	ath:AT1G04420		zma_103642147		zma:100193000	zma:100276139	zma:100191483	zma:100192669	zma:100194038	zma:103649040	ppp_112290581	ppp_112290387	ppp:112275988	ppp:112279729	ppp:112274506	ppp:112275741	ppp:112277583		cre_CHLRE_06g278213v5	cre_CHLRE_05g245550v5	cre:CHLRE_06g283750v5	cre:CHLRE_03g206145v5	cre:CHLRE_13g586450v5	cre:CHLRE_12g543650v5	cre:CHLRE_06g278224v5
ath_AT1G07320	ath_AT3G48000	ath:AT1G74970	ath:AT1G26500	ath:AT1G12900	ath:AT1G36920	ath:AT1G32440		zma_541946		zma:100193002	zma:100276151	zma:100191499	zma:100192675	zma:100194053	zma:103649055	ppp_112290678	ppp_112290512	ppp:112275998	ppp:112279778	ppp:112274509	ppp:112275752	ppp:112277608		cre_CHLRE_06g257601v5	cre_CHLRE_05g242550v5	cre:CHLRE_06g284600v5	cre:CHLRE_03g210513v5	cre:CHLRE_13g587100v5	cre:CHLRE_12g546000v5	cre:CHLRE_06g278148v5
ath_AT1G64860	ath_AT3G07480	ath:AT1G06800	ath:AT1G79120	ath:AT1G49840	ath:AT1G30370	ath:AT1G11070		zma_100273126		zma:100193006	zma:100276165	zma:100191518	zma:100192676	zma:100194094	zma:103649294	ppp_112290664	ppp_112290692	ppp:112276002	ppp:112279794	ppp:112274511	ppp:112275762	ppp:112277654		cre_CHLRE_06g275050v5	cre_CHLRE_05g248500v5	cre:CHLRE_06g284650v5	cre:CHLRE_11g467738v5	cre:CHLRE_13g562850v5	cre:CHLRE_12g548950v5	cre:CHLRE_06g278236v5
ath_AT1G56050	ath_AT3G27240	ath:AT1G19690	ath:AT1G79490	ath:AT1G48460	ath:AT1G06923	ath:AT1G21600		zma_100274483		zma:100193009	zma:100276173	zma:100191523	zma:100192677	zma:100194166	zma:103649566	ppp_112290500	ppp_112290662	ppp:112276016	ppp:112279823	ppp:112274512	ppp:112275777	ppp:112277694		cre_CHLRE_06g272850v5	cre_CHLRE_05g241950v5	cre:CHLRE_06g286250v5	cre:CHLRE_11g467769v5	cre:CHLRE_13g565600v5	cre:CHLRE_12g549000v5	cre:CHLRE_06g278196v5
ath_AT1G78010	ath_AT3G12770	ath:AT1G74260	ath:AT1G69290	ath:AT1G77490	ath:AT1G68325	ath:AT1G76280		zma_100382884		zma:100193019	zma:100276195	zma:100191548	zma:100192708	zma:100194209	zma:103649730	ppp_112290688	ppp_112290797	ppp:112276023	ppp:112279839	ppp:112274517	ppp:112275784	ppp:112277722		cre_CHLRE_06g278163v5	cre_CHLRE_05g241750v5	cre:CHLRE_06g278750v5	cre:CHLRE_11g468750v5	cre:CHLRE_13g572350v5	cre:CHLRE_12g551950v5	cre:CHLRE_06g278183v5
ath_AT1G20340	ath_AT3G55640	ath:AT1G21500	ath:AT1G61990	ath:AT1G76100	ath:AT1G53760	ath:AT1G76750		zma_542550		zma:100193022	zma:100276246	zma:100191560	zma:100192730	zma:100194249	zma:103649812	ppp_112290542	ppp_112290202	ppp:112276032	ppp:112279897	ppp:112274523	ppp:112275816	ppp:112277749		cre_CHLRE_06g304400v5	cre_CHLRE_05g234639v5	cre:CHLRE_06g281800v5	cre:CHLRE_11g467770v5	cre:CHLRE_13g573150v5	cre:CHLRE_08g384650v5	cre:CHLRE_06g278120v5
ath_AT1G24040	ath_AT3G08950	ath:AT1G50900	ath:AT1G56345	ath:AT1G23400	ath:AT1G33420	ath:AT1G53000		zma_100191739		zma:100193033	zma:100276255	zma:100191562	zma:100192761	zma:100194251	zma:103649851	ppp_112290375	ppp_112290498	ppp:112276035	ppp:112279964	ppp:112274532	ppp:112275831	ppp:112277787		cre_CHLRE_06g261000v5	cre_CHLRE_15g643550v5	cre:CHLRE_06g283400v5	cre:CHLRE_02g116750v5	cre:CHLRE_13g573250v5	cre:CHLRE_08g383750v5	cre:CHLRE_06g278090v5
ath_AT1G08490	ath_AT3G15352	ath:AT1G52220	ath:AT1G76060	ath:AT1G10500	ath:AT1G79950	ath:AT1G24100		zma_100281154		zma:100193042	zma:100276295	zma:100191567	zma:100192802	zma:100194257	zma:103650234	ppp_112290427	ppp_112290438	ppp:112276039	ppp:112279998	ppp:112274541	ppp:112275841	ppp:112277797		cre_CHLRE_06g294950v5	cre_CHLRE_15g636300v5	cre:CHLRE_06g285401v5	cre:CHLRE_02g107450v5	cre:CHLRE_13g577100v5	cre:CHLRE_08g379350v5	cre:CHLRE_16g654750v5
ath_AT1G63940	ath_AT3G22310	ath:AT1G76050	ath:AT1G34360	ath:AT1G80600	ath:AT1G77122	ath:AT1G22400		zma_100275988		zma:100193062	zma:100276336	zma:100191573	zma:100192819	zma:100194271	zma:103650665	ppp_112290888	ppp_112290263	ppp:112276042	ppp:112280018	ppp:112274542	ppp:112275844	ppp:112277839		cre_CHLRE_06g269050v5	cre_CHLRE_15g635600v5	cre:CHLRE_06g288400v5	cre:CHLRE_02g098850v5	cre:CHLRE_13g579550v5	cre:CHLRE_08g378850v5	cre:CHLRE_16g651550v5
ath_AT1G80030	ath_AT3G58140	ath:AT1G74850	ath:AT1G54870	ath:AT1G09520	ath:AT1G49032	ath:AT1G50590		zma_542421		zma:100193101	zma:100276362	zma:100191579	zma:100192820	zma:100194286	zma:100277932	ppp_112290531	ppp_112290628	ppp:112276066	ppp:112280033	ppp:112274545	ppp:112275858	ppp:112277840		cre_CHLRE_06g260450v5	cre_CHLRE_15g636750v5	cre:CHLRE_03g151200v5	cre:CHLRE_02g111450v5	cre:CHLRE_13g579800v5	cre:CHLRE_08g384800v5	cre:CHLRE_16g651050v5
ath_AT1G47840	ath_AT3G59760	ath:AT1G34430	ath:AT1G12775	ath:AT1G27385	ath:AT1G31817	ath:AT1G19840		zma_103640889		zma:100193112	zma:100276389	zma:100191608	zma:100192825	zma:100194300	zma:103651265	ppp_112290635	ppp_112290688	ppp:112276078	ppp:112280049	ppp:112274547	ppp:112275861	ppp:112277876		cre_CHLRE_06g251150v5	cre_CHLRE_15g638500v5	cre:CHLRE_03g149250v5	cre:CHLRE_02g097900v5	cre:CHLRE_13g583550v5	cre:CHLRE_08g382300v5	cre:CHLRE_16g650100v5
ath_AT1G58300	ath_AT3G06483	ath:AT1G08380	ath:AT1G12770	ath:AT1G30120	ath:AT1G06240	ath:AT1G31160		zma_100283790		zma:100193128	zma:100276418	zma:100191617	zma:100192826	zma:100194359	zma:103651342	ppp_112290414	ppp_112290542	ppp:112276082	ppp:112280054	ppp:112274559	ppp:112275865	ppp:112277887		cre_CHLRE_06g250902v5	cre_CHLRE_15g641800v5	cre:CHLRE_03g146167v5	cre:CHLRE_07g338050v5	cre:CHLRE_13g584250v5	cre:CHLRE_08g380700v5	cre:CHLRE_10g447850v5
ath_AT1G79600	ath_AT3G63150	ath:AT1G42960	ath:AT1G70190	ath:AT1G51940	ath:AT1G06710	ath:AT1G29790		zma_100274377		zma:100193146	zma:100276440	zma:100191626	zma:100192844	zma:100216557	zma:103651387	ppp_112274966	ppp_112290284	ppp:112276100	ppp:112280085	ppp:112274580	ppp:112275870	ppp:112277927		cre_CHLRE_06g288800v5	cre_CHLRE_15g641200v5	cre:CHLRE_03g144164v5	cre:CHLRE_01g054500v5	cre:CHLRE_13g586950v5	cre:CHLRE_08g380250v5	cre:CHLRE_10g447950v5
ath_AT1G11720	ath_AT3G22330	ath:AT1G71740	ath:AT1G15810	ath:AT1G70760	ath:AT1G29880	ath:AT1G74055		zma_100191834		zma:100193188	zma:100276521	zma:100191628	zma:100192855	zma:100216594	zma:103651444	ppp_112279058	ppp_112290817	ppp:112276129	ppp:112280127	ppp:112274587	ppp:112275888	ppp:112277985		cre_CHLRE_06g259450v5	cre_CHLRE_18g749847v5	cre:CHLRE_03g143947v5	cre:CHLRE_01g055550v5	cre:CHLRE_12g540900v5	cre:CHLRE_09g386950v5	cre:CHLRE_10g448800v5
ath_AT1G28150	ath_AT3G01800	ath:AT1G80555	ath:AT1G22660	ath:AT1G61200	ath:AT1G54120	ath:AT1G76140		zma_100281348		zma:100193190	zma:100276540	zma:100191635	zma:100192878	zma:100216654	zma:103651906	ppp_112279122	ppp_112290269	ppp:112276136	ppp:112280151	ppp:112274597	ppp:112275901	ppp:112278034		cre_CHLRE_06g307500v5	cre_CHLRE_13g567600v5	cre:CHLRE_03g151650v5	cre:CHLRE_01g007850v5	cre:CHLRE_12g543900v5	cre:CHLRE_09g387000v5	cre:CHLRE_10g456250v5
ath_AT1G71720	ath_AT3G10920	ath:AT1G49970	ath:AT1G62680	ath:AT1G02800	ath:AT1G65342	ath:AT1G27450		zma_100285817		zma:100193207	zma:100276543	zma:100191639	zma:100192880	zma:100216699	zma:103653113	ppp_112278733	ppp_112290726	ppp:112276138	ppp:112280165	ppp:112274636	ppp:112275907	ppp:112278038		cre_CHLRE_06g285250v5	cre_CHLRE_13g568850v5	cre:CHLRE_03g151000v5	cre:CHLRE_01g007700v5	cre:CHLRE_12g546600v5	cre:CHLRE_09g387200v5	cre:CHLRE_10g458550v5
ath_AT1G79850	ath_AT3G06850	ath:AT1G49975	ath:AT1G09300	ath:AT1G02550	ath:AT1G59990	ath:AT1G36390		zma_103646347		zma:100193244	zma:100276555	zma:100191647	zma:100192902	zma:100216702	zma:103653323	ppp_112293246	ppp_112290888	ppp:112276140	ppp:112280180	ppp:112274642	ppp:112275911	ppp:112278040		cre_CHLRE_06g309000v5	cre_CHLRE_13g586250v5	cre:CHLRE_03g148950v5	cre:CHLRE_01g006950v5	cre:CHLRE_12g547100v5	cre:CHLRE_09g387450v5	cre:CHLRE_10g458800v5
ath_AT1G69720	ath_AT3G60400	ath:AT1G67700	ath:AT1G16460	ath:AT1G48850	ath:AT1G70170	ath:AT1G32980		zma_103647754		zma:100193255	zma:100276558	zma:100191656	zma:100192904	zma:100216716	zma:103654136	ppp_112276833	ppp_112290635	ppp:112276142	ppp:112280210	ppp:112274645	ppp:112275926	ppp:112278073		cre_CHLRE_06g255600v5	cre_CHLRE_13g562550v5	cre:CHLRE_03g148350v5	cre:CHLRE_02g142146v5	cre:CHLRE_12g552200v5	cre:CHLRE_09g388400v5	cre:CHLRE_10g464650v5
ath_AT1G19920	ath_AT3G61440	ath:AT1G26230	ath:AT1G29710	ath:AT1G18870	ath:AT1G48800	ath:AT1G07160		zma_100283211		zma:100193286	zma:100276678	zma:100191659	zma:100192933	zma:100216789	zma:103654170	ppp_112294115	ppp_112290780	ppp:112276144	ppp:112280214	ppp:112274649	ppp:112275937	ppp:112278092		cre_CHLRE_06g252200v5	cre_CHLRE_13g581600v5	cre:CHLRE_03g145247v5	cre:CHLRE_02g142186v5	cre:CHLRE_12g552900v5	cre:CHLRE_09g391650v5	cre:CHLRE_10g446500v5
ath_AT1G22700	ath_AT3G27380	ath:AT1G32900	ath:AT1G03100	ath:AT1G58260	ath:AT1G61480	ath:AT1G65720		zma_100280746		zma:100193292	zma:100276835	zma:100191672	zma:100192955	zma:100216882	zma:103654889	ppp_112294325	ppp_112290574	ppp:112276149	ppp:112280265	ppp:112274656	ppp:112275938	ppp:112278109		cre_CHLRE_06g262050v5	cre_CHLRE_13g604300v5	cre:CHLRE_03g144667v5	cre:CHLRE_12g494850v5	cre:CHLRE_12g554600v5	cre:CHLRE_09g393200v5	cre:CHLRE_10g449901v5
ath_AT1G17870	ath_AT3G10270	ath:AT1G25410	ath:AT1G65640	ath:AT1G51310	ath:AT1G68510	ath:AT1G04670		zma_100278417		zma:100193300	zma:100276972	zma:100191675	zma:100192967	zma:100216899	zma:103655139	ppp_112279009	ppp_112290603	ppp:112276158	ppp:112280315	ppp:112274661	ppp:112275953	ppp:112278139		cre_CHLRE_06g258700v5	cre_CHLRE_13g586300v5	cre:CHLRE_03g144627v5	cre:CHLRE_05g248500v5	cre:CHLRE_12g554800v5	cre:CHLRE_09g394100v5	cre:CHLRE_10g452050v5
ath_AT1G17650	ath_AT4G03320	ath:AT1G01860	ath:AT1G61970	ath:AT1G56500	ath:AT1G02820	ath:AT1G05100		zma_100191704		zma:100193309	zma:100276974	zma:100191684	zma:100193006	zma:100216973	zma:103655368	ppp_112278946	ppp_112290179	ppp:112276171	ppp:112280327	ppp:112274669	ppp:112275963	ppp:112278177		cre_CHLRE_06g257000v5	cre_CHLRE_13g568650v5	cre:CHLRE_16g673729v5	cre:CHLRE_07g312300v5	cre:CHLRE_12g541250v5	cre:CHLRE_09g394750v5	cre:CHLRE_10g462950v5
ath_AT1G73530	ath_AT4G02580	ath:AT1G08510	ath:AT1G15480	ath:AT1G03600	ath:AT1G29500	ath:AT1G56385		zma_100502035		zma:100193314	zma:100277027	zma:100191688	zma:100193017	zma:100216990	zma:103655867	ppp_112274440	ppp_112274966	ppp:112276180	ppp:112280329	ppp:112274670	ppp:112275968	ppp:112278230		cre_CHLRE_06g251850v5	cre_CHLRE_13g569750v5	cre:CHLRE_16g673001v5	cre:CHLRE_07g314600v5	cre:CHLRE_12g546150v5	cre:CHLRE_09g387500v5	cre:CHLRE_10g463800v5
ath_AT1G07700	ath_AT4G25840	ath:AT1G44000	ath:AT1G67460	ath:AT1G79760	ath:AT1G03990	ath:AT1G77170		zma_100194154		zma:100193325	zma:100277035	zma:100191690	zma:100193019	zma:100217026	zma:103626822	ppp_112279073	ppp_112292589	ppp:112276189	ppp:112280384	ppp:112274677	ppp:112275973	ppp:112278228		cre_CHLRE_06g283950v5	cre_CHLRE_13g562501v5	cre:CHLRE_16g674950v5	cre:CHLRE_07g322050v5	cre:CHLRE_12g546850v5	cre:CHLRE_09g388150v5	cre:CHLRE_04g216100v5
ath_AT1G24280	ath_AT4G34030	ath:AT1G29410	ath:AT1G07210	ath:AT1G11040	ath:AT1G11060	ath:AT1G73890		zma_100281004		zma:100193334	zma:100277090	zma:100191698	zma:100193022	zma:100217061	zma:109939580	ppp_112278729	ppp_112275717	ppp:112276194	ppp:112280395	ppp:112274682	ppp:112275974	ppp:112278232		cre_CHLRE_06g273750v5	cre_CHLRE_13g603700v5	cre:CHLRE_16g675250v5	cre:CHLRE_07g323600v5	cre:CHLRE_12g550850v5	cre:CHLRE_09g388800v5	cre:CHLRE_16g690767v5
ath_AT1G18730	ath_AT4G29480	ath:AT1G51440	ath:AT1G19396	ath:AT1G50040	ath:AT1G09970	ath:AT1G09020		zma_100285364		zma:100193365	zma:100277111	zma:100191701	zma:100193034	zma:100217090	zma:103628052	ppp_112278312	ppp_112279213	ppp:112276214	ppp:112280409	ppp:112274683	ppp:112275975	ppp:112278242		cre_CHLRE_06g279500v5	cre_CHLRE_13g605650v5	cre:CHLRE_16g679250v5	cre:CHLRE_02g095092v5	cre:CHLRE_12g551200v5	cre:CHLRE_09g391450v5	cre:CHLRE_16g685501v5
ath_AT1G32220	ath_AT4G37910	ath:AT1G62250	ath:AT1G44941	ath:AT1G50260	ath:AT1G26880	ath:AT1G03220		zma_100384754		zma:100193370	zma:100277207	zma:100191704	zma:100193036	zma:100217107	zma:103627755	ppp_112275723	ppp_112293143	ppp:112276223	ppp:112280477	ppp:112274686	ppp:112275987	ppp:112278244		cre_CHLRE_06g259900v5	cre_CHLRE_13g578150v5	cre:CHLRE_08g362450v5	cre:CHLRE_08g372950v5	cre:CHLRE_12g551950v5	cre:CHLRE_09g393900v5	cre:CHLRE_16g688302v5
ath_AT1G32550	ath_AT4G22220	ath:AT1G78930	ath:AT1G31180	ath:AT1G29390	ath:AT1G30680	ath:AT1G03000		zma_100383342		zma:100193375	zma:100277380	zma:100191713	zma:100193053	zma:100217162	zma:103627001	ppp_112292866	ppp_112278870	ppp:112276224	ppp:112280490	ppp:112274687	ppp:112275989	ppp:112278047		cre_CHLRE_06g278183v5	cre_CHLRE_13g588700v5	cre:CHLRE_08g364800v5	cre:CHLRE_16g666550v5	cre:CHLRE_12g552100v5	cre:CHLRE_09g394701v5	cre:CHLRE_16g679669v5
ath_AT1G56200	ath_AT4G26210	ath:AT1G33265	ath:AT1G03160	ath:AT1G23360	ath:AT1G74400	ath:AT1G60230		zma_542072		zma:100193395	zma:100277507	zma:100191715	zma:100193054	zma:100217168	zma:103629684	ppp_112278708	ppp_112276157	ppp:112276227	ppp:112280499	ppp:112274690	ppp:112276033	ppp:112278258		cre_CHLRE_06g270100v5	cre_CHLRE_13g604650v5	cre:CHLRE_08g365400v5	cre:CHLRE_16g664700v5	cre:CHLRE_12g552400v5	cre:CHLRE_09g396950v5	cre:CHLRE_14g614750v5
ath_AT1G63680	ath_AT4G12130	ath:AT1G58290	ath:AT1G66345	ath:AT1G20810	ath:AT1G14230	ath:AT1G66180		zma_100272979		zma:100193421	zma:100277624	zma:100191717	zma:100193078	zma:100217196	zma:103629021	ppp_112275815	ppp_112295391	ppp:112276234	ppp:112280506	ppp:112274692	ppp:112276039	ppp:112278278		cre_CHLRE_06g282000v5	cre_CHLRE_13g565800v5	cre:CHLRE_06g273750v5	cre:CHLRE_16g664550v5	cre:CHLRE_12g552500v5	cre:CHLRE_09g397250v5	cre:CHLRE_13g606550v5
ath_AT1G50320	ath_AT4G37930	ath:AT1G52670	ath:AT1G22850	ath:AT1G10310	ath:AT1G14540	ath:AT1G12410		zma_100193022		zma:100193448	zma:100277723	zma:100191718	zma:100193083	zma:100217199	zma:109940512	ppp_112276587	ppp_112279092	ppp:112276235	ppp:112280544	ppp:112274693	ppp:112276040	ppp:112278312		cre_CHLRE_06g272650v5	cre_CHLRE_13g586200v5	cre:CHLRE_06g269752v5	cre:CHLRE_17g732850v5	cre:CHLRE_12g553250v5	cre:CHLRE_09g393506v5	cre:CHLRE_13g607600v5
ath_AT1G31230	ath_AT4G28390	ath:AT1G05610	ath:AT1G10070	ath:AT1G06923	ath:AT1G44830	ath:AT1G30475		zma_100283330		zma:100193465	zma:100277821	zma:100191725	zma:100193112	zma:100217224	zma:109940530	ppp_112277549	ppp_112279082	ppp:112276240	ppp:112280561	ppp:112274710	ppp:112276063	ppp:112278324		cre_CHLRE_06g299650v5	cre_CHLRE_13g564250v5	cre:CHLRE_06g269650v5	cre:CHLRE_17g731950v5	cre:CHLRE_12g555300v5	cre:CHLRE_09g396213v5	cre:CHLRE_13g608000v5
ath_AT1G11870	ath_AT4G17300	ath:AT1G32380	ath:AT1G19140	ath:AT1G70570	ath:AT1G18420	ath:AT1G06950		zma_100191368		zma:100193466	zma:100277835	zma:100191735	zma:100193121	zma:100217238	zma:103633997	ppp_112294362	ppp_112279164	ppp:112276248	ppp:112280568	ppp:112274716	ppp:112276087	ppp:112278337		cre_CHLRE_06g271400v5	cre_CHLRE_13g585150v5	cre:CHLRE_06g269250v5	cre:CHLRE_17g732700v5	cre:CHLRE_08g379650v5	cre:CHLRE_09g392616v5	cre:CHLRE_16g678452v5
ath_AT1G24490	ath_AT4G33010	ath:AT1G19740	ath:AT1G79540	ath:AT1G69980	ath:AT1G63730	ath:AT1G43900		zma_100217059		zma:100193467	zma:100277897	zma:100191739	zma:100193129	zma:100217267	zma:109940800	ppp_112276432	ppp_112293046	ppp:112276293	ppp:112280613	ppp:112274733	ppp:112276098	ppp:112278338		cre_CHLRE_06g284250v5	cre_CHLRE_13g605150v5	cre:CHLRE_06g264300v5	cre:CHLRE_06g293850v5	cre:CHLRE_08g379350v5	cre:CHLRE_09g393173v5	cre:CHLRE_16g677026v5
ath_AT1G74640	ath_AT4G08900	ath:AT1G65260	ath:AT1G55870	ath:AT1G15165	ath:AT1G63080	ath:AT1G60000		zma_100282663		zma:100193468	zma:100277920	zma:100191741	zma:100193135	zma:100272291	zma:103633862	ppp_112277838	ppp_112278997	ppp:112276301	ppp:112280635	ppp:112274744	ppp:112276101	ppp:112278373		cre_CHLRE_06g285401v5	cre_CHLRE_02g077200v5	cre:CHLRE_06g263850v5	cre:CHLRE_06g293700v5	cre:CHLRE_08g379200v5	cre:CHLRE_09g393543v5	cre:CHLRE_16g689001v5
ath_AT1G70610	ath_AT4G11010	ath:AT1G29920	ath:AT1G31840	ath:AT1G76620	ath:AT1G16570	ath:AT1G62180		zma_100194138		zma:100193519	zma:100277939	zma:100191743	zma:100193152	zma:100272292	zma:109941067	ppp_112278943	ppp_112278312	ppp:112276302	ppp:112280643	ppp:112274747	ppp:112276105	ppp:112278376		cre_CHLRE_06g289850v5	cre_CHLRE_02g114600v5	cre:CHLRE_06g262900v5	cre:CHLRE_02g076650v5	cre:CHLRE_08g378850v5	cre:CHLRE_09g393765v5	cre:CHLRE_16g695850v5
ath_AT1G67840	ath_AT4G20020	ath:AT1G03310	ath:AT1G06270	ath:AT1G77122	ath:AT1G20132	ath:AT1G58080		zma_103646865		zma:100193612	zma:100278014	zma:100191745	zma:100193170	zma:100272293	zma:103634223	ppp_112293384	ppp_112275815	ppp:112276303	ppp:112280652	ppp:112274750	ppp:112276106	ppp:112278420		cre_CHLRE_06g306601v5	cre_CHLRE_02g116750v5	cre:CHLRE_06g261500v5	cre:CHLRE_02g079400v5	cre:CHLRE_08g384800v5	cre:CHLRE_09g396772v5	cre:CHLRE_03g200095v5
ath_AT1G77060	ath_AT4G26970	ath:AT1G54630	ath:AT1G18600	ath:AT1G22170	ath:AT1G20130	ath:AT1G32990		zma_100272974		zma:100193623	zma:100278052	zma:100191757	zma:100193188	zma:100272318	zma:109941175	ppp_112293853	ppp_112294512	ppp:112276306	ppp:112280762	ppp:112274761	ppp:112276117	ppp:112278405		cre_CHLRE_06g251900v5	cre_CHLRE_02g113200v5	cre:CHLRE_06g259900v5	cre:CHLRE_02g085450v5	cre:CHLRE_08g382300v5	cre:CHLRE_09g398215v5	cre:CHLRE_03g213425v5
ath_AT1G18500	ath_AT4G05020	ath:AT1G17745	ath:AT1G72540	ath:AT1G12250	ath:AT1G45332	ath:AT1G74600		zma_100274242		zma:100193662	zma:100278075	zma:100191772	zma:100193189	zma:100272347	zma:109941219	ppp_112279044	ppp_112275610	ppp:112276342	ppp:112280771	ppp:112274762	ppp:112276123	ppp:112278430		cre_CHLRE_06g278263v5	cre_CHLRE_02g143200v5	cre:CHLRE_06g258051v5	cre:CHLRE_02g088850v5	cre:CHLRE_08g380250v5	cre:CHLRE_02g144350v5	cre:CHLRE_03g203121v5
ath_AT1G64190	ath_AT4G04080	ath:AT1G74470	ath:AT1G14980	ath:AT1G06240	ath:AT1G23800	ath:AT1G08640		zma_103645798		zma:100193663	zma:100278189	zma:100191774	zma:100193217	zma:100272379	zma:109941492	ppp_112295719	ppp_112293860	ppp:112276348	ppp:112280774	ppp:112274764	ppp:112276141	ppp:112278436		cre_CHLRE_06g278195v5	cre_CHLRE_02g102250v5	cre:CHLRE_06g252650v5	cre:CHLRE_02g091550v5	cre:CHLRE_09g387000v5	cre:CHLRE_02g145050v5	cre:CHLRE_11g467738v5
ath_AT1G59840	ath_AT4G01100	ath:AT1G34380	ath:AT1G06510	ath:AT1G70960	ath:AT1G26180	ath:AT1G05140		zma_100382921		zma:100193679	zma:100278318	zma:100191775	zma:100193223	zma:100272440	zma:109941529	ppp_112272760	ppp_112295243	ppp:112276360	ppp:112280783	ppp:112274770	ppp:112276142	ppp:112278446		cre_CHLRE_06g274650v5	cre_CHLRE_02g088900v5	cre:CHLRE_06g250100v5	cre:CHLRE_02g073550v5	cre:CHLRE_09g387100v5	cre:CHLRE_09g388875v5	cre:CHLRE_11g467736v5
ath_AT1G51400	ath_AT4G00290	ath:AT1G50732	ath:AT1G17510	ath:AT1G59990	ath:AT1G32470	ath:AT1G13710		zma_100286365		zma:100193695	zma:100278442	zma:100191790	zma:100193226	zma:100272480	zma:109939320	ppp_112272813	ppp_112278684	ppp:112276366	ppp:112280836	ppp:112274777	ppp:112276183	ppp:112278449		cre_CHLRE_06g310050v5	cre_CHLRE_02g097400v5	cre:CHLRE_06g248750v5	cre:CHLRE_02g079800v5	cre:CHLRE_09g391650v5	cre:CHLRE_09g391097v5	cre:CHLRE_02g114400v5
ath_AT1G78140	ath_AT4G35830	ath:AT1G07780	ath:AT1G47720	ath:AT1G71210	ath:AT1G69620	ath:AT1G49650		zma_541643		zma:100193712	zma:100278503	zma:100191797	zma:100193272	zma:100272517	zma:103635170	ppp_112272651	ppp_112274647	ppp:112276373	ppp:112280859	ppp:112274790	ppp:112276185	ppp:112278451		cre_CHLRE_06g280650v5	cre_CHLRE_02g076350v5	cre:CHLRE_06g273550v5	cre:CHLRE_02g080900v5	cre:CHLRE_09g393400v5	cre:CHLRE_02g141100v5	cre:CHLRE_02g111700v5
ath_AT1G79080	ath_AT4G35850	ath:AT1G61520	ath:AT1G62010	ath:AT1G79040	ath:AT1G17560	ath:AT1G50170		zma_100286241		zma:100193730	zma:100278599	zma:100191805	zma:100193297	zma:100272534	zma:109941580	ppp_112296090	ppp_112278805	ppp:112276376	ppp:112280861	ppp:112274789	ppp:112276186	ppp:112278464		cre_CHLRE_09g394325v5	cre_CHLRE_02g145800v5	cre:CHLRE_06g273050v5	cre:CHLRE_02g084300v5	cre:CHLRE_09g394750v5	cre:CHLRE_02g141400v5	cre:CHLRE_02g109200v5
ath_AT1G14410	ath_AT4G16450	ath:AT1G55480	ath:AT1G55630	ath:AT1G18670	ath:AT1G50000	ath:AT1G60760		zma_103647533		zma:100193737	zma:100278654	zma:100191815	zma:100193314	zma:100272541	zma:103636350	ppp_112272703	ppp_112276105	ppp:112276394	ppp:112280878	ppp:112274804	ppp:112276187	ppp:112278466		cre_CHLRE_09g402775v5	cre_CHLRE_02g099500v5	cre:CHLRE_06g272500v5	cre:CHLRE_02g084950v5	cre:CHLRE_09g396300v5	cre:CHLRE_02g143450v5	cre:CHLRE_02g101700v5
ath_AT1G56190	ath_AT4G32470	ath:AT1G12520	ath:AT1G72700	ath:AT1G22410	ath:AT1G31170	ath:AT1G70080		zma_100192835		zma:100193743	zma:100278675	zma:100191825	zma:100193318	zma:100272554	zma:109941669	ppp_112272882	ppp_112293209	ppp:112276391	ppp:112280903	ppp:112274815	ppp:112276190	ppp:112278476		cre_CHLRE_09g391838v5	cre_CHLRE_02g107850v5	cre:CHLRE_06g268200v5	cre:CHLRE_02g091750v5	cre:CHLRE_09g396600v5	cre:CHLRE_02g143550v5	cre:CHLRE_02g116250v5
ath_AT1G32200	ath_AT4G38160	ath:AT1G67740	ath:AT1G02700	ath:AT1G43310	ath:AT1G54940	ath:AT1G18020		zma_103646448		zma:100193760	zma:100278751	zma:100191834	zma:100193348	zma:100272606	zma:109941781	ppp_112296038	ppp_112276407	ppp:112276399	ppp:112280904	ppp:112274888	ppp:112276198	ppp:112278485		cre_CHLRE_09g394547v5	cre_CHLRE_02g088000v5	cre:CHLRE_06g267600v5	cre:CHLRE_11g474800v5	cre:CHLRE_09g387800v5	cre:CHLRE_02g144100v5	cre:CHLRE_02g109950v5
ath_AT1G74970	ath_AT4G26910	ath:AT1G62515	ath:AT1G53580	ath:AT1G55370	ath:AT1G72990	ath:AT2G46660		zma_103645955		zma:100193770	zma:100278970	zma:100191840	zma:100193378	zma:100272611	zma:109942253	ppp_112296072	ppp_112276229	ppp:112276417	ppp:112280961	ppp:112274896	ppp:112276206	ppp:112278527		cre_CHLRE_09g396213v5	cre_CHLRE_02g094250v5	cre:CHLRE_06g267350v5	cre:CHLRE_07g354301v5	cre:CHLRE_09g389350v5	cre:CHLRE_09g386949v5	cre:CHLRE_02g108050v5
ath_AT1G06800	ath_AT4G37840	ath:AT1G54500	ath:AT1G62590	ath:AT1G16630	ath:AT1G17744	ath:AT2G37500		zma_103645840		zma:100193818	zma:100279085	zma:100191842	zma:100193387	zma:100272612	zma:103639310	ppp_112296085	ppp_112279044	ppp:112276428	ppp:112280991	ppp:112274906	ppp:112276224	ppp:112278534		cre_CHLRE_09g396700v5	cre_CHLRE_02g119550v5	cre:CHLRE_06g265800v5	cre:CHLRE_01g005150v5	cre:CHLRE_09g391450v5	cre:CHLRE_09g386986v5	cre:CHLRE_02g106500v5
ath_AT1G19690	ath_AT4G08870	ath:AT1G51100	ath:AT1G52560	ath:AT1G67080	ath:AT1G21890	ath:AT2G01755		zma_100285843		zma:100193823	zma:100279198	zma:100191852	zma:100193389	zma:100272672	zma:100192923	ppp_112295939	ppp_112295719	ppp:112276432	ppp:112281019	ppp:112274919	ppp:112276226	ppp:112278678		cre_CHLRE_09g393173v5	cre_CHLRE_02g081450v5	cre:CHLRE_06g264350v5	cre:CHLRE_08g359700v5	cre:CHLRE_09g393900v5	cre:CHLRE_09g387282v5	cre:CHLRE_02g098250v5
ath_AT1G11320	ath_AT4G39660	ath:AT1G10960	ath:AT1G76280	ath:AT1G65481	ath:AT1G72190	ath:AT2G16385		zma_100193730		zma:100193906	zma:100279203	zma:100191860	zma:100193398	zma:100272698	zma:109942797	ppp_112272853	ppp_112295704	ppp:112276435	ppp:112281048	ppp:112274899	ppp:112276230	ppp:112278719		cre_CHLRE_09g396438v5	cre_CHLRE_02g096150v5	cre:CHLRE_06g261750v5	cre:CHLRE_12g496750v5	cre:CHLRE_09g394701v5	cre:CHLRE_09g389689v5	cre:CHLRE_02g097500v5
ath_AT1G25290	ath_AT4G13850	ath:AT1G07040	ath:AT1G24180	ath:AT1G65770	ath:AT1G02470	ath:AT2G06095		zma_100194019		zma:100193921	zma:100279289	zma:100191874	zma:100193415	zma:100272731	zma:109942840	ppp_112296073	ppp_112296101	ppp:112276454	ppp:112281063	ppp:112274933	ppp:112276229	ppp:112278725		cre_CHLRE_09g408851v5	cre_CHLRE_02g120100v5	cre:CHLRE_06g261000v5	cre:CHLRE_02g118200v5	cre:CHLRE_09g395950v5	cre:CHLRE_09g404000v5	cre:CHLRE_02g096350v5
ath_AT1G74260	ath_AT4G15720	ath:AT1G09130	ath:AT1G32580	ath:AT1G80165	ath:AT1G48480	ath:AT2G30950		zma_103646122		zma:100193934	zma:100279310	zma:100191876	zma:100193465	zma:100272744	zma:103642231	ppp_112272655	ppp_112272693	ppp:112276457	ppp:112280914	ppp:112274939	ppp:112276231	ppp:112278781		cre_CHLRE_09g394436v5	cre_CHLRE_02g080700v5	cre:CHLRE_06g259850v5	cre:CHLRE_10g424100v5	cre:CHLRE_09g396100v5	cre:CHLRE_18g748447v5	cre:CHLRE_07g334550v5
ath_AT1G50900	ath_AT4G28060	ath:AT1G73470	ath:AT1G09575	ath:AT1G23340	ath:AT1G16510	ath:AT2G22250		zma_103648255		zma:100193940	zma:100279314	zma:100191877	zma:100193495	zma:100272750	zma:103642592	ppp_112272722	ppp_112295941	ppp:112276460	ppp:112281143	ppp:112274942	ppp:112276248	ppp:112278792		cre_CHLRE_09g416850v5	cre_CHLRE_02g142126v5	cre:CHLRE_06g257601v5	cre:CHLRE_10g422600v5	cre:CHLRE_09g397250v5	cre:CHLRE_09g386732v5	cre:CHLRE_01g055050v5
ath_AT1G72030	ath_AT4G30700	ath:AT1G09795	ath:AT1G30170	ath:AT1G64355	ath:AT1G59900	ath:AT2G13100		zma_542291		zma:100193951	zma:100279332	zma:100191888	zma:100193572	zma:100272757	zma:103630297	ppp_112272809	ppp_112272703	ppp:112276467	ppp:112281163	ppp:112274966	ppp:112276263	ppp:112278821		cre_CHLRE_09g416050v5	cre_CHLRE_02g079800v5	cre:CHLRE_06g252350v5	cre:CHLRE_10g417500v5	cre:CHLRE_09g393506v5	cre:CHLRE_09g386200v5	cre:CHLRE_01g007400v5
ath_AT1G73090	ath_AT4G31810	ath:AT1G80300	ath:AT1G19660	ath:AT1G68720	ath:AT1G22882	ath:AT2G47670		zma_100193468		zma:100193986	zma:100279385	zma:100191894	zma:100193602	zma:100272772	zma:103645719	ppp_112295744	ppp_112296038	ppp:112276490	ppp:112281305	ppp:112274970	ppp:112276290	ppp:112278824		cre_CHLRE_09g387250v5	cre_CHLRE_02g112650v5	cre:CHLRE_06g251150v5	cre:CHLRE_10g434450v5	cre:CHLRE_09g394325v5	cre:CHLRE_09g386143v5	cre:CHLRE_01g000850v5
ath_AT1G52220	ath_AT4G30490	ath:AT1G43800	ath:AT1G65170	ath:AT1G20830	ath:AT1G13920	ath:AT2G30695		zma_100280481		zma:100193989	zma:100279406	zma:100191900	zma:100193625	zma:100272781	zma:103643590	ppp_112296118	ppp_112296072	ppp:112276513	ppp:112281333	ppp:112274974	ppp:112276301	ppp:112278856		cre_CHLRE_09g410650v5	cre_CHLRE_02g100200v5	cre:CHLRE_09g409100v5	cre:CHLRE_10g431350v5	cre:CHLRE_09g396213v5	cre:CHLRE_06g278800v5	cre:CHLRE_17g713850v5
ath_AT1G05385	ath_AT4G23660	ath:AT1G62850	ath:AT1G31160	ath:AT1G74030	ath:AT1G71030	ath:AT2G42040		zma_100272475		zma:100193993	zma:100279410	zma:100191907	zma:100193639	zma:100272787	zma:109944116	ppp_112296042	ppp_112295957	ppp:112276563	ppp:112281334	ppp:112274982	ppp:112276321	ppp:112278868		cre_CHLRE_09g411200v5	cre_CHLRE_02g092900v5	cre:CHLRE_09g410250v5	cre:CHLRE_10g424650v5	cre:CHLRE_09g396401v5	cre:CHLRE_06g280650v5	cre:CHLRE_17g713800v5
ath_AT1G32070	ath_AT4G15940	ath:AT1G44920	ath:AT1G77360	ath:AT1G32730	ath:AT1G69380	ath:AT2G29530		zma_100276370		zma:100194019	zma:100279464	zma:100191912	zma:100193644	zma:100272810	zma:109944131	ppp_112272708	ppp_112295965	ppp:112276579	ppp:112281312	ppp:112275023	ppp:112276333	ppp:112278885		cre_CHLRE_09g394850v5	cre_CHLRE_02g091850v5	cre:CHLRE_09g415850v5	cre:CHLRE_12g559150v5	cre:CHLRE_09g398993v5	cre:CHLRE_06g284600v5	cre:CHLRE_17g711401v5
ath_AT1G74850	ath_AT4G25200	ath:AT1G78620	ath:AT1G76140	ath:AT1G15140	ath:AT1G79230	ath:AT2G04400		zma_100281311		zma:100194029	zma:100279549	zma:100191917	zma:100193653	zma:100272829	zma:109944277	ppp_112296001	ppp_112272853	ppp:112276588	ppp:112281354	ppp:112275028	ppp:112276341	ppp:112278958		cre_CHLRE_09g402950v5	cre_CHLRE_02g091700v5	cre:CHLRE_09g416050v5	cre:CHLRE_12g558550v5	cre:CHLRE_09g393173v5	cre:CHLRE_06g285200v5	cre:CHLRE_02g142146v5
ath_AT1G34430	ath_AT4G28220	ath:AT1G68660	ath:AT1G61640	ath:AT1G04620	ath:AT1G71340	ath:AT2G35490		zma_100501272		zma:100194039	zma:100279602	zma:100191932	zma:100193662	zma:100272838	zma:103648959	ppp_112272835	ppp_112295993	ppp:112276632	ppp:112281386	ppp:112275032	ppp:112276342	ppp:112279009		cre_CHLRE_09g396400v5	cre_CHLRE_02g113100v5	cre:CHLRE_09g410700v5	cre:CHLRE_07g325755v5	cre:CHLRE_09g393543v5	cre:CHLRE_06g288700v5	cre:CHLRE_12g495300v5
ath_AT1G08380	ath_AT4G37000	ath:AT1G08520	ath:AT1G27450	ath:AT1G76560	ath:AT1G23450	ath:AT2G01610		zma_100282384		zma:100194161	zma:100279611	zma:100191937	zma:100193671	zma:100272839	zma:109944852	ppp_112272785	ppp_112296073	ppp:112276635	ppp:112281392	ppp:112275052	ppp:112276346	ppp:112279032		cre_CHLRE_09g386758v5	cre_CHLRE_02g116450v5	cre:CHLRE_09g411200v5	cre:CHLRE_03g181200v5	cre:CHLRE_09g394473v5	cre:CHLRE_06g283400v5	cre:CHLRE_12g494750v5
ath_AT1G42960	ath_AT4G10040	ath:AT1G16025	ath:AT1G80880	ath:AT1G57770	ath:AT1G01800	ath:AT2G24395		zma_100037805		zma:100194176	zma:100279707	zma:100191951	zma:100193679	zma:100272845	zma:109939272	ppp_112279818	ppp_112272755	ppp:112276650	ppp:112281400	ppp:112275071	ppp:112276355	ppp:112279042		cre_CHLRE_09g415700v5	cre_CHLRE_02g080900v5	cre:CHLRE_09g412100v5	cre:CHLRE_12g514750v5	cre:CHLRE_09g396809v5	cre:CHLRE_06g285401v5	cre:CHLRE_05g243800v5
ath_AT1G49970	ath_AT4G37040	ath:AT1G35340	ath:AT1G65540	ath:AT1G13270	ath:AT1G15530	ath:AT2G45580		zma_103646199		zma:100194203	zma:100274920	zma:100191958	zma:100193680	zma:100272860	zma:109944987	ppp_112279263	ppp_112296042	ppp:112276657	ppp:112281401	ppp:112275073	ppp:112276357	ppp:112279044		cre_CHLRE_09g404400v5	cre_CHLRE_02g094100v5	cre:CHLRE_12g528450v5	cre:CHLRE_04g217220v5	cre:CHLRE_09g396846v5	cre:CHLRE_06g287200v5	cre:CHLRE_05g246900v5
ath_AT1G67700	ath_AT4G01660	ath:AT1G55670	ath:AT1G72530	ath:AT1G17220	ath:AT1G64430	ath:AT2G31945		zma_100191300		zma:100194249	zma:100279801	zma:100191964	zma:100193689	zma:100272863	zma:103652096	ppp_112279806	ppp_112296103	ppp:112276667	ppp:112281465	ppp:112275075	ppp:112276368	ppp:112279058		cre_CHLRE_09g388500v5	cre_CHLRE_02g093750v5	cre:CHLRE_12g527250v5	cre:CHLRE_12g560750v5	cre:CHLRE_02g145050v5	cre:CHLRE_06g288550v5	cre:CHLRE_07g317150v5
ath_AT1G68460	ath_AT4G08390	ath:AT1G23180	ath:AT1G56570	ath:AT1G20132	ath:AT1G22015	ath:AT2G30300		zma_542517		zma:100194257	zma:100279804	zma:100191965	zma:100193690	zma:100272886	zma:109945056	ppp_112280092	ppp_112296041	ppp:112276670	ppp:112281615	ppp:112275084	ppp:112276390	ppp:112279067		cre_CHLRE_09g394750v5	cre_CHLRE_02g145100v5	cre:CHLRE_12g526800v5	cre:CHLRE_12g559950v5	cre:CHLRE_09g387319v5	cre:CHLRE_03g151600v5	cre:CHLRE_07g319950v5
ath_AT1G06820	ath_AT4G32915	ath:AT1G31860	ath:AT1G51490	ath:AT1G30160	ath:AT1G56560	ath:AT2G07708		zma_100280324		zma:100194271	zma:100279807	zma:100191967	zma:100193704	zma:100272895	zma:103652066	ppp_112280488	ppp_112272785	ppp:112276672	ppp:112281647	ppp:112275085	ppp:112276407	ppp:112279073		cre_CHLRE_09g393765v5	cre_CHLRE_03g185600v5	cre:CHLRE_12g521000v5	cre:CHLRE_12g484550v5	cre:CHLRE_09g389801v5	cre:CHLRE_03g151200v5	cre:CHLRE_07g322050v5
ath_AT1G73110	ath_AT4G14050	ath:AT1G73990	ath:AT1G04670	ath:AT1G06730	ath:AT1G54220	ath:AT2G22960		zma_103641233		zma:100194286	zma:100279847	zma:100191973	zma:100193711	zma:100272914	zma:109945067	ppp_112280661	ppp_112295742	ppp:112276673	ppp:112281655	ppp:112275091	ppp:112276415	ppp:112279122		cre_CHLRE_09g387800v5	cre_CHLRE_03g145127v5	cre:CHLRE_12g520600v5	cre:CHLRE_12g485250v5	cre:CHLRE_02g141400v5	cre:CHLRE_03g149250v5	cre:CHLRE_07g322650v5
ath_AT1G26230	ath_AT4G34700	ath:AT1G76080	ath:AT1G69020	ath:AT1G45332	ath:AT1G66970	ath:AT2G24020		zma_103647892		zma:100194317	zma:100279871	zma:100191977	zma:100193723	zma:100272916	zma:109945182	ppp_112279439	ppp_112296079	ppp:112276694	ppp:112281660	ppp:112275094	ppp:112276428	ppp:112279161		cre_CHLRE_09g412100v5	cre_CHLRE_03g199150v5	cre:CHLRE_12g519900v5	cre:CHLRE_12g485550v5	cre:CHLRE_02g142800v5	cre:CHLRE_03g148400v5	cre:CHLRE_07g323600v5
ath_AT1G32900	ath_AT4G00570	ath:AT1G33750	ath:AT1G70350	ath:AT1G52720	ath:AT1G52280	ath:AT2G45440		zma_100194244		zma:100194324	zma:100279897	zma:100191984	zma:100193729	zma:100272921	zma:103651411	ppp_112280289	ppp_112280645	ppp:112276723	ppp:112281663	ppp:112275096	ppp:112276438	ppp:112279162		cre_CHLRE_09g406600v5	cre_CHLRE_03g144987v5	cre:CHLRE_12g519000v5	cre:CHLRE_12g515700v5	cre:CHLRE_02g143450v5	cre:CHLRE_03g146167v5	cre:CHLRE_07g323750v5
ath_AT1G05900	ath_AT4G35460	ath:AT1G02560	ath:AT1G77170	ath:AT1G68280	ath:AT1G76250	ath:AT2G42540		zma_103648137		zma:100216557	zma:100279930	zma:100192000	zma:100193740	zma:100272927	zma:103652903	ppp_112280706	ppp_112279925	ppp:112276744	ppp:112281675	ppp:112275102	ppp:112276442	ppp:112279187		cre_CHLRE_09g416800v5	cre_CHLRE_03g173350v5	cre:CHLRE_12g528700v5	cre:CHLRE_03g176500v5	cre:CHLRE_02g143550v5	cre:CHLRE_03g145427v5	cre:CHLRE_07g324211v5
ath_AT1G01860	ath_AT4G28510	ath:AT1G64970	ath:AT1G80700	ath:AT1G08550	ath:AT1G64450	ath:AT2G20270		zma_100277720		zma:100216652	zma:100279965	zma:100192010	zma:100193754	zma:100272948	zma:109945541	ppp_112280705	ppp_112279282	ppp:112276745	ppp:112281767	ppp:112275106	ppp:112276452	ppp:112279191		cre_CHLRE_09g394200v5	cre_CHLRE_03g181200v5	cre:CHLRE_12g528650v5	cre:CHLRE_03g178250v5	cre:CHLRE_02g144800v5	cre:CHLRE_03g143947v5	cre:CHLRE_05g241950v5
ath_AT1G08510	ath_AT4G32400	ath:AT1G20510	ath:AT1G18900	ath:AT1G02730	ath:AT1G67620	ath:AT2G04700		zma_100278273		zma:100216654	zma:100279970	zma:100192013	zma:100193811	zma:100272951	zma:109945560	ppp_112280612	ppp_112280554	ppp:112276752	ppp:112281815	ppp:112275107	ppp:112276455	ppp:112279201		cre_CHLRE_09g396252v5	cre_CHLRE_03g192350v5	cre:CHLRE_12g524300v5	cre:CHLRE_03g172500v5	cre:CHLRE_02g145000v5	cre:CHLRE_03g151650v5	cre:CHLRE_05g242400v5
ath_AT1G44000	ath_AT4G36400	ath:AT1G16445	ath:AT1G79220	ath:AT1G26180	ath:AT1G53645	ath:AT2G21860		zma_100280657		zma:100216720	zma:100280009	zma:100192036	zma:100193812	zma:100272953	zma:109945802	ppp_112280210	ppp_112280550	ppp:112276754	ppp:112281915	ppp:112275110	ppp:112276482	ppp:112279250		cre_CHLRE_09g406200v5	cre_CHLRE_03g145867v5	cre:CHLRE_12g519300v5	cre:CHLRE_03g171550v5	cre:CHLRE_09g388097v5	cre:CHLRE_03g148201v5	cre:CHLRE_05g248600v5
ath_AT1G51440	ath_AT4G04320	ath:AT1G62780	ath:AT1G60230	ath:AT1G66730	ath:AT1G78910	ath:AT2G18980		zma_100281050		zma:100216729	zma:100280064	zma:100192056	zma:100193824	zma:100272962	zma:109945921	ppp_112280122	ppp_112280381	ppp:112276765	ppp:112281918	ppp:112275116	ppp:112276510	ppp:112279266		cre_CHLRE_09g396650v5	cre_CHLRE_03g154550v5	cre:CHLRE_12g519050v5	cre:CHLRE_03g169900v5	cre:CHLRE_09g388356v5	cre:CHLRE_03g146827v5	cre:CHLRE_07g313800v5
ath_AT1G76730	ath_AT4G02990	ath:AT1G79510	ath:AT1G64583	ath:AT1G44318	ath:AT1G72330	ath:AT2G47840		zma_100383579		zma:100216748	zma:100280127	zma:100192072	zma:100193837	zma:100272974	zma:103654748	ppp_112279974	ppp_112280433	ppp:112276793	ppp:112281939	ppp:112275118	ppp:112276516	ppp:112279286		cre_CHLRE_09g404000v5	cre_CHLRE_03g202400v5	cre:CHLRE_12g517150v5	cre:CHLRE_01g003826v5	cre:CHLRE_09g389578v5	cre:CHLRE_03g146207v5	cre:CHLRE_07g314650v5
ath_AT1G78930	ath_AT4G29130	ath:AT1G53280	ath:AT1G53670	ath:AT1G73710	ath:AT1G24360	ath:AT2G41250		zma_100283064		zma:100216749	zma:100280134	zma:100192076	zma:100193842	zma:100272979	zma:103629828	ppp_112280526	ppp_112280399	ppp:112276827	ppp:112281950	ppp:112275123	ppp:112276544	ppp:112279287		cre_CHLRE_09g397900v5	cre_CHLRE_03g180750v5	cre:CHLRE_17g720050v5	cre:CHLRE_01g009676v5	cre:CHLRE_09g389689v5	cre:CHLRE_03g146187v5	cre:CHLRE_07g315150v5
ath_AT1G77090	ath_AT4G39690	ath:AT1G10510	ath:AT1G19290	ath:AT1G50000	ath:AT1G02410	ath:AT2G01370		zma_100272834		zma:100216768	zma:100280165	zma:100192113	zma:100193855	zma:100272980	zma:103632919	ppp_112280002	ppp_112280092	ppp:112276828	ppp:112281952	ppp:112275125	ppp:112276551	ppp:112279355		cre_CHLRE_09g396300v5	cre_CHLRE_03g172300v5	cre:CHLRE_17g721500v5	cre:CHLRE_01g012126v5	cre:CHLRE_09g401350v5	cre:CHLRE_03g145787v5	cre:CHLRE_07g315700v5
ath_AT1G33265	ath_AT4G33760	ath:AT1G75380	ath:AT1G17290	ath:AT1G06690	ath:AT1G03230	ath:AT2G44760		zma_100283786		zma:100216780	zma:100280166	zma:100192115	zma:100193873	zma:100273022	zma:111589777	ppp_112280626	ppp_112280488	ppp:112276831	ppp:112282044	ppp:112275144	ppp:112276575	ppp:112279366		cre_CHLRE_09g394473v5	cre_CHLRE_03g146247v5	cre:CHLRE_17g721700v5	cre:CHLRE_01g012150v5	cre:CHLRE_09g404000v5	cre:CHLRE_03g145587v5	cre:CHLRE_07g316050v5
ath_AT1G58290	ath_AT4G34620	ath:AT1G55220	ath:AT1G55900	ath:AT1G69550	ath:AT1G07135	ath:AT2G26930		zma_100502523		zma:100216789	zma:100280180	zma:100192474	zma:100193874	zma:100273023	zma:103637635	ppp_112280026	ppp_112279950	ppp:112276834	ppp:112282079	ppp:112275133	ppp:112276582	ppp:112279367		cre_CHLRE_09g410700v5	cre_CHLRE_03g178450v5	cre:CHLRE_17g727300v5	cre:CHLRE_01g012900v5	cre:CHLRE_18g748447v5	cre:CHLRE_03g145507v5	cre:CHLRE_07g317626v5
ath_AT1G09340	ath_AT4G20150	ath:AT1G05750	ath:AT1G35215	ath:AT1G29120	ath:AT1G10630	ath:AT2G33250		zma_542640		zma:100216793	zma:100280203	zma:100192476	zma:100193887	zma:100273035	zma:111590587	ppp_112280107	ppp_112280612	ppp:112276841	ppp:112282080	ppp:112275158	ppp:112276586	ppp:112279368		cre_CHLRE_09g394350v5	cre_CHLRE_03g144847v5	cre:CHLRE_17g723550v5	cre:CHLRE_01g013750v5	cre:CHLRE_06g278350v5	cre:CHLRE_03g145347v5	cre:CHLRE_07g318450v5
ath_AT1G30520	ath_AT4G35260	ath:AT1G19800	ath:AT1G11800	ath:AT1G66670	ath:AT1G10140	ath:AT2G34700		zma_100283084		zma:100216817	zma:100280280	zma:100192490	zma:100193888	zma:100273037	zma:111590819	ppp_112280458	ppp_112280369	ppp:112276859	ppp:112282116	ppp:112275168	ppp:112276594	ppp:112279393		cre_CHLRE_09g389356v5	cre_CHLRE_03g177550v5	cre:CHLRE_17g724300v5	cre:CHLRE_01g015750v5	cre:CHLRE_06g278800v5	cre:CHLRE_03g144667v5	cre:CHLRE_17g740950v5
ath_AT1G52670	ath_AT5G61810	ath:AT1G01090	ath:AT1G71260	ath:AT1G60985	ath:AT1G46984	ath:AT2G35450		zma_103647705		zma:100216851	zma:100280324	zma:100192515	zma:100193906	zma:100273057	zma:103648630	ppp_112280017	ppp_112279966	ppp:112276864	ppp:112282121	ppp:112275173	ppp:112276619	ppp:112279499		cre_CHLRE_09g415950v5	cre_CHLRE_03g190850v5	cre:CHLRE_17g725500v5	cre:CHLRE_01g019850v5	cre:CHLRE_06g279500v5	cre:CHLRE_03g143847v5	cre:CHLRE_11g467566v5
ath_AT1G32380	ath_AT5G11690	ath:AT1G48860	ath:AT1G80150	ath:AT1G68490	ath:AT1G25210	ath:AT2G28880		zma_100276592		zma:100216882	zma:100280395	zma:100192518	zma:100193910	zma:100273075	zma:103652366	ppp_112280537	ppp_112279464	ppp:112276867	ppp:112282127	ppp:112275174	ppp:112276621	ppp:112279563		cre_CHLRE_09g415600v5	cre_CHLRE_03g154350v5	cre:CHLRE_17g726100v5	cre:CHLRE_01g031550v5	cre:CHLRE_06g280650v5	cre:CHLRE_16g675188v5	cre:CHLRE_11g467543v5
ath_AT1G19740	ath_AT5G14780	ath:AT1G03630	ath:AT1G55805	ath:AT1G02475	ath:AT1G25211	ath:AT2G22480		zma_100277129		zma:100216899	zma:100280402	zma:100192521	zma:100193921	zma:100273089		ppp_112280136	ppp_112280718	ppp:112276879	ppp:112282133	ppp:112275179	ppp:112276632	ppp:112279565		cre_CHLRE_09g410250v5	cre_CHLRE_03g193800v5	cre:CHLRE_17g726750v5	cre:CHLRE_01g032900v5	cre:CHLRE_06g283750v5	cre:CHLRE_16g675300v5	cre:CHLRE_16g666050v5
ath_AT1G65260	ath_AT5G13450	ath:AT1G16880	ath:AT1G55040	ath:AT1G02470	ath:AT1G62670	ath:AT2G27680		zma_100272838		zma:100216914	zma:100280460	zma:100192529	zma:100193931	zma:100273114		ppp_112280125	ppp_112280526	ppp:112276882	ppp:112282139	ppp:112275182	ppp:112276638	ppp:112279575		cre_CHLRE_09g386732v5	cre_CHLRE_03g167051v5	cre:CHLRE_11g481450v5	cre:CHLRE_01g033763v5	cre:CHLRE_06g284650v5	cre:CHLRE_16g675500v5	cre:CHLRE_16g665250v5
ath_AT1G03310	ath_AT5G09590	ath:AT1G74040	ath:AT1G63130	ath:AT1G62400	ath:AT1G77080	ath:AT2G34420		zma_100272469		zma:100216916	zma:100280469	zma:100192533	zma:100193932	zma:100273126		ppp_112280690	ppp_112280626	ppp:112276911	ppp:112282148	ppp:112275187	ppp:112276643	ppp:112279599		cre_CHLRE_09g407700v5	cre_CHLRE_03g204650v5	cre:CHLRE_11g476750v5	cre:CHLRE_01g034380v5	cre:CHLRE_06g285200v5	cre:CHLRE_16g675550v5	cre:CHLRE_17g732250v5
ath_AT1G54630	ath_AT5G08670	ath:AT1G61680	ath:AT1G54310	ath:AT1G69830	ath:AT1G56130	ath:AT2G45310		zma_100275810		zma:100216919	zma:100280514	zma:100192539	zma:100193961	zma:100273139		ppp_112280307	ppp_112280679	ppp:112276921	ppp:112282161	ppp:112275188	ppp:112276645	ppp:112279609		cre_CHLRE_09g389689v5	cre_CHLRE_03g164150v5	cre:CHLRE_11g479900v5	cre:CHLRE_01g036100v5	cre:CHLRE_06g286250v5	cre:CHLRE_16g678250v5	cre:CHLRE_17g732200v5
ath_AT1G17745	ath_AT5G54770	ath:AT1G44575	ath:AT1G31500	ath:AT1G07150	ath:AT1G63400	ath:AT2G16710		zma_103645976		zma:100216928	zma:100280542	zma:100192546	zma:100193975	zma:100273163		ppp_112279875	ppp_112279434	ppp:112276951	ppp:112282232	ppp:112275190	ppp:112276649	ppp:112279617		cre_CHLRE_09g402500v5	cre_CHLRE_03g149100v5	cre:CHLRE_03g159800v5	cre:CHLRE_01g036200v5	cre:CHLRE_06g286900v5	cre:CHLRE_16g673729v5	cre:CHLRE_17g731350v5
ath_AT1G74470	ath_AT5G53350	ath:AT1G48450	ath:AT1G07590	ath:AT1G79230	ath:AT1G68180	ath:AT2G02750		zma_100281036		zma:100216931	zma:100280596	zma:100192571	zma:100193976	zma:100273166		ppp_112280120	ppp_112280467	ppp:112276954	ppp:112282240	ppp:112275199	ppp:112276662	ppp:112279658		cre_CHLRE_09g389763v5	cre_CHLRE_03g168850v5	cre:CHLRE_03g157800v5	cre:CHLRE_01g036850v5	cre:CHLRE_06g291800v5	cre:CHLRE_16g672300v5	cre:CHLRE_06g293700v5
ath_AT1G07780	ath_AT5G65720	ath:AT1G02150	ath:AT1G74750	ath:AT1G45474	ath:AT1G76952	ath:AT2G34185		zma_100193451		zma:100216945	zma:100280620	zma:100192579	zma:100193988	zma:100273201		ppp_112280347	ppp_112280458	ppp:112276972	ppp:112282241	ppp:112275203	ppp:112276667	ppp:112279663		cre_CHLRE_17g747297v5	cre_CHLRE_03g172500v5	cre:CHLRE_03g155550v5	cre:CHLRE_01g044800v5	cre:CHLRE_06g284100v5	cre:CHLRE_16g673001v5	cre:CHLRE_02g076466v5
ath_AT1G61520	ath_AT5G51080	ath:AT1G29070	ath:AT1G60680	ath:AT1G70070	ath:AT1G01300	ath:AT2G18920		zma_100382076		zma:100217041	zma:100280624	zma:100192583	zma:100193989	zma:100273215		ppp_112280560	ppp_112280180	ppp:112276994	ppp:112282249	ppp:112275205	ppp:112276684	ppp:112279679		cre_CHLRE_17g719500v5	cre_CHLRE_03g178250v5	cre:CHLRE_03g155400v5	cre:CHLRE_01g046150v5	cre:CHLRE_06g285401v5	cre:CHLRE_16g674950v5	cre:CHLRE_02g076600v5
ath_AT1G53120	ath_AT5G09420	ath:AT1G78560	ath:AT1G22270	ath:AT1G68260	ath:AT1G24530	ath:AT2G15290		zma_100037776		zma:100217059	zma:100280627	zma:100192599	zma:100194008	zma:100273245		ppp_112280608	ppp_112280315	ppp:112276996	ppp:112282250	ppp:112275206	ppp:112276705	ppp:112279693		cre_CHLRE_17g737250v5	cre_CHLRE_03g197500v5	cre:CHLRE_03g153750v5	cre:CHLRE_01g046250v5	cre:CHLRE_06g287200v5	cre:CHLRE_16g675650v5	cre:CHLRE_02g077650v5
ath_AT1G55480	ath_AT5G36950	ath:AT1G80920	ath:AT1G49650	ath:AT1G24145	ath:AT1G15250	ath:AT2G45630		zma_100383635		zma:100217065	zma:100280664	zma:100192610	zma:100194026	zma:100273249		ppp_112280453	ppp_112279999	ppp:112277009	ppp:112282282	ppp:112275209	ppp:112276713	ppp:112279723		cre_CHLRE_17g708800v5	cre_CHLRE_03g171550v5	cre:CHLRE_03g159400v5	cre:CHLRE_01g047600v5	cre:CHLRE_06g288400v5	cre:CHLRE_16g678700v5	cre:CHLRE_02g088850v5
ath_AT1G12520	ath_AT5G08740	ath:AT1G04420	ath:AT1G29810	ath:AT1G51172	ath:AT1G36078	ath:AT2G26500		zma_103647116		zma:100217070	zma:100280665	zma:100192613	zma:100194093	zma:100273251		ppp_112273657	ppp_112280206	ppp:112277013	ppp:112282306	ppp:112275222	ppp:112276730	ppp:112279724		cre_CHLRE_17g712300v5	cre_CHLRE_03g182551v5	cre:CHLRE_03g158000v5	cre:CHLRE_01g048650v5	cre:CHLRE_06g289700v5	cre:CHLRE_16g678851v5	cre:CHLRE_02g088900v5
ath_AT1G67740	ath_AT5G14040	ath:AT1G32440	ath:AT1G09680	ath:AT1G75785	ath:AT1G66520	ath:AT2G33740		zma_100285627		zma:100217081	zma:100280730	zma:100192614	zma:100194105	zma:100273266		ppp_112273646	ppp_112280120	ppp:112277018	ppp:112282335	ppp:112275227	ppp:112276742	ppp:112279769		cre_CHLRE_17g700950v5	cre_CHLRE_03g204601v5	cre:CHLRE_03g155501v5	cre:CHLRE_01g053000v5	cre:CHLRE_03g151200v5	cre:CHLRE_08g364800v5	cre:CHLRE_02g091550v5
ath_AT1G54500	ath_AT5G63510	ath:AT1G64510	ath:AT1G11710	ath:AT1G56560	ath:AT1G16080	ath:AT2G39620		zma_100279874		zma:100217092	zma:100280751	zma:100192616	zma:100194119	zma:100273283		ppp_112273274	ppp_112280265	ppp:112277019	ppp:112282336	ppp:112275231	ppp:112276757	ppp:112279806		cre_CHLRE_17g724200v5	cre_CHLRE_03g213425v5	cre:CHLRE_09g400997v5	cre:CHLRE_01g054100v5	cre:CHLRE_03g149650v5	cre:CHLRE_08g367500v5	cre:CHLRE_02g094650v5
ath_AT1G51100	ath_AT5G48970	ath:AT1G09940	ath:AT1G71060	ath:AT1G08570	ath:AT1G67280	ath:AT2G20260		zma_100281167		zma:100217168	zma:100280768	zma:100192620	zma:100194145	zma:100273309		ppp_112273340	ppp_112280427	ppp:112277020	ppp:112282354	ppp:112275247	ppp:112276759	ppp:112279818		cre_CHLRE_17g731571v5	cre_CHLRE_03g204250v5	cre:CHLRE_09g405800v5	cre:CHLRE_01g066917v5	cre:CHLRE_03g149250v5	cre:CHLRE_08g360900v5	cre:CHLRE_02g073550v5
ath_AT1G31410	ath_AT5G12290	ath:AT1G52565	ath:AT1G12620	ath:AT1G50020	ath:AT1G30050	ath:AT2G45270		zma_100382145		zma:100217177	zma:100282484	zma:100192628	zma:100194151	zma:103639537		ppp_112272979	ppp_112280151	ppp:112277021	ppp:112282365	ppp:112275262	ppp:112276773	ppp:112279819		cre_CHLRE_17g705500v5	cre_CHLRE_03g192050v5	cre:CHLRE_09g407850v5	cre:CHLRE_02g073300v5	cre:CHLRE_03g146167v5	cre:CHLRE_08g363300v5	cre:CHLRE_02g078507v5
ath_AT1G10960	ath_AT5G26830	ath:AT1G21600	ath:AT1G26740	ath:AT1G67620	ath:AT1G75590	ath:AT2G33760		zma_100283332		zma:100217180	zma:100280943	zma:100192633	zma:100194161	zma:100273342		ppp_112273668	ppp_112280481	ppp:112277048	ppp:112282384	ppp:112275265	ppp:112276779	ppp:112279820		cre_CHLRE_17g746997v5	cre_CHLRE_03g172250v5	cre:CHLRE_15g634900v5	cre:CHLRE_02g074000v5	cre:CHLRE_03g145567v5	cre:CHLRE_08g364650v5	cre:CHLRE_02g081450v5
ath_AT1G21350	ath_AT5G04130	ath:AT1G53800	ath:AT1G63150	ath:AT1G63295	ath:AT1G19360	ath:AT2G42930		zma_100281571		zma:100217196	zma:100280963	zma:100192640	zma:100194178	zma:100273366		ppp_112273257	ppp_112279380	ppp:112277116	ppp:112282414	ppp:112275292	ppp:112276781	ppp:112279830		cre_CHLRE_17g733250v5	cre_CHLRE_03g166050v5	cre:CHLRE_05g238332v5	cre:CHLRE_02g076300v5	cre:CHLRE_03g144564v5	cre:CHLRE_06g272800v5	cre:CHLRE_02g091750v5
ath_AT1G09130	ath_AT5G27660	ath:AT1G63740	ath:AT2G46190	ath:AT1G21650	ath:AT1G25054	ath:AT2G17880		zma_103646262		zma:100217217	zma:100281028	zma:100192652	zma:100194199	zma:100273367		ppp_112273040	ppp_112273657	ppp:112277140	ppp:112282428	ppp:112275308	ppp:112276800	ppp:112279876		cre_CHLRE_17g724300v5	cre_CHLRE_03g164600v5	cre:CHLRE_16g657150v5	cre:CHLRE_02g079926v5	cre:CHLRE_03g144164v5	cre:CHLRE_06g272650v5	cre:CHLRE_02g093401v5
ath_AT1G09795	ath_AT5G55070	ath:AT1G31800	ath:AT2G34630	ath:AT1G78915	ath:AT1G25055	ath:AT2G17442		zma_542483		zma:100217228	zma:100281116	zma:100192671	zma:100194220	zma:100273383		ppp_112273623	ppp_112273350	ppp:112277170	ppp:112282480	ppp:112275310	ppp:112276803	ppp:112279910		cre_CHLRE_17g744147v5	cre_CHLRE_03g190950v5	cre:CHLRE_16g659950v5	cre:CHLRE_02g080400v5	cre:CHLRE_03g151650v5	cre:CHLRE_06g269650v5	cre:CHLRE_11g474800v5
ath_AT1G29900	ath_AT5G19760	ath:AT1G75690	ath:AT2G31240	ath:AT1G24360	ath:AT1G14620	ath:AT2G28800		zma_100193804		zma:100217238	zma:100281164	zma:100192712	zma:100194224	zma:100273387		ppp_112273588	ppp_112273274	ppp:112277182	ppp:112282500	ppp:112275321	ppp:112276825	ppp:112279914		cre_CHLRE_17g709300v5	cre_CHLRE_03g160500v5	cre:CHLRE_16g656100v5	cre:CHLRE_02g082250v5	cre:CHLRE_03g151000v5	cre:CHLRE_06g269150v5	cre:CHLRE_01g004450v5
ath_AT1G80300	ath_AT5G66760	ath:AT1G53000	ath:AT2G21350	ath:AT1G12230	ath:AT1G27690	ath:AT2G33845		zma_100216904		zma:100217239	zma:100281167	zma:100192754	zma:100194267	zma:100273390		ppp_112273566	ppp_112273483	ppp:112277193	ppp:112282529	ppp:112275323	ppp:112276830	ppp:112279922		cre_CHLRE_17g703900v5	cre_CHLRE_03g149750v5	cre:CHLRE_16g658400v5	cre:CHLRE_02g083550v5	cre:CHLRE_03g150000v5	cre:CHLRE_06g267300v5	cre:CHLRE_01g004500v5
ath_AT1G54870	ath_AT5G37510	ath:AT1G31160	ath:AT2G39270	ath:AT1G63590	ath:AT1G33360	ath:AT2G14880		zma_100194161		zma:100217267	zma:100281211	zma:100192755	zma:100194276	zma:100273391		ppp_112273594	ppp_112273681	ppp:112277201	ppp:112282530	ppp:112275325	ppp:112276831	ppp:112279935		cre_CHLRE_17g727650v5	cre_CHLRE_01g010900v5	cre:CHLRE_16g659900v5	cre:CHLRE_02g083700v5	cre:CHLRE_03g149750v5	cre:CHLRE_06g266150v5	cre:CHLRE_08g358250v5
ath_AT1G12770	ath_AT5G15090	ath:AT1G79750	ath:AT2G38400	ath:AT1G71760	ath:AT1G28760	ath:AT2G47950		zma_100284589		zma:100217273	zma:100281274	zma:100192770	zma:100194287	zma:110117500		ppp_112273511	ppp_112273324	ppp:112277212	ppp:112282538	ppp:112275352	ppp:112276845	ppp:112279941		cre_CHLRE_17g721500v5	cre_CHLRE_01g048150v5	cre:CHLRE_16g660000v5	cre:CHLRE_02g084550v5	cre:CHLRE_03g148950v5	cre:CHLRE_06g264200v5	cre:CHLRE_05g231002v5
ath_AT1G62850	ath_AT5G36250	ath:AT1G59950	ath:AT2G04340	ath:AT1G48350	ath:AT1G58420	ath:AT2G18940		zma_103647269		zma:100217290	zma:100281353	zma:100192776	zma:100194290	zma:100273400		ppp_112273660	ppp_112273461	ppp:112277312	ppp:112282553	ppp:112275359	ppp:112276862	ppp:112279975		cre_CHLRE_17g732250v5	cre_CHLRE_01g018800v5	cre:CHLRE_06g278210v5	cre:CHLRE_02g084873v5	cre:CHLRE_03g148350v5	cre:CHLRE_06g262900v5	cre:CHLRE_08g359700v5
ath_AT1G63770	ath_AT5G24650	ath:AT1G76140	ath:AT2G21370	ath:AT1G59960	ath:AT1G72020	ath:AT2G18620		zma_100284078		zma:100272288	zma:100281387	zma:100192779	zma:100194294	zma:100273427		ppp_112273628	ppp_112273321	ppp:112277313	ppp:112282579	ppp:112275362	ppp:112276869	ppp:112279976		cre_CHLRE_17g715250v5	cre_CHLRE_01g053600v5	cre:CHLRE_06g278195v5	cre:CHLRE_02g086076v5	cre:CHLRE_03g146207v5	cre:CHLRE_06g262050v5	cre:CHLRE_08g360400v5
ath_AT1G18170	ath_AT5G50850	ath:AT1G53633	ath:AT2G18465	ath:AT1G55930	ath:AT1G67660	ath:AT2G26670		zma_100191741		zma:100272293	zma:100281412	zma:100192789	zma:100194300	zma:100273445		ppp_112273259	ppp_112273603	ppp:112277325	ppp:112282584	ppp:112275376	ppp:112276871	ppp:112279978		cre_CHLRE_17g724600v5	cre_CHLRE_01g005150v5	cre:CHLRE_06g278148v5	cre:CHLRE_02g091400v5	cre:CHLRE_03g146187v5	cre:CHLRE_06g261500v5	cre:CHLRE_12g498700v5
ath_AT1G44920	ath_AT5G61030	ath:AT1G36390	ath:AT2G34370	ath:AT1G35880	ath:AT1G29490	ath:AT2G42750		zma_100280262		zma:100272318	zma:100281443	zma:100192797	zma:100194327	zma:100273447		ppp_112272978	ppp_112273380	ppp:112277329	ppp:112282614	ppp:112275382	ppp:112276898	ppp:112279979		cre_CHLRE_17g734450v5	cre_CHLRE_01g038400v5	cre:CHLRE_06g278213v5	cre:CHLRE_02g093950v5	cre:CHLRE_03g145587v5	cre:CHLRE_06g258051v5	cre:CHLRE_12g497350v5
ath_AT1G22660	ath_AT5G22800	ath:AT1G14205	ath:AT2G39290	ath:AT1G11765	ath:AT1G09200	ath:AT2G37220		zma_100281622		zma:100272325	zma:100281476	zma:100192803	zma:100194338	zma:100273459		ppp_112273514	ppp_112273418	ppp:112277332	ppp:112282620	ppp:112275383	ppp:112276902	ppp:112280004		cre_CHLRE_17g739550v5	cre_CHLRE_01g001100v5	cre:CHLRE_06g278211v5	cre:CHLRE_02g095053v5	cre:CHLRE_03g145507v5	cre:CHLRE_06g257650v5	cre:CHLRE_12g497101v5
ath_AT1G06080	ath_AT5G09950	ath:AT1G32980	ath:AT2G03880	ath:AT1G12090	ath:AT1G56050	ath:AT2G33800		zma_100194327		zma:100272347	zma:100281531	zma:100192807	zma:100194342	zma:100273474		ppp_112273235	ppp_112272949	ppp:112277383	ppp:112282633	ppp:112275390	ppp:112276942	ppp:112280005		cre_CHLRE_17g697050v5	cre_CHLRE_01g049950v5	cre:CHLRE_06g278163v5	cre:CHLRE_02g095055v5	cre:CHLRE_03g145247v5	cre:CHLRE_06g251400v5	cre:CHLRE_12g496700v5
ath_AT1G78620	ath_AT5G14590	ath:AT1G07160	ath:AT2G29080	ath:AT1G11810	ath:AT1G75290	ath:AT2G40280		zma_100272350		zma:100272360	zma:100281541	zma:100192829	zma:100194345	zma:100273516		ppp_112275748	ppp_112273605	ppp:112277399	ppp:112282652	ppp:112275393	ppp:112276948	ppp:112280024		cre_CHLRE_17g714800v5	cre_CHLRE_01g019850v5	cre:CHLRE_16g652800v5	cre:CHLRE_02g100200v5	cre:CHLRE_03g144667v5	cre:CHLRE_06g272850v5	cre:CHLRE_02g120100v5
ath_AT1G68660	ath_AT5G08680	ath:AT1G72640	ath:AT2G04420	ath:AT1G20795	ath:AT1G78010	ath:AT2G01740		zma_103648919		zma:100272400	zma:100281578	zma:100192831	zma:100194354	zma:100273546		ppp_112276194	ppp_112273588	ppp:112277400	ppp:112282721	ppp:112275394	ppp:112276970	ppp:112280035		cre_CHLRE_17g724700v5	cre_CHLRE_01g015850v5	cre:CHLRE_16g652550v5	cre:CHLRE_02g101800v5	cre:CHLRE_03g144627v5	cre:CHLRE_06g272500v5	cre:CHLRE_10g434200v5
ath_AT1G08520	ath_AT5G08530	ath:AT1G25220	ath:AT2G20860	ath:AT1G45230	ath:AT1G43145	ath:AT2G13720		zma_100273031		zma:100272431	zma:100281617	zma:100192838	zma:100194359	zma:100273561		ppp_112276032	ppp_112273476	ppp:112277420	ppp:112282766	ppp:112275398	ppp:112276982	ppp:112280064		cre_CHLRE_17g702500v5	cre_CHLRE_01g002300v5	cre:CHLRE_16g648000v5	cre:CHLRE_02g102050v5	cre:CHLRE_16g675188v5	cre:CHLRE_06g268200v5	cre:CHLRE_10g433100v5
ath_AT1G35340	ath_AT5G55200	ath:AT1G59720	ath:AT2G14692	ath:AT1G36280	ath:AT1G63940	ath:AT2G43235		zma_100283242		zma:100272441	zma:100281697	zma:100192850	zma:100194364	zma:100273606		ppp_112275465	ppp_112273684	ppp:112277435	ppp:112282785	ppp:112275399	ppp:112276989	ppp:112280092		cre_CHLRE_17g734900v5	cre_CHLRE_01g016300v5	cre:CHLRE_16g651550v5	cre:CHLRE_02g105650v5	cre:CHLRE_16g671800v5	cre:CHLRE_06g267750v5	cre:CHLRE_10g425300v5
ath_AT1G55670	ath_AT5G23690	ath:AT1G03475	ath:AT2G12205	ath:AT1G47580	ath:AT1G05170	ath:AT2G43720		zma_100280064		zma:100272448	zma:100281737	zma:100192890	zma:100194369	zma:100273648		ppp_112276082	ppp_112273259	ppp:112277438	ppp:112282809	ppp:112275400	ppp:112277004	ppp:112272624		cre_CHLRE_17g710800v5	cre_CHLRE_01g054500v5	cre:CHLRE_16g651050v5	cre:CHLRE_02g107150v5	cre:CHLRE_16g675550v5	cre:CHLRE_06g264700v5	cre:CHLRE_10g420700v5
ath_AT1G23180	ath_AT5G39950	ath:AT1G35420	ath:AT2G13555	ath:AT1G15510	ath:AT1G58300	ath:AT2G17390		zma_103649319		zma:100272453	zma:100281851	zma:100192899	zma:100194400	zma:100273663		ppp_112276132	ppp_112272968	ppp:112277465	ppp:112282856	ppp:112275401	ppp:112277023	ppp:112280122		cre_CHLRE_17g710300v5	cre_CHLRE_01g010400v5	cre:CHLRE_16g650100v5	cre:CHLRE_02g113850v5	cre:CHLRE_16g673001v5	cre:CHLRE_06g264350v5	cre:CHLRE_10g417500v5
ath_AT1G31860	ath_AT5G10860	ath:AT1G28530	ath:AT2G20060	ath:AT1G14642	ath:AT1G67490	ath:AT2G01140		zma_542285		zma:100272457	zma:100281974	zma:100192900	zma:100216563	zma:100273671		ppp_112276039	ppp_112273621	ppp:112277471	ppp:112282873	ppp:112275456	ppp:112277033	ppp:112280127		cre_CHLRE_17g726100v5	cre_CHLRE_01g004900v5	cre:CHLRE_10g447950v5	cre:CHLRE_02g113900v5	cre:CHLRE_16g674200v5	cre:CHLRE_06g261750v5	cre:CHLRE_10g433650v5
ath_AT1G73990	ath_AT5G17660	ath:AT1G21640	ath:AT2G30320	ath:AT1G67820	ath:AT1G11720	ath:AT2G31250		zma_100273752		zma:100272459	zma:100282007	zma:100192907	zma:100216587	zma:100273710		ppp_112276067	ppp_112272978	ppp:112277474	ppp:112282951	ppp:112275465	ppp:112277034	ppp:112280130		cre_CHLRE_17g722750v5	cre_CHLRE_01g011000v5	cre:CHLRE_10g448800v5	cre:CHLRE_02g113950v5	cre:CHLRE_16g674950v5	cre:CHLRE_06g259850v5	cre:CHLRE_10g432100v5
ath_AT1G76080	ath_AT5G62575	ath:AT1G68590	ath:AT2G34520	ath:AT1G03687	ath:AT1G44160	ath:AT2G04790		zma_103647911		zma:100272467	zma:100282014	zma:100192912	zma:100216606	zma:100273725		ppp_112275816	ppp_112273203	ppp:112277504	ppp:112282955	ppp:112275473	ppp:112277049	ppp:112280142		cre_CHLRE_17g724550v5	cre_CHLRE_01g039300v5	cre:CHLRE_10g452100v5	cre:CHLRE_02g115583v5	cre:CHLRE_16g675250v5	cre:CHLRE_06g257601v5	cre:CHLRE_03g183900v5
ath_AT1G02560	ath_AT5G23060	ath:AT1G13280	ath:AT2G20800	ath:AT1G03680	ath:AT1G34060	ath:AT2G13440		zma_100279727		zma:100272469	zma:100282104	zma:100192917	zma:100216609	zma:100273734		ppp_112275513	ppp_112273312	ppp:112277532	ppp:112282977	ppp:112275487	ppp:112277050	ppp:112280153		cre_CHLRE_17g720050v5	cre_CHLRE_01g026550v5	cre:CHLRE_10g452800v5	cre:CHLRE_02g117300v5	cre:CHLRE_16g677750v5	cre:CHLRE_06g256750v5	cre:CHLRE_03g181300v5
ath_AT1G64970	ath_AT5G06410	ath:AT1G11750	ath:AT2G21290	ath:AT1G63400	ath:AT1G68140	ath:AT2G32480		zma_100192579		zma:100272480	zma:100282151	zma:100192925	zma:100216623	zma:100273735		ppp_112276042	ppp_112275855	ppp:112277534	ppp:112282998	ppp:112275490	ppp:112277053	ppp:112280176		cre_CHLRE_17g723250v5	cre_CHLRE_01g032300v5	cre:CHLRE_10g456250v5	cre:CHLRE_02g141866v5	cre:CHLRE_16g679250v5	cre:CHLRE_06g256300v5	cre:CHLRE_12g514050v5
ath_AT1G31180	ath_AT5G07900	ath:AT1G15500	ath:AT2G32200	ath:AT1G55580	ath:AT1G75600	ath:AT2G30390		zma_100283364		zma:100272490	zma:100282174	zma:100192937	zma:100216648	zma:100273741		ppp_112275584	ppp_112275853	ppp:112277537	ppp:112283002	ppp:112275516	ppp:112277054	ppp:112280179		cre_CHLRE_17g715500v5	cre_CHLRE_01g051900v5	cre:CHLRE_10g457650v5	cre:CHLRE_02g143000v5	cre:CHLRE_08g362450v5	cre:CHLRE_06g256250v5	cre:CHLRE_12g483950v5
ath_AT1G03160	ath_AT5G52840	ath:AT1G62640	ath:AT2G28640	ath:AT1G71480	ath:AT1G08800	ath:AT2G06555		zma_100272895		zma:100272499	zma:100282194	zma:100192938	zma:100216650	zma:100273744		ppp_112276261	ppp_112276165	ppp:112277549	ppp:112283020	ppp:112275521	ppp:112277055	ppp:112280256		cre_CHLRE_17g727700v5	cre_CHLRE_01g049500v5	cre:CHLRE_10g458550v5	cre:CHLRE_02g143327v5	cre:CHLRE_08g364800v5	cre:CHLRE_06g254400v5	cre:CHLRE_03g180300v5
ath_AT1G30580	ath_AT5G66510	ath:AT1G12410	ath:AT2G36260	ath:AT1G68730	ath:AT1G70090	ath:AT2G05710		zma_100382114		zma:100272517	zma:100282195	zma:100192945	zma:100216652	zma:100273752		ppp_112275813	ppp_112275512	ppp:112277548	ppp:112283083	ppp:112275530	ppp:112277101	ppp:112280269		cre_CHLRE_17g727100v5	cre_CHLRE_01g013700v5	cre:CHLRE_10g464650v5	cre:CHLRE_02g145200v5	cre:CHLRE_08g365400v5	cre:CHLRE_09g409100v5	cre:CHLRE_03g174450v5
ath_AT1G26340	ath_AT5G51740	ath:AT1G06950	ath:AT2G20820	ath:AT1G26799	ath:AT1G26900	ath:AT2G21970		zma_100501258		zma:100272519	zma:100282236	zma:100192962	zma:100216666	zma:100273795		ppp_112276214	ppp_112275989	ppp:112277583	ppp:112283157	ppp:112275550	ppp:112277119	ppp:112280272		cre_CHLRE_17g728100v5	cre_CHLRE_01g030850v5	cre:CHLRE_10g446100v5	cre:CHLRE_02g146250v5	cre:CHLRE_08g365900v5	cre:CHLRE_09g410250v5	cre:CHLRE_03g173050v5
ath_AT1G22850	ath_AT5G54580	ath:AT1G60000	ath:AT2G33210	ath:AT1G63100	ath:AT1G64070	ath:AT2G17630		zma_103648642		zma:100272545	zma:100282243	zma:100192970	zma:100216686	zma:100273834		ppp_112275491	ppp_112276004	ppp:112277594	ppp:112283208	ppp:112275565	ppp:112277127	ppp:112280287		cre_CHLRE_17g701700v5	cre_CHLRE_01g007850v5	cre:CHLRE_10g446500v5	cre:CHLRE_03g144064v5	cre:CHLRE_08g368200v5	cre:CHLRE_09g415550v5	cre:CHLRE_03g167450v5
ath_AT1G76405	ath_AT5G40810	ath:AT1G79530	ath:AT2G01390	ath:AT1G75010	ath:AT1G01530	ath:AT2G14580		zma_542368		zma:100272548	zma:100282339	zma:100192975	zma:100216696	zma:100273850		ppp_112276056	ppp_112276192	ppp:112277596	ppp:112283218	ppp:112275573	ppp:112277165	ppp:112280289		cre_CHLRE_17g726750v5	cre_CHLRE_01g042750v5	cre:CHLRE_10g452050v5	cre:CHLRE_03g145207v5	cre:CHLRE_06g273750v5	cre:CHLRE_09g417100v5	cre:CHLRE_03g174300v5
ath_AT1G19720	ath_AT5G55610	ath:AT1G30380	ath:AT2G26140	ath:AT1G06430	ath:AT1G13370	ath:AT2G26100		zma_100283329		zma:100272554	zma:100282353	zma:100192977	zma:100216716	zma:100273875		ppp_112275823	ppp_112275798	ppp:112277608	ppp:112283221	ppp:112275576	ppp:112277178	ppp:112280298		cre_CHLRE_17g720250v5	cre_CHLRE_01g021500v5	cre:CHLRE_10g458500v5	cre:CHLRE_03g145867v5	cre:CHLRE_06g272650v5	cre:CHLRE_09g408150v5	cre:CHLRE_03g170800v5
ath_AT1G62780	ath_AT5G62530	ath:AT1G32520	ath:AT2G29720	ath:AT1G79560	ath:AT1G79850	ath:AT2G23820		zma_100280675		zma:100272560	zma:100282384	zma:100192982	zma:100216722	zma:100273901		ppp_112275487	ppp_112276252	ppp:112277654	ppp:112283272	ppp:112275584	ppp:112277201	ppp:112280307		cre_CHLRE_17g718950v5	cre_CHLRE_01g009350v5	cre:CHLRE_10g462950v5	cre:CHLRE_03g146147v5	cre:CHLRE_06g271400v5	cre:CHLRE_09g410750v5	cre:CHLRE_03g164150v5
ath_AT1G53280	ath_AT5G64950	ath:AT1G62180	ath:AT2G30970	ath:AT1G08070	ath:AT1G50940	ath:AT2G44810		zma_100276346		zma:100272585	zma:100282391	zma:100192993	zma:100216725	zma:100273953		ppp_112276142	ppp_112276141	ppp:112277714	ppp:112283281	ppp:112275592	ppp:112277209	ppp:112280329		cre_CHLRE_17g740950v5	cre_CHLRE_01g044800v5	cre:CHLRE_10g464250v5	cre:CHLRE_03g150600v5	cre:CHLRE_06g269752v5	cre:CHLRE_09g412100v5	cre:CHLRE_07g357350v5
ath_AT1G10510	ath_AT5G52630	ath:AT1G54570	ath:AT2G41250	ath:AT1G61610	ath:AT1G32960	ath:AT2G20585		zma_100276026		zma:100272586	zma:100282392	zma:100192996	zma:100216733	zma:100274009		ppp_112275550	ppp_112276126	ppp:112277743	ppp:112283314	ppp:112275598	ppp:112277212	ppp:112280373		cre_CHLRE_17g721700v5	cre_CHLRE_10g424400v5	cre:CHLRE_10g464600v5	cre:CHLRE_03g154726v5	cre:CHLRE_06g269250v5	cre:CHLRE_09g415950v5	cre:CHLRE_07g357300v5
ath_AT1G75380	ath_AT5G67500	ath:AT1G58080	ath:AT2G36980	ath:AT1G71500	ath:AT1G78890	ath:AT2G19080		zma_100283545		zma:100272602	zma:100282414	zma:100193000	zma:100216749	zma:100274052		ppp_112275967	ppp_112275532	ppp:112277749	ppp:112283322	ppp:112275599	ppp:112277239	ppp:112280400		cre_CHLRE_17g719900v5	cre_CHLRE_10g418100v5	cre:CHLRE_10g466500v5	cre:CHLRE_03g156400v5	cre:CHLRE_06g269150v5	cre:CHLRE_12g528450v5	cre:CHLRE_04g232104v5
ath_AT1G05750	ath_AT5G06580	ath:AT1G70200	ath:AT2G34460	ath:AT1G15700	ath:AT1G80270	ath:AT2G28671		zma_100272300		zma:100272694	zma:100282428	zma:100193004	zma:100216752	zma:100274063		ppp_112275884	ppp_112275928	ppp:112277800	ppp:112283386	ppp:112275628	ppp:112277273	ppp:112280453		cre_CHLRE_17g698850v5	cre_CHLRE_10g467200v5	cre:CHLRE_04g216100v5	cre:CHLRE_03g156450v5	cre:CHLRE_06g263850v5	cre:CHLRE_12g527250v5	cre:CHLRE_17g719200v5
ath_AT1G19800	ath_AT5G19020	ath:AT1G14030	ath:AT2G33255	ath:AT1G80830	ath:AT1G02370	ath:AT2G37640		zma_100283321		zma:100272745	zma:100282465	zma:100193006	zma:100216770	zma:100274065		ppp_112278464	ppp_112275473	ppp:112277838	ppp:112283420	ppp:112275633	ppp:112277297	ppp:112280458		cre_CHLRE_17g729150v5	cre_CHLRE_10g417700v5	cre:CHLRE_04g214150v5	cre:CHLRE_03g156476v5	cre:CHLRE_06g263050v5	cre:CHLRE_12g520600v5	cre:CHLRE_01g001501v5
ath_AT1G01090	ath_AT5G03290	ath:AT1G32990	ath:AT2G43120	ath:AT1G18485	ath:AT1G09195	ath:AT2G20810		zma_100283155		zma:100272746	zma:100282522	zma:100193007	zma:100216788	zma:100274070		ppp_112278376	ppp_112276002	ppp:112277879	ppp:112283444	ppp:112275646	ppp:112277305	ppp:112280488		cre_CHLRE_17g734200v5	cre_CHLRE_10g456050v5	cre:CHLRE_04g212350v5	cre:CHLRE_03g162200v5	cre:CHLRE_06g261500v5	cre:CHLRE_12g520072v5	cre:CHLRE_01g001550v5
ath_AT1G48860	ath_AT5G58270	ath:AT1G26761	ath:AT2G01350	ath:AT1G18486	ath:AT1G09440	ath:AT2G31170		zma_100272448		zma:100272785	zma:100282527	zma:100193008	zma:100216789	zma:100274123		ppp_112278430	ppp_112275957	ppp:112277884	ppp:112283487	ppp:112275650	ppp:112277323	ppp:112280489		cre_CHLRE_17g715300v5	cre_CHLRE_10g439100v5	cre:CHLRE_04g215050v5	cre:CHLRE_03g162601v5	cre:CHLRE_06g259900v5	cre:CHLRE_12g519900v5	cre:CHLRE_01g002451v5
ath_AT1G03630	ath_AT5G08300	ath:AT1G10830	ath:AT2G40600	ath:AT1G62190	ath:AT1G64880	ath:AT2G44500		zma_100216947		zma:100272787	zma:100282599	zma:100193009	zma:100216802	zma:100274127		ppp_112278485	ppp_112276185	ppp:112277892	ppp:112283557	ppp:112275656	ppp:112277344	ppp:112280506		cre_CHLRE_24g755097v5	cre_CHLRE_10g444800v5	cre:CHLRE_04g214100v5	cre:CHLRE_03g162650v5	cre:CHLRE_06g258051v5	cre:CHLRE_12g519180v5	cre:CHLRE_01g003150v5
ath_AT1G16880	ath_AT5G47030	ath:AT1G01990	ath:AT2G20420	ath:AT1G66520	ath:AT1G09220	ath:AT2G46570		zma_100383622		zma:100272809	zma:100282668	zma:100193019	zma:100216806	zma:100274149		ppp_112278348	ppp_112276051	ppp:112277914	ppp:112283567	ppp:112275660	ppp:112277348	ppp:112280526		cre_CHLRE_05g247450v5	cre_CHLRE_10g461050v5	cre:CHLRE_04g213100v5	cre:CHLRE_03g164000v5	cre:CHLRE_06g254200v5	cre:CHLRE_12g519000v5	cre:CHLRE_01g005200v5
ath_AT1G78390	ath_AT5G64050	ath:AT1G15710	ath:AT2G04540	ath:AT1G17285	ath:AT1G30620	ath:AT2G35410		zma_100275878		zma:100272810	zma:100282679	zma:100193021	zma:100216820	zma:100274150		ppp_112278451	ppp_112275958	ppp:112277927	ppp:112283607	ppp:112275657	ppp:112277349	ppp:112280537		cre_CHLRE_05g238332v5	cre_CHLRE_10g422600v5	cre:CHLRE_11g467648v5	cre:CHLRE_03g164500v5	cre:CHLRE_06g253000v5	cre:CHLRE_12g528700v5	cre:CHLRE_01g006352v5
ath_AT1G60550	ath_AT5G26940	ath:AT1G08640	ath:AT2G47020	ath:AT1G67340	ath:AT1G80870	ath:AT2G25710		zma_100281276		zma:100272819	zma:100282683	zma:100193022	zma:100216846	zma:100274166		ppp_112278439	ppp_112275926	ppp:112277955	ppp:112283628	ppp:112275661	ppp:112277380	ppp:112280584		cre_CHLRE_05g241655v5	cre_CHLRE_10g459200v5	cre:CHLRE_16g690767v5	cre:CHLRE_03g167250v5	cre:CHLRE_06g252650v5	cre:CHLRE_12g527850v5	cre:CHLRE_01g007100v5
ath_AT1G74040	ath_AT5G63620	ath:AT1G05140	ath:AT2G31060	ath:AT1G68830	ath:AT1G03700	ath:AT2G45300		zma_541695		zma:100272829	zma:100282688	zma:100193025	zma:100216851	zma:100274170		ppp_112278523	ppp_112275813	ppp:112277956	ppp:112283644	ppp:112275683	ppp:112277384	ppp:112280626		cre_CHLRE_05g234638v5	cre_CHLRE_10g443250v5	cre:CHLRE_16g679109v5	cre:CHLRE_03g169250v5	cre:CHLRE_06g252550v5	cre:CHLRE_12g523850v5	cre:CHLRE_01g010864v5
ath_AT1G44575	ath_AT5G07320	ath:AT1G32500	ath:AT2G32000	ath:AT1G17420	ath:AT1G16840	ath:AT2G33260		zma_100280714		zma:100272838	zma:100282690	zma:100193041	zma:100216867	zma:100274225		ppp_112278499	ppp_112276263	ppp:112277961	ppp:112283648	ppp:112275716	ppp:112277401	ppp:112280634		cre_CHLRE_05g237450v5	cre_CHLRE_10g459400v5	cre:CHLRE_16g688526v5	cre:CHLRE_03g172376v5	cre:CHLRE_06g250100v5	cre:CHLRE_12g523300v5	cre:CHLRE_01g011630v5
ath_AT1G48450	ath_AT5G23250	ath:AT1G16720	ath:AT2G35605	ath:AT1G16080	ath:AT1G48510	ath:AT2G44870		zma_542716		zma:100272845	zma:100279573	zma:100193042	zma:100216880	zma:100274250		ppp_112278543	ppp_112275967	ppp:112277990	ppp:112283658	ppp:112275723	ppp:112277415	ppp:112280643		cre_CHLRE_05g234550v5	cre_CHLRE_10g424100v5	cre:CHLRE_16g688302v5	cre:CHLRE_03g173950v5	cre:CHLRE_06g248750v5	cre:CHLRE_12g522900v5	cre:CHLRE_01g012126v5
ath_AT1G02150	ath_AT5G23040	ath:AT1G28140	ath:AT2G46505	ath:AT1G67280	ath:AT1G50140	ath:AT2G10625		zma_100278908		zma:100272860	zma:100282703	zma:100193045	zma:100216884	zma:100274270		ppp_112278275	ppp_112278216	ppp:112277999	ppp:112283663	ppp:112275737	ppp:112277418	ppp:112280644		cre_CHLRE_05g241000v5	cre_CHLRE_10g434200v5	cre:CHLRE_16g679669v5	cre:CHLRE_03g176700v5	cre:CHLRE_06g273550v5	cre:CHLRE_12g519300v5	cre:CHLRE_01g013150v5
ath_AT1G78560	ath_AT5G46180	ath:AT1G50170	ath:AT2G02750	ath:AT1G34000	ath:AT1G45165	ath:AT2G15570		zma_100279332		zma:100272863	zma:100282718	zma:100193053	zma:100216894	zma:100274282		ppp_112278522	ppp_112278270	ppp:112278003	ppp:112283671	ppp:112275738	ppp:112277429	ppp:112280653		cre_CHLRE_05g233900v5	cre_CHLRE_10g459250v5	cre:CHLRE_14g614000v5	cre:CHLRE_03g177450v5	cre:CHLRE_06g273050v5	cre:CHLRE_12g519050v5	cre:CHLRE_01g013300v5
ath_AT1G80920	ath_AT5G50370	ath:AT1G49380	ath:AT2G04560	ath:AT1G04140	ath:AT1G34042	ath:AT2G48130		zma_103647665		zma:100272879	zma:100282734	zma:100193062	zma:100216912	zma:100274317		ppp_112278436	ppp_112278271	ppp:112278009	ppp:112283685	ppp:112275745	ppp:112277431	ppp:112280678		cre_CHLRE_05g242400v5	cre_CHLRE_10g427300v5	cre:CHLRE_13g605700v5	cre:CHLRE_03g178014v5	cre:CHLRE_06g272850v5	cre:CHLRE_12g518900v5	cre:CHLRE_01g015950v5
ath_AT1G04420	ath_AT5G18170	ath:AT1G78050	ath:AT2G33740	ath:AT1G54520	ath:AT1G11870	ath:AT2G42530		zma_100285185		zma:100272895	zma:100282756	zma:100193075	zma:100216945	zma:100274339		ppp_112278473	ppp_112278430	ppp:112278011	ppp:112283720	ppp:112275748	ppp:112277444	ppp:112280690		cre_CHLRE_05g241650v5	cre_CHLRE_10g432800v5	cre:CHLRE_13g606050v5	cre:CHLRE_03g179901v5	cre:CHLRE_06g272500v5	cre:CHLRE_12g516800v5	cre:CHLRE_01g020918v5
ath_AT1G32440	ath_AT5G52520	ath:AT1G34010	ath:AT2G38680	ath:AT1G55440	ath:AT1G24490	ath:AT2G22125		zma_103645927		zma:100272896	zma:100282763	zma:542362	zma:100216948	zma:100274365		ppp_112278450	ppp_112278485	ppp:112278023	ppp:112283733	ppp:112275778	ppp:112277467	ppp:112280694		cre_CHLRE_05g245102v5	cre_CHLRE_10g448500v5	cre:CHLRE_16g668600v5	cre:CHLRE_03g181576v5	cre:CHLRE_06g268200v5	cre:CHLRE_17g720050v5	cre:CHLRE_01g021850v5
ath_AT1G64510	ath_AT5G51540	ath:AT1G15010	ath:AT2G48000	ath:AT1G71920	ath:AT1G24450	ath:AT2G48070		zma_100282547		zma:100272914	zma:100282827	zma:100193095	zma:100216973	zma:100274377		ppp_112282542	ppp_112278407	ppp:112278024	ppp:112283740	ppp:112275792	ppp:112277511	ppp:112280706		cre_CHLRE_05g241450v5	cre_CHLRE_10g456200v5	cre:CHLRE_16g669650v5	cre:CHLRE_03g183300v5	cre:CHLRE_06g267600v5	cre:CHLRE_17g721500v5	cre:CHLRE_01g022700v5
ath_AT1G09940	ath_AT5G56090	ath:AT1G70080	ath:AT2G29990	ath:AT1G08530	ath:AT1G08280	ath:AT2G34430		zma_100275524		zma:100272916	zma:100282837	zma:100193101	zma:100216981	zma:100274399		ppp_112282972	ppp_112278452	ppp:112278037	ppp:112283834	ppp:112275809	ppp:112277519	ppp:112280707		cre_CHLRE_05g243550v5	cre_CHLRE_10g434450v5	cre:CHLRE_03g200095v5	cre:CHLRE_03g183850v5	cre:CHLRE_06g267350v5	cre:CHLRE_17g721700v5	cre:CHLRE_01g024251v5
ath_AT1G21600	ath_AT5G40650	ath:AT1G27510	ath:AT2G45270	ath:AT1G15060	ath:AT1G70610	ath:AT2G35390		zma_100282351		zma:100272927	zma:100282840	zma:100193111	zma:100216985	zma:100274442		ppp_112282660	ppp_112278364	ppp:112278038	ppp:112283881	ppp:112275813	ppp:112277563	ppp:112280774		cre_CHLRE_05g237400v5	cre_CHLRE_10g447100v5	cre:CHLRE_03g202113v5	cre:CHLRE_03g184250v5	cre:CHLRE_06g265800v5	cre:CHLRE_17g722800v5	cre:CHLRE_01g025650v5
ath_AT1G53800	ath_AT5G07440	ath:AT1G53520	ath:AT2G23370	ath:AT1G60200	ath:AT1G61440	ath:AT2G20890		zma_107648855		zma:100272938	zma:100282986	zma:100193112	zma:100216990	zma:100274453		ppp_112282817	ppp_112278525	ppp:112278040	ppp:112283886	ppp:112275816	ppp:112277615	ppp:112280858		cre_CHLRE_05g247851v5	cre_CHLRE_10g450400v5	cre:CHLRE_03g199535v5	cre:CHLRE_03g189901v5	cre:CHLRE_06g264350v5	cre:CHLRE_17g721800v5	cre:CHLRE_01g028850v5
ath_AT1G17050	ath_AT5G06810	ath:AT1G67810	ath:AT2G14860	ath:AT1G75590	ath:AT1G08130	ath:AT2G39670		zma_103645817		zma:100272947	zma:100283003	zma:100193116	zma:100216999	zma:100274483		ppp_112282241	ppp_112278360	ppp:112278044	ppp:112283887	ppp:112275823	ppp:112277618	ppp:112280871		cre_CHLRE_05g233950v5	cre_CHLRE_10g423250v5	cre:CHLRE_03g203121v5	cre:CHLRE_03g190150v5	cre:CHLRE_06g261000v5	cre:CHLRE_17g723550v5	cre:CHLRE_01g030300v5
ath_AT1G31800	ath_AT5G11770	ath:AT2G05990	ath:AT2G27730	ath:AT1G15390	ath:AT1G19900	ath:AT2G38500		zma_542286		zma:100272951	zma:100283047	zma:100193118	zma:100217007	zma:100274648		ppp_112282973	ppp_112278439	ppp:112278065	ppp:112283893	ppp:112275829	ppp:112277665	ppp:112280872		cre_CHLRE_05g240850v5	cre_CHLRE_10g460300v5	cre:CHLRE_11g467700v5	cre:CHLRE_03g191300v5	cre:CHLRE_06g257601v5	cre:CHLRE_17g724300v5	cre:CHLRE_01g034380v5
ath_AT1G11790	ath_AT5G26860	ath:AT2G21350	ath:AT2G37250	ath:AT1G67040	ath:AT1G22890	ath:AT2G37510		zma_103647277		zma:100272955	zma:100283093	zma:100193121	zma:100217009	zma:100274725		ppp_112282587	ppp_112278523	ppp:112278069	ppp:112283923	ppp:112275837	ppp:112277673	ppp:112280878		cre_CHLRE_05g241100v5	cre_CHLRE_04g214150v5	cre:CHLRE_11g469100v5	cre:CHLRE_03g192150v5	cre:CHLRE_06g256750v5	cre:CHLRE_17g726450v5	cre:CHLRE_01g035950v5
ath_AT1G75690	ath_AT5G08690	ath:AT2G37500	ath:AT2G03380	ath:AT1G20020	ath:AT1G56690	ath:AT2G43560		zma_100193000		zma:100272974	zma:100283105	zma:100193128	zma:100217019	zma:100274736		ppp_112282575	ppp_112278538	ppp:112278068	ppp:112283926	ppp:112275839	ppp:112277692	ppp:112280906		cre_CHLRE_05g243800v5	cre_CHLRE_04g221700v5	cre:CHLRE_02g114400v5	cre:CHLRE_03g194300v5	cre:CHLRE_06g256300v5	cre:CHLRE_17g726750v5	cre:CHLRE_01g038550v5
ath_AT1G19660	ath_AT5G23140	ath:AT2G34540	ath:AT2G30200	ath:AT1G50960	ath:AT1G56120	ath:AT2G31440		zma_541976		zma:100272979	zma:100283175	zma:100193135	zma:100217043	zma:100274751		ppp_112282889	ppp_112278450	ppp:112278073	ppp:112283932	ppp:112275857	ppp:112277718	ppp:112280935		cre_CHLRE_05g234651v5	cre_CHLRE_04g221400v5	cre:CHLRE_02g111700v5	cre:CHLRE_03g198467v5	cre:CHLRE_06g256250v5	cre:CHLRE_17g728800v5	cre:CHLRE_01g039350v5
ath_AT1G31160	ath_AT5G51440	ath:AT2G40100	ath:AT2G18200	ath:AT1G44446	ath:AT1G66465	ath:AT2G41040		zma_100136881		zma:100272980	zma:100283185	zma:100193136	zma:100217070	zma:100274759		ppp_112282483	ppp_112282567	ppp:112278074	ppp:112283935	ppp:112275874	ppp:112277723	ppp:112280941		cre_CHLRE_05g246900v5	cre_CHLRE_04g217550v5	cre:CHLRE_02g108850v5	cre:CHLRE_03g199150v5	cre:CHLRE_06g252350v5	cre:CHLRE_11g481450v5	cre:CHLRE_01g044900v5
ath_AT1G79750	ath_AT5G51050	ath:AT2G47730	ath:AT2G17442	ath:AT1G75460	ath:AT1G71190	ath:AT2G41220		zma_100273666		zma:100272983	zma:100283187	zma:100193146	zma:100217071	zma:100274788		ppp_112282215	ppp_112282775	ppp:112278080	ppp:112283959	ppp:112275884	ppp:112277730	ppp:112280943		cre_CHLRE_05g242000v5	cre_CHLRE_04g232104v5	cre:CHLRE_02g107300v5	cre:CHLRE_03g200207v5	cre:CHLRE_06g251150v5	cre:CHLRE_11g479500v5	cre:CHLRE_01g045050v5
ath_AT1G50250	ath_AT5G13490	ath:AT2G43030	ath:AT2G20710	ath:AT1G76910	ath:AT1G77930	ath:AT2G22230		zma_100381563		zma:100273002	zma:100283200	zma:100193190	zma:100217074	zma:100274827		ppp_112282965	ppp_112282542	ppp:112278092	ppp:112283994	ppp:112275888	ppp:112277746	ppp:112280945		cre_CHLRE_15g636050v5	cre_CHLRE_04g223650v5	cre:CHLRE_02g098650v5	cre:CHLRE_03g201332v5	cre:CHLRE_09g409100v5	cre:CHLRE_11g481750v5	cre:CHLRE_01g045600v5
ath_AT1G64810	ath_AT5G08060	ath:AT2G21960	ath:AT2G33847	ath:AT1G72020	ath:AT1G29450	ath:AT2G39000		zma_100275419		zma:100273011	zma:100283207	zma:100193191	zma:100217092	zma:100274864		ppp_112282252	ppp_112282756	ppp:112278109	ppp:112284113	ppp:112275889	ppp:112277765	ppp:112280991		cre_CHLRE_15g644051v5	cre_CHLRE_04g222700v5	cre:CHLRE_02g098400v5	cre:CHLRE_03g201439v5	cre:CHLRE_09g415750v5	cre:CHLRE_03g157800v5	cre:CHLRE_01g046652v5
ath_AT1G36390	ath_AT5G14580	ath:AT2G31530	ath:AT2G24765	ath:AT1G67660	ath:AT1G59840	ath:AT2G33980		zma_100283327		zma:100273023	zma:100283220	zma:100193195	zma:100217126	zma:100274899		ppp_112282695	ppp_112282884	ppp:112278136	ppp:112284114	ppp:112275900	ppp:112277766	ppp:112280994		cre_CHLRE_15g638400v5	cre_CHLRE_12g532550v5	cre:CHLRE_02g110750v5	cre:CHLRE_03g204017v5	cre:CHLRE_09g416050v5	cre:CHLRE_03g155550v5	cre:CHLRE_01g048150v5
ath_AT1G07160	ath_AT5G57300	ath:AT2G30950	ath:AT2G42070	ath:AT1G07320	ath:AT1G51405	ath:AT2G22360		zma_100283947		zma:100273026	zma:100283246	zma:100193207	zma:100217129	zma:100274946		ppp_112282646	ppp_112282241	ppp:112278139	ppp:112284122	ppp:112275911	ppp:112277768	ppp:112281031		cre_CHLRE_18g749497v5	cre_CHLRE_12g492300v5	cre:CHLRE_02g109950v5	cre:CHLRE_03g206350v5	cre:CHLRE_09g412100v5	cre:CHLRE_03g154550v5	cre:CHLRE_01g048750v5
ath_AT1G72640	ath_AT5G15700	ath:AT2G17972	ath:AT2G32520	ath:AT1G56050	ath:AT1G78140	ath:AT2G46110		zma_100279896		zma:100273037	zma:100283274	zma:100193208	zma:100217133	zma:100275059		ppp_112282036	ppp_112282773	ppp:112278177	ppp:112284137	ppp:112275919	ppp:112277781	ppp:112281033		cre_CHLRE_13g581400v5	cre_CHLRE_12g530500v5	cre:CHLRE_02g106750v5	cre:CHLRE_03g206929v5	cre:CHLRE_09g415950v5	cre:CHLRE_03g158600v5	cre:CHLRE_01g050150v5
ath_AT1G59720	ath_AT5G57490	ath:AT2G22250	ath:AT2G36230	ath:AT1G65500	ath:AT1G75560	ath:AT2G43540		zma_100281164		zma:100273053	zma:100283308	zma:100193244	zma:100217134	zma:103630076		ppp_112282855	ppp_112282856	ppp:112278179	ppp:112284142	ppp:112275933	ppp:112277784	ppp:112281053		cre_CHLRE_13g567700v5	cre_CHLRE_12g495850v5	cre:CHLRE_02g103850v5	cre:CHLRE_03g207713v5	cre:CHLRE_12g527250v5	cre:CHLRE_03g155501v5	cre:CHLRE_01g050500v5
ath_AT1G03475	ath_AT5G67590	ath:AT2G43750	ath:AT2G33040	ath:AT1G78010	ath:AT1G20923	ath:AT2G35260		zma_103646081		zma:100273089	zma:100283329	zma:100193247	zma:100217198	zma:100275091		ppp_112282327	ppp_112282483	ppp:112278230	ppp:112284256	ppp:112275960	ppp:112277806	ppp:112281054		cre_CHLRE_13g570350v5	cre_CHLRE_12g489750v5	cre:CHLRE_02g098250v5	cre:CHLRE_03g209841v5	cre:CHLRE_12g527200v5	cre:CHLRE_09g400367v5	cre:CHLRE_01g051350v5
ath_AT1G35420	ath_AT5G27540	ath:AT2G36250	ath:AT2G47510	ath:AT1G20340	ath:AT1G72840	ath:AT2G30020		zma_100282542		zma:100273106	zma:100283341	zma:100193255	zma:100217200	zma:100275127		ppp_112282999	ppp_112282695	ppp:112278228	ppp:112284257	ppp:112275963	ppp:112277824	ppp:112281115		cre_CHLRE_13g576400v5	cre_CHLRE_12g522600v5	cre:CHLRE_07g337400v5	cre:CHLRE_04g211850v5	cre:CHLRE_12g526800v5	cre:CHLRE_09g401701v5	cre:CHLRE_01g053600v5
ath_AT1G28530	ath_AT5G23395	ath:AT2G42220	ath:AT2G37230	ath:AT1G24040	ath:AT1G56190	ath:AT2G40490		zma_100191333		zma:100273126	zma:100283480	zma:100193261	zma:100217225	zma:100275364		ppp_112282404	ppp_112282414	ppp:112278244	ppp:112284281	ppp:112275967	ppp:112277839	ppp:112281126		cre_CHLRE_13g589870v5	cre_CHLRE_12g549700v5	cre:CHLRE_07g336950v5	cre:CHLRE_04g213251v5	cre:CHLRE_12g521050v5	cre:CHLRE_09g402145v5	cre:CHLRE_01g054050v5
ath_AT1G06680	ath_AT5G09230	ath:AT2G25080	ath:AT2G17420	ath:AT1G08490	ath:AT1G05065	ath:AT2G47400		zma_103647901		zma:100273146	zma:100283539	zma:100193270	zma:100217241	zma:100275290		ppp_112282214	ppp_112282495	ppp:112278258	ppp:112284283	ppp:112275968	ppp:112277840	ppp:112281127		cre_CHLRE_13g573150v5	cre_CHLRE_12g514750v5	cre:CHLRE_07g336450v5	cre:CHLRE_04g214500v5	cre:CHLRE_12g521000v5	cre:CHLRE_09g405450v5	cre:CHLRE_01g054100v5
ath_AT1G21640	ath_AT5G13430	ath:AT2G43945	ath:AT2G17525	ath:AT1G63940	ath:AT1G48030	ath:AT2G03850		zma_100285458		zma:100273159	zma:100283542	zma:100193286	zma:100217245	zma:100275291		ppp_112282976	ppp_112282336	ppp:112278272	ppp:112284286	ppp:112275971	ppp:112277874	ppp:112281219		cre_CHLRE_13g583550v5	cre_CHLRE_12g513200v5	cre:CHLRE_07g334800v5	cre:CHLRE_04g217981v5	cre:CHLRE_12g520600v5	cre:CHLRE_09g405850v5	cre:CHLRE_01g054700v5
ath_AT1G68590	ath_AT5G65620	ath:AT2G40800	ath:AT2G40240	ath:AT1G80030	ath:AT1G30780	ath:AT2G03390		zma_100272731		zma:100273163	zma:100283563	zma:100193292	zma:100217246	zma:100275311		ppp_112282274	ppp_112282599	ppp:112278275	ppp:112284296	ppp:112275986	ppp:112277877	ppp:112281225		cre_CHLRE_13g584250v5	cre_CHLRE_12g515650v5	cre:CHLRE_07g334550v5	cre:CHLRE_04g217985v5	cre:CHLRE_12g520200v5	cre:CHLRE_09g407700v5	cre:CHLRE_01g055300v5
ath_AT1G13280	ath_AT5G49840	ath:AT2G30695	ath:AT2G27775	ath:AT1G47840	ath:AT1G51610	ath:AT2G19146		zma_100273254		zma:100273166	zma:100283574	zma:100193300	zma:100217256	zma:100275314		ppp_112282609	ppp_112282327	ppp:112278312	ppp:112284380	ppp:112275988	ppp:112277900	ppp:112281334		cre_CHLRE_13g584850v5	cre_CHLRE_12g498100v5	cre:CHLRE_07g335400v5	cre:CHLRE_04g217990v5	cre:CHLRE_12g519900v5	cre:CHLRE_09g402552v5	cre:CHLRE_01g055412v5
ath_AT1G11750	ath_AT5G02050	ath:AT2G16835	ath:AT2G23250	ath:AT1G27730	ath:AT1G68980	ath:AT2G03230		zma_100273682		zma:100273168	zma:100283591	zma:100193308	zma:100217273	zma:100275360		ppp_112282724	ppp_112282313	ppp:112278326	ppp:112284395	ppp:112275993	ppp:112277902	ppp:112281345		cre_CHLRE_13g577850v5	cre_CHLRE_12g560950v5	cre:CHLRE_07g335300v5	cre:CHLRE_04g218700v5	cre:CHLRE_12g519180v5	cre:CHLRE_09g405550v5	cre:CHLRE_01g059252v5
ath_AT1G71240	ath_AT5G14660	ath:AT2G42130	ath:AT2G41410	ath:AT1G58300	ath:AT1G10417	ath:AT2G31750		zma_100191715		zma:100273175	zma:100283612	zma:100193309	zma:100217295	zma:100275367		ppp_112282925	ppp_112282232	ppp:112278324	ppp:112284418	ppp:112276002	ppp:112277930	ppp:112281355		cre_CHLRE_13g576760v5	cre_CHLRE_12g523850v5	cre:CHLRE_01g054500v5	cre:CHLRE_04g221900v5	cre:CHLRE_12g519100v5	cre:CHLRE_09g405800v5	cre:CHLRE_01g059982v5
ath_AT1G15500	ath_AT5G44785	ath:AT2G38330	ath:AT2G40090	ath:AT1G79600	ath:AT1G21730	ath:AT2G20515		zma_100383164		zma:100273196	zma:100283617	zma:100193314	zma:100272259	zma:100275407		ppp_112282949	ppp_112282782	ppp:112278348	ppp:112284516	ppp:112276014	ppp:112277934	ppp:112281353		cre_CHLRE_13g579850v5	cre_CHLRE_12g521050v5	cre:CHLRE_01g066552v5	cre:CHLRE_04g228350v5	cre:CHLRE_12g528700v5	cre:CHLRE_05g241100v5	cre:CHLRE_01g062902v5
ath_AT1G62640	ath_AT5G43430	ath:AT2G03740	ath:AT2G37370	ath:AT1G28150	ath:AT1G27290	ath:AT2G22600		zma_100286236		zma:100273201	zma:100283666	zma:100193325	zma:100272283	zma:100275415		ppp_112283025	ppp_112282558	ppp:112278364	ppp:112284549	ppp:112276016	ppp:112277942	ppp:112281394		cre_CHLRE_13g570851v5	cre_CHLRE_12g500150v5	cre:CHLRE_01g007700v5	cre:CHLRE_04g229422v5	cre:CHLRE_12g528650v5	cre:CHLRE_05g240800v5	cre:CHLRE_02g073200v5
ath_AT1G79790		ath:AT2G21330	ath:AT2G20500	ath:AT1G44160	ath:AT1G62914	ath:AT2G47940		zma_100285964		zma:100273248	zma:100283687	zma:100193334	zma:100272285	zma:100275419		ppp_112288710	ppp_112282532	ppp:112278371	ppp:112284577	ppp:112276023	ppp:112277968	ppp:112281400		cre_CHLRE_13g592050v5	cre_CHLRE_12g533800v5	cre:CHLRE_01g007050v5	cre:CHLRE_04g229750v5	cre:CHLRE_12g524950v5	cre:CHLRE_05g237850v5	cre:CHLRE_02g073300v5
ath_AT1G73750		ath:AT2G28000	ath:AT2G26800	ath:AT1G20280	ath:AT1G47278	ath:AT2G06520		zma_100191656		zma:100273263	zma:100283713	zma:100193365	zma:100272290	zma:100275445		ppp_112289122	ppp_112282139	ppp:112278372	ppp:112284600	ppp:112276032	ppp:112277972	ppp:112281423		cre_CHLRE_13g562850v5	cre_CHLRE_12g500500v5	cre:CHLRE_01g000850v5	cre:CHLRE_05g232150v5	cre:CHLRE_12g524300v5	cre:CHLRE_05g237000v5	cre:CHLRE_02g074100v5
ath_AT1G12410		ath:AT2G45870	ath:AT2G18450	ath:AT1G05690	ath:AT1G74260	ath:AT2G23070		zma_100101547		zma:100277843	zma:100283714	zma:100193370	zma:100272291	zma:100275464		ppp_112288519	ppp_112282376	ppp:112278376	ppp:112284609	ppp:112276035	ppp:112277987	ppp:112281433		cre_CHLRE_13g608000v5	cre_CHLRE_12g485550v5	cre:CHLRE_01g001750v5	cre:CHLRE_05g234638v5	cre:CHLRE_12g519300v5	cre:CHLRE_05g240850v5	cre:CHLRE_02g074900v5
ath_AT1G06950		ath:AT2G01440	ath:AT2G15630	ath:AT1G79850	ath:AT1G43080	ath:AT2G01505		zma_103637626		zma:100273303	zma:100283722	zma:100193373	zma:100272292	zma:100275476		ppp_112288552	ppp_112282312	ppp:112278420	ppp:112284723	ppp:112276039	ppp:112278013	ppp:112281526		cre_CHLRE_13g581850v5	cre_CHLRE_12g557600v5	cre:CHLRE_17g715500v5	cre:CHLRE_05g235060v5	cre:CHLRE_12g519050v5	cre:CHLRE_05g237550v5	cre:CHLRE_02g075994v5
ath_AT1G60000		ath:AT2G40165	ath:AT2G19490	ath:AT1G69720	ath:AT1G80625	ath:AT2G28190		zma_100284001		zma:103639537	zma:100283732	zma:100193375	zma:100272295	zma:100275482		ppp_112288893	ppp_112282642	ppp:112278430	ppp:112284729	ppp:112276042	ppp:112278023	ppp:112281535		cre_CHLRE_13g573250v5	cre_CHLRE_12g506600v5	cre:CHLRE_17g713850v5	cre:CHLRE_05g235650v5	cre:CHLRE_12g518900v5	cre:CHLRE_05g237400v5	cre:CHLRE_02g076550v5
ath_AT1G79530		ath:AT2G35490	ath:AT2G03050	ath:AT1G19920	ath:AT1G22740	ath:AT2G27402		zma_100281879		zma:100273342	zma:100283765	zma:100193388	zma:100272318	zma:100275488		ppp_112288327	ppp_112282958	ppp:112278436	ppp:112284731	ppp:112276048	ppp:112278042	ppp:112281548		cre_CHLRE_13g586350v5	cre_CHLRE_12g551900v5	cre:CHLRE_17g713350v5	cre:CHLRE_05g238322v5	cre:CHLRE_12g518650v5	cre:CHLRE_16g658800v5	cre:CHLRE_02g078939v5
ath_AT1G53670		ath:AT2G46915	ath:AT2G20360	ath:AT1G24851	ath:AT1G62720	ath:AT2G34860		zma_100136885		zma:100273354	zma:100283778	zma:100193395	zma:100272350	zma:100275511		ppp_112288614	ppp_112282265	ppp:112278439	ppp:112284732	ppp:112276066	ppp:112278045	ppp:112281606		cre_CHLRE_13g578100v5	cre_CHLRE_12g494050v5	cre:CHLRE_17g715250v5	cre:CHLRE_05g239067v5	cre:CHLRE_12g517150v5	cre:CHLRE_16g659950v5	cre:CHLRE_02g078966v5
ath_AT1G30380		ath:AT2G45770	ath:AT2G46455	ath:AT1G58235	ath:AT1G64580	ath:AT2G35736		zma_103644004		zma:100273356	zma:100283792	zma:542570	zma:100272369	zma:100275521		ppp_112288602	ppp_112282633	ppp:112278449	ppp:112284789	ppp:112276067	ppp:112278050	ppp:112281625		cre_CHLRE_13g573400v5	cre_CHLRE_12g495951v5	cre:CHLRE_02g142146v5	cre:CHLRE_05g239100v5	cre:CHLRE_17g721500v5	cre:CHLRE_16g662150v5	cre:CHLRE_02g079450v5
ath_AT1G02660		ath:AT2G24395	ath:AT2G37020	ath:AT1G03970	ath:AT1G13800	ath:AT2G24120		zma_542707		zma:100273366	zma:100283802	zma:100193410	zma:100272377	zma:100275523		ppp_112288930	ppp_112282871	ppp:112278450	ppp:112284815	ppp:112276070	ppp:112278060	ppp:112281628		cre_CHLRE_13g567950v5	cre_CHLRE_12g484700v5	cre:CHLRE_12g494450v5	cre:CHLRE_05g239151v5	cre:CHLRE_17g721700v5	cre:CHLRE_16g658400v5	cre:CHLRE_02g079600v5
ath_AT1G32520		ath:AT2G43630	ath:AT2G26790	ath:AT1G22700	ath:AT1G07830	ath:AT2G43710		zma_100272423		zma:100273387	zma:100283818	zma:100193421	zma:100272379	zma:100275538		ppp_112288744	ppp_112282845	ppp:112278451	ppp:112284847	ppp:112276078	ppp:112278063	ppp:112281629		cre_CHLRE_13g578650v5	cre_CHLRE_12g529400v5	cre:CHLRE_12g495951v5	cre:CHLRE_05g241450v5	cre:CHLRE_17g727300v5	cre:CHLRE_16g659900v5	cre:CHLRE_02g081250v5
ath_AT1G62180		ath:AT2G39140	ath:AT2G44350	ath:AT1G17870	ath:AT1G07740	ath:AT2G45030		zma_100192679		zma:100273390	zma:100283837	zma:100193448	zma:100272449	zma:100275546		ppp_112288496	ppp_112282925	ppp:112278463	ppp:112284848	ppp:112276082	ppp:112278076	ppp:112281636		cre_CHLRE_13g586450v5	cre_CHLRE_12g559250v5	cre:CHLRE_12g494750v5	cre:CHLRE_05g241650v5	cre:CHLRE_17g720350v5	cre:CHLRE_16g660951v5	cre:CHLRE_02g082500v5
ath_AT1G54570		ath:AT2G25840	ath:AT2G35370	ath:AT1G17650	ath:AT1G52420	ath:AT2G39730		zma_100216796		zma:110117500	zma:100283838	zma:100193451	zma:100272453	zma:100275552		ppp_112288984	ppp_112282949	ppp:112278464	ppp:112284870	ppp:112276084	ppp:112278078	ppp:112281645		cre_CHLRE_13g587100v5	cre_CHLRE_12g516200v5	cre:CHLRE_12g493950v5	cre:CHLRE_05g243700v5	cre:CHLRE_17g723550v5	cre:CHLRE_16g662600v5	cre:CHLRE_02g082576v5
ath_AT1G58080		ath:AT2G36885	ath:AT2G22870	ath:AT1G54320	ath:AT1G24240	ath:AT2G31500		zma_100282561		zma:100273400	zma:100283846	zma:100193463	zma:100272490	zma:100275553		ppp_112288498	ppp_112288620	ppp:112278462	ppp:112284928	ppp:112276095	ppp:112278096	ppp:112281647		cre_CHLRE_13g603500v5	cre_CHLRE_12g546500v5	cre:CHLRE_05g234750v5	cre:CHLRE_05g245450v5	cre:CHLRE_17g724300v5	cre:CHLRE_16g663150v5	cre:CHLRE_02g082700v5
ath_AT1G70200		ath:AT2G43090	ath:AT2G04795	ath:AT1G73530	ath:AT1G10750	ath:AT2G28500		zma_100192808		zma:100273414	zma:100283857	zma:100193465	zma:100272491	zma:100275561		ppp_112288918	ppp_112288564	ppp:112278476	ppp:112284944	ppp:112276135	ppp:112278124	ppp:112281651		cre_CHLRE_13g563150v5	cre_CHLRE_12g546000v5	cre:CHLRE_05g234550v5	cre:CHLRE_05g247400v5	cre:CHLRE_17g725500v5	cre:CHLRE_06g278210v5	cre:CHLRE_02g085500v5
ath_AT1G26220		ath:AT2G33450	ath:AT2G13440	ath:AT1G30950	ath:AT1G21050	ath:AT2G46990		zma_103634474		zma:100273425	zma:100283873	zma:100193466	zma:100272500	zma:100275594		ppp_112288859	ppp_112288778	ppp:112278485	ppp:112284960	ppp:112276136	ppp:112278127	ppp:112281654		cre_CHLRE_13g565650v5	cre_CHLRE_12g558450v5	cre:CHLRE_48g761197v5	cre:CHLRE_05g248400v5	cre:CHLRE_17g726100v5	cre:CHLRE_06g278195v5	cre:CHLRE_02g088151v5
ath_AT1G05800		ath:AT2G24020	ath:AT2G25870	ath:AT1G07705	ath:AT1G43760	ath:AT2G02500		zma_100272501		zma:100273427	zma:100283886	zma:100193467	zma:100272516	zma:100275637		ppp_112288622	ppp_112288855	ppp:112278499	ppp:112285014	ppp:112276138	ppp:112278137	ppp:112281692		cre_CHLRE_13g565450v5	cre_CHLRE_12g519350v5	cre:CHLRE_05g246800v5	cre:CHLRE_05g248450v5	cre:CHLRE_17g726450v5	cre:CHLRE_06g278162v5	cre:CHLRE_02g088500v5
ath_AT1G19600		ath:AT2G45440	ath:AT2G46470	ath:AT1G24280	ath:AT1G01290	ath:AT3G56030		zma_100191381		zma:100273435	zma:100283889	zma:100193468	zma:100272521	zma:100275638		ppp_112289125	ppp_112288618	ppp:112278522	ppp:112285028	ppp:112276144	ppp:112278141	ppp:112281707		cre_CHLRE_13g586050v5	cre_CHLRE_12g545177v5	cre:CHLRE_07g314150v5	cre:CHLRE_06g249350v5	cre:CHLRE_17g727650v5	cre:CHLRE_06g278148v5	cre:CHLRE_02g090850v5
ath_AT1G73170		ath:AT2G44530	ath:AT2G21970	ath:AT1G18730	ath:AT1G61870	ath:AT3G13240		zma_103644177		zma:100273445	zma:100283906	zma:100193493	zma:100272534	zma:100275685		ppp_112288549	ppp_112288153	ppp:112278534	ppp:112285134	ppp:112276149	ppp:112278154	ppp:112281716		cre_CHLRE_13g592200v5	cre_CHLRE_12g507150v5	cre:CHLRE_07g315750v5	cre:CHLRE_06g249400v5	cre:CHLRE_11g480132v5	cre:CHLRE_06g278236v5	cre:CHLRE_02g091193v5
ath_AT1G27680		ath:AT2G05620	ath:AT2G23820	ath:AT1G32220	ath:AT1G62110	ath:AT3G16140		zma_103643192		zma:100273447	zma:100283916	zma:100193519	zma:100272539	zma:100275698		ppp_112288937	ppp_112288158	ppp:112278536	ppp:112285143	ppp:112276158	ppp:112278158	ppp:112281755		cre_CHLRE_13g581650v5	cre_CHLRE_12g555951v5	cre:CHLRE_07g318750v5	cre:CHLRE_06g249500v5	cre:CHLRE_11g481450v5	cre:CHLRE_06g278213v5	cre:CHLRE_02g091850v5
ath_AT1G14030		ath:AT2G42540	ath:AT2G45330	ath:AT1G62150	ath:AT1G18330	ath:AT3G02660		zma_100275314		zma:100273451	zma:100283933	zma:100193530	zma:100272585	zma:100275740		ppp_112288559	ppp_112288772	ppp:112278538	ppp:112285176	ppp:112276159	ppp:112278169	ppp:112281773		cre_CHLRE_13g562750v5	cre_CHLRE_12g490650v5	cre:CHLRE_07g319950v5	cre:CHLRE_06g249600v5	cre:CHLRE_11g476400v5	cre:CHLRE_16g652800v5	cre:CHLRE_02g095032v5
ath_AT1G32990		ath:AT2G30170	ath:AT2G27800	ath:AT1G32550	ath:AT1G80550	ath:AT3G07630		zma_100191912		zma:100273459	zma:100283937	zma:100193533	zma:100272588	zma:100275755		ppp_112288217	ppp_112288762	ppp:112278542	ppp:112285177	ppp:112276163	ppp:112278170	ppp:112281790		cre_CHLRE_13g603225v5	cre_CHLRE_12g514850v5	cre:CHLRE_07g322950v5	cre:CHLRE_06g251450v5	cre:CHLRE_11g476750v5	cre:CHLRE_16g650600v5	cre:CHLRE_02g095051v5
ath_AT1G55040		ath:AT2G20270	ath:AT2G38660	ath:AT1G32225	ath:AT1G31010	ath:AT3G62030		zma_100285440		zma:100273474	zma:100283990	zma:100193551	zma:100272622	zma:100275771		ppp_112288898	ppp_112288193	ppp:112278543	ppp:112285188	ppp:112276171	ppp:112278175	ppp:112281806		cre_CHLRE_13g567901v5	cre_CHLRE_12g536100v5	cre:CHLRE_07g325500v5	cre:CHLRE_06g253850v5	cre:CHLRE_11g479900v5	cre:CHLRE_16g648000v5	cre:CHLRE_02g095118v5
ath_AT1G10830		ath:AT2G04700	ath:AT2G43400	ath:AT1G56200	ath:AT1G23020	ath:AT3G05790		zma_100282391		zma:100273520	zma:100283999	zma:100193585	zma:100272653	zma:100275790		ppp_112288750	ppp_112288229	ppp:112278582	ppp:112285224	ppp:112276180	ppp:112278216	ppp:112281825		cre_CHLRE_13g579734v5	cre_CHLRE_12g528750v5	cre:CHLRE_05g241750v5	cre:CHLRE_06g253975v5	cre:CHLRE_11g480950v5	cre:CHLRE_16g651050v5	cre:CHLRE_02g095121v5
ath_AT1G15710		ath:AT2G23390	ath:AT2G17650	ath:AT1G63680	ath:AT1G55510	ath:AT3G54900		zma_100191512		zma:100273522	zma:100284007	zma:100193591	zma:100272664	zma:100275802		ppp_112288727	ppp_112288622	ppp:112278668	ppp:112285229	ppp:112276189	ppp:112278218	ppp:112281830		cre_CHLRE_13g578750v5	cre_CHLRE_12g504950v5	cre:CHLRE_05g242000v5	cre:CHLRE_06g256850v5	cre:CHLRE_03g160850v5	cre:CHLRE_16g650100v5	cre:CHLRE_02g095350v5
ath_AT1G08640		ath:AT2G15000	ath:AT2G34325	ath:AT1G28135	ath:AT1G74130	ath:AT3G01960		zma_542449		zma:100273546	zma:100284045	zma:100193612	zma:100272681	zma:100275817		ppp_112288782	ppp_112288125	ppp:112278671	ppp:112285289	ppp:112276194	ppp:112278223	ppp:112281833		cre_CHLRE_13g561850v5	cre_CHLRE_12g549550v5	cre:CHLRE_05g242400v5	cre:CHLRE_06g259150v5	cre:CHLRE_03g159800v5	cre:CHLRE_10g447100v5	cre:CHLRE_02g095650v5
ath_AT1G05140		ath:AT2G48120	ath:AT2G20585	ath:AT1G29840	ath:AT1G70650	ath:AT3G20320		zma_100281926		zma:100273570	zma:100284047	zma:100193623	zma:100272687	zma:100275828		ppp_112288494	ppp_112289125	ppp:112278678	ppp:112285326	ppp:112276203	ppp:112278222	ppp:112281851		cre_CHLRE_13g565260v5	cre_CHLRE_12g517400v5	cre:CHLRE_05g248600v5	cre:CHLRE_06g260900v5	cre:CHLRE_03g155550v5	cre:CHLRE_10g452100v5	cre:CHLRE_02g097550v5
ath_AT1G32500		ath:AT2G04530	ath:AT2G42310	ath:AT1G50320	ath:AT1G05670	ath:AT3G50560		zma_100282262		zma:100273606	zma:100284077	zma:100193653	zma:100272696	zma:100275833		ppp_112291004	ppp_112289047	ppp:112278702	ppp:112285350	ppp:112276209	ppp:112278231	ppp:112281853		cre_CHLRE_13g562150v5	cre_CHLRE_12g483950v5	cre:CHLRE_07g313700v5	cre:CHLRE_06g261150v5	cre:CHLRE_03g155400v5	cre:CHLRE_10g452800v5	cre:CHLRE_02g098800v5
ath_AT1G16720		ath:AT2G21860	ath:AT2G27610	ath:AT1G31230	ath:AT1G21313	ath:AT3G01550		zma_542576		zma:100273638	zma:100217299	zma:100193660	zma:100272700	zma:100275878		ppp_112291953	ppp_112288325	ppp:112278710	ppp:112285369	ppp:112276214	ppp:112278228	ppp:112281860		cre_CHLRE_02g144850v5	cre_CHLRE_12g516450v5	cre:CHLRE_07g314650v5	cre:CHLRE_06g265100v5	cre:CHLRE_03g153750v5	cre:CHLRE_10g458550v5	cre:CHLRE_02g100050v5
ath_AT1G28140		ath:AT2G01400	ath:AT2G28480	ath:AT1G34042	ath:AT1G02020	ath:AT3G58010		zma_100276911		zma:100273671	zma:100284130	zma:100193663	zma:100272702	zma:100275894		ppp_112290966	ppp_112288876	ppp:112278725	ppp:112285373	ppp:112276220	ppp:112278249	ppp:112281862		cre_CHLRE_02g088500v5	cre_CHLRE_12g535851v5	cre:CHLRE_07g315150v5	cre:CHLRE_06g267850v5	cre:CHLRE_03g154600v5	cre:CHLRE_10g460050v5	cre:CHLRE_02g101000v5
ath_AT1G50170		ath:AT2G47840	ath:AT2G14095	ath:AT1G24490	ath:AT1G05900	ath:AT3G16100		zma_100281744		zma:100273676	zma:100284188	zma:100193669	zma:100272705	zma:100275904		ppp_112291703	ppp_112289137	ppp:112278729	ppp:112285385	ppp:112276223	ppp:112278251	ppp:112281867		cre_CHLRE_02g092600v5	cre_CHLRE_12g555150v5	cre:CHLRE_07g316050v5	cre:CHLRE_06g268750v5	cre:CHLRE_03g153150v5	cre:CHLRE_10g460800v5	cre:CHLRE_02g102300v5
ath_AT1G72520		ath:AT2G32180	ath:AT2G31955	ath:AT1G74640	ath:AT1G09176	ath:AT3G26070		zma_100280715		zma:100273682	zma:100284211	zma:100193675	zma:100272733	zma:100275959		ppp_112291423	ppp_112288675	ppp:112278747	ppp:112285439	ppp:112276224	ppp:112278256	ppp:112281879		cre_CHLRE_02g084050v5	cre_CHLRE_12g560150v5	cre:CHLRE_07g318450v5	cre:CHLRE_06g271200v5	cre:CHLRE_09g400997v5	cre:CHLRE_10g464850v5	cre:CHLRE_02g103400v5
ath_AT1G27510		ath:AT2G47390	ath:AT2G35120	ath:AT1G11300	ath:AT1G63070	ath:AT3G11630		zma_103643054		zma:100273725	zma:100284247	zma:100193679	zma:100272746	zma:100275988		ppp_112291445	ppp_112288157	ppp:112278781	ppp:112285444	ppp:112276227	ppp:112278259	ppp:112281922		cre_CHLRE_02g076300v5	cre_CHLRE_12g520350v5	cre:CHLRE_07g321300v5	cre:CHLRE_06g275450v5	cre:CHLRE_09g401219v5	cre:CHLRE_10g466200v5	cre:CHLRE_02g104300v5
ath_AT1G53520		ath:AT2G44760	ath:AT2G42450	ath:AT1G27520	ath:AT1G65950	ath:AT3G02780		zma_100283765		zma:100273734	zma:100284269	zma:100193689	zma:100272750	zma:100275997		ppp_112291479	ppp_112288274	ppp:112278792	ppp:112285613	ppp:112276232	ppp:112278279	ppp:112281993		cre_CHLRE_02g088900v5	cre_CHLRE_12g534800v5	cre:CHLRE_07g325400v5	cre:CHLRE_06g277200v5	cre:CHLRE_09g405800v5	cre:CHLRE_10g466800v5	cre:CHLRE_02g105150v5
ath_AT2G05990		ath:AT2G26930	ath:AT2G13560	ath:AT1G01550	ath:AT1G13860	ath:AT3G59780		zma_541788		zma:100273735	zma:100284286	zma:100193695	zma:100272772	zma:100276026		ppp_112291567	ppp_112291375	ppp:112278821	ppp:112285710	ppp:112276234	ppp:112278290	ppp:112282012		cre_CHLRE_02g097550v5	cre_CHLRE_12g555250v5	cre:CHLRE_17g740950v5	cre:CHLRE_06g278098v5	cre:CHLRE_09g407850v5	cre:CHLRE_10g446100v5	cre:CHLRE_02g106700v5
ath_AT2G37500		ath:AT2G24060	ath:AT2G16460	ath:AT1G70610	ath:AT1G72260	ath:AT3G27110		zma_100381906		zma:100273751	zma:100284299	zma:100193712	zma:100272778	zma:100276078		ppp_112291749	ppp_112291441	ppp:112278853	ppp:112285719	ppp:112276235	ppp:112278298	ppp:112282032		cre_CHLRE_02g103100v5	cre_CHLRE_12g525150v5	cre:CHLRE_02g095097v5	cre:CHLRE_06g278227v5	cre:CHLRE_15g634900v5	cre:CHLRE_10g450400v5	cre:CHLRE_02g107400v5
ath_AT2G41460		ath:AT2G45150	ath:AT2G42710	ath:AT1G08130	ath:AT1G09820	ath:AT3G10350		zma_100284403		zma:100273752	zma:100284365	zma:100193730	zma:100272779	zma:100276080		ppp_112291840	ppp_112291386	ppp:112278854	ppp:112285749	ppp:112276240	ppp:112278304	ppp:112282043		cre_CHLRE_02g142351v5	cre_CHLRE_12g528000v5	cre:CHLRE_04g217932v5	cre:CHLRE_06g278291v5	cre:CHLRE_05g238332v5	cre:CHLRE_10g451900v5	cre:CHLRE_02g107750v5
ath_AT2G01755		ath:AT2G33250	ath:AT2G15690	ath:AT1G67840	ath:AT1G73500	ath:AT3G52155		zma_100281626		zma:100273826	zma:100284426	zma:100193734	zma:100272792	zma:100276139		ppp_112291824	ppp_112291048	ppp:112278860	ppp:112285766	ppp:112276242	ppp:112278331	ppp:112282057		cre_CHLRE_02g143550v5	cre_CHLRE_12g535950v5	cre:CHLRE_04g217910v5	cre:CHLRE_06g279350v5	cre:CHLRE_05g238311v5	cre:CHLRE_10g451950v5	cre:CHLRE_02g109250v5
ath_AT2G40100		ath:AT2G35450	ath:AT2G18520	ath:AT1G77060	ath:AT1G76730	ath:AT3G52150		zma_100383751		zma:100273905	zma:100284464	zma:100193737	zma:100272798	zma:100276168		ppp_112291309	ppp_112291521	ppp:112278871	ppp:112285802	ppp:112276219	ppp:112278332	ppp:112282100		cre_CHLRE_02g087700v5	cre_CHLRE_12g492650v5	cre:CHLRE_11g467569v5	cre:CHLRE_06g279650v5	cre:CHLRE_05g237000v5	cre:CHLRE_10g452250v5	cre:CHLRE_02g109800v5
ath_AT2G47730		ath:AT2G28880	ath:AT2G22520	ath:AT1G64195	ath:AT1G10770	ath:AT3G61540		zma_100285098		zma:100273908	zma:100284472	zma:100193743	zma:100272809	zma:100276178		ppp_112291319	ppp_112291670	ppp:112278915	ppp:112285888	ppp:112276261	ppp:112278337	ppp:112282148		cre_CHLRE_02g142146v5	cre_CHLRE_12g496800v5	cre:CHLRE_11g467535v5	cre:CHLRE_06g281350v5	cre:CHLRE_05g239650v5	cre:CHLRE_10g458500v5	cre:CHLRE_02g114575v5
ath_AT2G44640		ath:AT2G27510	ath:AT2G21870	ath:AT1G18500	ath:AT1G53920	ath:AT3G54310		zma_100285080		zma:100273931	zma:100284493	zma:100193750	zma:100272813	zma:100276189		ppp_112291867	ppp_112290929	ppp:112278918	ppp:112285911	ppp:112276293	ppp:112278343	ppp:112282166		cre_CHLRE_02g119900v5	cre_CHLRE_12g496750v5	cre:CHLRE_16g666050v5	cre:CHLRE_06g281700v5	cre:CHLRE_05g237400v5	cre:CHLRE_10g463350v5	cre:CHLRE_02g115000v5
ath_AT2G43030		ath:AT2G05310	ath:AT2G25710	ath:AT1G22890	ath:AT1G80980	ath:AT3G16525		zma_100856982		zma:100273951	zma:100284586	zma:100193754	zma:100272832	zma:100276194		ppp_112291394	ppp_112291221	ppp:112278932	ppp:112285930	ppp:112276301	ppp:112278345	ppp:112282214		cre_CHLRE_02g082550v5	cre_CHLRE_12g543400v5	cre:CHLRE_16g665500v5	cre:CHLRE_06g282651v5	cre:CHLRE_16g657150v5	cre:CHLRE_10g463650v5	cre:CHLRE_02g115850v5
ath_AT2G21960		ath:AT2G22480	ath:AT2G17130	ath:AT1G02390	ath:AT1G14450	ath:AT3G63490		zma_100272877		zma:100273953	zma:100284612	zma:100193756	zma:100272846	zma:100276231		ppp_112291918	ppp_112291882	ppp:112278943	ppp:112285932	ppp:112276302	ppp:112278357	ppp:112282240		cre_CHLRE_02g120250v5		cre:CHLRE_16g665250v5	cre:CHLRE_06g284150v5	cre:CHLRE_16g659950v5	cre:CHLRE_10g463750v5	cre:CHLRE_02g116700v5
ath_AT2G21370		ath:AT2G21170	ath:AT2G44520	ath:AT1G09420	ath:AT1G66890	ath:AT3G13120		zma_100272914		zma:100273954	zma:100284661	zma:100193760	zma:100272870	zma:100276259		ppp_112291487	ppp_112291749	ppp:112278946	ppp:112285976	ppp:112276303	ppp:112278367	ppp:112282250		cre_CHLRE_02g079600v5		cre:CHLRE_16g664801v5	cre:CHLRE_06g285250v5	cre:CHLRE_16g662150v5	cre:CHLRE_10g464600v5	cre:CHLRE_02g116900v5
ath_AT2G31530		ath:AT2G27680	ath:AT2G44525	ath:AT1G17850	ath:AT1G28660	ath:AT3G27925		zma_100273445		zma:100273990	zma:100284682	zma:100193768	zma:100272874	zma:100276346		ppp_112291014	ppp_112291524	ppp:112278939	ppp:112285995	ppp:112276306	ppp:112278391	ppp:112282305		cre_CHLRE_02g143667v5		cre:CHLRE_16g663900v5	cre:CHLRE_06g286350v5	cre:CHLRE_16g656100v5	cre:CHLRE_04g216100v5	cre:CHLRE_02g118550v5
ath_AT2G39290		ath:AT2G36000	ath:AT2G02660	ath:AT1G77930	ath:AT1G18350	ath:AT3G23330		zma_100037751		zma:100274001	zma:100284769	zma:100193811	zma:100272876	zma:100276362		ppp_112291725	ppp_112291601	ppp:112278958	ppp:112285994	ppp:112276312	ppp:112278447	ppp:112282327		cre_CHLRE_02g087150v5		cre:CHLRE_16g663800v5	cre:CHLRE_06g291150v5	cre:CHLRE_16g656400v5	cre:CHLRE_04g214150v5	cre:CHLRE_02g119201v5
ath_AT2G30950		ath:AT2G36145	ath:AT2G23890	ath:AT1G51400	ath:AT1G48570	ath:AT3G01900		zma_103631800		zma:100274015	zma:100284802	zma:100193818	zma:100272900	zma:100276366		ppp_112291706	ppp_112290940	ppp:112278998	ppp:112286021	ppp:112276340	ppp:112278452	ppp:112282338		cre_CHLRE_02g095077v5		cre:CHLRE_17g732250v5	cre:CHLRE_06g294450v5	cre:CHLRE_16g658400v5	cre:CHLRE_04g212600v5	cre:CHLRE_02g119526v5
ath_AT2G17972		ath:AT2G43100	ath:AT2G11215	ath:AT1G13820	ath:AT1G28400	ath:AT3G52130		zma_100275547		zma:100274033	zma:100284826	zma:100193823	zma:100272907	zma:100276369		ppp_112285972	ppp_112291690	ppp:112279005	ppp:112286081	ppp:112276342	ppp:112278454	ppp:112282357		cre_CHLRE_02g081250v5		cre:CHLRE_17g731571v5	cre:CHLRE_06g294950v5	cre:CHLRE_16g658850v5	cre:CHLRE_04g212350v5	cre:CHLRE_02g119751v5
ath_AT2G22250		ath:AT2G34420	ath:AT2G18330	ath:AT1G69910	ath:AT1G02270	ath:AT3G56420		zma_100282938		zma:100274034	zma:100284859	zma:100193840	zma:100272914	zma:100276375		ppp_112285605	ppp_112291566	ppp:112279008	ppp:112286116	ppp:112276347	ppp:112278469	ppp:112282374		cre_CHLRE_02g095092v5		cre:CHLRE_17g731100v5	cre:CHLRE_06g295350v5	cre:CHLRE_16g659900v5	cre:CHLRE_04g215050v5	cre:CHLRE_02g120150v5
ath_AT2G43750		ath:AT2G32640	ath:AT2G48090	ath:AT1G78140	ath:AT1G56423	ath:AT3G60880		zma_100382432		zma:100274052	zma:100284874	zma:100193857	zma:100272919	zma:100276385		ppp_112285293	ppp_112291542	ppp:112279009	ppp:112286133	ppp:112276348	ppp:112278472	ppp:112282376		cre_CHLRE_02g099850v5		cre:CHLRE_17g732000v5	cre:CHLRE_06g298200v5	cre:CHLRE_16g660000v5	cre:CHLRE_04g214550v5	cre:CHLRE_02g120200v5
ath_AT2G36250		ath:AT2G38270	ath:AT2G46050	ath:AT1G79080	ath:AT1G50380	ath:AT3G06730		zma_542290		zma:100274053	zma:100285005	zma:100193876	zma:100272927	zma:100276391		ppp_112285968	ppp_112290963	ppp:112279042	ppp:112286142	ppp:112276357	ppp:112278485	ppp:112282404		cre_CHLRE_02g111450v5		cre:CHLRE_17g731350v5	cre:CHLRE_06g299800v5	cre:CHLRE_16g660951v5	cre:CHLRE_11g467655v5	cre:CHLRE_02g120250v5
ath_AT2G42220		ath:AT2G41680	ath:AT2G11270	ath:AT1G36320	ath:AT1G09610	ath:AT3G12410		zma_100274317		zma:100274063	zma:100285160	zma:100193905	zma:100272935	zma:100276396		ppp_112285928	ppp_112291573	ppp:112279044	ppp:112286161	ppp:112276360	ppp:112278509	ppp:112282408		cre_CHLRE_02g082750v5		cre:CHLRE_06g295250v5	cre:CHLRE_06g301725v5	cre:CHLRE_16g661150v5	cre:CHLRE_11g467642v5	cre:CHLRE_02g140900v5
ath_AT2G25080		ath:AT2G04360	ath:AT2G07750	ath:AT1G20925	ath:AT1G24440	ath:AT3G55870		zma_100216768		zma:100274082	zma:100285233	zma:100193906	zma:100272946	zma:100276397		ppp_112285823	ppp_112290949	ppp:112279058	ppp:112286219	ppp:112276366	ppp:112278523	ppp:112282432		cre_CHLRE_02g097900v5		cre:CHLRE_06g294800v5	cre:CHLRE_06g307950v5	cre:CHLRE_16g662600v5	cre:CHLRE_16g688414v5	cre:CHLRE_02g141106v5
ath_AT2G43945		ath:AT2G42975	ath:AT2G35090	ath:AT1G21528	ath:AT1G52670	ath:AT3G22620		zma_100191483		zma:100274094	zma:100285244	zma:100193921	zma:100272948	zma:100276400		ppp_112285614	ppp_112291056	ppp:112279061	ppp:112286229	ppp:112276373	ppp:112278527	ppp:112282437		cre_CHLRE_02g095069v5		cre:CHLRE_06g294750v5	cre:CHLRE_06g309100v5	cre:CHLRE_06g278224v5	cre:CHLRE_16g687294v5	cre:CHLRE_02g141146v5
ath_AT2G30695		ath:AT2G34180	ath:AT2G41080	ath:AT1G14410	ath:AT1G71696	ath:AT3G55120		zma_100283495		zma:100274109	zma:100285263	zma:100193926	zma:100272953	zma:100275024		ppp_112285615	ppp_112291437	ppp:112279073	ppp:112286254	ppp:112276376	ppp:112278513	ppp:112282483		cre_CHLRE_02g118500v5		cre:CHLRE_02g074700v5	cre:CHLRE_07g312650v5	cre:CHLRE_06g278210v5	cre:CHLRE_16g688526v5	cre:CHLRE_02g141506v5
ath_AT2G42130		ath:AT2G17033	ath:AT2G30920	ath:AT1G56190	ath:AT1G08990	ath:AT3G09650		zma_100283883		zma:100274119	zma:100285325	zma:100193932	zma:100272955	zma:100276451		ppp_112285741	ppp_112291801	ppp:112279078	ppp:112286268	ppp:112276392	ppp:112278538	ppp:112282507		cre_CHLRE_02g119450v5		cre:CHLRE_02g076466v5	cre:CHLRE_07g313050v5	cre:CHLRE_06g278195v5	cre:CHLRE_16g688302v5	cre:CHLRE_02g141726v5
ath_AT2G37400		ath:AT2G15290	ath:AT2G11025	ath:AT1G22370	ath:AT1G66150	ath:AT3G60960		zma_100170240		zma:100274126	zma:100285374	zma:100193934	zma:100272968	zma:100276454		ppp_112285932	ppp_112291453	ppp:112279116	ppp:112286326	ppp:112276394	ppp:112278626	ppp:112282515		cre_CHLRE_02g120100v5		cre:CHLRE_02g076650v5	cre:CHLRE_07g315550v5	cre:CHLRE_06g278148v5	cre:CHLRE_16g687742v5	cre:CHLRE_02g141800v5
ath_AT2G01670		ath:AT2G31350	ath:AT2G27330	ath:AT1G65390	ath:AT1G29430	ath:AT3G24590		zma_100280276		zma:100274127	zma:100285395	zma:100193940	zma:100272969	zma:100276497		ppp_112286070	ppp_112290921	ppp:112279122	ppp:112286335	ppp:112276391	ppp:112278627	ppp:112282557		cre_CHLRE_02g077100v5		cre:CHLRE_02g077150v5	cre:CHLRE_07g317350v5	cre:CHLRE_06g278241v5	cre:CHLRE_16g679669v5	cre:CHLRE_02g142206v5
ath_AT2G21330		ath:AT2G20920	ath:AT2G30720	ath:AT1G32200	ath:AT1G54630	ath:AT3G55605		zma_109943508		zma:100274147	zma:100285442	zma:100193945	zma:100272983	zma:100276501		ppp_112285733	ppp_112291538	ppp:112279145	ppp:112286339	ppp:112276399	ppp:112278642	ppp:112282575		cre_CHLRE_02g098250v5		cre:CHLRE_02g082550v5	cre:CHLRE_07g317450v5	cre:CHLRE_06g278213v5	cre:CHLRE_14g614000v5	cre:CHLRE_02g142604v5
ath_AT2G04400		ath:AT2G26900	ath:AT2G04940	ath:AT1G74970	ath:AT1G11190	ath:AT3G12780		zma_100273753		zma:100274150	zma:100285454	zma:100193951	zma:100272991	zma:100276511		ppp_112285874	ppp_112291887	ppp:112279162	ppp:112286344	ppp:112276413	ppp:112278670	ppp:112282577		cre_CHLRE_02g078507v5		cre:CHLRE_02g084000v5	cre:CHLRE_07g317601v5	cre:CHLRE_06g278211v5	cre:CHLRE_14g615750v5	cre:CHLRE_02g142907v5
ath_AT2G28000		ath:AT2G26500	ath:AT2G31670	ath:AT1G48530	ath:AT1G74470	ath:AT3G16950		zma_100274056		zma:100274153	zma:100285474	zma:100193969	zma:100273003	zma:100276525		ppp_112285278	ppp_112291200	ppp:112279181	ppp:112286347	ppp:112276417	ppp:112278699	ppp:112282587		cre_CHLRE_02g113850v5		cre:CHLRE_02g085900v5	cre:CHLRE_07g323700v5	cre:CHLRE_06g278183v5	cre:CHLRE_14g615000v5	cre:CHLRE_02g143067v5
ath_AT2G45350		ath:AT2G33740	ath:AT2G02150	ath:AT1G28110	ath:AT1G53290	ath:AT3G14490		zma_100284297		zma:100274162	zma:100285502	zma:100193975	zma:100273014	zma:100276540		ppp_112286180	ppp_112291773	ppp:112279187	ppp:112286349	ppp:112276421	ppp:112278702	ppp:112282588		cre_CHLRE_02g143000v5		cre:CHLRE_02g088850v5	cre:CHLRE_07g324000v5	cre:CHLRE_06g278163v5	cre:CHLRE_13g603000v5	cre:CHLRE_02g143107v5
ath_AT2G10940		ath:AT2G20260	ath:AT2G14830	ath:AT1G34200	ath:AT1G28340	ath:AT3G16890		zma_100283991		zma:100274170	zma:100285507	zma:100193977	zma:100273035	zma:100276543		ppp_112289532	ppp_112290975	ppp:112279191	ppp:112286355	ppp:112276428	ppp:112278706	ppp:112282620		cre_CHLRE_02g104500v5		cre:CHLRE_02g088900v5	cre:CHLRE_07g325600v5	cre:CHLRE_06g278090v5	cre:CHLRE_13g606050v5	cre:CHLRE_02g143392v5
ath_AT2G30320		ath:AT2G20690	ath:AT2G21200	ath:AT1G10410	ath:AT1G23490	ath:AT3G50790		zma_103643842		zma:100274186	zma:100285516	zma:100193986	zma:100273043	zma:100276545		ppp_112284006	ppp_112291350	ppp:112279192	ppp:112286360	ppp:112276433	ppp:112278736	ppp:112282627		cre_CHLRE_02g085450v5		cre:CHLRE_02g073550v5	cre:CHLRE_07g325725v5	cre:CHLRE_16g652550v5	cre:CHLRE_13g607050v5	cre:CHLRE_02g143647v5
ath_AT2G35130		ath:AT2G05070	ath:AT2G43360	ath:AT1G21730	ath:AT1G34160	ath:AT3G47520		zma_100193743		zma:100274225	zma:100285563	zma:100193989	zma:100273084	zma:100276580		ppp_112286856	ppp_112285448	ppp:112279201	ppp:112286401	ppp:112276432	ppp:112278783	ppp:112282665		cre_CHLRE_02g103000v5		cre:CHLRE_02g073700v5	cre:CHLRE_07g325736v5	cre:CHLRE_16g648000v5	cre:CHLRE_13g607600v5	cre:CHLRE_02g143667v5
ath_AT2G35490		ath:AT2G05100	ath:AT2G19280	ath:AT1G06800	ath:AT1G06780	ath:AT3G15840		zma_100281798		zma:100274233	zma:100285588	zma:100193993	zma:100273106	zma:100276588		ppp_112285230	ppp_112286084	ppp:112279250	ppp:112286403	ppp:112276435	ppp:112278786	ppp:112282677		cre_CHLRE_02g077300v5		cre:CHLRE_02g076250v5	cre:CHLRE_07g325742v5	cre:CHLRE_16g651550v5	cre:CHLRE_13g606800v5	cre:CHLRE_02g144400v5
ath_AT2G45770		ath:AT2G31810	ath:AT2G44065	ath:AT1G16310	ath:AT1G10710	ath:AT3G19480		zma_100192783		zma:100274239	zma:100285690	zma:100194019	zma:100273126	zma:100276610		ppp_112282927	ppp_112285691	ppp:112279256	ppp:112286405	ppp:112276447	ppp:112278832	ppp:112282679		cre_CHLRE_02g111800v5		cre:CHLRE_02g079700v5	cre:CHLRE_07g327400v5	cre:CHLRE_16g650100v5	cre:CHLRE_16g668950v5	cre:CHLRE_02g144606v5
ath_AT2G43630		ath:AT2G46100	ath:AT2G37510	ath:AT1G08845	ath:AT1G25150	ath:AT3G06570		zma_100382705		zma:100274265	zma:100285695	zma:100194022	zma:100273142	zma:100276648		ppp_112288317	ppp_112286142	ppp:112279266	ppp:112286434	ppp:112276454	ppp:112278841	ppp:112282680		cre_CHLRE_02g095137v5		cre:CHLRE_02g080200v5	cre:CHLRE_07g334100v5	cre:CHLRE_16g649400v5	cre:CHLRE_16g669650v5	cre:CHLRE_02g147050v5
ath_AT2G39140		ath:AT2G38550	ath:AT2G48030	ath:AT1G35910	ath:AT1G15870	ath:AT3G01400		zma_100273658		zma:100274266	zma:100285702	zma:100194023	zma:100273148	zma:100276652		ppp_112282145	ppp_112285297	ppp:112279269	ppp:112286491	ppp:112276457	ppp:112278851	ppp:112282681		cre_CHLRE_02g096400v5		cre:CHLRE_02g083950v5	cre:CHLRE_07g334350v5	cre:CHLRE_10g447550v5	cre:CHLRE_16g690200v5	cre:CHLRE_02g147500v5
ath_AT2G21710		ath:AT2G17880	ath:AT2G23790	ath:AT1G19690	ath:AT1G02780	ath:AT3G43540		zma_100284817		zma:100274270	zma:100285706	zma:100194029	zma:100273156	zma:100276678		ppp_112288587	ppp_112285350	ppp:112279286	ppp:112286509	ppp:112276460	ppp:112278870	ppp:112282692		cre_CHLRE_02g111700v5		cre:CHLRE_02g086500v5	cre:CHLRE_07g334851v5	cre:CHLRE_10g447850v5	cre:CHLRE_16g690130v5	cre:CHLRE_02g147700v5
ath_AT2G25840		ath:AT2G25605	ath:AT2G39520	ath:AT1G72980	ath:AT1G12520	ath:AT3G03630		zma_100281329		zma:100274277	zma:100285792	zma:100194039	zma:100273176	zma:100276705		ppp_112288524	ppp_112285868	ppp:112279289	ppp:112286513	ppp:112276462	ppp:112278872	ppp:112282701		cre_CHLRE_02g141100v5		cre:CHLRE_02g087150v5	cre:CHLRE_07g334950v5	cre:CHLRE_10g447950v5	cre:CHLRE_16g677026v5	cre:CHLRE_03g143987v5
ath_AT2G43090		ath:AT2G37920	ath:AT2G25830	ath:AT1G25290	ath:AT1G62510	ath:AT3G56290		zma_100194057		zma:100274282	zma:100285799	zma:100194053	zma:100273215	zma:100276751		ppp_112286378	ppp_112286085	ppp:112279296	ppp:112286528	ppp:112276465	ppp:112278887	ppp:112282721		cre_CHLRE_02g107300v5		cre:CHLRE_02g091750v5	cre:CHLRE_07g336000v5	cre:CHLRE_10g448800v5	cre:CHLRE_16g690300v5	cre:CHLRE_03g144064v5
ath_AT2G33450		ath:AT2G45290	ath:AT2G35240	ath:AT1G14310	ath:AT1G62515	ath:AT3G55400		zma_103630760		zma:100274305	zma:100285830	zma:100194054	zma:100273218	zma:100276764		ppp_112273502	ppp_112285802	ppp:112279309	ppp:112286550	ppp:112276467	ppp:112278889	ppp:112282724		cre_CHLRE_02g076250v5		cre:CHLRE_02g093401v5	cre:CHLRE_07g337650v5	cre:CHLRE_10g450800v5	cre:CHLRE_16g690000v5	cre:CHLRE_03g144727v5
ath_AT2G24020		ath:AT2G28800	ath:AT2G19180	ath:AT1G74260	ath:AT1G26500	ath:AT3G18890		zma_100283234		zma:100274341	zma:100285880	zma:100194056	zma:100273232	zma:100276771		ppp_112283302	ppp_112285842	ppp:112279354	ppp:112286579	ppp:112276475	ppp:112278891	ppp:112282741		cre_CHLRE_02g073550v5		cre:CHLRE_02g093650v5	cre:CHLRE_07g341100v5	cre:CHLRE_10g452100v5	cre:CHLRE_16g675602v5	cre:CHLRE_03g145007v5
ath_AT2G45440		ath:AT2G40300	ath:AT2G31800	ath:AT1G43080	ath:AT1G09320	ath:AT3G09055		zma_100216551		zma:100274347	zma:100285948	zma:100194062	zma:100273245	zma:100276774		ppp_112287209	ppp_112285744	ppp:112279366	ppp:112286769	ppp:112276490	ppp:112278907	ppp:112282772		cre_CHLRE_02g082500v5		cre:CHLRE_01g004450v5	cre:CHLRE_07g341153v5	cre:CHLRE_10g452800v5	cre:CHLRE_16g673109v5	cre:CHLRE_03g145027v5
ath_AT2G44530		ath:AT2G26540	ath:AT2G46110	ath:AT1G21500	ath:AT1G54280	ath:AT3G27250		zma_100281483		zma:100274357	zma:100285994	zma:100194071	zma:100273266	zma:100276790		ppp_112286105	ppp_112286006	ppp:112279367	ppp:112286777	ppp:112276498	ppp:112278910	ppp:112282777		cre_CHLRE_02g112150v5		cre:CHLRE_01g005001v5	cre:CHLRE_07g342800v5	cre:CHLRE_10g456250v5	cre:CHLRE_16g691353v5	cre:CHLRE_03g145067v5
ath_AT2G05620		ath:AT2G14880	ath:AT2G35030	ath:AT1G50900	ath:AT1G79670	ath:AT3G15110		zma_100193255		zma:100274365	zma:100286015	zma:100194094	zma:100273272	zma:100276824		ppp_112283970	ppp_112285688	ppp:112279368	ppp:112286786	ppp:112276544	ppp:112278918	ppp:112282852		cre_CHLRE_02g114450v5		cre:CHLRE_01g004500v5	cre:CHLRE_07g344600v5	cre:CHLRE_10g457650v5	cre:CHLRE_16g691000v5	cre:CHLRE_03g146007v5
ath_AT2G42540		ath:AT2G39190	ath:AT2G36070	ath:AT1G73090	ath:AT1G26130	ath:AT3G06510		zma_103645723		zma:100274372	zma:100286029	zma:100194105	zma:100273303	zma:100276835		ppp_112289599	ppp_112285877	ppp:112279373	ppp:112286836	ppp:112276563	ppp:112278921	ppp:112282883		cre_CHLRE_02g095146v5		cre:CHLRE_02g095077v5	cre:CHLRE_07g346550v5	cre:CHLRE_10g458550v5	cre:CHLRE_16g691600v5	cre:CHLRE_03g146087v5
ath_AT2G45990		ath:AT2G10550	ath:AT2G35790	ath:AT1G52220	ath:AT1G79120	ath:AT3G16250		zma_100284988		zma:100274377	zma:100286104	zma:100194107	zma:100273309	zma:100276882		ppp_112282985	ppp_112285909	ppp:112279375	ppp:112286871	ppp:112276578	ppp:112278933	ppp:112282921		cre_CHLRE_02g147302v5		cre:CHLRE_05g233950v5	cre:CHLRE_07g350500v5	cre:CHLRE_10g458800v5	cre:CHLRE_16g692200v5	cre:CHLRE_03g146727v5
ath_AT2G30790		ath:AT2G18620	ath:AT2G46320	ath:AT1G05385	ath:AT1G79490	ath:AT3G58150		zma_542298		zma:100274394	zma:100286148	zma:100194147	zma:100273314	zma:100276908		ppp_112294563	ppp_112286856	ppp:112279377	ppp:112286898	ppp:112276579	ppp:112278935	ppp:112282926		cre_CHLRE_02g077350v5		cre:CHLRE_24g755197v5	cre:CHLRE_07g353700v5	cre:CHLRE_10g464500v5	cre:CHLRE_03g202113v5	cre:CHLRE_03g148300v5
ath_AT2G30170		ath:AT2G26670	ath:AT2G30440	ath:AT1G32070	ath:AT1G30090	ath:AT3G52760		zma_542295		zma:100274395	zma:100286156	zma:100194161	zma:100273325	zma:100276918		ppp_112287365	ppp_112285230	ppp:112279386	ppp:112286938	ppp:112276588	ppp:112278972	ppp:112282927		cre_CHLRE_02g095122v5		cre:CHLRE_08g358500v5	cre:CHLRE_07g354450v5	cre:CHLRE_10g464650v5	cre:CHLRE_03g206145v5	cre:CHLRE_03g148700v5
ath_AT2G20270		ath:AT2G44050	ath:AT2G39790	ath:AT1G71530	ath:AT1G69290	ath:AT3G26080		zma_100193597		zma:100274453	zma:100286211	zma:100194167	zma:100273329	zma:100276923		ppp_112283990	ppp_112288666	ppp:112279387	ppp:112286943	ppp:112276592	ppp:112278988	ppp:112282932		cre_CHLRE_02g093650v5		cre:CHLRE_12g499550v5	cre:CHLRE_08g358562v5	cre:CHLRE_10g466750v5	cre:CHLRE_03g203121v5	cre:CHLRE_03g149050v5
ath_AT2G20020		ath:AT2G32500	ath:AT2G39795	ath:AT1G64580	ath:AT1G07040	ath:AT3G26085		zma_100194289		zma:100274465	zma:100286215	zma:100194176	zma:100273340	zma:103651417		ppp_112281726	ppp_112288671	ppp:112279403	ppp:112286979	ppp:112276593	ppp:112278990	ppp:112282965		cre_CHLRE_02g095105v5		cre:CHLRE_12g498700v5	cre:CHLRE_08g358900v5	cre:CHLRE_10g446100v5	cre:CHLRE_11g467738v5	cre:CHLRE_03g152050v5
ath_AT2G04700		ath:AT2G42750	ath:AT2G47830	ath:AT1G76050	ath:AT1G10380	ath:AT3G09520		zma_100193760		zma:100274470	zma:100286229	zma:100194192	zma:100273356	zma:100277020		ppp_112285911	ppp_112288317	ppp:112279406	ppp:112287043	ppp:112276611	ppp:112279036	ppp:112282972		cre_CHLRE_02g082250v5		cre:CHLRE_12g497300v5	cre:CHLRE_08g360550v5	cre:CHLRE_10g446350v5	cre:CHLRE_11g468750v5	cre:CHLRE_03g155250v5
ath_AT2G23390		ath:AT2G37220	ath:AT2G35010	ath:AT1G13800	ath:AT1G61990	ath:AT3G07980		zma_542151		zma:100274472	zma:100286241	zma:100194203	zma:100273367	zma:100277026		ppp_112280653	ppp_112282145	ppp:112279409	ppp:112287077	ppp:112276620	ppp:112279039	ppp:112282976		cre_CHLRE_02g110750v5		cre:CHLRE_12g496150v5	cre:CHLRE_08g364989v5	cre:CHLRE_10g446500v5	cre:CHLRE_11g467770v5	cre:CHLRE_03g156050v5
ath_AT2G48120		ath:AT2G34590	ath:AT2G29679	ath:AT1G16120	ath:AT1G18580	ath:AT3G45140		zma_732793		zma:100274483	zma:100286259	zma:100194208	zma:100273378	zma:100277027		ppp_112289009	ppp_112288524	ppp:112279415	ppp:112287080	ppp:112276632	ppp:112279058	ppp:112282996		cre_CHLRE_02g091050v5		cre:CHLRE_12g498550v5	cre:CHLRE_08g367400v5	cre:CHLRE_10g449901v5	cre:CHLRE_11g467700v5	cre:CHLRE_03g156600v5
ath_AT2G04530		ath:AT2G33800	ath:AT2G28815	ath:AT1G74850	ath:AT1G10030	ath:AT3G03690		zma_100216767		zma:100274511	zma:100286300	zma:100194209	zma:100273388	zma:100277044		ppp_112277548	ppp_112286378	ppp:112279439	ppp:112287087	ppp:112276635	ppp:112279062	ppp:112282999		cre_CHLRE_02g080200v5		cre:CHLRE_12g496700v5	cre:CHLRE_08g368900v5	cre:CHLRE_10g456300v5	cre:CHLRE_17g733250v5	cre:CHLRE_03g157501v5
ath_AT2G21860		ath:AT2G34620	ath:AT2G45930	ath:AT1G34430	ath:AT1G13608	ath:AT3G02610		zma_100191176		zma:100274533	zma:100286311	zma:100194249	zma:110117500	zma:100382446		ppp_112278047	ppp_112273502	ppp:112279495	ppp:112287091	ppp:112276641	ppp:112279067	ppp:112283025		cre_CHLRE_03g183050v5		cre:CHLRE_02g120100v5	cre:CHLRE_08g370450v5	cre:CHLRE_10g458500v5	cre:CHLRE_02g116750v5	cre:CHLRE_03g157650v5
ath_AT2G47840		ath:AT2G01140	ath:AT2G35070	ath:AT1G08380	ath:AT1G14730	ath:AT3G63140		zma_103643177		zma:100274537	zma:100286199	zma:100194257	zma:100273405	zma:100277060		ppp_112287860	ppp_112284687	ppp:112279496	ppp:112287113	ppp:112276650	ppp:112279113	ppp:112283070		cre_CHLRE_03g181300v5		cre:CHLRE_02g118600v5	cre:CHLRE_08g370550v5	cre:CHLRE_10g462950v5	cre:CHLRE_02g115200v5	cre:CHLRE_03g158400v5
ath_AT2G32180		ath:AT2G31250	ath:AT2G04860	ath:AT1G42960	ath:AT1G09130	ath:AT3G07430		zma_100282233		zma:100274541	zma:100276747	zma:100194271	zma:100273416	zma:100277064		ppp_112291505	ppp_112278659	ppp:112279513	ppp:112287128	ppp:112276655	ppp:112279134	ppp:112283088		cre_CHLRE_03g174300v5		cre:CHLRE_02g120050v5	cre:CHLRE_08g372000v5	cre:CHLRE_10g463400v5	cre:CHLRE_02g114500v5	cre:CHLRE_03g158900v5
ath_AT2G47390		ath:AT2G22200	ath:AT2G25140	ath:AT1G71740	ath:AT1G76065	ath:AT3G11745		zma_100422791		zma:100274722	zma:100192574	zma:100194276	zma:100273428	zma:100277072		ppp_112290072	ppp_112278819	ppp:112279575	ppp:112287135	ppp:112276657	ppp:112279145	ppp:112283093		cre_CHLRE_03g158000v5		cre:CHLRE_02g118950v5	cre:CHLRE_08g372800v5	cre:CHLRE_10g464250v5	cre:CHLRE_02g111700v5	cre:CHLRE_03g162601v5
ath_AT2G33270		ath:AT2G32480	ath:AT2G20510	ath:AT1G80555	ath:AT1G06140	ath:AT3G19680		zma_100285005		zma:100274753	zma:100304335	zma:100194285	zma:100273445	zma:100277077		ppp_112286442	ppp_112278678	ppp:112279599	ppp:112287205	ppp:112276656	ppp:112279155	ppp:112283102		cre_CHLRE_03g154950v5		cre:CHLRE_10g433400v5	cre:CHLRE_08g373342v5	cre:CHLRE_10g466500v5	cre:CHLRE_02g108850v5	cre:CHLRE_03g162650v5
ath_AT2G02980		ath:AT2G06555	ath:AT2G01710	ath:AT1G49970	ath:AT1G34360	ath:AT3G02630		zma_100384355		zma:100274788	zma:100304360	zma:100194286	zma:100273462	zma:100277162		ppp_112283375	ppp_112289074	ppp:112279655	ppp:112287250	ppp:112276666	ppp:112279164	ppp:112283121		cre_CHLRE_03g181500v5		cre:CHLRE_10g424100v5	cre:CHLRE_08g373345v5	cre:CHLRE_04g216100v5	cre:CHLRE_02g108650v5	cre:CHLRE_03g163250v5
ath_AT2G34460		ath:AT2G05710	ath:AT2G37970	ath:AT1G49975	ath:AT1G54870	ath:AT3G24065		zma_100274225		zma:100274880	zma:100304384	zma:100194291	zma:100273480	zma:100277177		ppp_112294784	ppp_112289157	ppp:112279663	ppp:112287268	ppp:112276667	ppp:112279167	ppp:112283148		cre_CHLRE_03g208050v5		cre:CHLRE_10g423650v5	cre:CHLRE_08g373370v5	cre:CHLRE_04g214150v5	cre:CHLRE_02g107450v5	cre:CHLRE_03g164750v5
ath_AT2G28605		ath:AT2G44650	ath:AT2G34050	ath:AT1G31010	ath:AT1G12775	ath:AT3G55040		zma_100191772		zma:100274890	zma:100304399	zma:100194308	zma:100273526	zma:100277249		ppp_112286028	ppp_112284382	ppp:112279682	ppp:112287277	ppp:112276672	ppp:112279186	ppp:112283192		cre_CHLRE_03g204300v5		cre:CHLRE_10g422300v5	cre:CHLRE_08g375700v5	cre:CHLRE_04g212350v5	cre:CHLRE_02g107300v5	cre:CHLRE_03g166950v5
ath_AT2G32040		ath:AT2G26840	ath:AT2G23070	ath:AT1G67700	ath:AT1G12770	ath:AT3G03710		zma_100194183		zma:100275005	zma:100304439	zma:100194317	zma:100273527	zma:100277322		ppp_112288026	ppp_112289599	ppp:112279713	ppp:112287285	ppp:112276673	ppp:112279189	ppp:112283220		cre_CHLRE_03g148950v5		cre:CHLRE_10g420350v5	cre:CHLRE_08g375950v5	cre:CHLRE_04g215050v5	cre:CHLRE_02g104350v5	cre:CHLRE_03g167668v5
ath_AT2G47490		ath:AT2G17630	ath:AT2G16930	ath:AT1G68460	ath:AT1G75340	ath:AT3G20930		zma_100192600		zma:100275042	zma:100381415	zma:100194320	zma:100273546	zma:100277394		ppp_112284962	ppp_112287921	ppp:112279714	ppp:112287334	ppp:112276691	ppp:112279191	ppp:112283222		cre_CHLRE_03g192850v5		cre:CHLRE_10g434750v5	cre:CHLRE_08g376200v5	cre:CHLRE_04g214100v5	cre:CHLRE_02g103000v5	cre:CHLRE_03g168350v5
ath_AT2G26930		ath:AT2G23230	ath:AT2G44020	ath:AT1G26230	ath:AT1G62850	ath:AT3G25140		zma_100282426		zma:100275072	zma:100381436	zma:100194324	zma:100273550	zma:100277397		ppp_112284269	ppp_112289917	ppp:112279723	ppp:112287407	ppp:112276694	ppp:112279219	ppp:112283232		cre_CHLRE_03g146167v5		cre:CHLRE_10g432100v5	cre:CHLRE_08g377150v5	cre:CHLRE_04g213100v5	cre:CHLRE_02g098850v5	cre:CHLRE_03g170500v5
ath_AT2G24060		ath:AT2G41950	ath:AT2G02880	ath:AT1G62930	ath:AT1G15810	ath:AT3G17225		zma_100192801		zma:103630076	zma:100381589	zma:100194326	zma:100273556	zma:100277401		ppp_112283982	ppp_112279703	ppp:112279724	ppp:112287430	ppp:112276713	ppp:112279265	ppp:112283238		cre_CHLRE_03g200250v5		cre:CHLRE_10g428678v5	cre:CHLRE_08g378150v5	cre:CHLRE_11g467664v5	cre:CHLRE_02g098400v5	cre:CHLRE_03g170850v5
ath_AT2G45150		ath:AT2G39930	ath:AT2G45030	ath:AT1G74130	ath:AT1G55130	ath:AT3G17220		zma_100216780		zma:100275123	zma:100381604	zma:100194353	zma:100273557	zma:100277463		ppp_112284592	ppp_112284951	ppp:112279759	ppp:112287471	ppp:112276723	ppp:112279301	ppp:112283256		cre_CHLRE_03g172000v5		cre:CHLRE_10g425900v5	cre:CHLRE_08g378601v5	cre:CHLRE_11g467648v5	cre:CHLRE_02g114450v5	cre:CHLRE_03g171461v5
ath_AT2G37770		ath:AT2G21530	ath:AT2G22830	ath:AT1G05675	ath:AT1G22660	ath:AT3G16170		zma_100278372		zma:100275158	zma:100381688	zma:100194359	zma:100273574	zma:100277469		ppp_112289478	ppp_112285911	ppp:112279799	ppp:112287530	ppp:112276740	ppp:112279307	ppp:112283282		cre_CHLRE_03g144164v5		cre:CHLRE_10g423400v5	cre:CHLRE_08g380800v5	cre:CHLRE_16g688526v5	cre:CHLRE_02g112500v5	cre:CHLRE_03g172600v5
ath_AT2G35450		ath:AT2G32230	ath:AT2G44620	ath:AT1G32900	ath:AT1G62680	ath:AT3G59840		zma_100277385		zma:100275186	zma:100381807	zma:100194369	zma:100273588	zma:100277476		ppp_112289340	ppp_112281386	ppp:112279806	ppp:112287539	ppp:112276744	ppp:112279317	ppp:112283290		cre_CHLRE_03g193950v5		cre:CHLRE_10g421800v5	cre:CHLRE_08g381450v5	cre:CHLRE_16g688302v5	cre:CHLRE_02g111450v5	cre:CHLRE_03g174525v5
ath_AT2G22480		ath:AT2G33180	ath:AT3G15020	ath:AT1G25410	ath:AT1G26560	ath:AT3G08000		zma_542592		zma:100275213	zma:100381882	zma:100194373	zma:100273600	zma:100277526		ppp_112289756	ppp_112284732	ppp:112279818	ppp:112287563	ppp:112276745	ppp:112279324	ppp:112283302		cre_CHLRE_03g179860v5		cre:CHLRE_10g421200v5	cre:CHLRE_08g382575v5	cre:CHLRE_16g679669v5	cre:CHLRE_02g107850v5	cre:CHLRE_03g179901v5
ath_AT2G11810		ath:AT2G37660	ath:AT3G02090	ath:AT1G08160	ath:AT1G09300	ath:AT3G60690		zma_100277948		zma:100275225	zma:100381966	zma:100194382	zma:100273608	zma:100277608		ppp_112289622	ppp_112283598	ppp:112279819	ppp:112287605	ppp:112276752	ppp:112279339	ppp:112283311		cre_CHLRE_03g194200v5		cre:CHLRE_10g417550v5	cre:CHLRE_09g386735v5	cre:CHLRE_14g614000v5	cre:CHLRE_02g105600v5	cre:CHLRE_03g181250v5
ath_AT2G21170		ath:AT2G18710	ath:AT3G04130	ath:AT1G05900	ath:AT1G16460	ath:AT3G44620		zma_100272951		zma:100275260	zma:100381995	zma:100216552	zma:100273611	zma:100277620		ppp_112289777	ppp_112288911	ppp:112279820	ppp:112287625	ppp:112276754	ppp:112279350	ppp:112283329		cre_CHLRE_03g169900v5		cre:CHLRE_12g558900v5	cre:CHLRE_09g387700v5	cre:CHLRE_14g615000v5	cre:CHLRE_02g103850v5	cre:CHLRE_03g181450v5
ath_AT2G27680		ath:AT2G44690	ath:AT3G03850	ath:AT1G01860	ath:AT1G29710	ath:AT3G08820		zma_100283031		zma:100275364	zma:100382052	zma:100216557	zma:100273634	zma:100277775		ppp_112289994	ppp_112284913	ppp:112279830	ppp:112287645	ppp:112276759	ppp:112279352	ppp:112283348		cre_CHLRE_03g201100v5		cre:CHLRE_12g558550v5	cre:CHLRE_09g388208v5	cre:CHLRE_14g615550v5	cre:CHLRE_07g338050v5	cre:CHLRE_03g185250v5
ath_AT2G29760		ath:AT2G01590	ath:AT3G21700	ath:AT1G08510	ath:AT1G03100	ath:AT3G10690		zma_100281325		zma:100275289	zma:100382146	zma:100216559	zma:100273663	zma:100277806		ppp_112289434	ppp_112286940	ppp:112279849	ppp:112287682	ppp:112276765	ppp:112279354	ppp:112283375		cre_CHLRE_03g145747v5		cre:CHLRE_07g325755v5	cre:CHLRE_09g389400v5	cre:CHLRE_13g606550v5	cre:CHLRE_07g336950v5	cre:CHLRE_03g186350v5
ath_AT2G36000		ath:AT2G06908	ath:AT3G24570	ath:AT1G48780	ath:AT1G65640	ath:AT3G27830		zma_100281890		zma:100275290	zma:100382151	zma:100216576	zma:100273679	zma:100277835		ppp_112289952	ppp_112291326	ppp:112279854	ppp:112287707	ppp:112276793	ppp:112279358	ppp:112283394		cre_CHLRE_03g145507v5		cre:CHLRE_07g325723v5	cre:CHLRE_09g390245v5	cre:CHLRE_13g607050v5	cre:CHLRE_07g336800v5	cre:CHLRE_03g187750v5
ath_AT2G36145		ath:AT2G19940	ath:AT3G47390	ath:AT1G29410	ath:AT1G78620	ath:AT3G01500		zma_100191862		zma:100275311	zma:100382185	zma:100216601	zma:100273681	zma:100277897		ppp_112289616	ppp_112280914	ppp:112279910	ppp:112287756	ppp:112276827	ppp:112279370	ppp:112283413		cre_CHLRE_03g190150v5		cre:CHLRE_03g182450v5	cre:CHLRE_09g391060v5	cre:CHLRE_16g668600v5	cre:CHLRE_07g336250v5	cre:CHLRE_03g187800v5
ath_AT2G43100		ath:AT2G40690	ath:AT3G56030	ath:AT1G51440	ath:AT1G07060	ath:AT3G23630		zma_100284931		zma:100275314	zma:100382263	zma:100216633	zma:100273682	zma:100277925		ppp_112289825	ppp_112284048	ppp:112279914	ppp:112287941	ppp:112276828	ppp:112279374	ppp:112283426		cre_CHLRE_03g207000v5		cre:CHLRE_03g183900v5	cre:CHLRE_09g391208v5	cre:CHLRE_16g669650v5	cre:CHLRE_07g335200v5	cre:CHLRE_03g187950v5
ath_AT2G25660		ath:AT2G24090	ath:AT3G12370	ath:AT1G62250	ath:AT1G60590	ath:AT3G48380		zma_103644011		zma:100275407	zma:100382270	zma:100216648	zma:100273691	zma:100277966		ppp_112289708	ppp_112273052	ppp:112279922	ppp:112287963	ppp:112276834	ppp:112279376	ppp:112283452		cre_CHLRE_03g164000v5		cre:CHLRE_03g181300v5	cre:CHLRE_09g396512v5	cre:CHLRE_16g690130v5	cre:CHLRE_07g334800v5	cre:CHLRE_03g191950v5
ath_AT2G34420		ath:AT2G03140	ath:AT3G15000	ath:AT1G09820	ath:AT1G61970	ath:AT3G25740		zma_100193634		zma:100275409	zma:100382372	zma:100216652	zma:100273699	zma:100277981		ppp_112289959	ppp_112282652	ppp:112279939	ppp:112287996	ppp:112276835	ppp:112279386	ppp:112283477		cre_CHLRE_03g144707v5		cre:CHLRE_03g182551v5	cre:CHLRE_09g398252v5	cre:CHLRE_16g669800v5	cre:CHLRE_07g335300v5	cre:CHLRE_03g192250v5
ath_AT2G32640		ath:AT2G36895	ath:AT3G19440	ath:AT1G28327	ath:AT1G68350	ath:AT3G47380		zma_100502158		zma:100275415	zma:100382499	zma:100216654	zma:100273705	zma:100278002		ppp_112289645	ppp_112281831	ppp:112279941	ppp:112288068	ppp:112276841	ppp:112279390	ppp:112283486		cre_CHLRE_03g161400v5		cre:CHLRE_12g513950v5	cre:CHLRE_09g398700v5	cre:CHLRE_16g690300v5	cre:CHLRE_01g054500v5	cre:CHLRE_03g193100v5
ath_AT2G38270		ath:AT2G38140	ath:AT3G42630	ath:AT1G76730	ath:AT1G43005	ath:AT3G14960		zma_100304379		zma:100275419	zma:100382549	zma:100216659	zma:100273736	zma:100278044		ppp_112289849	ppp_112287139	ppp:112279943	ppp:112288079	ppp:112276859	ppp:112279393	ppp:112283500		cre_CHLRE_03g156050v5		cre:CHLRE_12g514850v5	cre:CHLRE_09g401886v5	cre:CHLRE_16g673109v5	cre:CHLRE_01g055408v5	cre:CHLRE_03g193500v5
ath_AT2G41680		ath:AT2G21280	ath:AT3G05790	ath:AT1G78930	ath:AT1G15480	ath:AT3G59980		zma_100276950		zma:100275424	zma:100382562	zma:100216662	zma:100273741	zma:100278078		ppp_112289394	ppp_112286250	ppp:112279975	ppp:112288083	ppp:112276864	ppp:112279396	ppp:112283505		cre_CHLRE_03g182150v5		cre:CHLRE_12g514200v5	cre:CHLRE_09g407100v5	cre:CHLRE_16g693400v5	cre:CHLRE_01g055457v5	cre:CHLRE_03g193650v5
ath_AT2G42975		ath:AT2G31170	ath:AT3G03830	ath:AT1G33265	ath:AT1G17250	ath:AT3G03890		zma_542358		zma:100275438	zma:100382565	zma:100216702	zma:100273743	zma:100278084		ppp_112289611	ppp_112283037	ppp:112279976	ppp:112288130	ppp:112276867	ppp:112279405	ppp:112283542		cre_CHLRE_03g181250v5		cre:CHLRE_12g550702v5	cre:CHLRE_09g407650v5	cre:CHLRE_16g695850v5	cre:CHLRE_01g055550v5	cre:CHLRE_03g194300v5
ath_AT2G37860		ath:AT2G35410	ath:AT3G03150	ath:AT1G66890	ath:AT1G67460	ath:AT3G22960		zma_100502100		zma:100275443	zma:100382629	zma:100216720	zma:100273744	zma:100278105		ppp_112290022	ppp_112291397	ppp:112279978	ppp:112288153	ppp:112276879	ppp:112279441	ppp:112283570		cre_CHLRE_03g199800v5		cre:CHLRE_12g542202v5	cre:CHLRE_09g408700v5	cre:CHLRE_16g691000v5	cre:CHLRE_01g007700v5	cre:CHLRE_03g195000v5
ath_AT2G34180		ath:AT2G24210	ath:AT3G25830	ath:AT1G58290	ath:AT1G34120	ath:AT3G06200		zma_100383778		zma:100275452	zma:100382669	zma:100216723	zma:100273748	zma:100278115		ppp_112290003	ppp_112283473	ppp:112279979	ppp:112288192	ppp:112276882	ppp:112279444	ppp:112283595		cre_CHLRE_03g199535v5		cre:CHLRE_12g560950v5	cre:CHLRE_09g413750v5	cre:CHLRE_03g200095v5	cre:CHLRE_01g007400v5	cre:CHLRE_03g198467v5
ath_AT2G15290		ath:AT2G45300	ath:AT3G13160	ath:AT1G48570	ath:AT1G07210	ath:AT3G58830		zma_100502248		zma:100275464	zma:100382694	zma:100216729	zma:100273765	zma:100278208		ppp_112283391	ppp_112289159	ppp:112279987	ppp:112288234	ppp:112276885	ppp:112279476	ppp:112283598		cre_CHLRE_03g178450v5		cre:CHLRE_12g559700v5	cre:CHLRE_09g415700v5	cre:CHLRE_03g202113v5	cre:CHLRE_01g007050v5	cre:CHLRE_03g198851v5
ath_AT2G16500		ath:AT2G35500	ath:AT3G14730	ath:AT1G75945	ath:AT1G73990	ath:AT3G59830		zma_100277223		zma:100275476	zma:100382702	zma:100216742	zma:100273782	zma:100278234		ppp_112283863	ppp_112289578	ppp:112280002	ppp:112288274	ppp:112276899	ppp:112279483	ppp:112283612		cre_CHLRE_03g197750v5		cre:CHLRE_12g483950v5	cre:CHLRE_10g417750v5	cre:CHLRE_03g204577v5	cre:CHLRE_01g001400v5	cre:CHLRE_03g199400v5
ath_AT2G20920		ath:AT2G33260	ath:AT3G16480	ath:AT1G06590	ath:AT1G70710	ath:AT3G48480		zma_732840		zma:100275482	zma:100382755	zma:100216748	zma:100273795	zma:100278262		ppp_112283740	ppp_112289622	ppp:112280003	ppp:112288292	ppp:112276901	ppp:112279481	ppp:112283630		cre_CHLRE_03g186450v5		cre:CHLRE_12g485150v5	cre:CHLRE_10g422201v5	cre:CHLRE_03g206145v5	cre:CHLRE_01g003100v5	cre:CHLRE_03g199450v5
ath_AT2G31040		ath:AT2G30100	ath:AT3G23370	ath:AT1G69935	ath:AT1G61562	ath:AT3G48730		zma_100277608		zma:100275488	zma:100382781	zma:100216749	zma:100273826	zma:100278273		ppp_112283797	ppp_112289501	ppp:112280005	ppp:112288336	ppp:112276906	ppp:112279491	ppp:112283640		cre_CHLRE_03g206850v5		cre:CHLRE_12g516600v5	cre:CHLRE_10g423500v5	cre:CHLRE_03g210513v5	cre:CHLRE_01g001750v5	cre:CHLRE_03g200500v5
ath_AT2G26900		ath:AT2G41120	ath:AT3G23080	ath:AT1G68890	ath:AT1G19396	ath:AT3G06220		zma_100284918		zma:100275521	zma:100382844	zma:100216755	zma:100273827	zma:100278292		ppp_112283663	ppp_112289844	ppp:112280017	ppp:112288340	ppp:112276911	ppp:112279492	ppp:112283668		cre_CHLRE_03g194950v5		cre:CHLRE_03g175200v5	cre:CHLRE_10g424550v5	cre:CHLRE_03g203121v5	cre:CHLRE_17g716050v5	cre:CHLRE_03g200800v5
ath_AT2G26500		ath:AT2G23670	ath:AT3G24535	ath:AT1G30520	ath:AT1G19394	ath:AT3G61550		zma_100191840		zma:100275523	zma:100382854	zma:100216768	zma:100273831	zma:100278306		ppp_112283846	ppp_112289591	ppp:112280024	ppp:112288345	ppp:112276915	ppp:112279493	ppp:112283698		cre_CHLRE_03g203850v5		cre:CHLRE_03g174750v5	cre:CHLRE_10g428250v5	cre:CHLRE_11g467738v5	cre:CHLRE_17g715500v5	cre:CHLRE_03g201050v5
ath_AT2G02590		ath:AT2G15570	ath:AT3G47930	ath:AT1G52670	ath:AT1G22460	ath:AT3G25440		zma_100275482		zma:100275524	zma:100382858	zma:100216780	zma:100273856	zma:100278334		ppp_112283955	ppp_112289576	ppp:112280035	ppp:112288415	ppp:112276921	ppp:112279505	ppp:112283726		cre_CHLRE_03g172850v5		cre:CHLRE_03g165100v5	cre:CHLRE_10g428550v5	cre:CHLRE_11g467770v5	cre:CHLRE_17g713350v5	cre:CHLRE_03g201100v5
ath_AT2G33740		ath:AT2G18196	ath:AT3G10370	ath:AT1G22830	ath:AT1G44941	ath:AT3G25860		zma_103643902		zma:100275525	zma:100382888	zma:100216787	zma:542547	zma:100274724		ppp_112283428	ppp_112289521	ppp:112280063	ppp:112288424	ppp:112276923	ppp:112279544	ppp:112283734		cre_CHLRE_03g204350v5		cre:CHLRE_03g161400v5	cre:CHLRE_10g429200v5	cre:CHLRE_11g467700v5	cre:CHLRE_17g715800v5	cre:CHLRE_03g202100v5
ath_AT2G20260		ath:AT2G29690	ath:AT3G21300	ath:AT1G05610	ath:AT1G33750	ath:AT3G61770		zma_103644215		zma:100275538	zma:100382959	zma:100216789	zma:100273868	zma:100278342		ppp_112283121	ppp_112289207	ppp:112280084	ppp:112288452	ppp:112276951	ppp:112279550	ppp:112283827		cre_CHLRE_03g197650v5		cre:CHLRE_03g180000v5	cre:CHLRE_10g434900v5	cre:CHLRE_17g733250v5	cre:CHLRE_17g712900v5	cre:CHLRE_03g204129v5
ath_AT2G31450		ath:AT2G42530	ath:AT3G16100	ath:AT1G32380	ath:AT1G53210	ath:AT3G56910		zma_100384052		zma:100275546	zma:100383014	zma:100216826	zma:100273872	zma:100278407		ppp_112283985	ppp_112289961	ppp:112280092	ppp:112288442	ppp:112276954	ppp:112279556	ppp:112283879		cre_CHLRE_03g155001v5		cre:CHLRE_03g179800v5	cre:CHLRE_10g435500v5	cre:CHLRE_17g737300v5	cre:CHLRE_02g142146v5	cre:CHLRE_03g204751v5
ath_AT2G20690		ath:AT2G31920	ath:AT3G02330	ath:AT1G19740	ath:AT1G03160	ath:AT3G01660		zma_100193940		zma:100275547	zma:100383055	zma:100216851	zma:100273873	zma:100278412		ppp_112283070	ppp_112289169	ppp:112280098	ppp:112288521	ppp:112276972	ppp:112279560	ppp:112283887		cre_CHLRE_03g165100v5		cre:CHLRE_03g177350v5	cre:CHLRE_10g437050v5	cre:CHLRE_02g115450v5	cre:CHLRE_02g142186v5	cre:CHLRE_03g205025v5
ath_AT2G05070		ath:AT2G01860	ath:AT3G25470	ath:AT1G65260	ath:AT1G69320	ath:AT3G59890		zma_100191638		zma:100275561	zma:100383285	zma:100216853	zma:100273881	zma:100278445		ppp_112283477	ppp_112289185	ppp:112280116	ppp:112288554	ppp:112276974	ppp:112279586	ppp:112283918		cre_CHLRE_03g177350v5		cre:CHLRE_03g172300v5	cre:CHLRE_10g445201v5	cre:CHLRE_02g114400v5	cre:CHLRE_12g494850v5	cre:CHLRE_03g205300v5
ath_AT2G05100		ath:AT2G21590	ath:AT3G13674	ath:AT1G29920	ath:AT1G66345	ath:AT3G17130		zma_103643502		zma:100275594	zma:100383290	zma:100216880	zma:100273887	zma:100278507		ppp_112283458	ppp_112289500	ppp:112272624	ppp:112288645	ppp:112276994	ppp:112279612	ppp:112283922		cre_CHLRE_03g145247v5		cre:CHLRE_03g172000v5	cre:CHLRE_10g447400v5	cre:CHLRE_02g111700v5	cre:CHLRE_12g494450v5	cre:CHLRE_03g205350v5
ath_AT2G31810		ath:AT2G48070	ath:AT3G10140	ath:AT1G03310	ath:AT1G75717	ath:AT3G48110		zma_606722		zma:100275620	zma:100383318	zma:100216882	zma:100273894	zma:100278555		ppp_112284030	ppp_112289393	ppp:112280120	ppp:112288726	ppp:112276996	ppp:112279634	ppp:112283937		cre_CHLRE_03g197400v5		cre:CHLRE_03g170800v5	cre:CHLRE_10g447450v5	cre:CHLRE_02g110400v5	cre:CHLRE_12g495951v5	cre:CHLRE_03g206952v5
ath_AT2G38550		ath:AT2G34430	ath:AT3G59550	ath:AT1G72950	ath:AT1G22850	ath:AT3G49240		zma_542445		zma:100275624	zma:100383507	zma:100216897	zma:100273943	zma:100278590		ppp_112283596	ppp_112289601	ppp:112280122	ppp:112288776	ppp:112277009	ppp:112279657	ppp:112283939		cre_CHLRE_03g184550v5		cre:CHLRE_03g168950v5	cre:CHLRE_10g447650v5	cre:CHLRE_02g109200v5	cre:CHLRE_12g494750v5	cre:CHLRE_03g207377v5
ath_AT2G30200		ath:AT2G32650	ath:AT3G02780	ath:AT1G54630	ath:AT1G10070	ath:AT3G27740		zma_100216593		zma:100275637	zma:100383579	zma:100216899	zma:100273960	zma:100278694		ppp_112283220	ppp_112289914	ppp:112280125	ppp:112288807	ppp:112277013	ppp:112279665	ppp:112283940		cre_CHLRE_03g206600v5		cre:CHLRE_03g168550v5	cre:CHLRE_10g452350v5	cre:CHLRE_02g108850v5	cre:CHLRE_15g635400v5	cre:CHLRE_03g207601v5
ath_AT2G37920		ath:AT2G35390	ath:AT3G59780	ath:AT1G17745	ath:AT1G19140	ath:AT3G54430		zma_100381766		zma:100275692	zma:100383639	zma:100216910	zma:100273992	zma:100278704		ppp_112283093	ppp_112290019	ppp:112280130	ppp:112288869	ppp:112277014	ppp:112279674	ppp:112283970		cre_CHLRE_03g182950v5		cre:CHLRE_03g167400v5	cre:CHLRE_10g454500v5	cre:CHLRE_02g107300v5	cre:CHLRE_15g636050v5	cre:CHLRE_03g207713v5
ath_AT2G45290		ath:AT2G46820	ath:AT3G18580	ath:AT1G74470	ath:AT1G55870	ath:AT3G55800		zma_100278262		zma:100275695	zma:100383754	zma:100216914	zma:100274021	zma:100278747		ppp_112283995	ppp_112290075	ppp:112280136	ppp:112288905	ppp:112277018	ppp:112279676	ppp:112283980		cre_CHLRE_03g149250v5		cre:CHLRE_17g747697v5	cre:CHLRE_10g455625v5	cre:CHLRE_02g098650v5	cre:CHLRE_05g234750v5	cre:CHLRE_03g208049v5
ath_AT2G28800		ath:AT2G20890	ath:AT3G61898	ath:AT1G34380	ath:AT1G59885	ath:AT3G26740		zma_103634566		zma:100275725	zma:100383859	zma:100216916	zma:100274026	zma:100278751		ppp_112284129	ppp_112289631	ppp:112280142	ppp:112288913	ppp:112277019	ppp:112279693	ppp:112283985		cre_CHLRE_03g167250v5		cre:CHLRE_19g750847v5	cre:CHLRE_10g456900v5	cre:CHLRE_02g098400v5	cre:CHLRE_48g761197v5	cre:CHLRE_03g208304v5
ath_AT2G40300		ath:AT2G39670	ath:AT3G44370	ath:AT1G50732	ath:AT1G53280	ath:AT3G07540		zma_100273405		zma:100275802	zma:100383987	zma:100216919	zma:100274035	zma:100278770		ppp_112283222	ppp_112289680	ppp:112280160	ppp:112288949	ppp:112277020	ppp:112279703	ppp:112283986		cre_CHLRE_03g145587v5		cre:CHLRE_07g357350v5	cre:CHLRE_10g457194v5	cre:CHLRE_02g116250v5	cre:CHLRE_05g246650v5	cre:CHLRE_03g208552v5
ath_AT2G42070		ath:AT2G16570	ath:AT3G16525	ath:AT1G34160	ath:AT1G60625	ath:AT3G46790		zma_100272335		zma:100275810	zma:100384101	zma:100216923	zma:100274057	zma:100278794		ppp_112283221	ppp_112289579	ppp:112280179	ppp:112288991	ppp:112277021	ppp:112279707	ppp:112283998		cre_CHLRE_03g183100v5		cre:CHLRE_07g357300v5	cre:CHLRE_10g458100v5	cre:CHLRE_02g115750v5	cre:CHLRE_05g246800v5	cre:CHLRE_03g213649v5
ath_AT2G26540		ath:AT2G46090	ath:AT3G11380	ath:AT1G07780	ath:AT1G74530	ath:AT3G22840		zma_103643674		zma:100275820	zma:100384162	zma:100216928	zma:100274070	zma:100278812		ppp_112284004	ppp_112289837	ppp:112280198	ppp:112289125	ppp:112277024	ppp:112279778	ppp:112284004		cre_CHLRE_03g156900v5		cre:CHLRE_07g357800v5	cre:CHLRE_10g460250v5	cre:CHLRE_02g115050v5	cre:CHLRE_07g312300v5	cre:CHLRE_04g213050v5
ath_AT2G34640		ath:AT2G01300	ath:AT3G10160	ath:AT1G61520	ath:AT1G04910	ath:AT3G15050		zma_541828		zma:100275878	zma:100384215	zma:100216931	zma:100274078	zma:100278908		ppp_112283329	ppp_112289574	ppp:112280219	ppp:112289128	ppp:112277035	ppp:112279786	ppp:112284013		cre_CHLRE_03g146187v5		cre:CHLRE_08g358526v5	cre:CHLRE_10g461900v5	cre:CHLRE_02g113300v5	cre:CHLRE_07g314450v5	cre:CHLRE_04g213250v5
ath_AT2G18940		ath:AT2G02740	ath:AT3G17465	ath:AT1G53120	ath:AT1G15360	ath:AT3G10130		zma_103639924		zma:100275885	zma:100384355	zma:100216945	zma:100274082	zma:100278941		ppp_112283839	ppp_112290003	ppp:112280256	ppp:112289169	ppp:112277040	ppp:112279794	ppp:112284030		cre_CHLRE_03g164700v5		cre:CHLRE_01g000900v5	cre:CHLRE_10g462000v5	cre:CHLRE_02g112550v5	cre:CHLRE_07g314600v5	cre:CHLRE_04g213500v5
ath_AT2G39190		ath:AT2G38695	ath:AT3G19170	ath:AT1G47578	ath:AT1G18600	ath:AT3G52480		zma_100282211		zma:100275888	zma:100384389	zma:100216963	zma:100274119	zma:100279002		ppp_112283728	ppp_112283901	ppp:112280269	ppp:112289193	ppp:112277043	ppp:112279809	ppp:112284042		cre_CHLRE_03g172500v5		cre:CHLRE_01g003550v5	cre:CHLRE_10g464800v5	cre:CHLRE_02g110750v5	cre:CHLRE_07g319950v5	cre:CHLRE_04g214900v5
ath_AT2G21385		ath:AT2G41040	ath:AT3G60940	ath:AT1G55480	ath:AT1G52300	ath:AT3G02730		zma_100193263		zma:100275894	zma:100384526	zma:100216973	zma:100274127	zma:100279083		ppp_112283542	ppp_112283797	ppp:112280272	ppp:112289201	ppp:112277046	ppp:112279823	ppp:112284067		cre_CHLRE_03g202950v5		cre:CHLRE_01g006000v5	cre:CHLRE_11g467523v5	cre:CHLRE_02g109950v5	cre:CHLRE_07g323600v5	cre:CHLRE_04g215350v5
ath_AT2G16070		ath:AT2G41220	ath:AT3G55480	ath:AT1G12520	ath:AT1G68526	ath:AT3G50770		zma_100192782		zma:100275988	zma:100384682	zma:100216980	zma:100274137	zma:100279109		ppp_112277399	ppp_112283663	ppp:112280287	ppp:112289204	ppp:112277048	ppp:112279825	ppp:112284072		cre_CHLRE_03g188250v5		cre:CHLRE_01g006352v5	cre:CHLRE_11g467553v5	cre:CHLRE_02g105600v5	cre:CHLRE_07g324600v5	cre:CHLRE_04g215400v5
ath_AT2G26670		ath:AT2G22230	ath:AT3G25430	ath:AT1G62510	ath:AT1G48860	ath:AT3G10670		zma_100272476		zma:100275997	zma:100384710	zma:100216990	zma:100274138	zma:100279175		ppp_112277325	ppp_112283185	ppp:112280289	ppp:112289207	ppp:112277052	ppp:112279839	ppp:112284088		cre_CHLRE_03g198950v5		cre:CHLRE_01g009350v5	cre:CHLRE_11g467651v5	cre:CHLRE_02g103850v5	cre:CHLRE_05g242400v5	cre:CHLRE_04g215700v5
ath_AT2G44050		ath:AT2G38060	ath:AT3G54980	ath:AT1G67740	ath:AT1G43610	ath:AT3G20390		zma_103633537		zma:100275998	zma:100384742	zma:100216994	zma:100274143	zma:100279220		ppp_112277201	ppp_112283487	ppp:112280307	ppp:112289209	ppp:112277053	ppp:112279860	ppp:112284103		cre_CHLRE_03g182551v5		cre:CHLRE_01g009900v5	cre:CHLRE_11g467701v5	cre:CHLRE_02g098250v5	cre:CHLRE_05g248600v5	cre:CHLRE_04g215952v5
ath_AT2G35040		ath:AT2G29630	ath:AT3G27340	ath:AT1G62515	ath:AT1G77810	ath:AT3G48420		zma_541818		zma:100276013	zma:100384790	zma:100217000	zma:100274167	zma:100279222		ppp_112277534	ppp_112283319	ppp:112280338	ppp:112289210	ppp:112277097	ppp:112279897	ppp:112284123		cre_CHLRE_03g146147v5		cre:CHLRE_01g012150v5	cre:CHLRE_11g467707v5	cre:CHLRE_02g097900v5	cre:CHLRE_07g313143v5	cre:CHLRE_04g216976v5
ath_AT2G37220		ath:AT2G29180	ath:AT3G13450	ath:AT1G26500	ath:AT1G29535	ath:AT3G52380		zma_100382451		zma:100276026	zma:100384794	zma:100217005	zma:100274174	zma:100279231		ppp_112277134	ppp_112283828	ppp:112280347	ppp:112289274	ppp:112277100	ppp:112279919	ppp:112284129		cre_CHLRE_03g190500v5		cre:CHLRE_01g013350v5	cre:CHLRE_11g467727v5	cre:CHLRE_02g097500v5	cre:CHLRE_07g315150v5	cre:CHLRE_04g217900v5
ath_AT2G34590		ath:AT2G45243	ath:AT3G06040	ath:AT1G09320	ath:AT1G17510	ath:AT3G52525		zma_100381530		zma:100276032	zma:100501023	zma:100217009	zma:100274191	zma:100279290		ppp_112277504	ppp_112283741	ppp:112280373	ppp:112289277	ppp:112277140	ppp:112279934	ppp:112284142		cre_CHLRE_03g144627v5		cre:CHLRE_01g014300v5	cre:CHLRE_11g467740v5	cre:CHLRE_02g096350v5	cre:CHLRE_07g319701v5	cre:CHLRE_04g217942v5
ath_AT2G33800		ath:AT2G46910	ath:AT3G09810	ath:AT1G54500	ath:AT1G80280	ath:AT3G26135		zma_100277516		zma:100276033	zma:100501085	zma:100217021	zma:100274192	zma:100279321		ppp_112277420	ppp_112283934	ppp:112280391	ppp:112289293	ppp:112277142	ppp:112279965	ppp:112284199		cre_CHLRE_03g176500v5		cre:CHLRE_01g016300v5	cre:CHLRE_11g467776v5	cre:CHLRE_07g337400v5	cre:CHLRE_07g321000v5	cre:CHLRE_04g217949v5
ath_AT2G19490		ath:AT2G22360	ath:AT3G05710	ath:AT1G16400	ath:AT1G80133	ath:AT3G47080		zma_542334		zma:100276143	zma:100501159	zma:100217026	zma:100274214	zma:100279337		ppp_112277470	ppp_112283545	ppp:112280400	ppp:112289314	ppp:112277149	ppp:112279964	ppp:112284209		cre_CHLRE_03g175400v5		cre:CHLRE_01g016500v5	cre:CHLRE_11g475800v5	cre:CHLRE_07g336950v5	cre:CHLRE_07g321300v5	cre:CHLRE_04g217963v5
ath_AT2G03050		ath:AT2G27290	ath:AT3G60960	ath:AT1G29770	ath:AT1G47720	ath:AT3G09162		zma_100191877		zma:100276168	zma:100281473	zma:100217029	zma:100274250	zma:100279338		ppp_112277471	ppp_112283562	ppp:112280417	ppp:112289329	ppp:112277153	ppp:112279980	ppp:112284207		cre_CHLRE_03g203800v5		cre:CHLRE_01g016514v5	cre:CHLRE_11g476800v5	cre:CHLRE_07g336450v5	cre:CHLRE_07g321400v5	cre:CHLRE_04g217973v5
ath_AT2G43235		ath:AT2G14910	ath:AT3G55605	ath:AT1G71690	ath:AT1G67100	ath:AT3G15780		zma_100192064		zma:100276178	zma:100501719	zma:100217042	zma:100274264	zma:100279339		ppp_112277609	ppp_112283902	ppp:112280424	ppp:112289335	ppp:112277170	ppp:112279981	ppp:112284215		cre_CHLRE_03g198850v5		cre:CHLRE_01g017100v5	cre:CHLRE_11g481126v5	cre:CHLRE_07g334800v5	cre:CHLRE_07g325400v5	cre:CHLRE_04g218150v5
ath_AT2G15820		ath:AT2G17240	ath:AT3G17910	ath:AT1G51100	ath:AT1G61680	ath:AT3G53460		zma_100285887		zma:100276194	zma:100501804	zma:100217045	zma:100274276	zma:100279367		ppp_112277170	ppp_112283683	ppp:112280425	ppp:112289341	ppp:112277174	ppp:112279991	ppp:112284234		cre_CHLRE_03g182450v5		cre:CHLRE_01g020918v5	cre:CHLRE_12g483850v5	cre:CHLRE_07g334550v5	cre:CHLRE_02g095114v5	cre:CHLRE_04g219350v5
ath_AT2G31890		ath:AT2G14260	ath:AT3G26770	ath:AT1G31410	ath:AT1G62010	ath:AT3G21055		zma_542329		zma:100276228	zma:100501908	zma:100217059	zma:100274311	zma:100279368		ppp_112295507	ppp_112283108	ppp:112280433	ppp:112289393	ppp:112277175	ppp:112279998	ppp:112284251		cre_CHLRE_03g207713v5		cre:CHLRE_01g021251v5	cre:CHLRE_12g484350v5	cre:CHLRE_07g335400v5	cre:CHLRE_02g095092v5	cre:CHLRE_04g220076v5
ath_AT2G34620		ath:AT2G01110	ath:AT3G07770	ath:AT1G79490	ath:AT1G49850	ath:AT3G15190		zma_100281862		zma:100276230	zma:100274754	zma:100217070	zma:100274317	zma:100279373		ppp_112294982	ppp_112283658	ppp:112280451	ppp:112289404	ppp:112277182	ppp:112279999	ppp:112284257		cre_CHLRE_03g185550v5		cre:CHLRE_01g021800v5	cre:CHLRE_12g484950v5	cre:CHLRE_07g334450v5	cre:CHLRE_04g217929v5	cre:CHLRE_04g220200v5
ath_AT2G01140		ath:AT2G35795	ath:AT3G13860	ath:AT1G10960	ath:AT1G33430	ath:AT3G47860		zma_100273272		zma:100276234	zma:100502233	zma:100217080	zma:100274327	zma:100279381		ppp_112295268	ppp_112283644	ppp:112280453	ppp:112289440	ppp:112277193	ppp:112280004	ppp:112284259		cre_CHLRE_03g151000v5		cre:CHLRE_01g022100v5	cre:CHLRE_12g488200v5	cre:CHLRE_01g054500v5	cre:CHLRE_04g217922v5	cre:CHLRE_04g220387v5
ath_AT2G22870		ath:AT2G37240	ath:AT3G16890	ath:AT1G07040	ath:AT1G18470	ath:AT3G50820		zma_542208		zma:100276259	zma:100502248	zma:100217081	zma:100274347	zma:100279390		ppp_112295478	ppp_112283220	ppp:112280455	ppp:112289474	ppp:112277201	ppp:112280018	ppp:112284261		cre_CHLRE_03g206929v5		cre:CHLRE_01g023000v5	cre:CHLRE_12g490450v5	cre:CHLRE_01g066552v5	cre:CHLRE_04g217910v5	cre:CHLRE_04g221450v5
ath_AT2G32480		ath:AT2G38040	ath:AT3G16230	ath:AT1G64780	ath:AT1G02150	ath:AT3G43290		zma_100191984		zma:100276267	zma:100502365	zma:100217092	zma:100274354	zma:100279404		ppp_112295042	ppp_112283851	ppp:112280458	ppp:112289500	ppp:112277212	ppp:112280033	ppp:112284267		cre_CHLRE_03g199950v5		cre:CHLRE_01g023773v5	cre:CHLRE_12g493700v5	cre:CHLRE_01g009800v5	cre:CHLRE_08g372950v5	cre:CHLRE_04g221650v5
ath_AT2G30390		ath:AT2G24820	ath:AT3G16540	ath:AT1G05530	ath:AT1G58007	ath:AT3G19895		zma_103643994		zma:100276310	zma:100284207	zma:100217099	zma:100274359	zma:100279411		ppp_112295030	ppp_112283896	ppp:112280488	ppp:112289501	ppp:112277234	ppp:112280036	ppp:112284269		cre_CHLRE_01g066917v5		cre:CHLRE_01g024251v5	cre:CHLRE_12g495959v5	cre:CHLRE_01g007700v5	cre:CHLRE_11g467548v5	cre:CHLRE_04g222000v5
ath_AT2G25870		ath:AT2G43180	ath:AT3G50790	ath:AT1G02060	ath:AT1G23140	ath:AT3G47590		zma_100193370		zma:100276340	zma:541700	zma:100217102	zma:100274382	zma:100279423		ppp_112295126	ppp_112283528	ppp:112280489	ppp:112289503	ppp:112277273	ppp:112280041	ppp:112284283		cre_CHLRE_01g016900v5		cre:CHLRE_01g025250v5	cre:CHLRE_12g496300v5	cre:CHLRE_01g007050v5	cre:CHLRE_16g666550v5	cre:CHLRE_04g223225v5
ath_AT2G47450		ath:AT2G26550	ath:AT3G60510	ath:AT1G05940	ath:AT1G23147	ath:AT3G52950		zma_100281372		zma:100276341	zma:101027115	zma:100217107	zma:100274383	zma:100279441		ppp_112295409	ppp_112283222	ppp:112280496	ppp:112289545	ppp:112277312	ppp:112280042	ppp:112284335		cre_CHLRE_01g002500v5		cre:CHLRE_01g025500v5	cre:CHLRE_12g499300v5	cre:CHLRE_01g000850v5	cre:CHLRE_16g666050v5	cre:CHLRE_04g224500v5
ath_AT2G44650		ath:AT2G30020	ath:AT3G01020	ath:AT1G72040	ath:AT1G12064	ath:AT3G61230		zma_100194239		zma:100276346	zma:100273860	zma:100217121	zma:100274396	zma:100279482		ppp_112295544	ppp_112283648	ppp:112280502	ppp:112289572	ppp:112277313	ppp:112280046	ppp:112284469		cre_CHLRE_01g036850v5		cre:CHLRE_01g026650v5	cre:CHLRE_12g499350v5	cre:CHLRE_01g001750v5	cre:CHLRE_16g665250v5	cre:CHLRE_04g224826v5
ath_AT2G21970		ath:AT2G17265	ath:AT3G53470	ath:AT1G09130	ath:AT1G09880	ath:AT3G61470		zma_542606		zma:100276366	zma:100285174	zma:100217144	zma:100274409	zma:100279499		ppp_112295397	ppp_112283936	ppp:112280503	ppp:112289578	ppp:112277315	ppp:112280049	ppp:112284578		cre_CHLRE_01g010900v5		cre:CHLRE_01g027150v5	cre:CHLRE_12g504100v5	cre:CHLRE_17g713850v5	cre:CHLRE_16g665200v5	cre:CHLRE_04g226811v5
ath_AT2G27820		ath:AT2G40490	ath:AT3G55160	ath:AT1G73470	ath:AT1G72700	ath:AT3G05345		zma_100282223		zma:100276369	zma:100193367	zma:100217146	zma:100274413	zma:100279506		ppp_112295343	ppp_112284098	ppp:112280519	ppp:112289596	ppp:112277325	ppp:112280053	ppp:112284586		cre_CHLRE_01g048150v5		cre:CHLRE_01g027600v5	cre:CHLRE_12g505950v5	cre:CHLRE_17g713800v5	cre:CHLRE_16g664700v5	cre:CHLRE_04g226900v5
ath_AT2G31270		ath:AT2G14247	ath:AT3G03070	ath:AT1G09795	ath:AT1G29070	ath:AT3G09590		zma_100283648		zma:100276396	zma:100283266	zma:100217152	zma:100274417	zma:100279558		ppp_112295317	ppp_112283755	ppp:112280525	ppp:112289601	ppp:112277329	ppp:112280085	ppp:112284592		cre_CHLRE_01g032450v5		cre:CHLRE_01g027700v5	cre:CHLRE_12g507550v5	cre:CHLRE_17g713350v5	cre:CHLRE_16g664100v5	cre:CHLRE_04g227568v5
ath_AT2G26840		ath:AT2G13810	ath:AT3G57785	ath:AT1G06143	ath:AT1G70750	ath:AT3G58140		zma_100285593		zma:100276397	zma:103654411	zma:100217162	zma:100274423	zma:100279560		ppp_112295490	ppp_112283476	ppp:112280526	ppp:112289599	ppp:112277345	ppp:112280108	ppp:112284636		cre_CHLRE_01g000350v5		cre:CHLRE_01g027750v5	cre:CHLRE_12g507950v5	cre:CHLRE_17g711401v5	cre:CHLRE_16g663950v5	cre:CHLRE_04g227950v5
ath_AT2G39470		ath:AT2G47400	ath:AT3G03580	ath:AT1G77420	ath:AT1G74458	ath:AT3G46440		zma_100282044		zma:100276451	zma:103654159	zma:100217164	zma:100274427	zma:100279594		ppp_112295367	ppp_112283542	ppp:112280537	ppp:112289616	ppp:112277353	ppp:112272624	ppp:112284643		cre_CHLRE_01g030050v5		cre:CHLRE_01g030300v5	cre:CHLRE_12g510100v5	cre:CHLRE_02g142146v5	cre:CHLRE_16g665800v5	cre:CHLRE_04g229422v5
ath_AT2G41950		ath:AT2G03850	ath:AT3G56170	ath:AT1G29900	ath:AT1G02700	ath:AT3G02950		zma_100285573		zma:100276454	zma:103651601	zma:100217168	zma:100274432	zma:100279620		ppp_112295195	ppp_112277139	ppp:112280560	ppp:112289669	ppp:112277358	ppp:112280124	ppp:112284689		cre_CHLRE_01g025250v5		cre:CHLRE_01g033250v5	cre:CHLRE_12g510752v5	cre:CHLRE_02g142266v5	cre:CHLRE_16g663900v5	cre:CHLRE_04g229550v5
ath_AT2G39930		ath:AT2G44040	ath:AT3G24200	ath:AT1G80300	ath:AT1G56400	ath:AT3G14280		zma_100282681		zma:100276490	zma:103629395	zma:100217177	zma:100274437	zma:100279820		ppp_112295338	ppp_112277451	ppp:112280570	ppp:112289680	ppp:112277372	ppp:112280127	ppp:112284694		cre_CHLRE_01g021350v5		cre:CHLRE_01g033832v5	cre:CHLRE_12g510900v5	cre:CHLRE_02g142186v5	cre:CHLRE_16g663700v5	cre:CHLRE_04g230830v5
ath_AT2G44810		ath:AT2G29260	ath:AT3G55400	ath:AT1G54870	ath:AT1G53580	ath:AT3G21500		zma_103632450		zma:100276497	zma:103626596	zma:100217180	zma:100274446	zma:100279862		ppp_112295347	ppp_112277304	ppp:112280575	ppp:112289990	ppp:112277383	ppp:112280151	ppp:112284729		cre_CHLRE_01g016750v5		cre:CHLRE_01g035100v5	cre:CHLRE_12g511100v5	cre:CHLRE_12g495300v5	cre:CHLRE_17g732850v5	cre:CHLRE_04g232802v5
ath_AT2G21530		ath:AT2G03390	ath:AT3G52570	ath:AT1G10550	ath:AT1G29510	ath:AT3G01800		zma_100284092		zma:100276501	zma:103643629	zma:100217183	zma:100274456	zma:100279867		ppp_112294945	ppp_112277201	ppp:112280584	ppp:112290000	ppp:112277389	ppp:112280163	ppp:112284734		cre_CHLRE_01g051000v5		cre:CHLRE_01g037850v5	cre:CHLRE_12g512300v5	cre:CHLRE_12g494850v5	cre:CHLRE_17g731950v5	cre:CHLRE_05g233305v5
ath_AT2G01918		ath:AT2G29670	ath:AT3G22360	ath:AT1G71865	ath:AT1G27600	ath:AT3G05320		zma_100282199		zma:100276525	zma:103639287	zma:100217196	zma:100274457	zma:100279909		ppp_112295340	ppp_112277534	ppp:112280606	ppp:112290003	ppp:112277399	ppp:112280165	ppp:112284744		cre_CHLRE_01g043450v5		cre:CHLRE_01g045902v5	cre:CHLRE_12g513700v5	cre:CHLRE_12g494450v5	cre:CHLRE_17g730100v5	cre:CHLRE_05g233900v5
ath_AT2G32230		ath:AT2G19850	ath:AT3G19550	ath:AT1G43800	ath:AT1G31140	ath:AT3G32920		zma_100217081		zma:100276574	zma:541947	zma:100217200	zma:100274471	zma:100279960		ppp_112295649	ppp_112277422	ppp:112280610	ppp:112290019	ppp:112277400	ppp:112280180	ppp:112284757		cre_CHLRE_01g019850v5		cre:CHLRE_01g047100v5	cre:CHLRE_12g515250v5	cre:CHLRE_12g494050v5	cre:CHLRE_17g732150v5	cre:CHLRE_05g234500v5
ath_AT2G43950		ath:AT2G18950	ath:AT3G07060	ath:AT1G62850	ath:AT1G62590	ath:AT3G60400		zma_100276220		zma:100276580	zma:542538	zma:100217207	zma:100274481	zma:100279968		ppp_112295439	ppp_112277134	ppp:112280618	ppp:112290022	ppp:112277404	ppp:112280185	ppp:112284758		cre_CHLRE_01g044400v5		cre:CHLRE_01g048750v5	cre:CHLRE_12g516150v5	cre:CHLRE_12g495951v5	cre:CHLRE_17g732000v5	cre:CHLRE_05g234576v5
ath_AT2G37660		ath:AT2G37690	ath:AT3G25660	ath:AT1G70730	ath:AT1G63245	ath:AT3G02620		zma_100381643		zma:100276583	zma:542698	zma:100217210	zma:100274499	zma:100279973		ppp_112293693	ppp_112277402	ppp:112280633	ppp:112290057	ppp:112277420	ppp:112280192	ppp:112284765		cre_CHLRE_01g033350v5		cre:CHLRE_01g049350v5	cre:CHLRE_12g519651v5	cre:CHLRE_12g494750v5	cre:CHLRE_17g731700v5	cre:CHLRE_05g235102v5
ath_AT2G18710		ath:AT2G21340	ath:AT3G57100	ath:AT1G61760	ath:AT1G20550	ath:AT3G62910		zma_100285173		zma:100276591	zma:732791	zma:100217217	zma:100274504	zma:100279985		ppp_112293281	ppp_112277170	ppp:112280634	ppp:112290116	ppp:112277435	ppp:112280202	ppp:112284766		cre_CHLRE_01g016300v5		cre:CHLRE_01g051100v5	cre:CHLRE_12g520400v5	cre:CHLRE_12g493950v5	cre:CHLRE_06g294750v5	cre:CHLRE_05g235550v5
ath_AT2G30550		ath:AT2G47940	ath:AT3G01740	ath:AT1G18170	ath:AT1G16950	ath:AT3G46740		zma_103643906		zma:100276592	zma:100127013	zma:100217220	zma:100274519	zma:100279992		ppp_112293464	ppp_112277544	ppp:112280644	ppp:112290157	ppp:112277438	ppp:112280203	ppp:112284777		cre_CHLRE_01g007700v5		cre:CHLRE_01g053000v5	cre:CHLRE_12g525400v5	cre:CHLRE_12g492250v5	cre:CHLRE_06g293850v5	cre:CHLRE_05g238150v5
ath_AT2G01590		ath:AT2G29650	ath:AT3G44006	ath:AT1G78995	ath:AT1G52560	ath:AT3G59280		zma_100284921		zma:100276607	zma:100193220	zma:100217224	zma:100274530	zma:100280031		ppp_112293225	ppp_112277490	ppp:112280653	ppp:112290160	ppp:112277447	ppp:112280214	ppp:112284787		cre_CHLRE_01g001750v5		cre:CHLRE_01g054050v5	cre:CHLRE_12g525650v5	cre:CHLRE_15g636050v5	cre:CHLRE_06g293700v5	cre:CHLRE_05g239000v5
ath_AT2G36390		ath:AT2G06520	ath:AT3G22300	ath:AT1G18390	ath:AT1G76280	ath:AT3G60210		zma_100191713		zma:100276610	zma:100193390	zma:100217225	zma:100274537	zma:100280044		ppp_112292996	ppp_112295473	ppp:112280673	ppp:112290169	ppp:112277460	ppp:112280245	ppp:112284805		cre_CHLRE_01g053000v5		cre:CHLRE_01g054150v5	cre:CHLRE_12g526200v5	cre:CHLRE_05g234750v5	cre:CHLRE_06g292400v5	cre:CHLRE_05g239151v5
ath_AT2G28900		ath:AT2G20725	ath:AT3G15280	ath:AT1G44920	ath:AT1G24180	ath:AT3G10060		zma_100279549		zma:100276616	zma:100216753	zma:100217227	zma:100274544	zma:100280108		ppp_112293114	ppp_112295091	ppp:112280678	ppp:112290190	ppp:112277465	ppp:112280255	ppp:112284824		cre_CHLRE_01g051400v5		cre:CHLRE_01g054850v5	cre:CHLRE_12g528050v5	cre:CHLRE_05g234659v5	cre:CHLRE_02g073850v5	cre:CHLRE_05g239950v5
ath_AT2G44990		ath:AT2G24860	ath:AT3G18282	ath:AT1G22660	ath:AT1G21864	ath:AT3G29430		zma_100282027		zma:100276619	zma:100282366	zma:100217238	zma:100274546	zma:100280178		ppp_112293467	ppp_112295390	ppp:112280690	ppp:112290197	ppp:112277470	ppp:112280258	ppp:112284831		cre_CHLRE_01g031100v5		cre:CHLRE_01g059252v5	cre:CHLRE_12g529350v5	cre:CHLRE_48g761197v5	cre:CHLRE_02g074700v5	cre:CHLRE_05g241655v5
ath_AT2G19940		ath:AT2G04842	ath:AT3G06790	ath:AT1G03106	ath:AT1G14550	ath:AT3G02420		zma_100272519		zma:100276623	zma:100216599	zma:100217239	zma:100274548	zma:100280179		ppp_112293556	ppp_112295189	ppp:112280697	ppp:112290198	ppp:112277471	ppp:112280265	ppp:112284834		cre_CHLRE_01g032650v5		cre:CHLRE_01g059982v5	cre:CHLRE_12g532300v5	cre:CHLRE_05g243800v5	cre:CHLRE_02g075700v5	cre:CHLRE_05g242178v5
ath_AT2G40690		ath:AT2G28190	ath:AT3G02490	ath:AT1G51160	ath:AT1G13245	ath:AT3G08640		zma_103631786		zma:100276638	zma:100381842	zma:100217245	zma:100274556	zma:100280258		ppp_112293051	ppp_112295544	ppp:112280705	ppp:112290203	ppp:112277477	ppp:112280277	ppp:112284835		cre_CHLRE_01g054500v5		cre:CHLRE_01g060347v5	cre:CHLRE_12g537200v5	cre:CHLRE_05g246650v5	cre:CHLRE_02g076650v5	cre:CHLRE_05g242860v5
ath_AT2G24090		ath:AT2G14750	ath:AT3G52200	ath:AT1G27210	ath:AT1G32580	ath:AT4G29270		zma_100193818		zma:100276648	zma:100381582	zma:100217255	zma:100274557	zma:100280262		ppp_112293411	ppp_112295181	ppp:112280706	ppp:112290212	ppp:112277480	ppp:112280307	ppp:112284847		cre_CHLRE_01g055408v5		cre:CHLRE_01g061077v5	cre:CHLRE_12g537450v5	cre:CHLRE_05g246800v5	cre:CHLRE_02g077100v5	cre:CHLRE_05g243354v5
ath_AT2G16640		ath:AT2G27402	ath:AT3G13930	ath:AT1G78620	ath:AT1G76750	ath:AT4G38225		zma_100276776		zma:100276652	zma:103640669	zma:100217267	zma:100274561	zma:100280372		ppp_112293645	ppp_112294988	ppp:112280707	ppp:112290225	ppp:112277484	ppp:112280315	ppp:112284848		cre_CHLRE_01g051500v5		cre:CHLRE_01g063997v5	cre:CHLRE_12g538350v5	cre:CHLRE_05g247050v5	cre:CHLRE_02g077150v5	cre:CHLRE_05g243803v5
ath_AT2G03140		ath:AT2G35736	ath:AT3G47833	ath:AT1G26360	ath:AT1G49300	ath:AT4G37560		zma_100273606		zma:100276755	zma:103649684	zma:100217277	zma:100274582	zma:100280378		ppp_112293731	ppp_112295343	ppp:112280768	ppp:112290230	ppp:112277487	ppp:112280327	ppp:112284894		cre_CHLRE_01g015000v5		cre:CHLRE_02g074100v5	cre:CHLRE_12g538492v5	cre:CHLRE_07g314600v5	cre:CHLRE_02g077550v5	cre:CHLRE_05g245500v5
ath_AT2G16800		ath:AT2G15620	ath:AT3G20970	ath:AT1G19160	ath:AT1G23290	ath:AT4G25840		zma_100191645		zma:100276761	zma:100273832	zma:100240688	zma:100274609	zma:100280402		ppp_112293074	ppp_112294925	ppp:112280772	ppp:112290438	ppp:112277491	ppp:112280385	ppp:112284901		cre_CHLRE_01g056331v5		cre:CHLRE_02g075200v5	cre:CHLRE_12g539202v5	cre:CHLRE_07g315400v5	cre:CHLRE_02g079400v5	cre:CHLRE_05g245901v5
ath_AT2G38140		ath:AT2G04030	ath:AT3G60150	ath:AT1G68660	ath:AT1G09575	ath:AT4G01940		zma_100284964		zma:100276764	zma:100273919	zma:100271892	zma:100274616	zma:100280411		ppp_112293897	ppp_112295317	ppp:112280796	ppp:112290485	ppp:112277503	ppp:112280393	ppp:112284905		cre_CHLRE_01g049600v5		cre:CHLRE_02g075600v5	cre:CHLRE_12g539900v5	cre:CHLRE_07g315750v5	cre:CHLRE_02g085450v5	cre:CHLRE_05g246550v5
ath_AT2G21280		ath:AT2G04039	ath:AT3G48680	ath:AT1G08520	ath:AT1G50640	ath:AT4G02130		zma_101027174		zma:100276771	zma:107198085	zma:100272239	zma:100274625	zma:100280435		ppp_112293572	ppp_112295490	ppp:112280858	ppp:112290543	ppp:112277504	ppp:112280395	ppp:112284908		cre_CHLRE_01g000900v5		cre:CHLRE_02g078750v5	cre:CHLRE_12g541777v5	cre:CHLRE_07g318750v5	cre:CHLRE_02g086100v5	cre:CHLRE_05g246552v5
ath_AT2G31170		ath:AT2G24120	ath:AT3G24000	ath:AT1G16025	ath:AT1G20120	ath:AT4G24770		zma_100283811		zma:100276774	zma:100277999	zma:100272241	zma:100274632	zma:100280537		ppp_112293635	ppp_112295454	ppp:112280865	ppp:112290546	ppp:112277532	ppp:112280436	ppp:112284921		cre_CHLRE_01g039550v5		cre:CHLRE_02g078939v5	cre:CHLRE_12g541950v5	cre:CHLRE_07g319950v5	cre:CHLRE_02g088850v5	cre:CHLRE_05g247150v5
ath_AT2G42770		ath:AT2G43710	ath:AT3G19740	ath:AT1G05450	ath:AT1G30170	ath:AT4G08790		zma_100285961		zma:100276862	zma:107403238	zma:100272277	zma:100274649	zma:100280541		ppp_112293113	ppp_112295470	ppp:112280866	ppp:112290562	ppp:112277534	ppp:112280461	ppp:112284930		cre_CHLRE_01g003200v5		cre:CHLRE_02g078966v5	cre:CHLRE_12g542100v5	cre:CHLRE_07g322950v5	cre:CHLRE_02g091550v5	cre:CHLRE_05g247700v5
ath_AT2G43620		ath:AT2G39730	ath:AT3G49320	ath:AT1G05960	ath:AT1G02720	ath:AT4G28210		zma_100193269		zma:100276880	zma:107521954	zma:100272285	zma:103646044	zma:100280561		ppp_112293739	ppp_112295338	ppp:112280869	ppp:112290568	ppp:112277537	ppp:112280469	ppp:112284962		cre_CHLRE_01g037850v5		cre:CHLRE_02g079600v5	cre:CHLRE_12g545177v5	cre:CHLRE_07g323600v5	cre:CHLRE_02g092600v5	cre:CHLRE_05g247950v5
ath_AT2G17695		ath:AT2G02500	ath:AT3G11745	ath:AT1G35340	ath:AT1G61490	ath:AT4G24320		zma_109939200		zma:100276888	zma:100381451	zma:100272292	zma:100274725	zma:100280573		ppp_112293875	ppp_112295090	ppp:112280871	ppp:112290594	ppp:112277549	ppp:112280477	ppp:112284965		cre_CHLRE_01g045550v5		cre:CHLRE_02g080800v5	cre:CHLRE_12g545550v5	cre:CHLRE_07g324211v5	cre:CHLRE_02g073550v5	cre:CHLRE_05g248200v5
ath_AT2G15690		ath:AT3G01510	ath:AT3G08860	ath:AT1G55670	ath:AT1G19840	ath:AT4G05430		zma_100282592		zma:100276902	zma:103626265	zma:100272293	zma:100274729	zma:100280596		ppp_112293591	ppp_112295087	ppp:112280872	ppp:112290603	ppp:112277557	ppp:112280490	ppp:112285001		cre_CHLRE_01g014000v5		cre:CHLRE_02g081250v5	cre:CHLRE_12g547000v5	cre:CHLRE_07g325500v5	cre:CHLRE_02g073700v5	cre:CHLRE_05g248400v5
ath_AT2G35410		ath:AT3G18420	ath:AT3G18240	ath:AT1G55673	ath:AT1G73160	ath:AT4G24750		zma_100272863		zma:100276908	zma:107548104	zma:100272298	zma:100274733	zma:100280654		ppp_112293479	ppp_112294958	ppp:112280878	ppp:112290662	ppp:112277548	ppp:112280491	ppp:112285006		cre_CHLRE_01g069472v5		cre:CHLRE_02g082250v5	cre:CHLRE_12g547900v5	cre:CHLRE_05g242000v5	cre:CHLRE_02g076250v5	cre:CHLRE_05g248450v5
ath_AT2G45300		ath:AT3G27610	ath:AT3G17240	ath:AT1G67460	ath:AT1G69520	ath:AT4G15910		zma_100277721		zma:100276916	zma:100501714	zma:100272318	zma:100274752	zma:100280672		ppp_112293463	ppp_112293257	ppp:112280892	ppp:112290735	ppp:112277574	ppp:112280499	ppp:112285014		cre_CHLRE_01g050150v5		cre:CHLRE_02g082350v5	cre:CHLRE_12g549400v5	cre:CHLRE_05g242400v5	cre:CHLRE_02g076750v5	cre:CHLRE_06g249300v5
ath_AT2G17730		ath:AT3G27840	ath:AT3G51790	ath:AT1G26970	ath:AT1G56550	ath:AT4G10270		zma_103644349		zma:100276918	zma:100193073	zma:100272325	zma:100274770	zma:100280697		ppp_112293617	ppp_112293601	ppp:112280935	ppp:112290780	ppp:112277583	ppp:112280506	ppp:112285040		cre_CHLRE_01g050950v5		cre:CHLRE_02g082750v5	cre:CHLRE_12g549650v5	cre:CHLRE_05g248600v5	cre:CHLRE_02g079700v5	cre:CHLRE_06g249555v5
ath_AT2G35500		ath:AT3G29410	ath:AT3G11350	ath:AT1G23180	ath:AT1G65170	ath:AT4G20535		zma_100283964		zma:100276957	zma:100279364	zma:100272347	zma:100274774	zma:100280714		ppp_112293016	ppp_112293165	ppp:112280941	ppp:112290797	ppp:112277594	ppp:112280544	ppp:112285049		cre_CHLRE_01g050100v5		cre:CHLRE_02g082852v5	cre:CHLRE_12g551500v5	cre:CHLRE_07g313700v5	cre:CHLRE_02g079800v5	cre:CHLRE_06g249750v5
ath_AT2G26310		ath:AT3G16140	ath:AT3G63440	ath:AT1G31860	ath:AT1G31160	ath:AT4G19270		zma_100273170		zma:100276972	zma:100381468	zma:100272359	zma:100274817	zma:100280751		ppp_112293549	ppp_112293933	ppp:112280950	ppp:112290799	ppp:112277595	ppp:112280561	ppp:112285051		cre_CHLRE_01g020918v5		cre:CHLRE_02g083850v5	cre:CHLRE_12g560100v5	cre:CHLRE_07g314650v5	cre:CHLRE_02g080600v5	cre:CHLRE_06g251450v5
ath_AT2G23670		ath:AT3G63255	ath:AT3G22670	ath:AT1G07210	ath:AT1G03180	ath:AT4G31960		zma_100273973		zma:100276991	zma:100303807	zma:100272360	zma:100274822	zma:100280760			ppp_112293464	ppp:112280970	ppp:112290817	ppp:112277596	ppp:112280590	ppp:112285041		cre_CHLRE_01g032700v5		cre:CHLRE_02g088500v5	cre:CHLRE_13g562150v5	cre:CHLRE_07g315150v5	cre:CHLRE_02g080900v5	cre:CHLRE_06g252576v5
ath_AT2G15570		ath:AT3G61870	ath:AT3G27620	ath:AT1G51915	ath:AT1G77360	ath:AT4G30170		zma_100284607		zma:100277020	zma:100277811	zma:100272394	zma:100274833	zma:100280783			ppp_112293225	ppp:112280979	ppp:112290831	ppp:112277608	ppp:112280595	ppp:112285065		cre_CHLRE_01g034400v5		cre:CHLRE_02g090850v5	cre:CHLRE_13g562501v5	cre:CHLRE_07g315700v5	cre:CHLRE_02g083950v5	cre:CHLRE_06g252850v5
ath_AT2G26340		ath:AT3G02660	ath:AT3G49080	ath:AT1G55380	ath:AT1G50250	ath:AT4G28395		zma_100284474		zma:100277024	zma:100278403	zma:100272400	zma:100274847	zma:100280816			ppp_112293700	ppp:112280994	ppp:112290835	ppp:112277609	ppp:112280606	ppp:112285104		cre_CHLRE_01g042050v5		cre:CHLRE_02g091850v5	cre:CHLRE_13g562550v5	cre:CHLRE_07g316050v5	cre:CHLRE_02g084300v5	cre:CHLRE_06g253566v5
ath_AT2G36990		ath:AT3G11980	ath:AT3G08000	ath:AT1G73990	ath:AT1G75200	ath:AT4G20555		zma_100285733		zma:100277044	zma:100384409	zma:100272408	zma:100274853	zma:100280824			ppp_112293478	ppp:112281031	ppp:112290841	ppp:112277654	ppp:112280613	ppp:112285106		cre_CHLRE_01g000850v5		cre:CHLRE_02g094426v5	cre:CHLRE_13g567100v5	cre:CHLRE_07g318450v5	cre:CHLRE_02g084950v5	cre:CHLRE_06g253750v5
ath_AT2G29690		ath:AT3G07630	ath:AT3G02650	ath:AT1G76080	ath:AT1G63440	ath:AT4G18460		zma_103635888		zma:100382446	zma:100275994	zma:100272409	zma:100274861	zma:100280833			ppp_112293626	ppp:112281033	ppp:112290877	ppp:112277680	ppp:112280601	ppp:112285109		cre_CHLRE_01g032750v5		cre:CHLRE_02g095073v5	cre:CHLRE_13g568467v5	cre:CHLRE_07g321300v5	cre:CHLRE_02g086500v5	cre:CHLRE_06g253851v5
ath_AT2G42530		ath:AT3G15000	ath:AT3G07290	ath:AT1G44941	ath:AT1G76140	ath:AT4G20575		zma_100191875		zma:100277077	zma:103626016	zma:100272431	zma:100274871	zma:100280852			ppp_112293925	ppp:112281054	ppp:112290899	ppp:112277714	ppp:112280631	ppp:112285115		cre_CHLRE_01g019600v5		cre:CHLRE_02g095133v5	cre:CHLRE_13g568600v5	cre:CHLRE_07g325400v5	cre:CHLRE_02g087150v5	cre:CHLRE_06g254002v5
ath_AT2G31400		ath:AT3G62030	ath:AT3G46100	ath:AT1G02560	ath:AT1G61640	ath:AT4G20380		zma_100282043		zma:100277146	zma:103643027	zma:100272432	zma:100274880	zma:100282484			ppp_112293488	ppp:112281099	ppp:112290921	ppp:112277723	ppp:112280634	ppp:112285121		cre_CHLRE_01g038600v5		cre:CHLRE_02g095137v5	cre:CHLRE_13g569750v5	cre:CHLRE_17g740950v5	cre:CHLRE_02g087700v5	cre:CHLRE_06g256800v5
ath_AT2G21590		ath:AT3G21110	ath:AT3G03840	ath:AT1G64970	ath:AT1G74000	ath:AT4G27990		zma_100191267		zma:100277162	zma:103640843	zma:100272440	zma:100274890	zma:100280861			ppp_112293516	ppp:112281115	ppp:112290950	ppp:112277728	ppp:112280641	ppp:112285164		cre_CHLRE_01g042550v5		cre:CHLRE_02g095350v5	cre:CHLRE_13g572900v5	cre:CHLRE_17g742550v5	cre:CHLRE_02g093650v5	cre:CHLRE_06g256850v5
ath_AT2G48070		ath:AT3G47070	ath:AT3G54970	ath:AT1G03160	ath:AT1G27450	ath:AT4G16510		zma_100277382		zma:100277183	zma:103633393	zma:100272441	zma:100274971	zma:100280862			ppp_112293903	ppp:112281116	ppp:112290962	ppp:112277730	ppp:112280643	ppp:112285175		cre_CHLRE_01g024350v5		cre:CHLRE_02g095650v5	cre:CHLRE_13g577150v5	cre:CHLRE_15g640204v5	cre:CHLRE_11g476150v5	cre:CHLRE_06g256900v5
ath_AT2G34430		ath:AT3G57430	ath:AT3G62540	ath:AT1G31450	ath:AT1G80880	ath:AT4G11190		zma_100282051		zma:100277188	zma:100502400	zma:100272448	zma:100275042	zma:100280871			ppp_112293115	ppp:112281126	ppp:112290963	ppp:112277731	ppp:112280652	ppp:112285187		cre_CHLRE_01g030250v5		cre:CHLRE_02g096100v5	cre:CHLRE_13g578012v5	cre:CHLRE_02g095105v5	cre:CHLRE_07g354301v5	cre:CHLRE_06g258550v5
ath_AT2G32650		ath:AT3G54900	ath:AT3G04820	ath:AT1G20510	ath:AT1G52080	ath:AT4G09650		zma_100273803		zma:100277231	zma:100304331	zma:100272453	zma:100275186	zma:100280873			ppp_112293108	ppp:112281127	ppp:112290975	ppp:112277743	ppp:112280653	ppp:112285193		cre_CHLRE_01g021600v5		cre:CHLRE_02g097550v5	cre:CHLRE_13g584700v5	cre:CHLRE_02g095097v5	cre:CHLRE_07g355850v5	cre:CHLRE_06g259300v5
ath_AT2G35390		ath:AT3G20320	ath:AT3G23830	ath:AT1G16445	ath:AT1G48360	ath:AT4G12500		zma_100276862		zma:100277249	zma:100501925	zma:100272457	zma:100275194	zma:100280883			ppp_112293912	ppp:112281164	ppp:112290980	ppp:112277745	ppp:112280658	ppp:112285278		cre_CHLRE_01g066552v5		cre:CHLRE_02g100050v5	cre:CHLRE_13g586000v5	cre:CHLRE_02g095092v5	cre:CHLRE_01g005600v5	cre:CHLRE_06g259450v5
ath_AT2G01320		ath:AT3G21580	ath:AT3G26820	ath:AT1G70540	ath:AT1G48490	ath:AT4G26310		zma_100282747		zma:100277322	zma:100272629	zma:100272459	zma:100275224	zma:100280896			ppp_112293094	ppp:112281201	ppp:112290999	ppp:112277746	ppp:112280667	ppp:112285280		cre_CHLRE_01g021251v5		cre:CHLRE_02g101000v5	cre:CHLRE_13g589870v5	cre:CHLRE_17g703126v5	cre:CHLRE_01g005001v5	cre:CHLRE_06g259600v5
ath_AT2G31670		ath:AT3G62410	ath:AT3G24360	ath:AT1G19720	ath:AT1G73480	ath:AT4G03520		zma_100191234		zma:100277329	zma:100284446	zma:100272467	zma:100275247	zma:100280899			ppp_112293426	ppp:112281206	ppp:112291007	ppp:112277749	ppp:112280668	ppp:112285293		cre_CHLRE_01g048950v5		cre:CHLRE_02g104400v5	cre:CHLRE_13g600238v5	cre:CHLRE_04g217946v5	cre:CHLRE_24g755197v5	cre:CHLRE_06g260776v5
ath_AT2G46820		ath:AT3G29290	ath:AT3G23990	ath:AT1G68760	ath:AT1G52750	ath:AT4G12380		zma_103643355		zma:100277346	zma:100384366	zma:100272469	zma:100275253	zma:100272525			ppp_112293416	ppp:112281223	ppp:112291009	ppp:112277765	ppp:112280720	ppp:112285330		cre_CHLRE_01g050550v5		cre:CHLRE_02g105150v5	cre:CHLRE_13g602700v5	cre:CHLRE_04g217932v5	cre:CHLRE_08g359133v5	cre:CHLRE_06g261050v5
ath_AT2G31840		ath:AT3G01060	ath:AT3G62530	ath:AT1G33945	ath:AT1G68845	ath:AT4G35630		zma_100282479		zma:100277382	zma:100274974	zma:100272470	zma:100275290	zma:100280928			ppp_112293100	ppp:112281225	ppp:112291011	ppp:112277766	ppp:112280762	ppp:112285341		cre_CHLRE_01g049000v5		cre:CHLRE_02g107750v5	cre:CHLRE_13g606000v5	cre:CHLRE_04g217910v5	cre:CHLRE_08g359300v5	cre:CHLRE_06g261150v5
ath_AT2G20890		ath:AT3G04650	ath:AT3G25820	ath:AT1G72940	ath:AT1G51060	ath:AT4G38100		zma_542725		zma:100277385	zma:100194016	zma:100272473	zma:100275291	zma:100280965			ppp_112293875	ppp:112281262	ppp:112291048	ppp:112277768	ppp:112280771	ppp:112285351		cre_CHLRE_01g004500v5		cre:CHLRE_02g108300v5	cre:CHLRE_14g608970v5	cre:CHLRE_11g467540v5	cre:CHLRE_08g359700v5	cre:CHLRE_06g261300v5
ath_AT2G39670		ath:AT3G01550	ath:AT3G10420	ath:AT1G62780	ath:AT1G65540	ath:AT4G34730		zma_100274533		zma:100277394	zma:100273031	zma:100272480	zma:100275319	zma:100280972			ppp_112293457	ppp:112281269	ppp:112291062	ppp:112277772	ppp:112280783	ppp:112285375		cre_CHLRE_01g015350v5		cre:CHLRE_02g109250v5	cre:CHLRE_14g611200v5	cre:CHLRE_11g467535v5	cre:CHLRE_12g499550v5	cre:CHLRE_06g262950v5
ath_AT2G17750		ath:AT3G49170	ath:AT3G13770	ath:AT1G79510	ath:AT1G70490	ath:AT4G01570		zma_100126886		zma:100277401	zma:100192593	zma:100272490	zma:100275347	zma:100281010			ppp_112293356	ppp:112281271	ppp:112291109	ppp:112277787	ppp:112280797	ppp:112285395		cre_CHLRE_01g037200v5		cre:CHLRE_02g109800v5	cre:CHLRE_14g612800v5	cre:CHLRE_16g666550v5	cre:CHLRE_12g498250v5	cre:CHLRE_06g263700v5
ath_AT2G30570		ath:AT3G56090	ath:AT3G28700	ath:AT1G53280	ath:AT1G22680	ath:AT4G28730		zma_100384351		zma:100277443	zma:100276814	zma:100272499	zma:100275352	zma:100281018			ppp_112293016	ppp:112281279	ppp:112291129	ppp:112277791	ppp:112280803	ppp:112285403		cre_CHLRE_01g052250v5		cre:CHLRE_02g111426v5	cre:CHLRE_14g613100v5	cre:CHLRE_16g666050v5	cre:CHLRE_12g497300v5	cre:CHLRE_06g267850v5
ath_AT2G01870		ath:AT3G04790	ath:AT3G48540	ath:AT1G31840	ath:AT1G72530	ath:AT4G17660		zma_100193297		zma:100277469	zma:110017796	zma:100272507	zma:100275365	zma:100281032			ppp_112293259	ppp:112281298	ppp:112291147	ppp:112277797	ppp:112280817	ppp:112285412		cre_CHLRE_01g028350v5		cre:CHLRE_02g116900v5	cre:CHLRE_14g619350v5	cre:CHLRE_16g665500v5	cre:CHLRE_12g496150v5	cre:CHLRE_06g269908v5
ath_AT2G43560		ath:AT3G09050	ath:AT3G09040	ath:AT1G10510	ath:AT1G65720	ath:AT4G02630		zma_103642486		zma:100277498	zma:100284025	zma:100272517	zma:100275367	zma:100281075			ppp_112293306	ppp:112281303	ppp:112291168	ppp:112277798	ppp:112280836	ppp:112285443		cre_CHLRE_01g054400v5		cre:CHLRE_02g118550v5	cre:CHLRE_14g623350v5	cre:CHLRE_16g665250v5	cre:CHLRE_12g497850v5	cre:CHLRE_06g272200v5
ath_AT2G02740		ath:AT3G58010	ath:AT3G06200	ath:AT1G75380	ath:AT1G70320	ath:AT4G37340		zma_100285989		zma:100277516	zma:100217112	zma:100272519	zma:100275386	zma:100281099			ppp_112293742	ppp:112281308	ppp:112291201	ppp:112277800	ppp:112280859	ppp:112285451		cre_CHLRE_01g026900v5		cre:CHLRE_02g120150v5	cre:CHLRE_14g623576v5	cre:CHLRE_16g665650v5	cre:CHLRE_02g119450v5	cre:CHLRE_06g272750v5
ath_AT2G41040		ath:AT3G15900	ath:AT3G62460	ath:AT1G05750	ath:AT1G02870	ath:AT4G34830		zma_100282002		zma:100277526	zma:100194131	zma:100272541	zma:100275390	zma:100281111			ppp_112293744	ppp:112281313	ppp:112291221	ppp:112277838	ppp:112280861	ppp:112285455		cre_CHLRE_01g054150v5		cre:CHLRE_02g120200v5	cre:CHLRE_14g627850v5	cre:CHLRE_16g663900v5	cre:CHLRE_02g118200v5	cre:CHLRE_06g275450v5
ath_AT2G41220		ath:AT3G26070	ath:AT3G61530	ath:AT1G19800	ath:AT1G35420	ath:AT4G39970		zma_100191190		zma:100277535	zma:103645967	zma:100272545	zma:100275412	zma:100281112			ppp_112293477	ppp:112281346	ppp:112291250	ppp:112277877	ppp:112280894	ppp:112285494		cre_CHLRE_01g013801v5		cre:CHLRE_02g140900v5	cre:CHLRE_14g628350v5	cre:CHLRE_16g663800v5	cre:CHLRE_02g118950v5	cre:CHLRE_06g276300v5
ath_AT2G35800		ath:AT3G11630	ath:AT3G62620	ath:AT1G72540	ath:AT1G51490	ath:AT4G29590		zma_105667212		zma:100277608	zma:103641375	zma:100272548	zma:100275416	zma:100281136				ppp:112281358	ppp:112291282	ppp:112277879	ppp:112280903	ppp:112285609		cre_CHLRE_01g039150v5		cre:CHLRE_02g142206v5	cre:CHLRE_14g629700v5	cre:CHLRE_17g732250v5	cre:CHLRE_10g430400v5	cre:CHLRE_06g276400v5
ath_AT2G22230		ath:AT3G25810	ath:AT3G22200	ath:AT1G01090	ath:AT1G63300	ath:AT4G26910		zma_542374		zma:100277712	zma:100279772	zma:100272560	zma:100275422	zma:100281139				ppp:112281394	ppp:112291285	ppp:112277882	ppp:112280904	ppp:112285614		cre_CHLRE_10g434750v5		cre:CHLRE_02g142351v5	cre:CHLRE_14g630859v5	cre:CHLRE_17g731571v5	cre:CHLRE_10g424700v5	cre:CHLRE_06g278142v5
ath_AT2G38060		ath:AT3G13490	ath:AT3G61520	ath:AT1G02810	ath:AT1G34550	ath:AT4G31560		zma_100857099		zma:100277720	zma:100274237	zma:100272571	zma:100275429	zma:100281141				ppp:112281398	ppp:112291318	ppp:112277884	ppp:112280930	ppp:112285646		cre_CHLRE_10g458500v5		cre:CHLRE_02g143000v5	cre:CHLRE_14g633450v5	cre:CHLRE_17g732000v5	cre:CHLRE_10g424100v5	cre:CHLRE_06g278147v5
ath_AT2G25830		ath:AT3G56330	ath:AT3G61170	ath:AT1G48860	ath:AT1G56385	ath:AT4G33580		zma_100193466		zma:100277737	zma:100285464	zma:100272585	zma:100275430	zma:100281148				ppp:112281404	ppp:112291329	ppp:112277887	ppp:112280953	ppp:112285648		cre_CHLRE_10g433100v5		cre:CHLRE_02g143107v5	cre:CHLRE_15g635850v5	cre:CHLRE_17g731350v5	cre:CHLRE_10g417900v5	cre:CHLRE_06g278175v5
ath_AT2G29630		ath:AT3G02780	ath:AT3G53770	ath:AT1G58210	ath:AT1G70350	ath:AT4G33630		zma_100282049		zma:100277775	zma:100381695	zma:100272586	zma:100275438	zma:100281154				ppp:112281410	ppp:112291335	ppp:112277892	ppp:112280961	ppp:112285682		cre_CHLRE_10g423300v5		cre:CHLRE_02g143187v5	cre:CHLRE_15g638500v5	cre:CHLRE_06g295250v5	cre:CHLRE_10g434750v5	cre:CHLRE_06g278176v5
ath_AT2G39000		ath:AT3G11150	ath:AT3G62160	ath:AT1G03630	ath:AT1G47340	ath:AT4G29120		zma_100285154		zma:100277925	zma:100216688	zma:100272602	zma:100275456	zma:100281164				ppp:112281423	ppp:112291344	ppp:112277914	ppp:112280972	ppp:112285703		cre_CHLRE_10g439850v5		cre:CHLRE_02g143635v5	cre:CHLRE_15g643391v5	cre:CHLRE_06g294800v5	cre:CHLRE_10g434450v5	cre:CHLRE_06g278201v5
ath_AT2G33980		ath:AT3G14520	ath:AT3G45770	ath:AT1G34860	ath:AT1G80700	ath:AT4G14690		zma_100192539		zma:100277966	zma:100280144	zma:100272609	zma:100275501	zma:100281169				ppp:112281424	ppp:112291347	ppp:112277927	ppp:112280982	ppp:112285707		cre_CHLRE_10g446100v5		cre:CHLRE_02g143650v5	cre:CHLRE_16g651250v5	cre:CHLRE_06g294750v5	cre:CHLRE_10g432100v5	cre:CHLRE_06g278220v5
ath_AT2G46910		ath:AT3G01920	ath:AT3G24320	ath:AT1G06510	ath:AT1G23120	ath:AT4G15340		zma_103643663		zma:100277981	zma:109940007	zma:100272611	zma:100275524	zma:100281173				ppp:112281429	ppp:112291358	ppp:112277946	ppp:112280989	ppp:112285708		cre_CHLRE_10g429850v5		cre:CHLRE_02g143667v5	cre:CHLRE_16g652050v5	cre:CHLRE_02g073850v5	cre:CHLRE_10g428678v5	cre:CHLRE_06g278246v5
ath_AT2G22360		ath:AT3G27110	ath:AT3G54410	ath:AT1G06045	ath:AT1G58350	ath:AT4G27600		zma_100273400		zma:100277995	zma:541878	zma:100272612	zma:100275537	zma:100281178				ppp:112281432	ppp:112291374	ppp:112277949	ppp:112280991	ppp:112285710		cre_CHLRE_10g438100v5		cre:CHLRE_02g147500v5	cre:CHLRE_16g653500v5	cre:CHLRE_02g073900v5	cre:CHLRE_10g425900v5	cre:CHLRE_06g278247v5
ath_AT2G27290		ath:AT3G10350	ath:AT3G25440	ath:AT1G17510	ath:AT1G13280	ath:AT4G02770		zma_100285209		zma:100278078	zma:103625830	zma:100272626	zma:100275551	zma:100281181				ppp:112281433	ppp:112291384	ppp:112277955	ppp:112281019	ppp:112285713		cre_CHLRE_10g421400v5		cre:CHLRE_02g147700v5	cre:CHLRE_16g659700v5	cre:CHLRE_02g074700v5	cre:CHLRE_10g423750v5	cre:CHLRE_06g278255v5
ath_AT2G14910		ath:AT3G23940	ath:AT3G18020	ath:AT1G16880	ath:AT1G44110	ath:AT4G10180		zma_100382352		zma:100278105	zma:103625848	zma:100272646	zma:100275568	zma:100281199				ppp:112281442	ppp:112291386	ppp:112277956	ppp:112281040	ppp:112285719		cre_CHLRE_10g430150v5		cre:CHLRE_03g144707v5	cre:CHLRE_16g659800v5	cre:CHLRE_02g076466v5	cre:CHLRE_10g423400v5	cre:CHLRE_06g278264v5
ath_AT2G17240		ath:AT3G52155	ath:AT3G09210	ath:AT1G74045	ath:AT1G20470	ath:AT4G35650		zma_542012		zma:100278140	zma:103625942	zma:100272648	zma:100275577	zma:100281212				ppp:112281448	ppp:112291390	ppp:112277958	ppp:112281048	ppp:112285733		cre_CHLRE_10g443050v5		cre:CHLRE_03g145747v5	cre:CHLRE_16g660430v5	cre:CHLRE_02g076600v5	cre:CHLRE_10g421800v5	cre:CHLRE_06g278292v5
ath_AT2G01110		ath:AT3G52150	ath:AT3G16700	ath:AT1G74040	ath:AT1G79220	ath:AT4G15490		zma_100193051		zma:100278178	zma:103625944	zma:100272655	zma:100275580	zma:100281219				ppp:112281478	ppp:112291397	ppp:112277961	ppp:112281065	ppp:112285755		cre_CHLRE_10g466850v5		cre:CHLRE_03g145887v5	cre:CHLRE_16g661350v5	cre:CHLRE_02g076650v5	cre:CHLRE_10g418200v5	cre:CHLRE_06g279450v5
ath_AT2G37240		ath:AT3G18630	ath:AT3G15640	ath:AT1G61680	ath:AT1G71240	ath:AT4G25130		zma_100286153		zma:100278190	zma:100279045	zma:100272670	zma:100275599	zma:100281223				ppp:112281503	ppp:112291417	ppp:112277984	ppp:112281067	ppp:112285771		cre_CHLRE_10g425900v5		cre:CHLRE_03g146667v5	cre:CHLRE_16g661550v5	cre:CHLRE_02g077100v5	cre:CHLRE_12g559150v5	cre:CHLRE_06g280150v5
ath_AT2G30440		ath:AT3G61540	ath:AT3G49240	ath:AT1G18290	ath:AT1G50600	ath:AT4G02530		zma_100285497		zma:100278224	zma:103626280	zma:100272694	zma:100275638	zma:100281226				ppp:112281506	ppp:112291426	ppp:112277985	ppp:112281071	ppp:112285773		cre_CHLRE_10g444550v5		cre:CHLRE_03g148000v5	cre:CHLRE_16g662500v5	cre:CHLRE_02g077150v5	cre:CHLRE_12g558900v5	cre:CHLRE_06g282400v5
ath_AT2G38040		ath:AT3G54640	ath:AT3G46950	ath:AT1G44575	ath:AT1G10150	ath:AT4G28750		zma_100281127		zma:100278234	zma:100383413	zma:100272713	zma:100275655	zma:100281237				ppp:112281512	ppp:112291441	ppp:112277990	ppp:112281072	ppp:112285779		cre_CHLRE_10g461900v5		cre:CHLRE_03g153076v5	cre:CHLRE_16g663350v5	cre:CHLRE_02g082550v5	cre:CHLRE_12g558850v5	cre:CHLRE_06g283034v5
ath_AT2G35260		ath:AT3G27750	ath:AT3G15090	ath:AT1G48450	ath:AT1G60230	ath:AT4G27310		zma_103634557		zma:100278262	zma:103626633	zma:100272729	zma:100275660	zma:100281241				ppp:112281514	ppp:112291451	ppp:112277991	ppp:112281073	ppp:112285787		cre_CHLRE_10g440450v5		cre:CHLRE_03g155001v5	cre:CHLRE_16g663876v5	cre:CHLRE_02g084000v5	cre:CHLRE_07g325755v5	cre:CHLRE_06g285250v5
ath_AT2G24820		ath:AT3G63490	ath:AT3G06050	ath:AT1G02150	ath:AT1G14010	ath:AT4G14870		zma_100277322		zma:100278273	zma:100272533	zma:100272731	zma:100275661	zma:100281248				ppp:112281535	ppp:112291454	ppp:112277999	ppp:112281088	ppp:112285823		cre_CHLRE_10g420350v5		cre:CHLRE_03g155250v5	cre:CHLRE_16g667354v5	cre:CHLRE_02g085350v5	cre:CHLRE_03g182450v5	cre:CHLRE_06g286000v5
ath_AT2G43180		ath:AT3G59300	ath:AT3G25210	ath:AT1G50660	ath:AT1G33800	ath:AT4G03280		zma_100273146		zma:100275485	zma:103626687	zma:100272733	zma:100275671	zma:100281252				ppp:112281582	ppp:112291521	ppp:112278000	ppp:112281089	ppp:112285829		cre_CHLRE_10g451900v5		cre:CHLRE_03g155850v5	cre:CHLRE_16g669525v5	cre:CHLRE_02g086100v5	cre:CHLRE_03g181200v5	cre:CHLRE_06g288650v5
ath_AT2G47910		ath:AT3G13120	ath:AT3G22450	ath:AT1G29070	ath:AT1G05310	ath:AT4G02730		zma_100285657		zma:100278292	zma:103626912	zma:100272735	zma:103633435	zma:100281255				ppp:112281606	ppp:112291529	ppp:112278009	ppp:112280914	ppp:112285832		cre_CHLRE_10g437950v5		cre:CHLRE_03g156050v5	cre:CHLRE_16g670652v5	cre:CHLRE_02g087666v5	cre:CHLRE_03g181300v5	cre:CHLRE_06g288850v5
ath_AT2G26550		ath:AT3G19170	ath:AT3G15660	ath:AT1G73760	ath:AT1G02890	ath:AT4G04610		zma_103644331		zma:100278307	zma:103627407	zma:100272741	zma:100275682	zma:100281276				ppp:112281625	ppp:112291549	ppp:112278011	ppp:112281115	ppp:112285867		cre_CHLRE_10g456750v5		cre:CHLRE_03g156600v5	cre:CHLRE_16g670750v5	cre:CHLRE_02g088850v5	cre:CHLRE_03g182300v5	cre:CHLRE_06g290150v5
ath_AT2G35010		ath:AT3G27690	ath:AT3G59820	ath:AT1G78560	ath:AT1G28510	ath:AT4G00620		zma_100191491		zma:100278372	zma:103627618	zma:100272744	zma:100275693	zma:100281295				ppp:112281628	ppp:112291566	ppp:112278023	ppp:112281133	ppp:112285874		cre_CHLRE_10g421600v5		cre:CHLRE_03g157426v5	cre:CHLRE_16g672000v5	cre:CHLRE_02g088900v5	cre:CHLRE_03g182551v5	cre:CHLRE_06g293150v5
ath_AT2G30020		ath:AT3G11170	ath:AT3G13857	ath:AT1G80920	ath:AT1G80200	ath:AT4G35250		zma_100382028		zma:100278396	zma:103627631	zma:100272745	zma:100275714	zma:100281320				ppp:112281640	ppp:112291616	ppp:112278024	ppp:112281134	ppp:112285877		cre_CHLRE_10g464600v5		cre:CHLRE_03g157526v5	cre:CHLRE_16g674602v5	cre:CHLRE_02g091550v5	cre:CHLRE_12g514850v5	cre:CHLRE_06g293900v5
ath_AT2G17265		ath:AT3G22425	ath:AT3G56210	ath:AT1G02700	ath:AT1G12411	ath:AT4G11175		zma_100282645		zma:100278407	zma:103627674	zma:100272757	zma:100275724	zma:100281321				ppp:112281642	ppp:112291634	ppp:112278027	ppp:112281143	ppp:112285914		cre_CHLRE_10g435800v5		cre:CHLRE_03g159581v5	cre:CHLRE_16g674800v5	cre:CHLRE_02g092600v5	cre:CHLRE_12g514050v5	cre:CHLRE_06g296350v5
ath_AT2G40490		ath:AT3G59870	ath:AT3G46020	ath:AT1G04420	ath:AT1G64583	ath:AT4G29220		zma_542598		zma:100278412	zma:100381289	zma:100272772	zma:100275732	zma:113592383				ppp:112281643	ppp:112291644	ppp:112278031	ppp:112281158	ppp:112285930		cre_CHLRE_10g439000v5		cre:CHLRE_03g162100v5	cre:CHLRE_16g677317v5	cre:CHLRE_02g094650v5	cre:CHLRE_12g550702v5	cre:CHLRE_06g296924v5
ath_AT2G47400		ath:AT3G10620	ath:AT3G04950	ath:AT1G32440	ath:AT1G19430	ath:AT4G35770		zma_100274365		zma:100278439	zma:103627749	zma:100272773	zma:100275749	zma:100281340				ppp:112281645	ppp:112291655	ppp:112278036	ppp:112281179	ppp:112285958		cre_CHLRE_10g441400v5		cre:CHLRE_03g162200v5	cre:CHLRE_16g677450v5	cre:CHLRE_02g073550v5	cre:CHLRE_12g542202v5	cre:CHLRE_06g298450v5
ath_AT2G44040		ath:AT3G17810	ath:AT3G13110	ath:AT1G64510	ath:AT1G53670	ath:AT4G30580		zma_100284745		zma:100278535	zma:103628114	zma:100272781	zma:100275783	zma:100281347				ppp:112281651	ppp:112291716	ppp:112278037	ppp:112281219	ppp:112285968		cre_CHLRE_10g452100v5		cre:CHLRE_03g162601v5	cre:CHLRE_16g679520v5	cre:CHLRE_02g073600v5	cre:CHLRE_04g217220v5	cre:CHLRE_06g298802v5
ath_AT2G03390		ath:AT3G23920	ath:AT3G26760	ath:AT1G62590	ath:AT1G01310	ath:AT4G24830		zma_100285356		zma:100278550	zma:103628154	zma:100272785	zma:100275812	zma:100281348				ppp:112281692	ppp:112291787	ppp:112278038	ppp:112281222	ppp:112285972		cre_CHLRE_10g452350v5		cre:CHLRE_03g164300v5	cre:CHLRE_16g682363v5	cre:CHLRE_02g073700v5	cre:CHLRE_12g560950v5	cre:CHLRE_06g300050v5
ath_AT2G18950		ath:AT3G18650	ath:AT3G22470	ath:AT1G64561	ath:AT1G19290	ath:AT4G25050		zma_100284837		zma:100278566	zma:103628428	zma:100272787	zma:100275864	zma:100281350				ppp:112281695	ppp:112291801	ppp:112278040	ppp:112281238	ppp:112285995		cre_CHLRE_10g439400v5		cre:CHLRE_03g167850v5	cre:CHLRE_16g684505v5	cre:CHLRE_02g076250v5	cre:CHLRE_12g560700v5	cre:CHLRE_06g302350v5
ath_AT2G37690		ath:AT3G12080	ath:AT3G25150	ath:AT1G26930	ath:AT1G13040	ath:AT4G12470		zma_100286090		zma:100278609	zma:100286046	zma:100272809	zma:100275867	zma:100281366				ppp:112281707	ppp:112291842	ppp:112278041	ppp:112281279	ppp:112285994		cre_CHLRE_10g426400v5		cre:CHLRE_03g171100v5	cre:CHLRE_16g687630v5	cre:CHLRE_02g078507v5	cre:CHLRE_12g559700v5	cre:CHLRE_06g303950v5
ath_AT2G21340		ath:AT3G46780	ath:AT3G57190	ath:AT1G73740	ath:AT1G74660	ath:AT4G23100		zma_100272440		zma:100278693	zma:103629085	zma:100272810	zma:100275872	zma:100281391				ppp:112281725	ppp:112291882	ppp:112278044	ppp:112281283	ppp:112286007		cre_CHLRE_10g452800v5		cre:CHLRE_03g172250v5	cre:CHLRE_16g687900v5	cre:CHLRE_02g079700v5	cre:CHLRE_12g561000v5	cre:CHLRE_06g305100v5
ath_AT2G47940		ath:AT3G06730	ath:AT3G61028	ath:AT1G52565	ath:AT1G48100	ath:AT4G31010		zma_103644346		zma:100278694	zma:103629111	zma:100272819	zma:100275959	zma:100281439				ppp:112281732	ppp:112291887	ppp:112278049	ppp:112281297	ppp:112286024		cre_CHLRE_10g439900v5		cre:CHLRE_03g172700v5	cre:CHLRE_16g687950v5	cre:CHLRE_02g080200v5	cre:CHLRE_12g560750v5	cre:CHLRE_06g306726v5
ath_AT2G29650		ath:AT3G55870	ath:AT3G21465	ath:AT1G54970	ath:AT1G32740	ath:AT4G16390		zma_100303960		zma:100278770	zma:100279797	zma:100272828	zma:100276004	zma:100281443				ppp:112281740	ppp:112291895	ppp:112278065	ppp:112281300	ppp:112286039		cre_CHLRE_10g444750v5		cre:CHLRE_03g172850v5	cre:CHLRE_16g688633v5	cre:CHLRE_02g081450v5	cre:CHLRE_12g559950v5	cre:CHLRE_06g307400v5
ath_AT2G06520		ath:AT3G55120	ath:AT3G21460	ath:AT1G11915	ath:AT1G17290	ath:AT4G17040		zma_100383543		zma:100278802	zma:100275130	zma:100272829	zma:100276007	zma:100281455				ppp:112281755	ppp:112291954	ppp:112278069	ppp:112281299	ppp:112286054		cre_CHLRE_10g435300v5		cre:CHLRE_03g174525v5	cre:CHLRE_16g690350v5	cre:CHLRE_02g083950v5	cre:CHLRE_12g559750v5	cre:CHLRE_06g307551v5
ath_AT2G31690		ath:AT3G04000	ath:AT3G12650	ath:AT1G21600	ath:AT1G44130	ath:AT4G13720		zma_103643291		zma:100278883	zma:103629626	zma:100272838	zma:100276029	zma:100281514				ppp:112281759	ppp:112291990	ppp:112278068	ppp:112281305	ppp:112286070		cre_CHLRE_10g420200v5		cre:CHLRE_03g176350v5	cre:CHLRE_16g691552v5	cre:CHLRE_02g086500v5	cre:CHLRE_12g483700v5	cre:CHLRE_06g308050v5
ath_AT2G20725		ath:AT3G24590	ath:AT3G16550	ath:AT1G75260	ath:AT1G55900	ath:AT4G14890		zma_100282568		zma:100278908	zma:103629793	zma:100272841	zma:100276037	zma:100281542				ppp:112281772	ppp:112292019	ppp:112278073	ppp:112281333	ppp:112286105		cre_CHLRE_10g426050v5		cre:CHLRE_03g181250v5	cre:CHLRE_16g691753v5	cre:CHLRE_02g086600v5	cre:CHLRE_12g484200v5	cre:CHLRE_06g308533v5
ath_AT2G19870		ath:AT3G17830	ath:AT3G26570	ath:AT1G53800	ath:AT1G29340	ath:AT4G04415		zma_103641321		zma:100278941	zma:100275652	zma:100272845	zma:100276052	zma:100281571				ppp:112281790	ppp:112292022	ppp:112278074	ppp:112281334	ppp:112286118		cre_CHLRE_10g463300v5		cre:CHLRE_03g183550v5	cre:CHLRE_16g691754v5	cre:CHLRE_02g087150v5	cre:CHLRE_12g484550v5	cre:CHLRE_06g308600v5
ath_AT2G40400		ath:AT3G08920	ath:AT3G15140	ath:AT1G17050	ath:AT1G35210	ath:AT4G35730		zma_103644323		zma:100278968	zma:103630228	zma:100272860	zma:100276063	zma:100281617				ppp:112281806	ppp:112292024	ppp:112278091	ppp:112281312	ppp:112286129		cre_CHLRE_10g436050v5		cre:CHLRE_03g185850v5	cre:CHLRE_16g694850v5	cre:CHLRE_02g087500v5	cre:CHLRE_12g485150v5	cre:CHLRE_06g309300v5
ath_AT2G23070		ath:AT3G21200	ath:AT3G48250	ath:AT1G77130	ath:AT1G31240	ath:AT4G12800		zma_100285519		zma:100279002	zma:103630344	zma:100272863	zma:100276070	zma:100281635				ppp:112281814	ppp:112292041	ppp:112278092	ppp:112281340	ppp:112286146		cre_CHLRE_10g433000v5		cre:CHLRE_03g187050v5	cre:CHLRE_17g699000v5	cre:CHLRE_02g087700v5	cre:CHLRE_12g485478v5	cre:CHLRE_06g309826v5
ath_AT2G04270		ath:AT3G13845	ath:AT3G59650	ath:AT1G77640	ath:AT1G35215	ath:AT4G36350		zma_100284950		zma:100279008	zma:103630631	zma:100272879	zma:100276078	zma:100281641				ppp:112281825	ppp:112292065	ppp:112278109	ppp:112281346	ppp:112286176		cre_CHLRE_10g422300v5		cre:CHLRE_03g187800v5	cre:CHLRE_17g702200v5	cre:CHLRE_02g091750v5	cre:CHLRE_12g485550v5	cre:CHLRE_06g310576v5
ath_AT2G04842		ath:AT3G15690	ath:AT3G46930	ath:AT1G48300	ath:AT1G17430	ath:AT4G20850		zma_100191659		zma:100279019	zma:103630687	zma:100272886	zma:100276080	zma:100281649				ppp:112281823	ppp:112292066	ppp:112278125	ppp:112281354	ppp:112286180		cre_CHLRE_10g444700v5		cre:CHLRE_03g187850v5	cre:CHLRE_17g702650v5	cre:CHLRE_02g093401v5	cre:CHLRE_12g515700v5	cre:CHLRE_06g310950v5
ath_AT2G28190		ath:AT3G44880	ath:AT3G03590	ath:AT1G32580	ath:AT1G11800	ath:AT4G16215		zma_100282864		zma:100279105	zma:103631672	zma:100272895	zma:100276131	zma:100281662				ppp:112281833	ppp:112292216	ppp:112278136	ppp:112281358	ppp:112286209		cre_CHLRE_10g452050v5		cre:CHLRE_03g188700v5	cre:CHLRE_17g705836v5	cre:CHLRE_02g093650v5	cre:CHLRE_03g180400v5	cre:CHLRE_06g311050v5
ath_AT2G44920		ath:AT3G63170	ath:AT3G46630	ath:AT1G63740	ath:AT1G71260	ath:AT4G29060		zma_103640599		zma:100279224	zma:103631700	zma:100272896	zma:100276132	zma:100281663				ppp:112281842	ppp:112292231	ppp:112278139	ppp:112281360	ppp:112286227		cre_CHLRE_10g439600v5		cre:CHLRE_03g188800v5	cre:CHLRE_17g709750v5	cre:CHLRE_11g475850v5	cre:CHLRE_03g177800v5	cre:CHLRE_07g312580v5
ath_AT2G14750		ath:AT3G25410	ath:AT3G59460	ath:AT1G76750	ath:AT1G68110	ath:AT4G21900		zma_100281701		zma:100279231	zma:100194184	zma:100272921	zma:100276139	zma:100281675				ppp:112281851	ppp:112292306	ppp:112278149	ppp:112281386	ppp:112286237		cre_CHLRE_10g420550v5		cre:CHLRE_03g189700v5	cre:CHLRE_17g716613v5	cre:CHLRE_01g004450v5	cre:CHLRE_03g176500v5	cre:CHLRE_07g313122v5
ath_AT2G34860		ath:AT3G60750	ath:AT3G55410	ath:AT1G31800	ath:AT1G75110	ath:AT4G10265		zma_100281641		zma:100279290	zma:103631724	zma:100272927	zma:100276143	zma:100281676				ppp:112281853	ppp:112292340	ppp:112278152	ppp:112281388	ppp:112286238		cre_CHLRE_10g428678v5		cre:CHLRE_03g191650v5	cre:CHLRE_17g721200v5	cre:CHLRE_01g004500v5	cre:CHLRE_03g175200v5	cre:CHLRE_07g316725v5
ath_AT2G15620		ath:AT3G24430	ath:AT3G48000	ath:AT1G17235	ath:AT1G50880	ath:AT4G20520		zma_100194151		zma:100279337	zma:103631742	zma:100272951	zma:100276165	zma:100281708				ppp:112281860	ppp:112292348	ppp:112278167	ppp:112281392	ppp:112286250		cre_CHLRE_10g440050v5		cre:CHLRE_03g191950v5	cre:CHLRE_17g722250v5	cre:CHLRE_02g095077v5	cre:CHLRE_03g173550v5	cre:CHLRE_07g317450v5
ath_AT2G04030		ath:AT3G24506	ath:AT3G27240	ath:AT1G55960	ath:AT1G43100	ath:AT4G32520		zma_103645327		zma:100279339	zma:100279865	zma:100272953	zma:100276173	zma:100281725				ppp:112281867	ppp:112292378	ppp:112278170	ppp:112281389	ppp:112286277		cre_CHLRE_10g429150v5		cre:CHLRE_03g194200v5	cre:CHLRE_17g724250v5	cre:CHLRE_05g233950v5	cre:CHLRE_03g169700v5	cre:CHLRE_07g317908v5
ath_AT2G04039		ath:AT3G13470	ath:AT3G60100	ath:AT1G11790	ath:AT1G73170	ath:AT4G34200		zma_103643901		zma:100279373	zma:103631778	zma:100272955	zma:100276179	zma:100281735				ppp:112281879	ppp:112292394	ppp:112278177	ppp:112281400	ppp:112286319		cre_CHLRE_10g454734v5		cre:CHLRE_03g196300v5	cre:CHLRE_17g727700v5	cre:CHLRE_08g358250v5	cre:CHLRE_03g169550v5	cre:CHLRE_07g318551v5
ath_AT2G24120		ath:AT3G12780	ath:AT3G12955	ath:AT1G20120	ath:AT1G22060	ath:AT4G39120		zma_100280688		zma:100279415	zma:103631943	zma:100272974	zma:100276195	zma:100281744				ppp:112281883	ppp:112292446	ppp:112278179	ppp:112281401	ppp:112286327		cre_CHLRE_04g231418v5		cre:CHLRE_03g197650v5	cre:CHLRE_17g728650v5	cre:CHLRE_08g358500v5	cre:CHLRE_03g166550v5	cre:CHLRE_07g319100v5
ath_AT2G43710		ath:AT3G16950	ath:AT3G46870	ath:AT1G75690	ath:AT1G55805	ath:AT4G36830		zma_541986		zma:100279441	zma:103632127	zma:100272975	zma:100276201	zma:100281747				ppp:112281894	ppp:112292476	ppp:112278222	ppp:112281402	ppp:112286347		cre_CHLRE_04g217932v5		cre:CHLRE_03g200350v5	cre:CHLRE_17g731200v5	cre:CHLRE_08g360650v5	cre:CHLRE_03g165100v5	cre:CHLRE_07g319200v5
ath_AT2G39730		ath:AT3G53920	ath:AT3G08950	ath:AT1G53000	ath:AT1G14030	ath:AT4G26800		zma_100383890		zma:100279475	zma:103632892	zma:100272979	zma:100276220	zma:100281777				ppp:112281908	ppp:112292492	ppp:112278225	ppp:112281412	ppp:112286412		cre_CHLRE_04g217910v5		cre:CHLRE_03g201050v5	cre:CHLRE_17g736150v5	cre:CHLRE_12g498850v5	cre:CHLRE_03g163450v5	cre:CHLRE_07g319300v5
ath_AT2G39080		ath:AT3G14490	ath:AT3G15590	ath:AT1G55390	ath:AT1G24880	ath:AT4G09620		zma_100272465		zma:100279511	zma:103632935	zma:100272980	zma:100276234	zma:100281795				ppp:112281914	ppp:112292564	ppp:112278227	ppp:112281433	ppp:112286442		cre_CHLRE_04g221550v5		cre:CHLRE_03g201327v5	cre:CHLRE_17g738250v5	cre:CHLRE_12g498700v5	cre:CHLRE_03g180000v5	cre:CHLRE_07g319310v5
ath_AT2G22450		ath:AT3G47520	ath:AT3G04890	ath:AT1G64460	ath:AT1G24881	ath:AT4G28380		zma_100273990		zma:100279590	zma:103632940	zma:100272984	zma:100276246	zma:100281798				ppp:112281928	ppp:112292590	ppp:112278230	ppp:112281437	ppp:112286444		cre_CHLRE_04g218500v5		cre:CHLRE_03g202950v5	cre:CHLRE_17g741272v5	cre:CHLRE_12g497350v5	cre:CHLRE_03g172500v5	cre:CHLRE_07g319330v5
ath_AT2G02500		ath:AT3G15840	ath:AT3G22370	ath:AT1G72920	ath:AT1G55040	ath:AT4G20545		zma_100273366		zma:100279613	zma:103633059	zma:100272998	zma:100276248	zma:100281801				ppp:112281929	ppp:112292606	ppp:112278228	ppp:112281454	ppp:112286497		cre_CHLRE_04g214150v5		cre:CHLRE_03g204300v5	cre:CHLRE_17g743447v5	cre:CHLRE_12g497300v5	cre:CHLRE_03g172451v5	cre:CHLRE_07g319550v5
ath_AT3G17970		ath:AT3G43520	ath:AT3G47840	ath:AT1G02720	ath:AT1G63130	ath:AT4G33030		zma_100278941		zma:100279620	zma:103633145	zma:100273002	zma:100276255	zma:100281815				ppp:112281936	ppp:112292617	ppp:112278244	ppp:112281460	ppp:112286579		cre_CHLRE_04g223300v5		cre:CHLRE_03g205600v5	cre:CHLRE_17g744447v5	cre:CHLRE_12g498550v5	cre:CHLRE_03g172000v5	cre:CHLRE_07g321200v5
ath_AT3G56710		ath:AT3G19480	ath:AT3G51010	ath:AT1G19660	ath:AT1G12160	ath:AT4G36810		zma_100277737		zma:100279622	zma:100384793	zma:100273010	zma:100276267	zma:100281834				ppp:112281941	ppp:112292645	ppp:112278250	ppp:112281465	ppp:112286590		cre_CHLRE_04g225050v5		cre:CHLRE_03g206929v5	cre:CHLRE_17g745897v5	cre:CHLRE_12g497850v5	cre:CHLRE_03g171550v5	cre:CHLRE_07g321600v5
ath_AT3G01510		ath:AT3G26710	ath:AT3G05340	ath:AT1G19840	ath:AT1G07590	ath:AT4G33160		zma_100279433		zma:100279628	zma:103633527	zma:100273011	zma:100276273	zma:100281836				ppp:112281944	ppp:112292646	ppp:112278047	ppp:112281488	ppp:112286609		cre_CHLRE_04g217949v5		cre:CHLRE_03g207400v5	cre:CHLRE_17g745997v5	cre:CHLRE_12g497101v5	cre:CHLRE_03g170800v5	cre:CHLRE_07g322376v5
ath_AT3G18420		ath:AT3G02060	ath:AT3G53360	ath:AT1G54773	ath:AT1G51355	ath:AT4G13230		zma_103631953		zma:100279727	zma:103633582	zma:100273015	zma:100276279	zma:100281841				ppp:112281993	ppp:112292664	ppp:112278252	ppp:112281506	ppp:112286631		cre_CHLRE_04g225400v5		cre:CHLRE_03g207601v5	cre:CHLRE_17g747497v5	cre:CHLRE_12g496700v5	cre:CHLRE_03g168950v5	cre:CHLRE_07g322800v5
ath_AT3G13740		ath:AT3G59640	ath:AT3G29800	ath:AT1G69526	ath:AT1G42440	ath:AT4G34740		zma_100285487		zma:100279745	zma:103633601	zma:100273022	zma:100276287	zma:100281842				ppp:112282032	ppp:112292672	ppp:112278259	ppp:112281531	ppp:112286657		cre_CHLRE_04g218150v5		cre:CHLRE_03g207937v5	cre:CHLRE_18g748397v5	cre:CHLRE_02g120100v5	cre:CHLRE_03g168550v5	cre:CHLRE_07g323550v5
ath_AT3G55760		ath:AT3G09150	ath:AT3G22310	ath:AT1G79750	ath:AT1G73165	ath:AT4G20565		zma_100191385		zma:100279768	zma:103633603	zma:100273023	zma:100276295	zma:100281858				ppp:112282035	ppp:112292791	ppp:112278258	ppp:112281538	ppp:112286664		cre_CHLRE_04g222750v5		cre:CHLRE_03g208049v5	cre:CHLRE_18g749497v5	cre:CHLRE_02g119900v5	cre:CHLRE_03g164150v5	cre:CHLRE_07g323890v5
ath_AT3G48870		ath:AT3G60790	ath:AT3G04750	ath:AT1G06000	ath:AT1G49650	ath:AT4G24280		zma_100283244		zma:100279779	zma:103633604	zma:100273026	zma:100276296	zma:100281860				ppp:112282041	ppp:112292818	ppp:112278272	ppp:112281586	ppp:112286696		cre_CHLRE_04g214501v5		cre:CHLRE_03g209953v5	cre:CHLRE_23g754797v5	cre:CHLRE_02g118600v5	cre:CHLRE_07g357350v5	cre:CHLRE_07g325714v5
ath_AT3G47390		ath:AT3G43540	ath:AT3G59760	ath:AT1G29790	ath:AT1G32500	ath:AT4G39300		zma_541942		zma:100279790	zma:103633608	zma:100273034	zma:100276297	zma:100281862				ppp:112282043	ppp:112292848	ppp:112278275	ppp:112281615	ppp:112286702		cre_CHLRE_04g226850v5		cre:CHLRE_04g212500v5	cre:CHLRE_24g755147v5	cre:CHLRE_02g120050v5	cre:CHLRE_07g357300v5	cre:CHLRE_07g325725v5
ath_AT3G54960		ath:AT3G03630	ath:AT3G05810	ath:AT1G50250	ath:AT1G29810	ath:AT4G33350		zma_100191520		zma:100279794	zma:103633639	zma:100273035	zma:100276306	zma:100281866				ppp:112282057	ppp:112292887	ppp:112278289	ppp:112281625	ppp:112286736		cre_CHLRE_04g229300v5		cre:CHLRE_04g213152v5	cre:CHLRE_27g757297v5	cre:CHLRE_02g118950v5	cre:CHLRE_08g358522v5	cre:CHLRE_07g325745v5
ath_AT3G06980		ath:AT3G29110	ath:AT3G16020	ath:AT1G72600	ath:AT1G51590	ath:AT4G08390		zma_100192036		zma:100279804	zma:103633865	zma:100273037	zma:100276336	zma:100281867				ppp:112282086	ppp:112292939	ppp:112278305	ppp:112281640	ppp:112286755		cre_CHLRE_04g232104v5		cre:CHLRE_04g215150v5	cre:CHLRE_35g759497v5	cre:CHLRE_02g117700v5	cre:CHLRE_01g000033v5	cre:CHLRE_07g325850v5
ath_AT3G27840		ath:AT3G15360	ath:AT3G22080	ath:AT1G74055	ath:AT1G76270	ath:AT4G29750		zma_100284305		zma:100279819	zma:103633883	zma:100273053	zma:100276344	zma:100281886				ppp:112282100	ppp:112293004	ppp:112278312	ppp:112281643	ppp:112286770		cre_CHLRE_04g217933v5		cre:CHLRE_04g215400v5	cre:CHLRE_36g759597v5	cre:CHLRE_10g434800v5	cre:CHLRE_01g000050v5	cre:CHLRE_07g327400v5
ath_AT3G16140		ath:AT3G01180	ath:AT3G22330	ath:AT1G76140	ath:AT1G62305	ath:AT4G32340		zma_100191761		zma:100279820	zma:103634411	zma:100273089	zma:100276362	zma:100281888				ppp:112282104	ppp:112293056	ppp:112278326	ppp:112281647	ppp:112286774		cre_CHLRE_12g498950v5		cre:CHLRE_04g216950v5	cre:CHLRE_36g759647v5	cre:CHLRE_10g433100v5	cre:CHLRE_01g000150v5	cre:CHLRE_07g327550v5
ath_AT3G61870		ath:AT3G08940	ath:AT3G13226	ath:AT1G53635	ath:AT1G11710	ath:AT4G27585		zma_542713		zma:100279867	zma:100273643	zma:100273105	zma:100276389	zma:100281889				ppp:112282112	ppp:112293059	ppp:112278324	ppp:112281660	ppp:112286777		cre_CHLRE_12g497350v5		cre:CHLRE_04g217800v5	cre:CHLRE_40g760247v5	cre:CHLRE_10g431250v5	cre:CHLRE_01g000300v5	cre:CHLRE_07g330000v5
ath_AT3G11670		ath:AT3G56290	ath:AT3G16610	ath:AT1G53633	ath:AT1G71060	ath:AT4G31530		zma_100283445		zma:100279870	zma:100279186	zma:100273106	zma:100276418	zma:100281890				ppp:112282118	ppp:112293118	ppp:112278337	ppp:112281663	ppp:112286843		cre_CHLRE_12g508750v5		cre:CHLRE_04g217945v5		cre:CHLRE_10g430450v5	cre:CHLRE_01g000750v5	cre:CHLRE_07g330150v5
ath_AT3G02660		ath:AT3G55400	ath:AT3G01800	ath:AT1G61640	ath:AT1G34010	ath:AT4G33666		zma_100276583		zma:100279882	zma:100279376	zma:100273120	zma:100276450	zma:100281917				ppp:112282144	ppp:112293119	ppp:112278342	ppp:112281678	ppp:112286870		cre_CHLRE_12g510800v5		cre:CHLRE_04g217974v5		cre:CHLRE_10g424100v5	cre:CHLRE_01g000900v5	cre:CHLRE_07g330350v5
ath_AT3G11980		ath:AT3G18890	ath:AT3G10920	ath:AT1G27450	ath:AT1G64220	ath:AT4G16155		zma_100283531		zma:100279896	zma:103634581	zma:100273126	zma:100276454	zma:100281924				ppp:112282151	ppp:112293165	ppp:112278348	ppp:112281679	ppp:112286907		cre_CHLRE_12g538700v5		cre:CHLRE_04g217982v5		cre:CHLRE_10g423650v5	cre:CHLRE_01g001671v5	cre:CHLRE_07g331100v5
ath_AT3G07630		ath:AT3G11050	ath:AT3G45300	ath:AT1G80880	ath:AT1G20270	ath:AT4G26160		zma_541829		zma:100279968	zma:103634867	zma:100273146	zma:100276469	zma:100281940				ppp:112282165	ppp:112293178	ppp:112278371	ppp:112281687	ppp:112286925		cre_CHLRE_12g511700v5		cre:CHLRE_04g218150v5		cre:CHLRE_10g422300v5	cre:CHLRE_01g002100v5	cre:CHLRE_07g331150v5
ath_AT3G15000		ath:AT3G09055	ath:AT3G21740	ath:AT1G36390	ath:AT1G68430	ath:AT4G36390		zma_100279794		zma:100279992	zma:103635088	zma:100273147	zma:100276479	zma:100281983				ppp:112282166	ppp:112293207	ppp:112278372	ppp:112281689	ppp:112286938		cre_CHLRE_12g550850v5		cre:CHLRE_04g218700v5		cre:CHLRE_10g419550v5	cre:CHLRE_01g002250v5	cre:CHLRE_07g333350v5
ath_AT3G62030		ath:AT3G15110	ath:AT3G06850	ath:AT1G14205	ath:AT1G25240	ath:AT4G35460		zma_100283425		zma:100280004	zma:103635431	zma:100273148	zma:100276521	zma:100282000				ppp:112282200	ppp:112293209	ppp:112278376	ppp:112281695	ppp:112286944		cre_CHLRE_12g519900v5		cre:CHLRE_04g219787v5		cre:CHLRE_10g417900v5	cre:CHLRE_01g002451v5	cre:CHLRE_07g334575v5
ath_AT3G13180		ath:AT3G52960	ath:AT3G14580	ath:AT1G67390	ath:AT1G04480	ath:AT4G12390		zma_100281199		zma:100280044	zma:103635598	zma:100273159	zma:100276540	zma:100282002				ppp:112282214	ppp:112293258	ppp:112278420	ppp:112281700	ppp:112286976		cre_CHLRE_12g514200v5		cre:CHLRE_04g219900v5		cre:CHLRE_10g434750v5	cre:CHLRE_01g003150v5	cre:CHLRE_07g335550v5
ath_AT3G21110		ath:AT3G23790	ath:AT3G30775	ath:AT1G73480	ath:AT1G26600	ath:AT4G14570		zma_100278117		zma:100280095	zma:103635756	zma:100273163	zma:100276541	zma:100282007				ppp:112282215	ppp:112293306	ppp:112278430	ppp:112281701	ppp:112286981		cre_CHLRE_12g534250v5		cre:CHLRE_04g220200v5		cre:CHLRE_10g434650v5	cre:CHLRE_01g003450v5	cre:CHLRE_07g336000v5
ath_AT3G47070		ath:AT3G04260	ath:AT3G60400	ath:AT1G35610	ath:AT1G55205	ath:AT4G33470		zma_100282647		zma:100280096	zma:103635820	zma:100273166	zma:100276543	zma:100282017				ppp:112282252	ppp:112293416	ppp:112278434	ppp:112281702	ppp:112286986		cre_CHLRE_12g534450v5		cre:CHLRE_04g225050v5		cre:CHLRE_10g434450v5	cre:CHLRE_01g003550v5	cre:CHLRE_07g337914v5
ath_AT3G10230		ath:AT3G05350	ath:AT3G61440	ath:AT1G07160	ath:AT1G02360	ath:AT4G20200		zma_845199		zma:100280147	zma:103636114	zma:100273168	zma:100276555	zma:113561367				ppp:112282259	ppp:112293525	ppp:112278436	ppp:112281767	ppp:112286996		cre_CHLRE_12g554600v5		cre:CHLRE_04g228450v5		cre:CHLRE_10g432100v5	cre:CHLRE_01g003600v5	cre:CHLRE_07g339104v5
ath_AT3G26580		ath:AT3G54660	ath:AT3G27380	ath:AT1G78030	ath:AT1G26740	ath:AT4G30920		zma_542233		zma:100280179	zma:100276966	zma:100273171	zma:100276558	zma:100282023				ppp:112282327	ppp:112293542	ppp:112278449	ppp:112281789	ppp:112287004		cre_CHLRE_12g512300v5		cre:CHLRE_04g231026v5		cre:CHLRE_10g425900v5	cre:CHLRE_01g003826v5	cre:CHLRE_07g341100v5
ath_AT3G57430		ath:AT3G20540	ath:AT3G01820	ath:AT1G45201	ath:AT2G46190	ath:AT4G29670		zma_542719		zma:100280181	zma:103636258	zma:100273173	zma:100276567	zma:100282029				ppp:112282338	ppp:112293601	ppp:112278450	ppp:112281797	ppp:112287031		cre_CHLRE_12g517100v5		cre:CHLRE_04g231222v5		cre:CHLRE_10g423400v5	cre:CHLRE_01g005200v5	cre:CHLRE_07g341850v5
ath_AT3G05790		ath:AT3G49725	ath:AT3G10270	ath:AT1G24170	ath:AT2G34630	ath:AT4G32870		zma_101027099		zma:100280190	zma:103636340	zma:100273175	zma:100276574	zma:100282038				ppp:112282350	ppp:112293671	ppp:112278451	ppp:112281846	ppp:112287039		cre_CHLRE_12g490500v5		cre:CHLRE_05g230650v5		cre:CHLRE_10g421800v5	cre:CHLRE_01g005250v5	cre:CHLRE_07g342402v5
ath_AT3G54900		ath:AT3G02020	ath:AT3G59280	ath:AT1G72640	ath:AT2G25590	ath:AT4G01150		zma_100282910		zma:100280209	zma:103636559	zma:100273195	zma:113633878	zma:100282043				ppp:112282374	ppp:112293698	ppp:112278463	ppp:112281868	ppp:112287083		cre_CHLRE_12g522050v5		cre:CHLRE_05g232200v5		cre:CHLRE_10g421200v5	cre:CHLRE_01g005701v5	cre:CHLRE_07g342550v5
ath_AT3G20320		ath:AT3G16250	ath:AT3G06160	ath:AT1G25220	ath:AT2G05990	ath:AT4G38150		zma_100276213		zma:100280221	zma:103636618	zma:100273201	zma:100276583	zma:100282054				ppp:112282376	ppp:112293714	ppp:112278464	ppp:112281874	ppp:112287094		cre_CHLRE_12g487100v5		cre:CHLRE_05g232751v5		cre:CHLRE_10g418600v5	cre:CHLRE_01g005950v5	cre:CHLRE_07g342800v5
ath_AT3G21580		ath:AT3G28460	ath:AT3G29430	ath:AT1G59720	ath:AT2G31240	ath:AT4G21610		zma_103630698		zma:100280253	zma:103636688	zma:100273220	zma:100276607	zma:100282056				ppp:112282415	ppp:112293742	ppp:112278462	ppp:112281875	ppp:112287119		cre_CHLRE_12g544150v5		cre:CHLRE_05g233305v5		cre:CHLRE_10g418000v5	cre:CHLRE_01g006000v5	cre:CHLRE_07g344550v5
ath_AT3G62410		ath:AT3G25680	ath:AT3G13882	ath:AT1G03475	ath:AT2G39270	ath:AT4G32260		zma_100276525		zma:100280258	zma:103637323	zma:100273238	zma:100276616	zma:100282076				ppp:112282423	ppp:112293744	ppp:112278466	ppp:112281879	ppp:112287121		cre_CHLRE_12g531900v5		cre:CHLRE_05g234651v5		cre:CHLRE_10g417650v5	cre:CHLRE_01g007100v5	cre:CHLRE_07g346500v5
ath_AT3G01060		ath:AT3G08010	ath:AT3G13880	ath:AT1G35420	ath:AT2G16385	ath:AT4G26900		zma_100191560		zma:100280262	zma:103637414	zma:100273241	zma:100276638	zma:100282081				ppp:112282432	ppp:112293751	ppp:112278476	ppp:112281911	ppp:112287191		cre_CHLRE_12g486100v5		cre:CHLRE_05g237050v5		cre:CHLRE_10g417550v5	cre:CHLRE_01g007737v5	cre:CHLRE_07g346750v5
ath_AT3G04650		ath:AT3G43833	ath:AT3G62470	ath:AT1G48770	ath:AT2G17380	ath:AT4G10465		zma_100170235		zma:100280276	zma:103637786	zma:100273247	zma:100276684	zma:100282092				ppp:112282451	ppp:112293761	ppp:112278478	ppp:112281918	ppp:112287209		cre_CHLRE_12g485800v5		cre:CHLRE_05g237283v5		cre:CHLRE_12g558900v5	cre:CHLRE_01g008600v5	cre:CHLRE_07g347600v5
ath_AT3G18390		ath:AT3G08630	ath:AT4G04870	ath:AT1G09900	ath:AT2G38400	ath:AT4G21860		zma_100280280		zma:100280294	zma:103638011	zma:100273248	zma:100276715	zma:100282161				ppp:112282461	ppp:112293769	ppp:112278485	ppp:112281926	ppp:112287235		cre_CHLRE_12g484200v5		cre:CHLRE_05g237450v5		cre:CHLRE_12g558750v5	cre:CHLRE_01g008976v5	cre:CHLRE_07g348800v5
ath_AT3G56090		ath:AT3G18110	ath:AT4G09750	ath:AT1G28530	ath:AT2G34090	ath:AT4G31760		zma_100381411		zma:100280305	zma:103638046	zma:100273252	zma:100276718	zma:100282163				ppp:112282469	ppp:112293835	ppp:112278490	ppp:112281927	ppp:112287244		cre_CHLRE_12g500950v5		cre:CHLRE_05g237650v5		cre:CHLRE_07g325723v5	cre:CHLRE_01g009450v5	cre:CHLRE_07g350050v5
ath_AT3G16480		ath:AT3G26080	ath:AT4G02580	ath:AT1G06680	ath:AT2G41670	ath:AT4G27670		zma_100281578		zma:100280306	zma:103638092	zma:100273263	zma:100276737	zma:100282189				ppp:112282483	ppp:112293903	ppp:112278499	ppp:112281934	ppp:112287249		cre_CHLRE_12g560950v5		cre:CHLRE_05g238200v5		cre:CHLRE_07g325712v5	cre:CHLRE_01g009550v5	cre:CHLRE_07g350500v5
ath_AT3G04790		ath:AT3G56940	ath:AT4G34030	ath:AT1G21640	ath:AT2G47730	ath:AT4G19900		zma_100282023		zma:100280321	zma:103638381	zma:100277843	zma:100276738	zma:100282199				ppp:112282484	ppp:112293912	ppp:112278510	ppp:112281950	ppp:112287272		cre_CHLRE_12g560900v5		cre:CHLRE_05g238322v5		cre:CHLRE_07g325746v5	cre:CHLRE_01g009676v5	cre:CHLRE_07g350950v5
ath_AT3G09050		ath:AT3G26650	ath:AT4G09589	ath:AT1G20430	ath:AT2G04340	ath:AT4G27440		zma_100283302		zma:100280326	zma:103638522	zma:100273276	zma:100276742	zma:100282201				ppp:112282490	ppp:112293913	ppp:112278522	ppp:112281952	ppp:112287299		cre_CHLRE_12g519100v5		cre:CHLRE_05g238343v5		cre:CHLRE_03g181500v5	cre:CHLRE_01g010201v5	cre:CHLRE_07g352213v5
ath_AT3G58010		ath:AT3G22890	ath:AT4G17940	ath:AT1G68590	ath:AT2G09838	ath:AT4G12490		zma_542267		zma:100280390	zma:103638667	zma:100273282	zma:100276751	zma:100282207				ppp:112282507	ppp:112293917	ppp:112278527	ppp:112281959	ppp:112287334		cre_CHLRE_12g517900v5		cre:CHLRE_05g240300v5		cre:CHLRE_03g182150v5	cre:CHLRE_01g010250v5	cre:CHLRE_07g352450v5
ath_AT3G15900		ath:AT3G08840	ath:AT4G21220	ath:AT1G70475	ath:AT2G02120	ath:AT4G18520		zma_100384428		zma:100280411	zma:103638754	zma:100273303	zma:100276776	zma:100282211				ppp:112282510	ppp:112293931	ppp:112278528	ppp:112281996	ppp:112287335		cre_CHLRE_12g546550v5		cre:CHLRE_05g241655v5		cre:CHLRE_03g182450v5	cre:CHLRE_01g010450v5	cre:CHLRE_07g353325v5
ath_AT3G52170		ath:AT3G55250	ath:AT4G37910	ath:AT1G77170	ath:AT2G40925	ath:AT4G13430		zma_100193292		zma:100280448	zma:103638756	zma:100273311	zma:100276811	zma:100282223				ppp:112282515	ppp:112293951	ppp:112278534	ppp:112282010	ppp:112287365		cre_CHLRE_12g556050v5		cre:CHLRE_05g244300v5		cre:CHLRE_03g183400v5	cre:CHLRE_01g010832v5	cre:CHLRE_07g353850v5
ath_AT3G26070		ath:AT3G58990	ath:AT4G00130	ath:AT1G63870	ath:AT2G18465	ath:AT4G33680		zma_100500990		zma:100280455	zma:103638794	zma:103639537	zma:100276835	zma:100282227				ppp:112282532	ppp:112293982	ppp:112278536	ppp:112282012	ppp:112287407		cre_CHLRE_12g510650v5		cre:CHLRE_05g244800v5		cre:CHLRE_03g183900v5	cre:CHLRE_01g011300v5	cre:CHLRE_07g354075v5
ath_AT3G55330		ath:AT3G22150	ath:AT4G22220	ath:AT1G12220	ath:AT2G13290	ath:AT4G13590		zma_100280512		zma:100280481	zma:103638804	zma:100273333	zma:100276862	zma:100282274				ppp:112282544	ppp:112293992	ppp:112278542	ppp:112282037	ppp:112287408		cre_CHLRE_12g552200v5		cre:CHLRE_05g245900v5		cre:CHLRE_03g182300v5	cre:CHLRE_01g012150v5	cre:CHLRE_07g354700v5
ath_AT3G11630		ath:AT3G45140	ath:AT4G27530	ath:AT1G13280	ath:AT2G34370	ath:AT4G02725		zma_100273797		zma:100280491	zma:103639049	zma:100273342	zma:100276902	zma:100282305				ppp:112282547	ppp:112293999	ppp:112278543	ppp:112282044	ppp:112287430		cre_CHLRE_12g556750v5		cre:CHLRE_05g245901v5		cre:CHLRE_03g182551v5	cre:CHLRE_01g012650v5	cre:CHLRE_07g355900v5
ath_AT3G13490		ath:AT3G02610	ath:AT4G18422	ath:AT1G44110	ath:AT2G05786	ath:AT4G32590		zma_100192872		zma:100280498	zma:103639488	zma:100273354	zma:100276908	zma:100282311				ppp:112282557	ppp:112294006	ppp:112278582	ppp:112282080	ppp:112287449		cre_CHLRE_12g531450v5		cre:CHLRE_05g246550v5		cre:CHLRE_12g513000v5	cre:CHLRE_01g013750v5	cre:CHLRE_07g356250v5
ath_AT3G56330		ath:AT3G56160	ath:AT4G37930	ath:AT1G11750	ath:AT2G28040	ath:AT4G38070		zma_100194267		zma:100280499	zma:103639566	zma:100273356	zma:100276924	zma:100282318				ppp:112282575	ppp:112294038	ppp:112278635	ppp:112282084	ppp:112287453		cre_CHLRE_12g503350v5		cre:CHLRE_05g247450v5		cre:CHLRE_12g513950v5	cre:CHLRE_01g013801v5	cre:CHLRE_07g356350v5
ath_AT3G59780		ath:AT3G04870	ath:AT4G08940	ath:AT1G65845	ath:AT2G26270	ath:AT4G21990		zma_100284304		zma:100280530	zma:103639615	zma:100273366	zma:100276928	zma:100282337				ppp:112282577	ppp:112294062	ppp:112278668	ppp:112282108	ppp:112287533		cre_CHLRE_12g500650v5		cre:CHLRE_05g247950v5		cre:CHLRE_12g514200v5	cre:CHLRE_01g014800v5	cre:CHLRE_07g356800v5
ath_AT3G01920		ath:AT3G01120	ath:AT4G15910	ath:AT1G24159	ath:AT2G46250	ath:AT4G34600		zma_103630203		zma:100280541	zma:103639746	zma:100273387	zma:100276953	zma:100282348				ppp:112282587	ppp:112294093	ppp:112278671	ppp:112282116	ppp:112287534		cre_CHLRE_12g484000v5		cre:CHLRE_05g248200v5		cre:CHLRE_12g546452v5	cre:CHLRE_01g015100v5	cre:CHLRE_07g356980v5
ath_AT3G27110		ath:AT3G09700	ath:AT4G36515	ath:AT1G15500	ath:AT2G37195	ath:AT4G38380		zma_100170234		zma:100280573	zma:103639844	zma:100273390	zma:100276959	zma:100282349				ppp:112282607	ppp:112294103	ppp:112278672	ppp:112282121	ppp:112287541		cre_CHLRE_12g483650v5		cre:CHLRE_06g250050v5		cre:CHLRE_12g542202v5	cre:CHLRE_01g015550v5	cre:CHLRE_08g358530v5
ath_AT3G10350		ath:AT3G05820	ath:AT4G11600	ath:AT1G64310	ath:AT2G17360	ath:AT4G21190		zma_542221		zma:100280688	zma:100277968	zma:110117500	zma:100276972	zma:100282365				ppp:112282623	ppp:112294111	ppp:112278678	ppp:112282127	ppp:112287574		cre_CHLRE_12g520300v5		cre:CHLRE_06g250650v5		cre:CHLRE_12g549852v5	cre:CHLRE_01g015750v5	cre:CHLRE_08g358536v5
ath_AT3G23940		ath:AT3G13310	ath:AT4G33150	ath:AT1G66180	ath:AT2G03880	ath:AT4G25390		zma_542454		zma:100280701	zma:100381675	zma:100273400	zma:100276974	zma:100282373				ppp:112282627	ppp:112294132	ppp:112278696	ppp:112282133	ppp:112287624		cre_CHLRE_12g525200v5		cre:CHLRE_06g253600v5		cre:CHLRE_15g641926v5	cre:CHLRE_01g016300v5	cre:CHLRE_08g358562v5
ath_AT3G52155		ath:AT3G63140	ath:AT4G37480	ath:AT1G33800	ath:AT2G32810	ath:AT4G25270		zma_100272933		zma:100280714	zma:100384278	zma:100273414	zma:100276978	zma:100282424				ppp:112282634	ppp:112294154	ppp:112278698	ppp:112282139	ppp:112287655		cre_CHLRE_12g527550v5		cre:CHLRE_06g253679v5		cre:CHLRE_12g561450v5	cre:CHLRE_01g017900v5	cre:CHLRE_08g358580v5
ath_AT3G52150		ath:AT3G07430	ath:AT4G28170	ath:AT1G62640	ath:AT2G23540	ath:AT4G04640		zma_100194331		zma:100280735	zma:103640662	zma:100273418	zma:100276980	zma:100282458				ppp:112282646	ppp:112294212	ppp:112278701	ppp:112282142	ppp:112287664		cre_CHLRE_12g514050v5		cre:CHLRE_06g253750v5		cre:CHLRE_12g560950v5	cre:CHLRE_01g018500v5	cre:CHLRE_08g358950v5
ath_AT3G12600		ath:AT3G32930	ath:AT4G13790	ath:AT1G79790	ath:AT2G38970	ath:AT5G39470		zma_100274162		zma:100280760	zma:103640907	zma:100273425	zma:103651417	zma:100282465				ppp:112282659	ppp:112294350	ppp:112278702	ppp:112282151	ppp:112287674		cre_CHLRE_12g518900v5		cre:CHLRE_06g253757v5		cre:CHLRE_12g560700v5	cre:CHLRE_01g018550v5	cre:CHLRE_08g359600v5
ath_AT3G54640		ath:AT3G02630	ath:AT4G06534	ath:AT1G28510	ath:AT2G02100	ath:AT5G17030		zma_100275998		zma:100280786	zma:103640990	zma:100273427	zma:100277024	zma:100282476				ppp:112282670	ppp:112294372	ppp:112278710	ppp:112282161	ppp:112287710		cre_CHLRE_12g551950v5		cre:CHLRE_06g253800v5		cre:CHLRE_12g560750v5	cre:CHLRE_01g019850v5	cre:CHLRE_08g360600v5
ath_AT3G27750		ath:AT3G05625	ath:AT4G21705	ath:AT1G50030	ath:AT2G29080	ath:AT5G28350		zma_100283907		zma:100280787	zma:103641252	zma:100273435	zma:100277027	zma:100282478				ppp:112282677	ppp:112294416	ppp:112278716	ppp:112282185	ppp:112287725		cre_CHLRE_12g524300v5		cre:CHLRE_06g254052v5		cre:CHLRE_12g483700v5	cre:CHLRE_01g020751v5	cre:CHLRE_08g361850v5
ath_AT3G63490		ath:AT3G55040	ath:AT4G36820	ath:AT1G73750	ath:AT2G13100	ath:AT5G53080		zma_100272890		zma:100280791	zma:103641262	zma:100273445	zma:100277055	zma:100282516				ppp:112282679	ppp:112294508	ppp:112278725	ppp:112282211	ppp:112287727		cre_CHLRE_12g497300v5		cre:CHLRE_06g254077v5		cre:CHLRE_12g483950v5	cre:CHLRE_01g020918v5	cre:CHLRE_08g362400v5
ath_AT3G59300		ath:AT3G32030	ath:AT4G32450	ath:AT1G12410	ath:AT2G20860	ath:AT5G23010		zma_100382182		zma:100280808	zma:103641551	zma:100273451	zma:100277066	zma:100282518				ppp:112282680	ppp:112294513	ppp:112278729	ppp:112282214	ppp:112287759		cre_CHLRE_12g503650v5		cre:CHLRE_06g255300v5		cre:CHLRE_12g484050v5	cre:CHLRE_01g021300v5	cre:CHLRE_08g366200v5
ath_AT3G52420		ath:AT3G03710	ath:AT4G18460	ath:AT1G30475	ath:AT2G42040	ath:AT5G05590		zma_100282598		zma:100280816	zma:103641978	zma:100273459	zma:100277090	zma:100282521				ppp:112282681	ppp:112294519	ppp:112278734	ppp:112282225	ppp:112287813		cre_CHLRE_12g489700v5		cre:CHLRE_06g255550v5		cre:CHLRE_03g175400v5	cre:CHLRE_01g022400v5	cre:CHLRE_08g368026v5
ath_AT3G13120		ath:AT3G20930	ath:AT4G33170	ath:AT1G06950	ath:AT2G01920	ath:AT5G38420		zma_100284229		zma:100280852	zma:103642058	zma:100273461	zma:100277099	zma:100282534				ppp:112282695	ppp:112294542	ppp:112278747	ppp:112282240	ppp:112287837		cre_CHLRE_12g508000v5		cre:CHLRE_06g255600v5		cre:CHLRE_03g175200v5	cre:CHLRE_01g025250v5	cre:CHLRE_08g369700v5
ath_AT3G27925		ath:AT3G16170	ath:AT4G13550	ath:AT1G43900	ath:AT2G12205	ath:AT5G27200		zma_100191573		zma:100280871	zma:103642174	zma:100273474	zma:100277111	zma:100282555				ppp:112282701	ppp:112294572	ppp:112278762	ppp:112282241	ppp:112287846		cre_CHLRE_12g511900v5		cre:CHLRE_06g255650v5		cre:CHLRE_03g174750v5	cre:CHLRE_01g025650v5	cre:CHLRE_08g370450v5
ath_AT3G19170		ath:AT3G04550	ath:AT4G14790	ath:AT1G60000	ath:AT2G33175	ath:AT5G18680		zma_100502041		zma:100280883	zma:103642210	zma:100273520	zma:100277129	zma:100282584				ppp:112282702	ppp:112294585	ppp:112278781	ppp:112282249	ppp:112287887		cre_CHLRE_12g532100v5		cre:CHLRE_06g255750v5		cre:CHLRE_03g174000v5	cre:CHLRE_01g025808v5	cre:CHLRE_08g371301v5
ath_AT3G27690		ath:AT3G56830	ath:AT4G08900	ath:AT1G79530	ath:AT2G13555	ath:AT5G64840		zma_100275797		zma:100280965	zma:103642248	zma:100273522	zma:100277147	zma:100282625				ppp:112282705	ppp:112294586	ppp:112278792	ppp:112282250	ppp:112287889		cre_CHLRE_12g512400v5		cre:CHLRE_06g256500v5		cre:CHLRE_03g173050v5	cre:CHLRE_01g025900v5	cre:CHLRE_08g371500v5
ath_AT3G44160		ath:AT3G54890	ath:AT4G11010	ath:AT1G53670	ath:AT2G25297	ath:AT5G05020		zma_100192550		zma:100280972	zma:103642600	zma:100273542	zma:100277162	zma:100282640				ppp:112282724	ppp:112294605	ppp:112278794	ppp:112282279	ppp:112287906		cre_CHLRE_12g492350v5		cre:CHLRE_06g256800v5		cre:CHLRE_03g171500v5	cre:CHLRE_01g026400v5	cre:CHLRE_08g371566v5
ath_AT3G11170		ath:AT3G06430	ath:AT4G21090	ath:AT1G30380	ath:AT2G20060	ath:AT5G06220		zma_103629356		zma:100280994	zma:103643109	zma:100273546	zma:100277170	zma:100282658				ppp:112282734	ppp:112294608	ppp:112278796	ppp:112282288	ppp:112287920		cre_CHLRE_12g507650v5		cre:CHLRE_06g256850v5		cre:CHLRE_03g169700v5	cre:CHLRE_01g026500v5	cre:CHLRE_08g372000v5
ath_AT3G59870		ath:AT3G44620	ath:AT4G38840	ath:AT1G78200	ath:AT2G30320	ath:AT5G50250		zma_542679		zma:100281005	zma:103643386	zma:100273570	zma:100277172	zma:100282665				ppp:112282772	ppp:112294626	ppp:112278801	ppp:112282295	ppp:112287930		cre_CHLRE_12g541800v5		cre:CHLRE_06g256900v5		cre:CHLRE_03g167450v5	cre:CHLRE_01g027700v5	cre:CHLRE_08g372300v5
ath_AT3G10620		ath:AT3G18870	ath:AT4G28630	ath:AT1G02660	ath:AT2G34520	ath:AT5G09820		zma_103630123		zma:100281010	zma:103643444	zma:100273574	zma:100277173	zma:100282721				ppp:112282775	ppp:112294625	ppp:112278821	ppp:112282306	ppp:112287933		cre_CHLRE_12g498450v5		cre:CHLRE_06g256950v5		cre:CHLRE_03g165100v5	cre:CHLRE_01g027750v5	cre:CHLRE_08g373802v5
ath_AT3G17810		ath:AT3G25760	ath:AT4G22030	ath:AT1G32520	ath:AT2G20800	ath:AT5G48910		zma_103628935		zma:100281020	zma:103643672	zma:100273575	zma:100277183	zma:100282759				ppp:112282777	ppp:112294632	ppp:112278831	ppp:112282115	ppp:112287952		cre_CHLRE_12g490350v5		cre:CHLRE_06g257167v5		cre:CHLRE_03g163450v5	cre:CHLRE_01g029600v5	cre:CHLRE_08g374100v5
ath_AT3G23920		ath:AT3G14550	ath:AT4G02380	ath:AT1G62180	ath:AT2G21290	ath:AT5G18660		zma_100284604		zma:100281026	zma:103643924	zma:100273599	zma:100277200	zma:100282814				ppp:112282794	ppp:112294659	ppp:112278839	ppp:112282328	ppp:112287970		cre_CHLRE_12g558600v5		cre:CHLRE_06g257750v5		cre:CHLRE_03g161400v5	cre:CHLRE_01g029900v5	cre:CHLRE_08g374850v5
ath_AT3G12080		ath:AT3G10690	ath:AT4G23900	ath:AT1G54570	ath:AT2G31141	ath:AT5G43050		zma_541662		zma:100281036	zma:100273495	zma:100273606	zma:100277204	zma:100282827				ppp:112282796	ppp:112294667	ppp:112278852	ppp:112282336	ppp:112287983		cre_CHLRE_12g554103v5		cre:CHLRE_06g257950v5		cre:CHLRE_03g180100v5	cre:CHLRE_01g030900v5	cre:CHLRE_08g375301v5
ath_AT3G46780		ath:AT3G27830	ath:AT4G05210	ath:AT1G03750	ath:AT2G44510	ath:AT5G28500		zma_100276774		zma:100281038	zma:103644118	zma:100273638	zma:100277206	zma:100282832				ppp:112282844	ppp:112294680	ppp:112278853	ppp:112282351	ppp:112288006		cre_CHLRE_12g530100v5		cre:CHLRE_06g259401v5		cre:CHLRE_03g180000v5	cre:CHLRE_01g031550v5	cre:CHLRE_08g376900v5
ath_AT3G60880		ath:AT3G12345	ath:AT4G34770	ath:AT1G58080	ath:AT2G32200	ath:AT5G58420		zma_100274372		zma:100281048	zma:103644172	zma:100273642	zma:100277207	zma:100282837				ppp:112282852	ppp:112294725	ppp:112278854	ppp:112282354	ppp:112288026		cre_CHLRE_12g521650v5		cre:CHLRE_06g260450v5		cre:CHLRE_03g177350v5	cre:CHLRE_01g031650v5	cre:CHLRE_08g377100v5
ath_AT3G28220		ath:AT3G56700	ath:AT4G20020	ath:AT1G70200	ath:AT2G46915	ath:AT5G66090		zma_100037748		zma:100281060	zma:103644210	zma:100273662	zma:100277214	zma:100282840				ppp:112282864	ppp:112294826	ppp:112278856	ppp:112282356	ppp:112288064		cre_CHLRE_12g549350v5		cre:CHLRE_06g261026v5		cre:CHLRE_03g172300v5	cre:CHLRE_01g032400v5	cre:CHLRE_08g377251v5
ath_AT3G06730		ath:AT3G01500	ath:AT4G26970	ath:AT1G26220	ath:AT2G45770	ath:AT5G27410		zma_103630689		zma:100281068	zma:103644288	zma:100273671	zma:100277228	zma:100282845				ppp:112282876	ppp:112294839	ppp:112278858	ppp:112282365	ppp:112288070		cre_CHLRE_12g513150v5		cre:CHLRE_06g261300v5		cre:CHLRE_03g172000v5	cre:CHLRE_01g033763v5	cre:CHLRE_08g378417v5
ath_AT3G09650		ath:AT3G48560	ath:AT4G05020	ath:AT1G71910	ath:AT2G29040	ath:AT5G23240		zma_100285866		zma:100281078	zma:103644591	zma:100273682	zma:100277262	zma:100282887				ppp:112282889	ppp:112294855	ppp:112278860	ppp:112282384	ppp:112288074		cre_CHLRE_12g547300v5		cre:CHLRE_06g262950v5		cre:CHLRE_03g170800v5	cre:CHLRE_01g034380v5	cre:CHLRE_08g379800v5
ath_AT3G04000		ath:AT3G47650	ath:AT4G04080	ath:AT1G10600	ath:AT2G02147	ath:AT5G45870		zma_100274001		zma:100281085	zma:103644643	zma:100273686	zma:100277299	zma:100282910				ppp:112282676	ppp:112294882	ppp:112278868	ppp:112282410	ppp:112288082		cre_CHLRE_12g503550v5		cre:CHLRE_06g262977v5		cre:CHLRE_03g168950v5	cre:CHLRE_01g035100v5	cre:CHLRE_08g380550v5
ath_AT3G23710		ath:AT3G10050	ath:AT4G00290	ath:AT1G05800	ath:AT2G02140	ath:AT5G13800		zma_103643094		zma:100281115	zma:103645663	zma:100273704	zma:100277302	zma:100282964				ppp:112282911	ppp:112294943	ppp:112278871	ppp:112282428	ppp:112288084		cre_CHLRE_12g503500v5		cre:CHLRE_06g265550v5		cre:CHLRE_03g168550v5	cre:CHLRE_01g035800v5	cre:CHLRE_08g381516v5
ath_AT3G24590		ath:AT3G47470	ath:AT4G17360	ath:AT1G43100	ath:AT2G15420	ath:AT5G51080		zma_100284426		zma:100281120	zma:103645664	zma:100273705	zma:100277330	zma:100282978				ppp:112282921	ppp:112294953	ppp:112278891	ppp:112282451	ppp:112288096		cre_CHLRE_12g558900v5		cre:CHLRE_06g266900v5		cre:CHLRE_03g167400v5	cre:CHLRE_01g036200v5	cre:CHLRE_08g381702v5
ath_AT3G17830		ath:AT3G56040	ath:AT4G32430	ath:AT1G33350	ath:AT2G36260	ath:AT5G14760		zma_100283792		zma:100281127	zma:103645697	zma:100273720	zma:100277350	zma:100282980				ppp:112282925	ppp:112295009	ppp:112278892	ppp:112282475	ppp:112288100		cre_CHLRE_12g510850v5		cre:CHLRE_06g269050v5		cre:CHLRE_17g747697v5	cre:CHLRE_01g037350v5	cre:CHLRE_08g382400v5
ath_AT3G57180		ath:AT3G27850	ath:AT4G26310	ath:AT1G55805	ath:AT2G30300	ath:AT5G16390		zma_541685		zma:100281139	zma:100272439	zma:100273729	zma:100277380	zma:100283006				ppp:112282926	ppp:112295048	ppp:112278893	ppp:112282480	ppp:112288140		cre_CHLRE_12g520200v5		cre:CHLRE_06g269801v5		cre:CHLRE_19g750847v5	cre:CHLRE_01g037600v5	cre:CHLRE_08g383300v5
ath_AT3G08920		ath:AT3G02690	ath:AT4G25290	ath:AT1G14030	ath:AT2G20820	ath:AT5G27380		zma_100277162		zma:100281141	zma:100274849	zma:100273731	zma:100277421	zma:100283007				ppp:112282927	ppp:112295050	ppp:112278915	ppp:112282483	ppp:112288144		cre_CHLRE_12g520450v5		cre:CHLRE_06g270100v5		cre:CHLRE_07g357350v5	cre:CHLRE_01g038100v5	cre:CHLRE_08g383450v5
ath_AT3G21200		ath:AT3G58610	ath:AT4G39740	ath:AT1G32990	ath:AT2G17300	ath:AT5G18820		zma_103630125		zma:100281148	zma:103645763	zma:100273734	zma:100277507	zma:100283014				ppp:112282964	ppp:112295051	ppp:112278918	ppp:112282493	ppp:112288166		cre_CHLRE_12g514850v5		cre:CHLRE_06g271850v5		cre:CHLRE_07g357100v5	cre:CHLRE_01g039050v5	cre:CHLRE_08g384000v5
ath_AT3G15690		ath:AT3G24190	ath:AT4G16800	ath:AT1G26761	ath:AT2G43090	ath:AT5G11280		zma_100856921		zma:100281154	zma:103645778	zma:100273735	zma:100277515	zma:100283029				ppp:112282965	ppp:112295056	ppp:112278929	ppp:112282500	ppp:112288194		cre_CHLRE_12g510400v5		cre:CHLRE_06g274650v5		cre:CHLRE_07g357300v5	cre:CHLRE_01g039950v5	cre:CHLRE_08g384150v5
ath_AT3G44880		ath:AT3G57050	ath:AT4G26780	ath:AT1G55040	ath:AT2G07708	ath:AT5G10620		zma_606464		zma:100281184	zma:103645788	zma:100273736	zma:100277516	zma:100283039				ppp:112282973	ppp:112295090	ppp:112278932	ppp:112282501	ppp:112288211		cre_CHLRE_12g494850v5		cre:CHLRE_06g278087v5		cre:CHLRE_07g357800v5	cre:CHLRE_01g040533v5	cre:CHLRE_08g386100v5
ath_AT3G63170		ath:AT3G26840	ath:AT4G13650	ath:AT1G76920	ath:AT2G38150	ath:AT5G59400		zma_100281633		zma:100281199	zma:103645876	zma:100273741	zma:100277518	zma:100283062				ppp:112282976	ppp:112295091	ppp:112278940	ppp:112282522	ppp:112288217		cre_CHLRE_12g561450v5		cre:CHLRE_06g278104v5		cre:CHLRE_08g358526v5	cre:CHLRE_01g041850v5	cre:CHLRE_09g386745v5
ath_AT3G54090		ath:AT3G59980	ath:AT4G03240	ath:AT1G74600	ath:AT2G33210	ath:AT5G07800		zma_100281078		zma:100281203	zma:103645944	zma:100273744	zma:100277519	zma:100283064				ppp:112282999	ppp:112295134	ppp:112278943	ppp:112282524	ppp:112288224		cre_CHLRE_12g537550v5		cre:CHLRE_06g278109v5		cre:CHLRE_01g001501v5	cre:CHLRE_01g044276v5	cre:CHLRE_09g386748v5
ath_AT3G60750		ath:AT3G03890	ath:AT4G35850	ath:AT1G54310	ath:AT2G04280	ath:AT5G60460		zma_100284901		zma:100281213	zma:103645953	zma:100273751	zma:100277572	zma:100283067				ppp:112283007	ppp:112295183	ppp:112278946	ppp:112282529	ppp:112288228		cre_CHLRE_12g508150v5		cre:CHLRE_06g278116v5		cre:CHLRE_01g001550v5	cre:CHLRE_01g044300v5	cre:CHLRE_09g386751v5
ath_AT3G24430		ath:AT3G22690	ath:AT4G12240	ath:AT1G31500	ath:AT2G43610	ath:AT5G61220		zma_542211		zma:100281219	zma:103646123	zma:100273752	zma:100277599	zma:100283099				ppp:112283012	ppp:112295189	ppp:112278952	ppp:112282530	ppp:112288230		cre_CHLRE_12g486300v5		cre:CHLRE_06g278142v5		cre:CHLRE_01g002150v5	cre:CHLRE_01g044350v5	cre:CHLRE_09g386757v5
ath_AT3G24506		ath:AT3G22960	ath:AT4G10620	ath:AT1G10830	ath:AT2G01390	ath:AT5G15050		zma_541661		zma:100281226	zma:103646189	zma:100273775	zma:100277624	zma:100283114				ppp:112283019	ppp:112295194	ppp:112278998	ppp:112282553	ppp:112288234		cre_CHLRE_12g519300v5		cre:CHLRE_06g278150v5		cre:CHLRE_01g002203v5	cre:CHLRE_01g044800v5	cre:CHLRE_09g387050v5
ath_AT3G13470		ath:AT3G47450	ath:AT4G00234	ath:AT1G15710	ath:AT2G26140	ath:AT5G12470		zma_100277088		zma:100281237	zma:103646271	zma:100273782	zma:100277636	zma:100283135				ppp:112283025	ppp:112295237	ppp:112279005	ppp:112282562	ppp:112288259		cre_CHLRE_12g509650v5		cre:CHLRE_06g278255v5		cre:CHLRE_01g002227v5	cre:CHLRE_01g045000v5	cre:CHLRE_09g387650v5
ath_AT3G12780		ath:AT3G53580	ath:AT4G32060	ath:AT1G61080	ath:AT2G40640	ath:AT5G16240		zma_100193041		zma:100281245	zma:103646293	zma:100273791	zma:100277670	zma:100283156				ppp:112283069	ppp:112295263	ppp:112279008	ppp:112282584	ppp:112288289		cre_CHLRE_12g520350v5		cre:CHLRE_06g278264v5		cre:CHLRE_01g002250v5	cre:CHLRE_01g045426v5	cre:CHLRE_09g387750v5
ath_AT3G48620		ath:AT3G20330	ath:AT4G30930	ath:AT1G08640	ath:AT2G15000	ath:AT5G19220		zma_100193240		zma:100281248	zma:606453	zma:100273807	zma:100277671	zma:100283182				ppp:112283070	ppp:112295276	ppp:112279009	ppp:112282614	ppp:112288294		cre_CHLRE_12g528700v5		cre:CHLRE_06g278297v5		cre:CHLRE_01g003250v5	cre:CHLRE_01g045600v5	cre:CHLRE_09g388050v5
ath_AT3G16950		ath:AT3G58830	ath:AT4G26680	ath:AT1G05140	ath:AT2G43865	ath:AT5G57930		zma_100501868		zma:100281255	zma:103646776	zma:100273826	zma:100277713	zma:100283194				ppp:112283093	ppp:112295345	ppp:112279032	ppp:112282616	ppp:112288311		cre_CHLRE_12g556250v5		cre:CHLRE_06g278298v5		cre:CHLRE_01g003508v5	cre:CHLRE_01g046150v5	cre:CHLRE_09g388372v5
ath_AT3G53920		ath:AT3G48730	ath:AT4G26910	ath:AT1G49650	ath:AT2G07727	ath:AT5G35790		zma_103630277		zma:100281259	zma:103646834	zma:100273848	zma:100277723	zma:100283197				ppp:112283113	ppp:112295457	ppp:112279042	ppp:112282620	ppp:112288317		cre_CHLRE_12g548400v5		cre:CHLRE_06g278301v5		cre:CHLRE_01g005534v5	cre:CHLRE_01g046237v5	cre:CHLRE_09g388550v5
ath_AT3G47520		ath:AT3G23400	ath:AT4G29120	ath:AT1G32500	ath:AT2G07722	ath:AT5G28750		zma_100193482		zma:100281270	zma:103647156	zma:100273872	zma:100277736	zma:100283211				ppp:112283121	ppp:112295470	ppp:112279044	ppp:112282633	ppp:112288334		cre_CHLRE_12g547050v5		cre:CHLRE_06g280150v5		cre:CHLRE_01g006000v5	cre:CHLRE_01g046250v5	cre:CHLRE_09g390652v5
ath_AT3G15840		ath:AT3G25805	ath:AT4G35720	ath:AT1G31080	ath:AT2G38350	ath:AT5G14300		zma_100284263		zma:100281287	zma:103647251	zma:100273887	zma:100277739	zma:100283221				ppp:112283144	ppp:112295473	ppp:112279055	ppp:112282652	ppp:112288356		cre_CHLRE_12g548950v5		cre:CHLRE_06g282100v5		cre:CHLRE_01g006301v5	cre:CHLRE_01g046450v5	cre:CHLRE_09g391350v5
ath_AT3G53470		ath:AT3G10405	ath:AT4G39952	ath:AT1G16720	ath:AT2G17720	ath:AT5G05370		zma_100277025		zma:100281300	zma:103647543	zma:100273900	zma:100277740	zma:100283234				ppp:112283151	ppp:112295558	ppp:112279057	ppp:112282665	ppp:112288354		cre_CHLRE_12g530300v5		cre:CHLRE_06g283050v5		cre:CHLRE_01g006352v5	cre:CHLRE_01g046500v5	cre:CHLRE_09g391700v5
ath_AT3G43520		ath:AT3G25780	ath:AT4G16470	ath:AT1G31260	ath:AT2G30970	ath:AT5G02850		zma_100193260		zma:100281305	zma:103647545	zma:100273905	zma:100277741	zma:100283236				ppp:112283191	ppp:112295563	ppp:112279058	ppp:112282699	ppp:112288372		cre_CHLRE_12g494100v5		cre:CHLRE_06g286000v5		cre:CHLRE_01g006642v5	cre:CHLRE_01g046501v5	cre:CHLRE_09g392430v5
ath_AT3G56140		ath:AT3G59040	ath:AT4G21460	ath:AT1G28140	ath:AT2G41250	ath:AT5G13050		zma_100280556		zma:100281307	zma:103647590	zma:100273908	zma:100277782	zma:100283273				ppp:112283220	ppp:112295579	ppp:112279067	ppp:112282721	ppp:112288415		cre_CHLRE_12g517150v5		cre:CHLRE_06g286550v5		cre:CHLRE_01g006766v5	cre:CHLRE_01g046502v5	cre:CHLRE_09g392900v5
ath_AT3G19480		ath:AT3G14530	ath:AT4G32210	ath:AT1G50170	ath:AT2G41700	ath:AT5G06490		zma_100285769		zma:100281321	zma:103647708	zma:100273912	zma:100277806	zma:100283287				ppp:112283222	ppp:112295600	ppp:112279073	ppp:112282724	ppp:112288458				cre:CHLRE_06g288850v5		cre:CHLRE_01g007100v5	cre:CHLRE_01g046652v5	cre:CHLRE_09g393876v5
ath_AT3G26710		ath:AT3G14390	ath:AT4G13360	ath:AT1G49380	ath:AT2G47390	ath:AT5G06720		zma_100284489		zma:113592383	zma:103647875	zma:100273931	zma:100277821	zma:100283291				ppp:112283232	ppp:112295605	ppp:112279078	ppp:112282757	ppp:112288480				cre:CHLRE_06g289500v5		cre:CHLRE_01g007251v5	cre:CHLRE_01g047200v5	cre:CHLRE_09g394000v5
ath_AT3G06960		ath:AT3G61080	ath:AT4G04370	ath:AT1G78050	ath:AT2G34020	ath:AT5G14320		zma_100273426		zma:100281347	zma:103647953	zma:100273933	zma:100277841	zma:100283300				ppp:112283256	ppp:112295618	ppp:112279081	ppp:112282758	ppp:112288496				cre:CHLRE_06g289850v5		cre:CHLRE_01g008150v5	cre:CHLRE_01g048650v5	cre:CHLRE_09g394700v5
ath_AT3G49140		ath:AT3G26060	ath:AT4G35650	ath:AT1G34010	ath:AT2G36980	ath:AT5G66590		zma_103629584		zma:100281348	zma:103647973	zma:100273937	zma:100277844	zma:100283301				ppp:112283302	ppp:112295626	ppp:112279100	ppp:112282785	ppp:112288523				cre:CHLRE_06g290150v5		cre:CHLRE_01g008250v5	cre:CHLRE_01g049350v5	cre:CHLRE_09g394806v5
ath_AT3G02060		ath:AT3G25860	ath:AT4G25280	ath:AT1G60760	ath:AT2G34460	ath:AT5G66595		zma_100285108		zma:100281349	zma:103648030	zma:100273943	zma:100277850	zma:100283327				ppp:112283311	ppp:112295648	ppp:112279105	ppp:112282809	ppp:112288524				cre:CHLRE_06g294950v5		cre:CHLRE_01g008750v5	cre:CHLRE_01g050300v5	cre:CHLRE_09g395139v5
ath_AT3G09150		ath:AT3G21140	ath:AT4G08870	ath:AT1G15010	ath:AT2G01379	ath:AT5G35610		zma_100383938		zma:100281356	zma:103648462	zma:100273946	zma:100277867	zma:100283340				ppp:112283329	ppp:112295684	ppp:112279116	ppp:112282829	ppp:112288538				cre:CHLRE_06g295350v5		cre:CHLRE_01g008891v5	cre:CHLRE_01g050900v5	cre:CHLRE_09g395176v5
ath_AT3G43540		ath:AT3G19160	ath:AT4G31210	ath:AT1G72520	ath:AT2G32040	ath:AT5G13030		zma_100284990		zma:100281391	zma:103648986	zma:100273951	zma:100277879	zma:100283367				ppp:112283344	ppp:112295719	ppp:112279122	ppp:112282856	ppp:112288554				cre:CHLRE_06g295826v5		cre:CHLRE_01g008976v5	cre:CHLRE_01g053000v5	cre:CHLRE_09g395510v5
ath_AT3G03630		ath:AT3G61770	ath:AT4G00026	ath:AT1G27510	ath:AT2G45406	ath:AT5G55220		zma_103630315		zma:100281444	zma:103649017	zma:100273953	zma:100277880	zma:100283393				ppp:112283348	ppp:112295763	ppp:112279125	ppp:112282861	ppp:112288559				cre:CHLRE_06g296250v5		cre:CHLRE_01g009350v5	cre:CHLRE_01g055151v5	cre:CHLRE_09g396250v5
ath_AT3G15360		ath:AT3G56910	ath:AT4G39660	ath:AT1G68430	ath:AT2G39640	ath:AT5G35630		zma_100282946		zma:100281461	zma:103649281	zma:100273960	zma:100277895	zma:100283414				ppp:112283375	ppp:112295792	ppp:112279143	ppp:112282857	ppp:112288562				cre:CHLRE_06g296750v5		cre:CHLRE_01g009450v5	cre:CHLRE_01g055453v5	cre:CHLRE_09g396289v5
ath_AT3G01180		ath:AT3G59890	ath:AT4G25930	ath:AT1G05680	ath:AT2G11010	ath:AT5G10330		zma_103629647		zma:100281491	zma:103649442	zma:100273990	zma:100277920	zma:100283445				ppp:112283391	ppp:112295813	ppp:112279145	ppp:112282873	ppp:112288569				cre:CHLRE_06g296924v5		cre:CHLRE_01g009550v5	cre:CHLRE_01g061077v5	cre:CHLRE_09g396549v5
ath_AT3G08940		ath:AT3G48110	ath:AT4G23493	ath:AT1G53520	ath:AT2G33255	ath:AT5G20980		zma_103630426		zma:100281496	zma:100216683	zma:100274001	zma:100277923	zma:100283455				ppp:112283396	ppp:112295858	ppp:112279161	ppp:112282877	ppp:112288612				cre:CHLRE_06g297600v5		cre:CHLRE_01g009900v5	cre:CHLRE_01g066917v5	cre:CHLRE_09g396650v5
ath_AT3G55400		ath:AT3G27740	ath:AT4G09850	ath:AT1G05420	ath:AT2G33250	ath:AT5G01100		zma_542737		zma:100281497	zma:100279249	zma:100274017	zma:100277986	zma:100283495				ppp:112283413	ppp:112295960	ppp:112279162	ppp:112282889	ppp:112288622				cre:CHLRE_06g302426v5		cre:CHLRE_01g010250v5	cre:CHLRE_02g073300v5	cre:CHLRE_09g396920v5
ath_AT3G18890		ath:AT3G53900	ath:AT4G28005	ath:AT1G67810	ath:AT2G43120	ath:AT5G16440		zma_103629533		zma:100281516	zma:100279262	zma:100274021	zma:100278014	zma:100283506				ppp:112283428	ppp:112295969	ppp:112279168	ppp:112282890	ppp:112288676				cre:CHLRE_06g306601v5		cre:CHLRE_01g010864v5	cre:CHLRE_02g074200v5	cre:CHLRE_09g397002v5
ath_AT3G26690		ath:AT3G44890	ath:AT4G36580	ath:AT1G55430	ath:AT2G15580	ath:AT5G09950		zma_100282707		zma:100281518	zma:103649543	zma:100274030	zma:100278018	zma:100283517				ppp:112283451	ppp:112296012	ppp:112279181	ppp:112282924	ppp:112288708				cre:CHLRE_06g307551v5		cre:CHLRE_01g011630v5	cre:CHLRE_02g075200v5	cre:CHLRE_09g397701v5
ath_AT3G02040		ath:AT3G03980	ath:AT4G13850	ath:AT1G26600	ath:AT2G32660	ath:AT5G66720		zma_100302579		zma:100281567	zma:103649619	zma:100274033	zma:100278020	zma:100283522				ppp:112283458	ppp:112296044	ppp:112279187	ppp:112282935	ppp:112288710				cre:CHLRE_06g308600v5		cre:CHLRE_01g013000v5	cre:CHLRE_02g075950v5	cre:CHLRE_09g398623v5
ath_AT3G11050		ath:AT3G09490	ath:AT4G34345	ath:AT1G55205	ath:AT2G35450	ath:AT5G02160		zma_541796		zma:100281571	zma:103649789	zma:100274034	zma:100278075	zma:100283539				ppp:112283485	ppp:112296078	ppp:112279191	ppp:112282955	ppp:112288711				cre:CHLRE_06g310050v5		cre:CHLRE_01g013300v5	cre:CHLRE_02g076300v5	cre:CHLRE_09g399100v5
ath_AT3G15110		ath:AT3G55800	ath:AT4G28068	ath:AT1G58120	ath:AT2G31085	ath:AT5G17870		zma_103629543		zma:100281592	zma:103649879	zma:100274044	zma:100278109	zma:100283570				ppp:112283500	ppp:112296098	ppp:112279192	ppp:112282965	ppp:112288723				cre:CHLRE_06g310300v5		cre:CHLRE_01g013801v5	cre:CHLRE_02g076550v5	cre:CHLRE_09g399400v5
ath_AT3G06510		ath:AT3G26740	ath:AT4G31070	ath:AT2G05990	ath:AT2G33530	ath:AT5G38900		zma_100275072		zma:100281620	zma:103650031	zma:100274052	zma:100278185	zma:100283643				ppp:112283505	ppp:112296099	ppp:112279201	ppp:112282988	ppp:112288727				cre:CHLRE_06g310576v5		cre:CHLRE_01g014300v5	cre:CHLRE_02g078350v5	cre:CHLRE_09g399900v5
ath_AT3G52960		ath:AT3G27160	ath:AT4G30700	ath:AT2G38630	ath:AT2G27510	ath:AT5G62340		zma_100276032		zma:100281630	zma:100274728	zma:100274053	zma:100278189	zma:100283666				ppp:112283506	ppp:112296160	ppp:112279206	ppp:112283002	ppp:112288767				cre:CHLRE_06g311050v5		cre:CHLRE_01g015100v5	cre:CHLRE_02g078476v5	cre:CHLRE_09g399912v5
ath_AT3G53560		ath:AT3G51140	ath:AT4G31810	ath:AT2G31240	ath:AT2G40600	ath:AT5G40160		zma_100194345		zma:100281641	zma:103650140	zma:100274063	zma:100278212	zma:100283690				ppp:112283542		ppp:112279217	ppp:112283020	ppp:112288779				cre:CHLRE_06g311750v5		cre:CHLRE_01g015750v5	cre:CHLRE_02g078939v5	cre:CHLRE_09g399923v5
ath_AT3G44720		ath:AT3G17800	ath:AT4G19220	ath:AT2G21350	ath:AT2G45210	ath:AT5G01220		zma_103630362		zma:100281649	zma:103650186	zma:100274065	zma:100278213	zma:100283707				ppp:112283555		ppp:112279242	ppp:112283053	ppp:112288782				cre:CHLRE_07g313000v5		cre:CHLRE_01g015950v5	cre:CHLRE_02g079250v5	cre:CHLRE_09g400034v5
ath_AT3G25660		ath:AT3G19220	ath:AT4G30490	ath:AT2G37500	ath:AT2G41515	ath:AT5G16400		zma_100286348		zma:100281663	zma:103650263	zma:100274070	zma:100278247	zma:100283711				ppp:112283571		ppp:112279250	ppp:112283075	ppp:112288828				cre:CHLRE_07g313122v5		cre:CHLRE_01g016514v5	cre:CHLRE_02g079600v5	cre:CHLRE_09g400312v5
ath_AT3G23790		ath:AT3G29200	ath:AT4G31010	ath:AT2G41460	ath:AT2G20420	ath:AT5G64580		zma_542718		zma:100281669	zma:103650429	zma:100274079	zma:100278289	zma:100283753				ppp:112283594		ppp:112279256	ppp:112283083	ppp:112288833				cre:CHLRE_07g317908v5		cre:CHLRE_01g017100v5	cre:CHLRE_02g080400v5	cre:CHLRE_09g401256v5
ath_AT3G04260		ath:AT3G63190	ath:AT4G00370	ath:AT2G39270	ath:AT2G07768	ath:AT5G28442		zma_100283570		zma:100281675	zma:103650488	zma:100274084	zma:100275485	zma:100283786				ppp:112283596		ppp:112279269	ppp:112283088	ppp:112288854				cre:CHLRE_07g319100v5		cre:CHLRE_01g017150v5	cre:CHLRE_02g081250v5	cre:CHLRE_09g401515v5
ath_AT3G62590		ath:AT3G46790	ath:AT4G23660	ath:AT2G01755	ath:AT2G26480	ath:AT5G53460		zma_100281241		zma:100281679	zma:103650492	zma:100274094	zma:100278318	zma:100283787				ppp:112283598		ppp:112279286	ppp:112283099	ppp:112288860				cre:CHLRE_07g319300v5		cre:CHLRE_01g020141v5	cre:CHLRE_02g082250v5	cre:CHLRE_09g401850v5
ath_AT3G05350		ath:AT3G22840	ath:AT4G15940	ath:AT2G30380	ath:AT2G43350	ath:AT5G57740		zma_100194344		zma:100281683	zma:103650558	zma:100274109	zma:100278334	zma:100283790				ppp:112283622		ppp:112279289	ppp:112283148	ppp:112288870				cre:CHLRE_07g319550v5		cre:CHLRE_01g020918v5	cre:CHLRE_02g082350v5	cre:CHLRE_09g401886v5
ath_AT3G24220		ath:AT3G15870	ath:AT4G30000	ath:AT2G34540	ath:AT2G04540	ath:AT5G44060		zma_100502422		zma:100281693	zma:100286003	zma:100274119	zma:100278360	zma:100283792				ppp:112283630		ppp:112279296	ppp:112283151	ppp:112288878				cre:CHLRE_07g320400v5		cre:CHLRE_01g021251v5	cre:CHLRE_02g082500v5	cre:CHLRE_09g402950v5
ath_AT3G54660		ath:AT3G05020	ath:AT4G11060	ath:AT2G30650	ath:AT2G47020	ath:AT5G51740		zma_100277146		zma:100281698	zma:100275850	zma:100274126	zma:100278375	zma:100283821				ppp:112283652		ppp:112279309	ppp:112283206	ppp:112288879				cre:CHLRE_07g320450v5		cre:CHLRE_01g021800v5	cre:CHLRE_02g082576v5	cre:CHLRE_09g403367v5
ath_AT3G53170		ath:AT3G10130	ath:AT4G15765	ath:AT2G36710	ath:AT2G25660	ath:AT5G44600		zma_100274264		zma:100281701	zma:103651081	zma:100274127	zma:100278396	zma:100283825				ppp:112283656		ppp:112279317	ppp:112283216	ppp:112288893				cre:CHLRE_07g321200v5		cre:CHLRE_01g021850v5	cre:CHLRE_02g082600v5	cre:CHLRE_09g403404v5
ath_AT3G10970		ath:AT3G19810	ath:AT4G19650	ath:AT2G40100	ath:AT2G31060	ath:AT5G36120		zma_542555		zma:100281708	zma:103651122	zma:100274143	zma:100278401	zma:100283837				ppp:112283664		ppp:112279354	ppp:112283217	ppp:112288930				cre:CHLRE_07g323550v5		cre:CHLRE_01g022100v5	cre:CHLRE_02g082700v5	cre:CHLRE_09g405776v5
ath_AT3G20540		ath:AT3G56360	ath:AT4G25200	ath:AT2G47730	ath:AT2G25890	ath:AT5G33320		zma_100272259		zma:100281717	zma:103651234	zma:100274147	zma:100278436	zma:100283838				ppp:112283698		ppp:112279366	ppp:112283221	ppp:112288945				cre:CHLRE_07g324550v5		cre:CHLRE_01g022283v5	cre:CHLRE_02g083180v5	cre:CHLRE_09g406050v5
ath_AT3G16250		ath:AT3G27180	ath:AT4G02820	ath:AT2G43030	ath:AT2G16710	ath:AT5G47790		zma_100281932		zma:100281744	zma:103651279	zma:100274150	zma:100278440	zma:100283840				ppp:112283728		ppp:112279367	ppp:112283222	ppp:112288951				cre:CHLRE_07g325714v5		cre:CHLRE_01g022666v5	cre:CHLRE_02g083550v5	cre:CHLRE_09g406150v5
ath_AT3G46980		ath:AT3G12930	ath:AT4G01400	ath:AT2G21960	ath:AT2G45830	ath:AT5G66530		zma_100283056		zma:100281747	zma:103651342	zma:100274153	zma:100278445	zma:100283857				ppp:112283734		ppp:112279368	ppp:112283242	ppp:112288984				cre:CHLRE_07g331150v5		cre:CHLRE_01g023000v5	cre:CHLRE_02g084550v5	cre:CHLRE_09g406448v5
ath_AT3G01440		ath:AT3G07700	ath:AT4G15960	ath:AT2G21370	ath:AT2G35605	ath:AT5G19110		zma_100275523		zma:100281760	zma:103651583	zma:100274162	zma:100278442	zma:100283859				ppp:112283773		ppp:112279373	ppp:112283250	ppp:112288991				cre:CHLRE_07g332300v5		cre:CHLRE_01g023773v5	cre:CHLRE_02g084873v5	cre:CHLRE_09g408051v5
ath_AT3G12700		ath:AT3G23700	ath:AT4G28220	ath:AT2G31530	ath:AT2G24170	ath:AT5G63450		zma_100274318		zma:100281767	zma:103651599	zma:100274170	zma:100278503	zma:100283863				ppp:112283783		ppp:112279375	ppp:112283281	ppp:112289033				cre:CHLRE_07g333350v5		cre:CHLRE_01g024251v5	cre:CHLRE_02g085500v5	cre:CHLRE_09g408600v5
ath_AT3G28460		ath:AT3G47980	ath:AT4G04925	ath:AT2G39290	ath:AT2G46505	ath:AT5G64310		zma_100381681		zma:100281775	zma:103651600	zma:100274178	zma:100278535	zma:100283868				ppp:112283821		ppp:112279377	ppp:112283283	ppp:112289066				cre:CHLRE_07g334900v5		cre:CHLRE_01g024950v5	cre:CHLRE_02g085600v5	cre:CHLRE_09g408700v5
ath_AT3G25680		ath:AT3G18680	ath:AT4G33905	ath:AT2G30950	ath:AT2G18969	ath:AT5G44520		zma_100381568		zma:100281777	zma:103651961	zma:100274183	zma:100278545	zma:100283883				ppp:112283829		ppp:112279386	ppp:112283310	ppp:112289113				cre:CHLRE_07g335550v5		cre:CHLRE_01g025250v5	cre:CHLRE_02g085850v5	cre:CHLRE_09g409901v5
ath_AT3G08010		ath:AT3G17170	ath:AT4G36500	ath:AT2G17972	ath:AT2G04360	ath:AT5G49940		zma_732740		zma:100281791	zma:103652527	zma:100274186	zma:100278550	zma:100283886				ppp:112283839		ppp:112279387	ppp:112283314	ppp:112289116				cre:CHLRE_07g335700v5		cre:CHLRE_01g026150v5	cre:CHLRE_02g086076v5	cre:CHLRE_09g409951v5
ath_AT3G08630		ath:AT3G51510	ath:AT4G23620	ath:AT2G05810	ath:AT2G24780	ath:AT5G57890		zma_541619		zma:100281795	zma:103652788	zma:100274199	zma:100278558	zma:100283888				ppp:112283846		ppp:112279403	ppp:112283322	ppp:112289122				cre:CHLRE_07g338350v5		cre:CHLRE_01g026650v5	cre:CHLRE_02g087633v5	cre:CHLRE_09g410350v5
ath_AT3G18110		ath:AT3G56600	ath:AT4G29540	ath:AT2G22250	ath:AT2G42065	ath:AT5G66570		zma_103629234		zma:100281798	zma:103653035	zma:100274200	zma:100278562	zma:100283891				ppp:112283863		ppp:112279406	ppp:112283333	ppp:112289163				cre:CHLRE_07g339926v5		cre:CHLRE_01g027150v5	cre:CHLRE_02g087850v5	cre:CHLRE_09g411800v5
ath_AT3G26080		ath:AT3G15850	ath:AT4G02140	ath:AT2G43750	ath:AT2G23940	ath:AT5G20140		zma_103652440		zma:100281803	zma:103653085	zma:100274204	zma:100278592	zma:100283906				ppp:112283889		ppp:112279405	ppp:112283338	ppp:112289183				cre:CHLRE_07g341100v5		cre:CHLRE_01g027575v5	cre:CHLRE_02g089650v5	cre:CHLRE_09g412880v5
ath_AT3G09580		ath:AT3G02730	ath:AT4G26800	ath:AT2G25310	ath:AT2G02750	ath:AT5G58860		zma_100193376		zma:100281836	zma:103653197	zma:100274225	zma:100278608	zma:100283909				ppp:112283922		ppp:112279415	ppp:112283354	ppp:112289209				cre:CHLRE_07g341925v5		cre:CHLRE_01g027600v5	cre:CHLRE_02g090400v5	cre:CHLRE_09g413114v5
ath_AT3G56940		ath:AT3G19490	ath:AT4G01990	ath:AT2G42220	ath:AT2G31470	ath:AT5G17230		zma_103628968		zma:100281844	zma:103653246	zma:100274226	zma:100275674	zma:100283912				ppp:112283925		ppp:112279439	ppp:112283371	ppp:112289219				cre:CHLRE_07g343626v5		cre:CHLRE_01g027700v5	cre:CHLRE_02g091400v5	cre:CHLRE_09g414951v5
ath_AT3G63160		ath:AT3G54730	ath:AT4G33495	ath:AT2G25080	ath:AT2G14210	ath:AT5G47870		zma_100281242		zma:100281852	zma:103653419	zma:100274233	zma:100278630	zma:100283953				ppp:112283937		ppp:112279473	ppp:112283394	ppp:112289229				cre:CHLRE_07g344550v5		cre:CHLRE_01g027750v5	cre:CHLRE_02g091450v5	cre:CHLRE_09g415100v5
ath_AT3G26650		ath:AT3G59400	ath:AT4G33140	ath:AT2G13100	ath:AT2G41230	ath:AT5G38430		zma_542348		zma:100281862	zma:103653650	zma:100274239	zma:100278654	zma:100283982				ppp:112283943		ppp:112279496	ppp:112283405	ppp:112289249				cre:CHLRE_07g346800v5		cre:CHLRE_01g030100v5	cre:CHLRE_02g094450v5	cre:CHLRE_09g415150v5
ath_AT3G22890		ath:AT3G06950	ath:AT4G20090	ath:AT2G43945	ath:AT2G31350	ath:AT5G54190		zma_100280585		zma:100281866	zma:103653966	zma:100274250	zma:100278658	zma:100283987				ppp:112283955		ppp:112279499	ppp:112283444	ppp:112289258				cre:CHLRE_07g348450v5		cre:CHLRE_01g030300v5	cre:CHLRE_02g095036v5	cre:CHLRE_10g419100v5
ath_AT3G19180		ath:AT3G10670	ath:AT4G22495	ath:AT2G35345	ath:AT2G20920	ath:AT5G53170		zma_103630487		zma:100281879	zma:103654302	zma:100274259	zma:100278675	zma:100283990				ppp:112283970		ppp:112279502	ppp:112283447	ppp:112289310				cre:CHLRE_07g348500v5		cre:CHLRE_01g033071v5	cre:CHLRE_02g095039v5	cre:CHLRE_10g419700v5
ath_AT3G04760		ath:AT3G20390	ath:AT4G31930	ath:AT2G39100	ath:AT2G18020	ath:AT5G12170		zma_100279707		zma:100281887	zma:103654308	zma:100274265	zma:100278676	zma:100283991				ppp:112283980		ppp:112279512	ppp:112283475	ppp:112289309				cre:CHLRE_07g349700v5		cre:CHLRE_01g033250v5	cre:CHLRE_02g095053v5	cre:CHLRE_10g420150v5
ath_AT3G55250		ath:AT3G48420	ath:AT4G38850	ath:AT2G28930	ath:AT2G20465	ath:AT5G48270		zma_100191797		zma:100281890	zma:103654637	zma:100274266	zma:100278683	zma:100284008				ppp:112283985		ppp:112279513	ppp:112283487	ppp:112289369				cre:CHLRE_07g350500v5		cre:CHLRE_01g033763v5	cre:CHLRE_02g095055v5	cre:CHLRE_10g420250v5
ath_AT3G58990		ath:AT3G52380	ath:AT4G28620	ath:AT2G47670	ath:AT2G40205	ath:AT5G03030		zma_100280771		zma:100281924	zma:103654710	zma:100274270	zma:100278698	zma:100284026				ppp:112283986		ppp:112279521	ppp:112283506	ppp:112289389				cre:CHLRE_07g352300v5		cre:CHLRE_01g033832v5	cre:CHLRE_02g095058v5	cre:CHLRE_10g421150v5
ath_AT3G45140		ath:AT3G08740	ath:AT4G11630	ath:AT2G15640	ath:AT2G03420	ath:AT5G22790		zma_103630530		zma:100281928	zma:103654838	zma:100274277	zma:100278704	zma:100284027				ppp:112283990		ppp:112279562	ppp:112283518	ppp:112289392				cre:CHLRE_07g352450v5		cre:CHLRE_01g035100v5	cre:CHLRE_02g095073v5	cre:CHLRE_10g422201v5
ath_AT3G56160		ath:AT3G15780	ath:AT4G28360	ath:AT2G40330	ath:AT2G33370	ath:AT5G06210		zma_606484		zma:100281930	zma:103655161	zma:100274282	zma:100278751	zma:100284040				ppp:112283995		ppp:112279563	ppp:112283528	ppp:112289394				cre:CHLRE_07g353850v5		cre:CHLRE_01g035600v5	cre:CHLRE_02g095084v5	cre:CHLRE_10g423000v5
ath_AT3G04870		ath:AT3G53460	ath:AT4G13230	ath:AT2G30695	ath:AT2G33740	ath:AT5G38410		zma_100502295		zma:100281931	zma:103655251	zma:100274287	zma:100278843	zma:100284057				ppp:112283998		ppp:112279575	ppp:112283557	ppp:112289395				cre:CHLRE_07g354075v5		cre:CHLRE_01g037100v5	cre:CHLRE_02g095087v5	cre:CHLRE_10g426616v5
ath_AT3G63140		ath:AT3G22125	ath:AT4G33920	ath:AT2G16835	ath:AT2G37880	ath:AT5G65520		zma_103629299		zma:100281940	zma:103655280	zma:100274299	zma:100278853	zma:100284060				ppp:112284004		ppp:112279585	ppp:112283567	ppp:112289458				cre:CHLRE_07g354700v5		cre:CHLRE_01g037150v5	cre:CHLRE_02g095091v5	cre:CHLRE_10g428300v5
ath_AT3G11560		ath:AT3G44265	ath:AT4G39300	ath:AT2G42130	ath:AT2G48000	ath:AT5G04970		zma_100281237		zma:100282000	zma:103655445	zma:100274305	zma:100278862	zma:100284066				ppp:112284006		ppp:112279599	ppp:112283607	ppp:112289501				cre:CHLRE_07g355900v5		cre:CHLRE_01g037850v5	cre:CHLRE_02g095095v5	cre:CHLRE_10g428400v5
ath_AT3G16290		ath:AT3G03590	ath:AT4G37040	ath:AT2G38330	ath:AT2G21610	ath:AT5G05260		zma_103628977		zma:100282002	zma:103655647	zma:100274313	zma:100278908	zma:100284078				ppp:112284013		ppp:112279624	ppp:112283625	ppp:112289566				cre:CHLRE_07g356350v5		cre:CHLRE_01g038100v5	cre:CHLRE_02g095103v5	cre:CHLRE_10g428550v5
ath_AT3G07430		ath:AT3G15190	ath:AT4G32360	ath:AT2G37400	ath:AT2G23100	ath:AT5G64050		zma_100192989		zma:100282017	zma:100194152	zma:100274315	zma:100278941	zma:100284080				ppp:112284025		ppp:112279654	ppp:112283637	ppp:112289575				cre:CHLRE_08g358525v5		cre:CHLRE_01g038450v5	cre:CHLRE_02g095107v5	cre:CHLRE_10g431602v5
ath_AT3G23070		ath:AT3G01370	ath:AT4G19540	ath:AT2G47885	ath:AT2G45750	ath:AT5G51520		zma_100272844		zma:113561367	zma:100217072	zma:100274336	zma:100278970	zma:100284083				ppp:112284030		ppp:112279655	ppp:112283650	ppp:112289595				cre:CHLRE_08g358538v5		cre:CHLRE_01g038550v5	cre:CHLRE_02g095120v5	cre:CHLRE_10g432050v5
ath_AT3G01480		ath:AT3G06350	ath:AT4G27800	ath:AT2G12200	ath:AT2G07240	ath:AT5G20510		zma_100383121		zma:100282023	zma:100304347	zma:100274339	zma:100279036	zma:100284089				ppp:112284040		ppp:112279663	ppp:112283658	ppp:112289597				cre:CHLRE_08g358540v5		cre:CHLRE_01g039450v5	cre:CHLRE_02g095123v5	cre:CHLRE_10g432700v5
ath_AT3G13070		ath:AT3G60810	ath:AT4G37170	ath:AT2G03740	ath:AT2G37310	ath:AT5G39980		zma_100278658		zma:100282027	zma:100276565	zma:100274341	zma:100279046	zma:100284103				ppp:112284042		ppp:112279672	ppp:112283663	ppp:112289610				cre:CHLRE_08g358552v5		cre:CHLRE_01g040500v5	cre:CHLRE_02g095128v5	cre:CHLRE_10g433450v5
ath_AT3G02900		ath:AT3G16260	ath:AT4G20930	ath:AT2G03567	ath:AT2G42080	ath:AT5G64100		zma_100272400		zma:100282029	zma:100384686	zma:100274346	zma:100279148	zma:100284109				ppp:112284044		ppp:112279675	ppp:112283671	ppp:112289623				cre:CHLRE_08g358580v5		cre:CHLRE_01g040801v5	cre:CHLRE_02g095600v5	cre:CHLRE_10g436350v5
ath_AT3G02630		ath:AT3G07480	ath:AT4G17370	ath:AT2G21330	ath:AT2G03360	ath:AT5G55570		zma_100283101		zma:100282043	zma:109939580	zma:100274347	zma:100279181	zma:100284116				ppp:112284046		ppp:112279682	ppp:112283681	ppp:112289673				cre:CHLRE_08g358582v5		cre:CHLRE_01g042450v5	cre:CHLRE_02g096100v5	cre:CHLRE_10g436400v5
ath_AT3G05625		ath:AT3G15760	ath:AT4G27585	ath:AT2G43430	ath:AT2G33080	ath:AT5G06270		zma_103650429		zma:100282044	zma:103628902	zma:100274357	zma:100279198	zma:100284138				ppp:112284050		ppp:112279693	ppp:112283685	ppp:112289692				cre:CHLRE_08g359350v5		cre:CHLRE_01g043600v5	cre:CHLRE_02g096750v5	cre:CHLRE_10g437601v5
ath_AT3G14900		ath:AT3G01170	ath:AT4G32915	ath:AT2G28660	ath:AT2G29990	ath:AT5G61880		zma_100284375		zma:100282052	zma:103625796	zma:100274364	zma:100279199	zma:100284140				ppp:112284060		ppp:112279713	ppp:112283708	ppp:112289698				cre:CHLRE_08g360801v5		cre:CHLRE_01g043817v5	cre:CHLRE_02g096850v5	cre:CHLRE_10g441050v5
ath_AT3G20440		ath:AT3G20680	ath:AT4G39530	ath:AT2G34330	ath:AT2G45270	ath:AT5G57030		zma_103650140		zma:100282054	zma:103626685	zma:100274365	zma:100279203	zma:541788				ppp:112284067		ppp:112279714	ppp:112283716	ppp:112289708				cre:CHLRE_08g361300v5		cre:CHLRE_01g044900v5	cre:CHLRE_02g096900v5	cre:CHLRE_10g441600v5
ath_AT3G55040		ath:AT3G25480	ath:AT4G02930	ath:AT2G04400	ath:AT2G15310	ath:AT5G27390		zma_606449		zma:100282056	zma:109939773	zma:100274366	zma:100279214	zma:100284154				ppp:112284072		ppp:112279716	ppp:112283720	ppp:112289737				cre:CHLRE_08g363874v5		cre:CHLRE_01g045050v5	cre:CHLRE_02g097100v5	cre:CHLRE_10g441700v5
ath_AT3G03710		ath:AT3G02030	ath:AT4G00570	ath:AT2G28000	ath:AT2G23370	ath:AT5G17040		zma_103651743		zma:100282066	zma:109939866	zma:100274372	zma:100279235	zma:100284171				ppp:112284081		ppp:112279723	ppp:112283725	ppp:112289741				cre:CHLRE_08g365632v5		cre:CHLRE_01g045902v5	cre:CHLRE_02g097221v5	cre:CHLRE_10g442550v5
ath_AT3G20930		ath:AT3G57560	ath:AT4G20010	ath:AT2G45870	ath:AT2G24810	ath:AT5G23040		zma_606466		zma:100282081	zma:109939882	zma:100274377	zma:100279278	zma:100284183				ppp:112284080		ppp:112279724	ppp:112283728	ppp:112289749				cre:CHLRE_08g365950v5		cre:CHLRE_01g046150v5	cre:CHLRE_02g099055v5	cre:CHLRE_10g443100v5
ath_AT3G59840		ath:AT3G20230	ath:AT4G36420	ath:AT2G45350	ath:AT2G23430	ath:AT5G59865		zma_100282017		zma:100282135	zma:103626215	zma:100274385	zma:100276809	zma:100284226				ppp:112284088		ppp:112279759	ppp:112283726	ppp:112289777				cre:CHLRE_08g367350v5		cre:CHLRE_01g046237v5	cre:CHLRE_02g099251v5	cre:CHLRE_10g445100v5
ath_AT3G03380		ath:AT3G61470	ath:AT4G35460	ath:AT2G22510	ath:AT2G21190	ath:AT5G13290		zma_100282599		zma:100282160	zma:103627072	zma:100274394	zma:100279289	zma:100284248				ppp:112284119		ppp:112279769	ppp:112283733	ppp:112289779				cre:CHLRE_08g367876v5		cre:CHLRE_01g046800v5	cre:CHLRE_02g100350v5	cre:CHLRE_10g445467v5
ath_AT3G04550		ath:AT3G25920	ath:AT4G16835	ath:AT2G16220	ath:AT2G14860	ath:AT5G59440		zma_103651575		zma:103634849	zma:103627124	zma:100274395	zma:100279310	zma:100284259				ppp:112284123		ppp:112279771	ppp:112283740	ppp:112289825				cre:CHLRE_08g368700v5		cre:CHLRE_01g047100v5	cre:CHLRE_02g100400v5	cre:CHLRE_10g446250v5
ath_AT3G56830		ath:AT3G55010	ath:AT4G17616	ath:AT2G30320	ath:AT2G37250	ath:AT5G26570		zma_100274305		zma:100282171	zma:103628870	zma:100274396	zma:100279314	zma:100284277				ppp:112284129		ppp:112279790	ppp:112283759	ppp:112289849				cre:CHLRE_08g369000v5		cre:CHLRE_01g047218v5	cre:CHLRE_02g101000v5	cre:CHLRE_10g447400v5
ath_AT3G54890		ath:AT3G58140	ath:AT4G24175	ath:AT2G35130	ath:AT2G22650	ath:AT5G19050		zma_103651342		zma:100282187	zma:103629136	zma:100274423	zma:100279324	zma:100284299				ppp:112284193		ppp:112279799	ppp:112283771	ppp:112289857				cre:CHLRE_08g369200v5		cre:CHLRE_01g048150v5	cre:CHLRE_02g101750v5	cre:CHLRE_10g447450v5
ath_AT3G15520		ath:AT3G11945	ath:AT4G33470	ath:AT2G34520	ath:AT2G01720	ath:AT5G17710		zma_100283397		zma:100282189	zma:103629338	zma:100274428	zma:100279327	zma:100284301				ppp:112284207		ppp:112279806	ppp:112283773	ppp:112289878				cre:CHLRE_08g370650v5		cre:CHLRE_01g048750v5	cre:CHLRE_02g101786v5	cre:CHLRE_10g448250v5
ath_AT3G06430		ath:AT3G60620	ath:AT4G37830	ath:AT2G01440	ath:AT2G30200	ath:AT5G42270		zma_103651223		zma:100282190	zma:103630970	zma:100274448	zma:100279332	zma:100284307				ppp:112284214		ppp:112279818	ppp:112283794	ppp:112289897				cre:CHLRE_08g371566v5		cre:CHLRE_01g049350v5	cre:CHLRE_02g101800v5	cre:CHLRE_10g448900v5
ath_AT3G44620		ath:AT3G14280	ath:AT4G36400	ath:AT2G16810	ath:AT2G19720	ath:AT5G20720		zma_100191195		zma:100282199	zma:103631128	zma:100274453	zma:100279367	zma:100284320				ppp:112284220		ppp:112279819	ppp:112283834	ppp:112289914				cre:CHLRE_08g371650v5		cre:CHLRE_01g049826v5	cre:CHLRE_02g102050v5	cre:CHLRE_10g449138v5
ath_AT3G48500		ath:AT3G29791	ath:AT4G09965	ath:AT2G21290	ath:AT2G18200	ath:AT5G64570		zma_100170248		zma:100282201	zma:100279004	zma:100274465	zma:100279385	zma:100284346				ppp:112284233		ppp:112279820	ppp:112283857	ppp:112289924				cre:CHLRE_08g371840v5		cre:CHLRE_01g050150v5	cre:CHLRE_02g102300v5	cre:CHLRE_10g450626v5
ath_AT3G18870		ath:AT3G51820	ath:AT4G38150	ath:AT2G40165	ath:AT2G04650	ath:AT5G44330		zma_103649620		zma:100282208	zma:109940483	zma:100274470	zma:100279400	zma:100284367				ppp:112284251		ppp:112279824	ppp:112283863	ppp:112289961				cre:CHLRE_08g372000v5		cre:CHLRE_01g050500v5	cre:CHLRE_02g102750v5	cre:CHLRE_10g450926v5
ath_AT3G25760		ath:AT3G32040	ath:AT4G36680	ath:AT2G37420	ath:AT2G33847	ath:AT5G11270		zma_100284247		zma:100282211	zma:103631243	zma:100274472	zma:100279402	zma:100284377				ppp:112284259		ppp:112279825	ppp:112283874	ppp:112289979				cre:CHLRE_08g373802v5		cre:CHLRE_01g051100v5	cre:CHLRE_02g107750v5	cre:CHLRE_10g453700v5
ath_AT3G46100		ath:AT3G21500	ath:AT4G17650	ath:AT2G35490	ath:AT2G42070	ath:AT5G66450		zma_103649688		zma:100282214	zma:103631244	zma:100274483	zma:100279406	zma:100284385				ppp:112284261		ppp:112279830	ppp:112283881	ppp:112289986				cre:CHLRE_08g374100v5		cre:CHLRE_01g051350v5	cre:CHLRE_02g109000v5	cre:CHLRE_10g453782v5
ath_AT3G50380		ath:AT3G09310	ath:AT4G19191	ath:AT2G46915	ath:AT2G14880	ath:AT5G19270		zma_100278407		zma:100282223	zma:103629837	zma:100274484	zma:100279410	zma:100284413				ppp:112284267		ppp:112279849	ppp:112283886	ppp:112289994				cre:CHLRE_08g376300v5		cre:CHLRE_01g051850v5	cre:CHLRE_02g109050v5	cre:CHLRE_10g454250v5
ath_AT3G10690		ath:AT3G53130	ath:AT4G04480	ath:AT2G01610	ath:AT2G06025	ath:AT5G04660		zma_100284312		zma:100282233	zma:103629956	zma:100274511	zma:100279455	zma:100284426				ppp:112284269		ppp:112279854	ppp:112283887	ppp:112290017				cre:CHLRE_08g378150v5		cre:CHLRE_01g052601v5	cre:CHLRE_02g109250v5	cre:CHLRE_10g454500v5
ath_AT3G27830		ath:AT3G14440	ath:AT4G32208	ath:AT2G45770	ath:AT2G16018	ath:AT5G46940		zma_100383740		zma:100282239	zma:109939279	zma:100274526	zma:100279464	zma:100284437				ppp:112284287		ppp:112279875	ppp:112283893	ppp:112290032				cre:CHLRE_08g379950v5		cre:CHLRE_01g053000v5	cre:CHLRE_02g110250v5	cre:CHLRE_10g455150v5
ath_AT3G12345		ath:AT3G62000	ath:AT4G16090	ath:AT2G24395	ath:AT2G32520	ath:AT5G52520		zma_103650700		zma:100282289	zma:109939383	zma:100274531	zma:100279471	zma:100284472				ppp:112284304		ppp:112279876	ppp:112283895	ppp:112290057				cre:CHLRE_08g383300v5		cre:CHLRE_01g054050v5	cre:CHLRE_02g110550v5	cre:CHLRE_10g455400v5
ath_AT3G01500		ath:AT3G17930	ath:AT4G37660	ath:AT2G43630	ath:AT2G21380	ath:AT5G44310		zma_542715		zma:100282300	zma:109940621	zma:100274533	zma:100279475	zma:100284482				ppp:112284317		ppp:112279897	ppp:112283939	ppp:112290122				cre:CHLRE_08g384750v5		cre:CHLRE_01g054100v5	cre:CHLRE_02g110650v5	cre:CHLRE_10g456650v5
ath_AT3G47060		ath:AT3G61320	ath:AT4G39690	ath:AT2G39140	ath:AT2G27430	ath:AT5G06380		zma_100193823		zma:100282345	zma:103631732	zma:100274537	zma:100279491	zma:100284485				ppp:112284335		ppp:112279910	ppp:112283947	ppp:112290128				cre:CHLRE_09g386173v5		cre:CHLRE_01g054150v5	cre:CHLRE_02g111108v5	cre:CHLRE_10g458100v5
ath_AT3G48560		ath:AT3G26900	ath:AT4G25920	ath:AT2G15680	ath:AT2G39560	ath:AT5G03110		zma_542610		zma:100282349	zma:103633997	zma:100274541	zma:100279508	zma:100284489				ppp:112284336		ppp:112279914	ppp:112283956	ppp:112290130				cre:CHLRE_09g386476v5		cre:CHLRE_01g054700v5	cre:CHLRE_02g111750v5	cre:CHLRE_10g460201v5
ath_AT3G25740		ath:AT3G49680	ath:AT4G11120	ath:AT2G25840	ath:AT2G34810	ath:AT5G59010		zma_100280584		zma:100282363	zma:103633782	zma:100274544	zma:100279515	zma:100284505				ppp:112284368		ppp:112279922	ppp:112283960	ppp:112290144				cre:CHLRE_09g386730v5		cre:CHLRE_01g054850v5	cre:CHLRE_02g113850v5	cre:CHLRE_10g461575v5
ath_AT3G47650		ath:AT3G57610	ath:AT4G18520	ath:AT2G36885	ath:AT2G47170	ath:AT5G08380		zma_107303346		zma:100282373	zma:103633586	zma:100274546	zma:100279529	zma:100284558				ppp:112284415		ppp:112279934	ppp:112283966	ppp:112290151				cre:CHLRE_09g386748v5		cre:CHLRE_01g055000v5	cre:CHLRE_02g113900v5	cre:CHLRE_10g461895v5
ath_AT3G10050		ath:AT3G14050	ath:AT4G33760	ath:AT2G20820	ath:AT2G07665	ath:AT5G09380		zma_100276004		zma:100282381	zma:109940864	zma:100274549	zma:100279587	zma:100284575				ppp:112284490		ppp:112279935	ppp:112283985	ppp:112290159				cre:CHLRE_09g386758v5		cre:CHLRE_01g055250v5	cre:CHLRE_02g113950v5	cre:CHLRE_10g462150v5
ath_AT3G47470		ath:AT3G02620	ath:AT4G33990	ath:AT2G17120	ath:AT2G33040	ath:AT5G11750		zma_100192010		zma:100282424	zma:109940884	zma:100274554	zma:100279600	zma:100284588				ppp:112284572		ppp:112279938	ppp:112283988	ppp:112290193				cre:CHLRE_09g387502v5		cre:CHLRE_01g055316v5	cre:CHLRE_02g116100v5	cre:CHLRE_10g464050v5
ath_AT3G62880		ath:AT3G25110	ath:AT4G13330	ath:AT2G17300	ath:AT2G29660	ath:AT5G51010		zma_100282930		zma:100282454	zma:109940914	zma:100274557	zma:100279602	zma:100284607				ppp:112284580		ppp:112279939	ppp:112283990	ppp:112290211				cre:CHLRE_09g388050v5		cre:CHLRE_01g055350v5	cre:CHLRE_02g116350v5	cre:CHLRE_11g467400v5
ath_AT3G56040		ath:AT3G54210	ath:AT4G21170	ath:AT2G43090	ath:AT2G37230	ath:AT5G19940		zma_542261		zma:100282476	zma:109940957	zma:100274562	zma:542681	zma:100284608				ppp:112284586		ppp:112279941	ppp:112283994	ppp:112290273				cre:CHLRE_09g389319v5		cre:CHLRE_01g055432v5	cre:CHLRE_02g116900v5	cre:CHLRE_11g467526v5
ath_AT3G27850		ath:AT3G62910	ath:AT4G32605	ath:AT2G43840	ath:AT2G17420	ath:AT5G66580		zma_100193006		zma:100282478	zma:103633384	zma:100274722	zma:100279613	zma:100284615				ppp:112284592		ppp:112279944	ppp:112284024	ppp:112290321				cre:CHLRE_09g389356v5		cre:CHLRE_01g059252v5	cre:CHLRE_02g117200v5	cre:CHLRE_11g467552v5
ath_AT3G62530		ath:AT3G46740	ath:AT4G05450	ath:AT2G07708	ath:AT2G30480	ath:AT5G50070		zma_103650176		zma:100282482	zma:109941100	zma:100274748	zma:100279696	zma:100284625				ppp:112284603		ppp:112279943	ppp:112284029	ppp:112290345				cre:CHLRE_09g389393v5		cre:CHLRE_01g059982v5	cre:CHLRE_02g117300v5	cre:CHLRE_11g467574v5
ath_AT3G58610		ath:AT3G14930	ath:AT4G39030	ath:AT2G31305	ath:AT2G17525	ath:AT5G06540		zma_541699		zma:100282489	zma:109941219	zma:100274753	zma:100279733	zma:100284630				ppp:112284604		ppp:112279952	ppp:112284070	ppp:112290346				cre:CHLRE_09g390208v5		cre:CHLRE_01g061077v5	cre:CHLRE_02g117410v5	cre:CHLRE_11g467596v5
ath_AT3G24190		ath:AT3G57280	ath:AT4G11160	ath:AT2G33450	ath:AT2G03830	ath:AT5G48790		zma_103504712		zma:100282512	zma:103633555	zma:100274755	zma:100279749	zma:100284637				ppp:112284627		ppp:112279974	ppp:112284082	ppp:112290347				cre:CHLRE_09g390801v5		cre:CHLRE_01g063997v5	cre:CHLRE_02g117813v5	cre:CHLRE_11g467603v5
ath_AT3G10420		ath:AT3G50685	ath:AT4G35260	ath:AT2G24020	ath:AT2G47760	ath:AT5G13510		zma_100282862		zma:100282521	zma:100281997	zma:100274759	zma:100279752	zma:100284652				ppp:112284636		ppp:112279975	ppp:112284101	ppp:112290348				cre:CHLRE_09g391353v5		cre:CHLRE_01g066917v5	cre:CHLRE_02g119650v5	cre:CHLRE_11g467630v5
ath_AT3G57050		ath:AT3G52070	ath:AT4G27340	ath:AT2G45440	ath:AT2G03480	ath:AT5G23120		zma_100382529		zma:100282549	zma:109941367	zma:100274764	zma:100279767	zma:100284676				ppp:112284651		ppp:112279976	ppp:112284113	ppp:112290356				cre:CHLRE_09g391700v5		cre:CHLRE_01g069472v5	cre:CHLRE_02g119700v5	cre:CHLRE_11g467632v5
ath_AT3G26840		ath:AT3G53700	ath:AT4G28070	ath:AT2G44530	ath:AT2G22465	ath:AT5G06730		zma_100282760		zma:100282566	zma:103636288	zma:100274767	zma:100279774	zma:100284685				ppp:112284661		ppp:112279978	ppp:112284114	ppp:112290357				cre:CHLRE_09g392134v5		cre:CHLRE_02g073200v5	cre:CHLRE_02g119800v5	cre:CHLRE_11g467633v5
ath_AT3G59980		ath:AT3G25770	ath:AT4G01030	ath:AT2G05620	ath:AT2G46494	ath:AT5G66120		zma_100282054		zma:100282595	zma:109941453	zma:100274774	zma:100274920	zma:100284715				ppp:112284662		ppp:112279979	ppp:112284122	ppp:112290387				cre:CHLRE_09g393099v5		cre:CHLRE_02g073500v5	cre:CHLRE_02g119950v5	cre:CHLRE_11g467663v5
ath_AT3G03890		ath:AT3G60210	ath:AT5G46460	ath:AT2G42540	ath:AT2G03220	ath:AT5G04160		zma_100275611		zma:100282611	zma:103635592	zma:100274788	zma:100279801	zma:100284720				ppp:112284664		ppp:112279987	ppp:112284142	ppp:112290419				cre:CHLRE_09g393800v5		cre:CHLRE_02g074000v5	cre:CHLRE_02g120001v5	cre:CHLRE_11g467674v5
ath_AT3G22690		ath:AT3G18270	ath:AT5G53140	ath:AT2G33680	ath:AT2G40240	ath:AT5G18937		zma_100284257		zma:100282625	zma:109941456	zma:100274803	zma:100279802	zma:100284735				ppp:112284688		ppp:112280002	ppp:112284203	ppp:112290440				cre:CHLRE_09g394547v5		cre:CHLRE_02g074050v5	cre:CHLRE_02g120250v5	cre:CHLRE_11g467690v5
ath_AT3G22960		ath:AT3G56010	ath:AT5G16640	ath:AT2G30170	ath:AT2G32500	ath:AT5G54600		zma_100216900		zma:100282634	zma:109941513	zma:100274804	zma:100279804	zma:100284743				ppp:112284693		ppp:112280003	ppp:112284219	ppp:112290462				cre:CHLRE_09g394621v5		cre:CHLRE_02g074250v5	cre:CHLRE_02g141050v5	cre:CHLRE_11g467691v5
ath_AT3G47450		ath:AT3G19900	ath:AT5G56310	ath:AT2G20270	ath:AT2G27775	ath:AT5G65250		zma_103651489		zma:100282643	zma:103645067	zma:100274826	zma:100279807	zma:100284745				ppp:112284730		ppp:112280006	ppp:112284245	ppp:112290463				cre:CHLRE_09g394769v5		cre:CHLRE_02g074737v5	cre:CHLRE_02g141286v5	cre:CHLRE_11g467694v5
ath_AT3G53580		ath:AT3G12685	ath:AT5G14780	ath:AT2G20020	ath:AT2G40720	ath:AT5G63570		zma_100193989		zma:100282645	zma:109941830	zma:100274829	zma:100279824	zma:100284748				ppp:112284734		ppp:112280005	ppp:112284256	ppp:112290465				cre:CHLRE_09g394806v5		cre:CHLRE_02g074976v5	cre:CHLRE_02g141600v5	cre:CHLRE_11g467726v5
ath_AT3G20330		ath:AT3G29430	ath:AT5G13450	ath:AT2G01390	ath:AT2G41410	ath:AT5G40610		zma_100274416		zma:100282647	zma:100279050	zma:100274876	zma:100279827	zma:100284749				ppp:112284738		ppp:112280017	ppp:112284281	ppp:112290472				cre:CHLRE_09g394954v5		cre:CHLRE_02g075200v5	cre:CHLRE_02g141706v5	cre:CHLRE_11g467748v5
ath_AT3G58830		ath:AT3G32940	ath:AT5G09840	ath:AT2G04700	ath:AT2G40095	ath:AT5G13490		zma_541990		zma:100282663	zma:103639792	zma:100274880	zma:100279830	zma:100284751				ppp:112284739		ppp:112280024	ppp:112284286	ppp:112290485				cre:CHLRE_09g395600v5		cre:CHLRE_02g075301v5	cre:CHLRE_02g141746v5	cre:CHLRE_11g467763v5
ath_AT3G52180		ath:AT3G63410	ath:AT5G09590	ath:AT2G23390	ath:AT2G40090	ath:AT5G45390		zma_542589		zma:100282665	zma:103637869	zma:100274888	zma:100279847	zma:100284768				ppp:112284744		ppp:112280026	ppp:112284296	ppp:112290498				cre:CHLRE_09g395700v5		cre:CHLRE_02g075600v5	cre:CHLRE_02g141766v5	cre:CHLRE_11g467773v5
ath_AT3G02450		ath:AT3G54050	ath:AT5G61990	ath:AT2G18650	ath:AT2G34570	ath:AT5G49590		zma_100533140		zma:100282721	zma:103638199	zma:100274890	zma:100279856	zma:100284769				ppp:112284747		ppp:112280035	ppp:112284302	ppp:112290500				cre:CHLRE_09g395954v5		cre:CHLRE_02g075676v5	cre:CHLRE_02g141850v5	cre:CHLRE_11g467792v5
ath_AT3G48730		ath:AT4G22890	ath:AT5G28370	ath:AT2G15000	ath:AT2G20500	ath:AT5G10140		zma_100501306		zma:100282760	zma:103639291	zma:100274915	zma:100279864	zma:100284776				ppp:112284756		ppp:112280044	ppp:112284304	ppp:112290522				cre:CHLRE_09g396250v5		cre:CHLRE_02g075750v5	cre:CHLRE_02g142206v5	cre:CHLRE_11g468200v5
ath_AT3G23400		ath:AT4G20130	ath:AT5G08670	ath:AT2G40390	ath:AT2G47970	ath:AT5G07090		zma_100283930		zma:100282766	zma:103638279	zma:100274946	zma:100279871	zma:100284782				ppp:112284757		ppp:112280046	ppp:112284362	ppp:112290529				cre:CHLRE_09g396252v5		cre:CHLRE_02g075994v5	cre:CHLRE_02g142351v5	cre:CHLRE_11g474650v5
ath_AT3G25780		ath:AT4G28440	ath:AT5G53350	ath:AT2G48120	ath:AT2G43700	ath:AT5G14580		zma_541626		zma:100282782	zma:103638048	zma:100274989	zma:100279875	zma:100284791				ppp:112284766		ppp:112280063	ppp:112284380	ppp:112290539				cre:CHLRE_09g396650v5		cre:CHLRE_02g076000v5	cre:CHLRE_02g142600v5	cre:CHLRE_11g476100v5
ath_AT3G27190		ath:AT4G22240	ath:AT5G39840	ath:AT2G04530	ath:AT2G37585	ath:AT5G36170		zma_100502516		zma:100282804	zma:103639439	zma:100275005	zma:100279924	zma:100284793				ppp:112284772		ppp:112280064	ppp:112284395	ppp:112290542				cre:CHLRE_09g396700v5		cre:CHLRE_02g076700v5	cre:CHLRE_02g142606v5	cre:CHLRE_11g476950v5
ath_AT3G59040		ath:AT4G03320	ath:AT5G18060	ath:AT2G21860	ath:AT2G15370	ath:AT5G08540		zma_100277443		zma:100282806	zma:109942424	zma:100275054	zma:100279930	zma:100284797				ppp:112284773		ppp:112280067	ppp:112284418	ppp:112290559				cre:CHLRE_09g398252v5		cre:CHLRE_02g078251v5	cre:CHLRE_02g142607v5	cre:CHLRE_11g478528v5
ath_AT3G02150		ath:AT4G38225	ath:AT5G02250	ath:AT2G01400	ath:AT2G45320	ath:AT5G54170		zma_100384174		zma:100282825	zma:103638196	zma:103630076	zma:100279952	zma:100284817				ppp:112284777		ppp:112280084	ppp:112284461	ppp:112290562				cre:CHLRE_09g398289v5		cre:CHLRE_02g078750v5	cre:CHLRE_02g142767v5	cre:CHLRE_11g478982v5
ath_AT3G57680		ath:AT4G25840	ath:AT5G01445	ath:AT2G07724	ath:AT2G35950	ath:AT5G64940		zma_100275594		zma:100282832	zma:109942532	zma:100275075	zma:100279957	zma:100284831				ppp:112284797		ppp:112280092	ppp:112284464	ppp:112290569				cre:CHLRE_09g398554v5		cre:CHLRE_02g078939v5	cre:CHLRE_02g142907v5	cre:CHLRE_11g480100v5
ath_AT3G14390		ath:AT4G01940	ath:AT5G60730	ath:AT2G07722	ath:AT2G43930	ath:AT5G15250		zma_103651512		zma:100282845	zma:109942549	zma:100275087	zma:100279965	zma:100284837				ppp:112284805		ppp:112280098	ppp:112284466	ppp:112290599				cre:CHLRE_09g398555v5		cre:CHLRE_02g078966v5	cre:CHLRE_02g143000v5	cre:CHLRE_11g480800v5
ath_AT3G61080		ath:AT4G00895	ath:AT5G41170	ath:AT2G18980	ath:AT2G38320	ath:AT5G03880		zma_542347		zma:100282850	zma:109939158	zma:100275123	zma:100279970	zma:100284847				ppp:112284817		ppp:112280105	ppp:112284489	ppp:112290601				cre:CHLRE_09g399250v5		cre:CHLRE_02g079250v5	cre:CHLRE_02g143287v5	cre:CHLRE_11g482351v5
ath_AT3G26060		ath:AT4G25450	ath:AT5G43820	ath:AT2G18180	ath:AT2G26800	ath:AT5G16710		zma_100501252		zma:100282859	zma:103630827	zma:100275158	zma:100279974	zma:100284876				ppp:112284824		ppp:112280109	ppp:112284491	ppp:112290610				cre:CHLRE_09g401515v5		cre:CHLRE_02g079600v5	cre:CHLRE_02g143327v5	cre:CHLRE_11g483450v5
ath_AT3G09210		ath:AT4G24770	ath:AT5G52930	ath:AT2G47840	ath:AT2G18450	ath:AT5G48430		zma_542723		zma:100282869	zma:109942742	zma:100275175	zma:100280009	zma:100284894				ppp:112284831		ppp:112280112	ppp:112284516	ppp:112290627				cre:CHLRE_09g402219v5		cre:CHLRE_02g080400v5	cre:CHLRE_02g143607v5	cre:CHLRE_12g486850v5
ath_AT3G25860		ath:AT4G08790	ath:AT5G03406	ath:AT2G32180	ath:AT2G22055	ath:AT5G03940		zma_100273491		zma:100282874	zma:103642682	zma:100275186	zma:100280012	zma:100284899				ppp:112284833		ppp:112280116	ppp:112284549	ppp:112290635				cre:CHLRE_09g402849v5		cre:CHLRE_02g080800v5	cre:CHLRE_02g143650v5	cre:CHLRE_12g487050v5
ath_AT3G57090		ath:AT4G28210	ath:AT5G10910	ath:AT2G33270	ath:AT2G15630	ath:AT5G51770		zma_100272499		zma:100282882	zma:109942894	zma:100275190	zma:100280015	zma:100284918				ppp:112284834		ppp:112272624	ppp:112284553	ppp:112290659				cre:CHLRE_09g402997v5		cre:CHLRE_02g081176v5	cre:CHLRE_02g145200v5	cre:CHLRE_12g488500v5
ath_AT3G21140		ath:AT4G12830	ath:AT5G07330	ath:AT2G02980	ath:AT2G19490	ath:AT5G10100		zma_100382343		zma:100282887	zma:103640763	zma:100275191	zma:100280019	zma:100284950				ppp:112284835		ppp:112280120	ppp:112284577	ppp:112290673				cre:CHLRE_09g403050v5		cre:CHLRE_02g081250v5	cre:CHLRE_02g146300v5	cre:CHLRE_12g489800v5
ath_AT3G17470		ath:AT4G15560	ath:AT5G08310	ath:AT2G30770	ath:AT2G01740	ath:AT5G50920		zma_100277261		zma:100282903	zma:109942999	zma:100275225	zma:100280064	zma:100284960				ppp:112284858		ppp:112280122	ppp:112284587	ppp:112290718				cre:CHLRE_09g403071v5		cre:CHLRE_02g082250v5	cre:CHLRE_02g146550v5	cre:CHLRE_12g491200v5
ath_AT3G19160		ath:AT4G11910	ath:AT5G56795	ath:AT2G34460	ath:AT2G13720	ath:AT5G47190		zma_100284014		zma:100282910	zma:103642614	zma:100275235	zma:100280069	zma:100192644				ppp:112284861		ppp:112280125	ppp:112284609	ppp:112290799				cre:CHLRE_09g403404v5		cre:CHLRE_02g082750v5	cre:CHLRE_02g147000v5	cre:CHLRE_12g491300v5
ath_AT3G56910		ath:AT4G24750	ath:AT5G41750	ath:AT2G28605	ath:AT2G20360	ath:AT5G57345		zma_103651518		zma:100282929	zma:103642586	zma:100275243	zma:100280081	zma:100284973				ppp:112284869		ppp:112280130	ppp:112284614	ppp:112290816				cre:CHLRE_09g403750v5		cre:CHLRE_02g082852v5	cre:CHLRE_03g144031v5	cre:CHLRE_12g491400v5
ath_AT3G47490		ath:AT4G10270	ath:AT5G61400	ath:AT2G04930	ath:AT2G46455	ath:AT5G47760		zma_100191165		zma:100282938	zma:103642176	zma:100275244	zma:100280102	zma:100284979				ppp:112284896		ppp:112280136	ppp:112284616	ppp:112290823				cre:CHLRE_09g405150v5		cre:CHLRE_02g083850v5	cre:CHLRE_03g144687v5	cre:CHLRE_12g491951v5
ath_AT3G14110		ath:AT4G25770	ath:AT5G54550	ath:AT2G05185	ath:AT2G37020	ath:AT5G55850		zma_100281184		zma:100282969	zma:109939298	zma:100275247	zma:100280105	zma:100285032				ppp:112284901		ppp:112280142	ppp:112284620	ppp:112290830				cre:CHLRE_09g406150v5		cre:CHLRE_02g084176v5	cre:CHLRE_03g144707v5	cre:CHLRE_12g493300v5
ath_AT3G48110		ath:AT4G33480	ath:AT5G65720	ath:AT2G44760	ath:AT2G02130	ath:AT5G27560		zma_103650025		zma:100282978	zma:109943118	zma:100275260	zma:100280106	zma:100285047				ppp:112284903		ppp:112280156	ppp:112284669	ppp:112290846				cre:CHLRE_09g406200v5		cre:CHLRE_02g084550v5	cre:CHLRE_03g145067v5	cre:CHLRE_12g493500v5
ath_AT3G27740		ath:AT4G05180	ath:AT5G51080	ath:AT2G32040	ath:AT2G26790	ath:AT5G52850		zma_100281060		zma:100282980	zma:103644592	zma:100275364	zma:100280127	zma:100285080				ppp:112284905		ppp:112280192	ppp:112284679	ppp:112290852				cre:CHLRE_09g407200v5		cre:CHLRE_02g086150v5	cre:CHLRE_03g145207v5	cre:CHLRE_12g493700v5
ath_AT3G53900		ath:AT4G18240	ath:AT5G18390	ath:AT2G02240	ath:AT2G44350	ath:AT5G05220		zma_100193278		zma:100282981	zma:103642138	zma:100275289	zma:100280145	zma:100285100				ppp:112284908		ppp:112280213	ppp:112284677	ppp:112290884				cre:CHLRE_09g408600v5		cre:CHLRE_02g086250v5	cre:CHLRE_03g145747v5	cre:CHLRE_12g494052v5
ath_AT3G44890		ath:AT4G27700	ath:AT5G53240	ath:AT2G26930	ath:AT2G35370	ath:AT5G23440		zma_103650492		zma:100282982	zma:109943310	zma:100275290	zma:100280146	zma:100285102				ppp:112284921		ppp:112280230	ppp:112284688	ppp:112290933				cre:CHLRE_09g408825v5		cre:CHLRE_02g086550v5	cre:CHLRE_03g145767v5	cre:CHLRE_12g495050v5
ath_AT3G15095		ath:AT4G25750	ath:AT5G15010	ath:AT2G24060	ath:AT2G22870	ath:AT5G14860		zma_100281827		zma:100283007	zma:109943392	zma:100275311	zma:100280165	zma:100285154				ppp:112284930		ppp:112280255	ppp:112284709	ppp:112290930				cre:CHLRE_09g409951v5		cre:CHLRE_02g086850v5	cre:CHLRE_03g145847v5	cre:CHLRE_12g495138v5
ath_AT3G09490		ath:AT4G34090	ath:AT5G18020	ath:AT2G45150	ath:AT2G22030	ath:AT5G01190		zma_100194265		zma:100283042	zma:100273814	zma:100275314	zma:100280166	zma:100285164				ppp:112284942		ppp:112280256	ppp:112284717	ppp:112290954				cre:CHLRE_09g410350v5		cre:CHLRE_02g087100v5	cre:CHLRE_03g145867v5	cre:CHLRE_12g495952v5
ath_AT3G55800		ath:AT4G36530	ath:AT5G36950	ath:AT2G28220	ath:AT2G04795	ath:AT5G44230		zma_542232		zma:100283048	zma:103643242	zma:100275322	zma:100280180	zma:100285167				ppp:112285006		ppp:112280260	ppp:112284723	ppp:112291004				cre:CHLRE_09g410650v5		cre:CHLRE_02g088500v5	cre:CHLRE_03g145887v5	cre:CHLRE_12g496900v5
ath_AT3G26740		ath:AT4G17300	ath:AT5G60870	ath:AT2G35550	ath:AT2G33020	ath:AT5G16290		zma_100191672		zma:100283064	zma:103645334	zma:100275335	zma:100280185	zma:100285173				ppp:112285008		ppp:112280261	ppp:112284729	ppp:112291012				cre:CHLRE_09g411800v5		cre:CHLRE_02g088551v5	cre:CHLRE_03g145927v5	cre:CHLRE_12g497653v5
ath_AT3G27160		ath:AT4G23940	ath:AT5G59400	ath:AT2G12280	ath:AT2G13440	ath:AT5G39530		zma_100191375		zma:100283084	zma:103645723	zma:100275353	zma:100280203	zma:100285233				ppp:112285013		ppp:112280272	ppp:112284731	ppp:112291030				cre:CHLRE_09g416850v5		cre:CHLRE_02g089500v5	cre:CHLRE_03g146067v5	cre:CHLRE_12g498300v5
ath_AT3G60370		ath:AT4G13220	ath:AT5G36230	ath:AT2G33250	ath:AT2G30395	ath:AT5G05730		zma_100274836		zma:100283085	zma:103644362	zma:100275356	zma:100280248	zma:100285284				ppp:112285036		ppp:112280287	ppp:112284732	ppp:112291045				cre:CHLRE_10g417675v5		cre:CHLRE_02g090700v5	cre:CHLRE_03g146147v5	cre:CHLRE_12g499902v5
ath_AT3G51140		ath:AT4G13550	ath:AT5G63510	ath:AT2G43120	ath:AT2G20300	ath:AT5G05735		zma_100191335		zma:100283099	zma:103643853	zma:100275365	zma:100280265	zma:100285298				ppp:112285040		ppp:112280289	ppp:112284742	ppp:112291070				cre:CHLRE_10g419050v5		cre:CHLRE_02g090850v5	cre:CHLRE_03g146507v5	cre:CHLRE_12g501100v5
ath_AT3G17800		ath:AT4G37200	ath:AT5G64150	ath:AT2G30750	ath:AT2G25210	ath:AT5G35360		zma_100274083		zma:100283107	zma:100273674	zma:100275367	zma:100280275	zma:100285302				ppp:112285049		ppp:112280298	ppp:112284744	ppp:112291083				cre:CHLRE_10g419650v5		cre:CHLRE_02g091650v5	cre:CHLRE_03g146727v5	cre:CHLRE_12g501250v5
ath_AT3G19220		ath:AT4G25650	ath:AT5G03690	ath:AT2G29680	ath:AT2G25870	ath:AT5G17170		zma_103651360		zma:100283114	zma:103645985	zma:100275407	zma:100280276	zma:100285311				ppp:112285051		ppp:112280303	ppp:112284747	ppp:112291085				cre:CHLRE_10g421700v5		cre:CHLRE_02g091850v5	cre:CHLRE_03g146747v5	cre:CHLRE_12g501550v5
ath_AT3G29200		ath:AT4G05390	ath:AT5G36210	ath:AT2G35450	ath:AT2G15260	ath:AT5G06280		zma_100272360		zma:100283135	zma:103648586	zma:100275415	zma:100280280	zma:100285316				ppp:112285054		ppp:112280307	ppp:112284751	ppp:112291087				cre:CHLRE_10g421750v5		cre:CHLRE_02g092000v5	cre:CHLRE_03g146807v5	cre:CHLRE_12g502900v5
ath_AT3G63190		ath:AT4G20960	ath:AT5G15910	ath:AT2G01350	ath:AT2G05710	ath:AT5G52410		zma_103650860		zma:100283194	zma:100278169	zma:100275419	zma:100280284	zma:100285323				ppp:112285065		ppp:112280322	ppp:112284766	ppp:112291099				cre:CHLRE_10g422201v5		cre:CHLRE_02g093084v5	cre:CHLRE_03g148150v5	cre:CHLRE_12g503150v5
ath_AT3G46790		ath:AT4G18440	ath:AT5G26830	ath:AT2G33530	ath:AT2G46470	ath:AT5G03905		zma_100279583		zma:100283198	zma:109944079	zma:100275422	zma:100280292	zma:100285347				ppp:112285104		ppp:112280335	ppp:112284767	ppp:112291114				cre:CHLRE_10g423500v5		cre:CHLRE_02g093117v5	cre:CHLRE_03g149517v5	cre:CHLRE_12g506750v5
ath_AT3G22840		ath:AT4G13200	ath:AT5G66780	ath:AT2G28880	ath:AT2G28940	ath:AT5G13410		zma_542023		zma:100283210	zma:103647847	zma:100275423	zma:100280294	zma:100285350				ppp:112285109		ppp:112280338	ppp:112284789	ppp:112291204				cre:CHLRE_10g424775v5		cre:CHLRE_02g093950v5	cre:CHLRE_03g150101v5	cre:CHLRE_12g507004v5
ath_AT3G09250		ath:AT4G27990	ath:AT5G48330	ath:AT2G27510	ath:AT2G15980	ath:AT5G11810		zma_100276610		zma:100283211	zma:103647897	zma:100275424	zma:100280295	zma:100285351				ppp:112285115		ppp:112280339	ppp:112284790	ppp:112291269				cre:CHLRE_10g426450v5		cre:CHLRE_02g094400v5	cre:CHLRE_03g150350v5	cre:CHLRE_12g507100v5
ath_AT3G10130		ath:AT4G10030	ath:AT5G04130	ath:AT2G05310	ath:AT2G23820	ath:AT5G11100		zma_100272291		zma:100283212	zma:103645991	zma:100275429	zma:100280324	zma:100285364				ppp:112285121		ppp:112280344	ppp:112284794	ppp:112291282				cre:CHLRE_10g430150v5		cre:CHLRE_02g094551v5	cre:CHLRE_03g150600v5	cre:CHLRE_12g507558v5
ath_AT3G19810		ath:AT4G01800	ath:AT5G27660	ath:AT2G15042	ath:AT2G02320	ath:AT5G19370		zma_732726		zma:100283221	zma:103648899	zma:100275438	zma:100280373	zma:100285369				ppp:112285164		ppp:112280347	ppp:112284809	ppp:112291284				cre:CHLRE_10g433000v5		cre:CHLRE_02g094600v5	cre:CHLRE_03g150783v5	cre:CHLRE_12g509500v5
ath_AT3G12930		ath:AT4G14910	ath:AT5G67370	ath:AT2G22330	ath:AT2G45330	ath:AT5G39800		zma_100282874		zma:100283234	zma:109944400	zma:100275439	zma:100280390	zma:100285374				ppp:112285193		ppp:112280349	ppp:112284823	ppp:112291286				cre:CHLRE_10g436350v5		cre:CHLRE_02g095051v5	cre:CHLRE_03g151400v5	cre:CHLRE_12g512650v5
ath_AT3G07700		ath:AT4G16510	ath:AT5G47435	ath:AT2G22480	ath:AT2G41510	ath:ArthCp045		zma_542605		zma:100283236	zma:109944470	zma:100275443	zma:100280408	zma:100285395				ppp:112285230		ppp:112280369	ppp:112284831	ppp:112291297				cre:CHLRE_10g436400v5		cre:CHLRE_02g095068v5	cre:CHLRE_03g151800v5	cre:CHLRE_12g517900v5
ath_AT3G23700		ath:AT4G09650	ath:AT5G55070	ath:AT2G32470	ath:AT2G15240	ath:ArthCp060		zma_100037802		zma:100283244	zma:100382829	zma:100275445	zma:100280417	zma:100285398				ppp:112285236		ppp:112280373	ppp:112284834	ppp:112291309				cre:CHLRE_10g439000v5		cre:CHLRE_02g095073v5	cre:CHLRE_03g152350v5	cre:CHLRE_12g518750v5
ath_AT3G57190		ath:AT4G25080	ath:AT5G60960	ath:AT2G21170	ath:AT2G25520	ath:ArthCp078		zma_100273452		zma:100283270	zma:103649696	zma:100275452	zma:100280460	zma:100285408				ppp:112285278		ppp:112280389	ppp:112284848	ppp:112291319				cre:CHLRE_10g441750v5		cre:CHLRE_02g095094v5	cre:CHLRE_03g153100v5	cre:CHLRE_12g519700v5
ath_AT3G18680		ath:AT4G26370	ath:AT5G66760	ath:AT2G27680	ath:AT2G32230	ath:ArthMp042		zma_100192759		zma:100283280	zma:103649838	zma:100275456	zma:100280469	zma:100285414				ppp:112285280		ppp:112280390	ppp:112284870	ppp:112291350				cre:CHLRE_10g442850v5		cre:CHLRE_02g095121v5	cre:CHLRE_03g153800v5	cre:CHLRE_12g520400v5
ath_AT3G17170		ath:AT4G34190	ath:AT5G32470	ath:AT2G21210	ath:AT2G47320	ath:ArthMp043		zma_100272900		zma:100283300	zma:109944852	zma:100275464	zma:100280472	zma:100285437				ppp:112285281		ppp:112280400	ppp:112284905	ppp:112291358				cre:CHLRE_10g444550v5		cre:CHLRE_02g095127v5	cre:CHLRE_03g154750v5	cre:CHLRE_12g522750v5
ath_AT3G51510		ath:AT4G38490	ath:AT5G47360	ath:AT2G38390	ath:AT2G27800	ath:ArthMp076		zma_100502113		zma:100283301	zma:103650695	zma:100275470	zma:100280474	zma:100285454				ppp:112285284		ppp:112280407	ppp:112284912	ppp:112291363				cre:CHLRE_10g445100v5		cre:CHLRE_02g095128v5	cre:CHLRE_03g156050v5	cre:CHLRE_12g522950v5
ath_AT3G26570		ath:AT4G16570	ath:AT5G62270	ath:AT2G29760	ath:AT2G38660	ath:ArthMp087		zma_542239		zma:100283302	zma:103651291	zma:100275476	zma:100280476	zma:100285455				ppp:112285341		ppp:112280414	ppp:112284907	ppp:112291369				cre:CHLRE_10g445443v5		cre:CHLRE_02g095133v5	cre:CHLRE_03g156350v5	cre:CHLRE_12g523320v5
ath_AT3G15850		ath:AT4G13670	ath:AT5G37510	ath:AT2G16890	ath:AT2G43400	ath:ArthMp110		zma_100282733		zma:100283304	zma:109945092	zma:100275482	zma:100280481	zma:100285458				ppp:112285351		ppp:112280417	ppp:112284928	ppp:112291394				cre:CHLRE_10g450500v5		cre:CHLRE_02g095137v5	cre:CHLRE_03g156400v5	cre:CHLRE_12g523650v5
ath_AT3G10840		ath:AT4G17600	ath:AT5G23300	ath:AT2G43820	ath:AT2G17650			zma_100282056		zma:100283312	zma:103655054	zma:100275488	zma:100280482	zma:100285469				ppp:112285372		ppp:112280424	ppp:112284944	ppp:112291411				cre:CHLRE_10g450550v5		cre:CHLRE_02g095138v5	cre:CHLRE_03g156600v5	cre:CHLRE_12g524250v5
ath_AT3G02730		ath:AT4G03520	ath:AT5G50990	ath:AT2G39660	ath:AT2G34325			zma_100275005		zma:100283327	zma:103652792	zma:100275498	zma:100280491	zma:100285485				ppp:112285375		ppp:112280425	ppp:112284960	ppp:112291426				cre:CHLRE_10g450626v5		cre:CHLRE_02g095141v5	cre:CHLRE_03g156850v5	cre:CHLRE_12g526700v5
ath_AT3G19490		ath:AT4G35630	ath:AT5G27300	ath:AT2G36000	ath:AT2G20585			zma_100280209		zma:100283367	zma:103653940	zma:100275516	zma:100280496	zma:100285490				ppp:112285379		ppp:112280433	ppp:112285015	ppp:112291445				cre:CHLRE_10g450900v5		cre:CHLRE_02g095144v5	cre:CHLRE_03g157400v5	cre:CHLRE_12g527000v5
ath_AT3G49560		ath:AT4G33460	ath:AT5G09600	ath:AT2G36145	ath:AT2G35100			zma_100272431		zma:100283376	zma:103655100	zma:100275521	zma:100280511	zma:100285493				ppp:112285398		ppp:112280451	ppp:112285018	ppp:112291451				cre:CHLRE_10g452450v5		cre:CHLRE_02g095148v5	cre:CHLRE_03g158050v5	cre:CHLRE_12g528600v5
ath_AT3G46610		ath:AT4G03205	ath:AT5G58990	ath:AT2G46080	ath:AT2G28480			zma_100282478		zma:100283389	zma:103652984	zma:100275523	zma:100280514	zma:100285575				ppp:112285397		ppp:112280453	ppp:112285036	ppp:112291491				cre:CHLRE_10g454734v5		cre:CHLRE_02g095350v5	cre:CHLRE_03g158250v5	cre:CHLRE_12g529600v5
ath_AT3G59400		ath:AT4G25910	ath:AT5G50850	ath:AT2G43100	ath:AT2G35480			zma_103651402		zma:100283397	zma:103645014	zma:100275524	zma:100280525	zma:100285579				ppp:112285411		ppp:112280455	ppp:112285097	ppp:112291493				cre:CHLRE_10g463450v5		cre:CHLRE_02g095650v5	cre:CHLRE_03g159851v5	cre:CHLRE_12g530800v5
ath_AT3G10670		ath:AT4G34730	ath:AT5G18590	ath:AT2G25660	ath:AT2G34300			zma_100382686		zma:100283421	zma:103652676	zma:100275525	zma:100280539	zma:100285593				ppp:112285443		ppp:112280458	ppp:112285098	ppp:112291522				cre:CHLRE_10g464050v5		cre:CHLRE_02g096100v5	cre:CHLRE_03g161363v5	cre:CHLRE_12g531900v5
ath_AT3G20390		ath:AT4G28730	ath:AT5G61030	ath:AT2G34420	ath:AT2G36210			zma_100285301		zma:100283430	zma:103652748	zma:100275538	zma:100280542	zma:100285615				ppp:112285476		ppp:112280485	ppp:112285115	ppp:112291529				cre:CHLRE_11g467550v5		cre:CHLRE_02g097550v5	cre:CHLRE_03g162200v5	cre:CHLRE_12g532300v5
ath_AT3G48420		ath:AT4G01310	ath:AT5G15220	ath:AT2G32640	ath:AT2G35120			zma_100275802		zma:100283445	zma:103652986	zma:100275539	zma:100280558	zma:100272844				ppp:112285491		ppp:112280488	ppp:112285134	ppp:112291594				cre:CHLRE_11g467573v5		cre:CHLRE_02g099879v5	cre:CHLRE_03g162366v5	cre:CHLRE_12g533850v5
ath_AT3G52380		ath:AT4G04330	ath:AT5G64710	ath:AT2G45310	ath:AT2G20810			zma_100282430		zma:100283467	zma:109946027	zma:100275546	zma:100280562	zma:100285639				ppp:112285494		ppp:112280489	ppp:112285143	ppp:112291611				cre:CHLRE_11g467603v5		cre:CHLRE_02g100050v5	cre:CHLRE_03g162900v5	cre:CHLRE_12g537371v5
ath_AT3G29240		ath:AT4G39970	ath:AT5G38710	ath:AT2G17570	ath:AT2G43850			zma_100275620		zma:100283495	zma:109946082	zma:100275547	zma:100280586	zma:100285641				ppp:112285517		ppp:112280492	ppp:112285153	ppp:112291613				cre:CHLRE_11g467612v5		cre:CHLRE_02g100400v5	cre:CHLRE_03g163500v5	cre:CHLRE_12g539900v5
ath_AT3G08740		ath:AT4G02790	ath:AT5G14590	ath:AT2G38270	ath:AT2G42450			zma_100284791		zma:100283517	zma:103654456	zma:100275551	zma:100280588	zma:100285657				ppp:112285558		ppp:112280501	ppp:112285159	ppp:112291715				cre:CHLRE_11g467630v5		cre:CHLRE_02g101000v5	cre:CHLRE_03g163650v5	cre:CHLRE_12g541800v5
ath_AT3G53460		ath:AT4G29590	ath:AT5G08680	ath:AT2G41680	ath:AT2G29263			zma_100282553		zma:100283522	zma:103654613	zma:100275554	zma:100280595	zma:100285666				ppp:112285609		ppp:112280502	ppp:112285160	ppp:112291731				cre:CHLRE_11g467633v5		cre:CHLRE_02g102276v5	cre:CHLRE_03g163900v5	cre:CHLRE_12g541851v5
ath_AT3G21055		ath:AT4G29840	ath:AT5G64670	ath:AT2G04360	ath:AT2G31170			zma_100192900		zma:100283525	zma:103638050	zma:100275555	zma:100280596	zma:100285691				ppp:112285614		ppp:112280503	ppp:112285176	ppp:112291758				cre:CHLRE_11g467663v5		cre:CHLRE_02g103400v5	cre:CHLRE_03g164000v5	cre:CHLRE_12g542300v5
ath_AT3G15190		ath:AT4G30690	ath:AT5G08530	ath:AT2G40310	ath:AT2G44500			zma_100282739		zma:100283531	zma:111589515	zma:100275561	zma:100280602	zma:100281329				ppp:112285615		ppp:112280519	ppp:112285177	ppp:112291761				cre:CHLRE_11g467689v5		cre:CHLRE_02g104100v5	cre:CHLRE_03g164500v5	cre:CHLRE_12g543302v5
ath_AT3G46630		ath:AT4G31560	ath:AT5G55200	ath:AT2G42065	ath:AT2G01950			zma_100383208		zma:100283545	zma:103629828	zma:100275570	zma:100280605	zma:100285714				ppp:112285644		ppp:112280525	ppp:112285180	ppp:112291770				cre:CHLRE_11g467723v5		cre:CHLRE_02g104400v5	cre:CHLRE_03g165300v5	cre:CHLRE_12g543477v5
ath_AT3G01370		ath:AT4G01883	ath:AT5G51040	ath:AT2G42975	ath:AT2G22241			zma_542747		zma:100283555	zma:103635902	zma:100275574	zma:100280611	zma:100285733				ppp:112285646		ppp:112280526	ppp:112285188	ppp:112291773				cre:CHLRE_11g467730v5		cre:CHLRE_02g104500v5	cre:CHLRE_03g165500v5	cre:CHLRE_12g544113v5
ath_AT3G06350		ath:AT4G33580	ath:AT5G23690	ath:AT2G37860	ath:AT2G47360			zma_103651256		zma:100283570	zma:111589946	zma:100275594	zma:100280620	zma:100285736				ppp:112285648		ppp:112280537	ppp:112285189	ppp:112291788				cre:CHLRE_11g467749v5		cre:CHLRE_02g104850v5	cre:CHLRE_03g165550v5	cre:CHLRE_12g547300v5
ath_AT3G47860		ath:AT4G33630	ath:AT5G10860	ath:AT2G20142	ath:AT2G13560			zma_542126		zma:100283576	zma:111590175	zma:100275595	zma:100280624	zma:100285746				ppp:112285656		ppp:112280560	ppp:112285206	ppp:112291810				cre:CHLRE_11g467759v5		cre:CHLRE_02g105100v5	cre:CHLRE_03g165801v5	cre:CHLRE_12g547900v5
ath_AT3G50820		ath:AT4G12030	ath:AT5G40410	ath:AT2G34180	ath:AT2G43620			zma_103651490		zma:100283590	zma:103641973	zma:100275604	zma:100280627	zma:100285756				ppp:112285707		ppp:112280575	ppp:112285216	ppp:112291812				cre:CHLRE_11g467773v5		cre:CHLRE_02g105150v5	cre:CHLRE_03g166250v5	cre:CHLRE_12g549050v5
ath_AT3G52750		ath:AT4G14690	ath:AT5G52780	ath:AT2G17033	ath:AT2G32630			zma_100282241		zma:100283596	zma:111590307	zma:100275620	zma:100280664	zma:100285767				ppp:112285708		ppp:112280584	ppp:112285224	ppp:112291820				cre:CHLRE_11g467778v5		cre:CHLRE_02g105650v5	cre:CHLRE_03g166600v5	cre:CHLRE_12g551502v5
ath_AT3G14420		ath:AT4G04350	ath:AT5G16420	ath:AT2G15290	ath:AT2G16460			zma_103651265		zma:100283609	zma:111590560	zma:100275637	zma:100280665	zma:100285771				ppp:112285733		ppp:112280606	ppp:112285229	ppp:112291841				cre:CHLRE_11g468350v5		cre:CHLRE_02g105851v5	cre:CHLRE_03g166650v5	cre:CHLRE_12g551600v5
ath_AT3G04890		ath:AT4G20230	ath:AT5G54090	ath:AT2G23160	ath:AT2G42710			zma_100281679		zma:100283643	zma:111590568	zma:100275638	zma:100280666	zma:100285781				ppp:112285741		ppp:112280608	ppp:112285231	ppp:112291867				cre:CHLRE_11g468800v5		cre:CHLRE_02g106700v5	cre:CHLRE_03g166850v5	cre:CHLRE_12g551700v5
ath_AT3G20680		ath:AT4G30910	ath:AT5G03560	ath:AT2G31350	ath:AT2G20875			zma_100273435		zma:100283648	zma:111589237	zma:100275676	zma:100280671	zma:100285796				ppp:112285745		ppp:112280610	ppp:112285285	ppp:112291882				cre:CHLRE_11g469033v5		cre:CHLRE_02g107150v5	cre:CHLRE_03g166900v5	cre:CHLRE_12g551800v5
ath_AT3G10940		ath:AT4G27600	ath:AT5G18475	ath:AT2G25250	ath:AT2G15690			zma_103651024		zma:100283650	zma:103654876	zma:100275682	zma:100280673	zma:100285805				ppp:112285755		ppp:112280623	ppp:112285289	ppp:112291883				cre:CHLRE_11g476950v5		cre:CHLRE_02g107750v5	cre:CHLRE_03g167150v5	cre:CHLRE_12g552850v5
ath_AT3G25480		ath:AT4G02770	ath:AT5G41970	ath:AT2G31040	ath:AT2G18520			zma_100193698		zma:100283690	zma:103652831	zma:100275684	zma:100280677	zma:100285824				ppp:112285771		ppp:112280626	ppp:112285298	ppp:112291905				cre:CHLRE_11g477500v5		cre:CHLRE_02g108200v5	cre:CHLRE_03g167250v5	cre:CHLRE_12g553552v5
ath_AT3G63370		ath:AT4G13150	ath:AT5G03770	ath:AT2G22910	ath:AT2G22520			zma_100275546		zma:100283711	zma:111591362	zma:100275685	zma:100280690	zma:100285840				ppp:112285773		ppp:112280633	ppp:112285309	ppp:112291918				cre:CHLRE_11g477550v5		cre:CHLRE_02g108300v5	cre:CHLRE_03g167644v5	cre:CHLRE_12g553678v5
ath_AT3G57560		ath:AT4G38880	ath:AT5G58240	ath:AT2G18245	ath:AT2G46570			zma_100284226		zma:100283753		zma:100275692	zma:100280691	zma:100285843				ppp:112285774		ppp:112280634	ppp:112285314	ppp:112291933				cre:CHLRE_11g477625v5		cre:CHLRE_02g108800v5	cre:CHLRE_03g170625v5	cre:CHLRE_12g554103v5
ath_AT3G20230		ath:AT4G00490	ath:AT5G17460	ath:AT2G26900	ath:AT2G21870			zma_100194011		zma:100283777		zma:100275695	zma:100280696	zma:100285864				ppp:112285797		ppp:112280635	ppp:112285320	ppp:112291954				cre:CHLRE_11g478528v5		cre:CHLRE_02g109050v5	cre:CHLRE_03g170850v5	cre:CHLRE_12g555200v5
ath_AT3G61470		ath:AT4G25130	ath:AT5G62575	ath:AT2G20465	ath:AT2G20835			zma_100125654		zma:100283786		zma:100275708	zma:100280701	zma:100285885				ppp:112285809		ppp:112280644	ppp:112285326	ppp:112291996				cre:CHLRE_11g479750v5		cre:CHLRE_02g109333v5	cre:CHLRE_03g171100v5	cre:CHLRE_12g556150v5
ath_AT3G04340		ath:AT4G28750	ath:AT5G39350	ath:AT2G03420	ath:AT2G01410			zma_100193695		zma:100283787		zma:100275725	zma:100280730	zma:100285891				ppp:112285823		ppp:112280653	ppp:112285339	ppp:112292001				cre:CHLRE_11g480100v5		cre:CHLRE_02g109800v5	cre:CHLRE_03g171150v5	cre:CHLRE_12g557050v5
ath_AT3G25920		ath:AT4G28025	ath:AT5G46130	ath:AT2G01480	ath:AT2G17130			zma_100191146		zma:100283789		zma:100275730	zma:100280745	zma:100285892				ppp:112285832		ppp:112280661	ppp:112285350	ppp:112292015				cre:CHLRE_12g484600v5		cre:CHLRE_02g110250v5	cre:CHLRE_03g172250v5	cre:CHLRE_12g557450v5
ath_AT3G19720		ath:AT4G37510	ath:AT5G52840	ath:AT2G26500	ath:AT2G07715			zma_100193101		zma:100283790		zma:100275740	zma:100280768	zma:100285900				ppp:112285841		ppp:112280673	ppp:112285368	ppp:112292041				cre:CHLRE_12g484950v5		cre:CHLRE_02g110900v5	cre:CHLRE_03g172376v5	cre:CHLRE_12g559200v5
[truncated: 4,644 more rows]

## Sheet: 2C-D
Sensitivity	Plastid									Mitochondria
[truncated: 11 more rows]
