# Supplementary material for: Reliability of plastid and mitochondrial localisation prediction declines rapidly with the evolutionary distance to the training set increasing
Source: PLoS Comput Biol. 2024 Nov 11;20(11):e1012575. doi: 10.1371/journal.pcbi.1012575 (PMC11581415; doi:10.1371/journal.pcbi.1012575)
Supplement: S6 Data — (XLSX) [file pcbi.1012575.s016.xlsx]

## Sheet: Plastid
Species	Experimental	TargetP	Localizer	WPS
Arabidopsis thaliana	6.02113	5.3	11.48	3.39
Zea mays	4.33724	5.59	15.01	5.87
Physcomitrium patens	2.93341	8.69	14.13	5.69
Chlamydomonas reinhardtii	4.36051	6.73	14.11	6.68

## Sheet: Mitochondria
Species	Experimental	TargetP	Localizer	WPS
Arabidopsis thaliana	1.44377	4.08	9.35	0.57
Zea mays	0.38797	2.57	9.87	0.81
Physcomitrium patens	3.05564	3.89	8.76	0.45
Chlamydomonas reinhardtii	2.47489	3.88	12.46	1.05
