# Supplementary material for: Reliability of plastid and mitochondrial localisation prediction declines rapidly with the evolutionary distance to the training set increasing
Source: PLoS Comput Biol. 2024 Nov 11;20(11):e1012575. doi: 10.1371/journal.pcbi.1012575 (PMC11581415; doi:10.1371/journal.pcbi.1012575)
Supplement: S7 Data — (XLSX) [file pcbi.1012575.s017.xlsx]

## Sheet: Sheet1
Species	Experimental localisation	Algorithm	Prediction	Number of proteins
Arabidopsis thaliana	Plastid	TargetP	Mitochondria	101
Arabidopsis thaliana	Plastid	Localiser	Mitochondria	226
Arabidopsis thaliana	Plastid	WPS	Mitochondria	8
Zea mays	Plastid	TargetP	Mitochondria	115
Zea mays	Plastid	Localiser	Mitochondria	294
Zea mays	Plastid	WPS	Mitochondria	16
Physcomitrium patens	Plastid	TargetP	Mitochondria	28
Physcomitrium patens	Plastid	Localiser	Mitochondria	64
Physcomitrium patens	Plastid	WPS	Mitochondria	4
Chlamydomonas reinhardtii	Plastid	TargetP	Mitochondria	112
Chlamydomonas reinhardtii	Plastid	Localiser	Mitochondria	331
Chlamydomonas reinhardtii	Plastid	WPS	Mitochondria	19
Arabidopsis thaliana	Mitochondria	TargetP	Plastid	41
Arabidopsis thaliana	Mitochondria	Localiser	Plastid	109
Arabidopsis thaliana	Mitochondria	WPS	Plastid	36
Zea mays	Mitochondria	TargetP	Plastid	4
Zea mays	Mitochondria	Localiser	Plastid	13
Zea mays	Mitochondria	WPS	Plastid	10
Physcomitrium patens	Mitochondria	TargetP	Plastid	111
Physcomitrium patens	Mitochondria	Localiser	Plastid	143
Physcomitrium patens	Mitochondria	WPS	Plastid	76
Chlamydomonas reinhardtii	Mitochondria	TargetP	Plastid	44
Chlamydomonas reinhardtii	Mitochondria	Localiser	Plastid	55
Chlamydomonas reinhardtii	Mitochondria	WPS	Plastid	47
