# Supplementary material for: Reliability of plastid and mitochondrial localisation prediction declines rapidly with the evolutionary distance to the training set increasing
Source: PLoS Comput Biol. 2024 Nov 11;20(11):e1012575. doi: 10.1371/journal.pcbi.1012575 (PMC11581415; doi:10.1371/journal.pcbi.1012575)
Supplement: S8 Data — (XLSX) [file pcbi.1012575.s018.xlsx]

## Sheet: Sheet1
ath_Pl-predicted	zma_Pl-predicted	ppp_Pl-predicted	cre_Pl-predicted	ath-Pl-Exp	zma-Pl-Exp	ppp-Pl-Exp	cre-Pl-Exp
ath:AT1G30610	zma:541619	ppp:112272655	cre:CHLRE_01g013450v5	ath_AT1G06190	zma_732810	ppp_112287541	cre_CHLRE_08g372000v5
ath:AT1G74730	zma:541626	ppp:112272653	cre:CHLRE_01g015000v5	ath_AT1G30610	zma_100276369	ppp_112287893	cre_CHLRE_08g362900v5
ath:AT1G63970	zma:541643	ppp:112272657	cre:CHLRE_01g015350v5	ath_AT1G74730	zma_100274328	ppp_112287651	cre_CHLRE_08g364800v5
ath:AT1G66330	zma:541644	ppp:112272658	cre:CHLRE_01g017300v5	ath_AT1G63970	zma_100274138	ppp_112287356	cre_CHLRE_08g385900v5
ath:AT1G72810	zma:541645	ppp:112272667	cre:CHLRE_01g020750v5	ath_AT1G66330	zma_100276143	ppp_112288054	cre_CHLRE_08g368700v5
ath:AT1G15730	zma:541646	ppp:112272672	cre:CHLRE_01g024150v5	ath_AT1G72810	zma_100286357	ppp_112287615	cre_CHLRE_08g379200v5
ath:AT1G60950	zma:541650	ppp:112272673	cre:CHLRE_01g028350v5	ath_AT1G15730	zma_100282512	ppp_112287191	cre_CHLRE_08g382800v5
ath:AT1G35255	zma:541657	ppp:112272681	cre:CHLRE_01g030050v5	ath_AT1G60950	zma_100283555	ppp_112287837	cre_CHLRE_08g378200v5
ath:AT1G35250	zma:541669	ppp:112272670	cre:CHLRE_01g031250v5	ath_AT1G33780	zma_542277	ppp_112287664	cre_CHLRE_08g385200v5
ath:AT1G13990	zma:541685	ppp:112272699	cre:CHLRE_01g032700v5	ath_AT1G73885	zma_100193244	ppp_112287496	cre_CHLRE_08g384750v5
ath:AT1G65410	zma:541711	ppp:112272703	cre:CHLRE_01g037200v5	ath_AT1G35250	zma_100277535	ppp_112287831	cre_CHLRE_08g358522v5
ath:AT1G65230	zma:541712	ppp:112272708	cre:CHLRE_01g037500v5	ath_AT1G45170	zma_103631959	ppp_112287534	cre_CHLRE_08g375550v5
ath:AT1G01520	zma:541716	ppp:112272717	cre:CHLRE_01g038600v5	ath_AT1G06870	zma_100272988	ppp_112288082	cre_CHLRE_08g362450v5
ath:AT1G48880	zma:541717	ppp:112272721	cre:CHLRE_01g042050v5	ath_AT1G65410	zma_103633334	ppp_112287583	cre_CHLRE_08g365692v5
ath:AT1G14345	zma:541776	ppp:112272722	cre:CHLRE_01g045550v5	ath_AT1G65230	zma_103633434	ppp_112287846	cre_CHLRE_08g365900v5
ath:AT1G80380	zma:541789	ppp:112272732	cre:CHLRE_01g045650v5	ath_AT1G14345	zma_100382844	ppp_112287731	cre_CHLRE_08g362750v5
ath:AT1G74880	zma:541790	ppp:112272760	cre:CHLRE_01g047800v5	ath_AT1G80380	zma_100192878	ppp_112287366	cre_CHLRE_08g378750v5
ath:AT1G54350	zma:541812	ppp:112272799	cre:CHLRE_01g052250v5	ath_AT1G74880	zma_100272955	ppp_112287251	cre_CHLRE_08g359350v5
ath:AT1G74710	zma:541822	ppp:112272804	cre:CHLRE_01g052400v5	ath_AT1G03030	zma_103631990	ppp_112287421	cre_CHLRE_08g380201v5
ath:AT1G01950	zma:541854	ppp:112272809	cre:CHLRE_14g617600v5	ath_AT1G54350	zma_100501512	ppp_112287674	cre_CHLRE_08g372450v5
ath:AT1G14150	zma:541866	ppp:112272813	cre:CHLRE_14g618050v5	ath_AT1G50450	zma_100193314	ppp_112287952	cre_CHLRE_08g378850v5
ath:AT1G51080	zma:541872	ppp:112272814	cre:CHLRE_14g620300v5	ath_AT1G74710	zma_100285521	ppp_112287866	cre_CHLRE_08g382300v5
ath:AT1G12800	zma:541877	ppp:112272835	cre:CHLRE_14g620350v5	ath_AT1G22940	zma_100277526	ppp_112287759	cre_CHLRE_08g372950v5
ath:AT1G31220	zma:541918	ppp:112272853	cre:CHLRE_01g010900v5	ath_AT1G14150	zma_100276366	ppp_112287247	cre_CHLRE_08g374950v5
ath:AT1G16320	zma:541928	ppp:112272856	cre:CHLRE_01g016750v5	ath_AT1G12800	zma_100193714	ppp_112287290	cre_CHLRE_08g358562v5
ath:AT1G18060	zma:541974	ppp:112272865	cre:CHLRE_01g016900v5	ath_AT1G48520	zma_100273120	ppp_112287789	cre_CHLRE_08g367600v5
ath:AT1G43560	zma:542023	ppp:112272866	cre:CHLRE_01g019600v5	ath_AT1G31220	zma_100283085	ppp_112275049	cre_CHLRE_08g370650v5
ath:AT1G62750	zma:542046	ppp:112272917	cre:CHLRE_01g020575v5	ath_AT1G15410	zma_100280808	ppp_112275373	cre_CHLRE_08g358526v5
ath:AT1G32060	zma:542050	ppp:112272921	cre:CHLRE_01g021350v5	ath_AT1G18060	zma_100284154	ppp_112274661	cre_CHLRE_08g372250v5
ath:AT1G73540	zma:542072	ppp:112272935	cre:CHLRE_01g022500v5	ath_AT1G43560	zma_100282189	ppp_112275173	cre_CHLRE_08g358580v5
ath:AT1G73060	zma:542117	ppp:112272952	cre:CHLRE_01g023350v5	ath_AT1G33330	zma_100170238	ppp_112275182	cre_CHLRE_07g319300v5
ath:AT1G01970	zma:542118	ppp:112272955	cre:CHLRE_01g026900v5	ath_AT1G62750	zma_100193253	ppp_112275362	cre_CHLRE_07g338451v5
ath:AT1G26090	zma:542126	ppp:112272960	cre:CHLRE_01g031100v5	ath_AT1G32060	zma_100501984	ppp_112274710	cre_CHLRE_07g344600v5
ath:AT1G56180	zma:542151	ppp:112272974	cre:CHLRE_01g032650v5	ath_AT1G73540	zma_100283753	ppp_112275382	cre_CHLRE_07g333150v5
ath:AT1G54580	zma:542158	ppp:112272978	cre:CHLRE_01g034400v5	ath_AT1G27070	zma_109940924	ppp_112275113	cre_CHLRE_07g350500v5
ath:AT1G49630	zma:542165	ppp:112272988	cre:CHLRE_01g037700v5	ath_AT1G03055	zma_103633139	ppp_112274636	cre_CHLRE_07g340200v5
ath:AT1G71770	zma:542212	ppp:112273009	cre:CHLRE_01g038300v5	ath_AT1G73060	zma_100275372	ppp_112275107	cre_CHLRE_07g325734v5
ath:AT1G18640	zma:542221	ppp:112273035	cre:CHLRE_01g041650v5	ath_AT1G26090	zma_100283974	ppp_112274764	cre_CHLRE_07g326600v5
ath:AT1G35290	zma:542233	ppp:112273040	cre:CHLRE_01g042200v5	ath_AT1G60990	zma_100281248	ppp_112275199	cre_CHLRE_07g339750v5
ath:AT1G30510	zma:542238	ppp:112273061	cre:CHLRE_01g042800v5	ath_AT1G56180	zma_100193816	ppp_112275030	cre_CHLRE_07g314650v5
ath:AT1G16300	zma:542249	ppp:112273069	cre:CHLRE_01g043100v5	ath_AT1G54580	zma_100382373	ppp_112275294	cre_CHLRE_07g344550v5
ath:AT1G70820	zma:542277	ppp:112273112	cre:CHLRE_01g043200v5	ath_AT1G49630	zma_100192778	ppp_112275231	cre_CHLRE_07g328200v5
ath:AT1G08540	zma:542315	ppp:112273139	cre:CHLRE_01g043450v5	ath_AT1G18640	zma_100281431	ppp_112275085	cre_CHLRE_07g338350v5
ath:AT1G52230	zma:542319	ppp:112273162	cre:CHLRE_01g044400v5	ath_AT1G35290	zma_100216789	ppp_112294187	cre_CHLRE_07g357350v5
ath:AT1G66430	zma:542320	ppp:112273207	cre:CHLRE_01g050100v5	ath_AT1G30510	zma_100276139	ppp_112294552	cre_CHLRE_07g357900v5
ath:AT1G65070	zma:542321	ppp:112273214	cre:CHLRE_01g050550v5	ath_AT1G16300	zma_103632701	ppp_112294036	cre_CHLRE_07g334550v5
ath:AT1G06130	zma:542331	ppp:112273221	cre:CHLRE_01g050950v5	ath_AT1G70820	zma_542604	ppp_112294189	cre_CHLRE_07g353300v5
ath:AT1G11430	zma:542334	ppp:112273229	cre:CHLRE_01g051500v5	ath_AT1G08540	zma_100381522	ppp_112294408	cre_CHLRE_07g346050v5
ath:AT1G75330	zma:542344	ppp:112273235	cre:CHLRE_01g052100v5	ath_AT1G52230	zma_103633484	ppp_112293990	cre_CHLRE_07g332950v5
ath:AT1G61800	zma:542368	ppp:112273238	cre:CHLRE_14g617400v5	ath_AT1G66430	zma_541918	ppp_112294469	cre_CHLRE_07g352350v5
ath:AT1G42970	zma:542374	ppp:112273259	cre:CHLRE_10g438650v5	ath_AT1G65070	zma_100273117	ppp_112294774	cre_CHLRE_07g352850v5
ath:AT1G58280	zma:542376	ppp:112273274	cre:CHLRE_07g331550v5	ath_AT1G06130	zma_100194184	ppp_112294508	cre_CHLRE_07g353100v5
ath:AT1G80560	zma:542379	ppp:112273301	cre:CHLRE_07g327350v5	ath_AT1G11430	zma_541795	ppp_112276588	cre_CHLRE_07g334250v5
ath:AT1G23740	zma:100193833	ppp:112273321	cre:CHLRE_10g440450v5	ath_AT1G21065	zma_542344	ppp_112276829	cre_CHLRE_07g348600v5
ath:AT1G65420	zma:542414	ppp:112273337	cre:CHLRE_10g438550v5	ath_AT1G60600	zma_100280067	ppp_112277048	cre_CHLRE_07g339700v5
ath:AT1G10910	zma:542460	ppp:112273339	cre:CHLRE_10g436050v5	ath_AT1G75330	zma_100277230	ppp_112276360	cre_CHLRE_07g320350v5
ath:AT1G15980	zma:542469	ppp:112273340	cre:CHLRE_07g330250v5	ath_AT1G61800	zma_100280883	ppp_112276879	cre_CHLRE_07g325736v5
ath:AT1G67090	zma:542473	ppp:112273342	cre:CHLRE_07g328200v5	ath_AT1G42970	zma_100192831	ppp_112277020	cre_CHLRE_07g335700v5
ath:AT1G29930	zma:542478	ppp:112273350	cre:CHLRE_07g328075v5	ath_AT1G80560	zma_100282508	ppp_112276517	cre_CHLRE_07g315150v5
ath:AT1G52870	zma:542482	ppp:112273357	cre:CHLRE_07g327450v5	ath_AT1G23740	zma_100533139	ppp_112276828	cre_CHLRE_07g313164v5
ath:AT1G69523	zma:542517	ppp:112273375	cre:CHLRE_12g499700v5	ath_AT1G65420	zma_542478	ppp_112276454	cre_CHLRE_07g325743v5
ath:AT1G09830	zma:542530	ppp:112273390	cre:CHLRE_12g500950v5	ath_AT1G10910	zma_100285796	ppp_112276691	cre_CHLRE_07g344350v5
ath:AT1G10760	zma:542553	ppp:112273391	cre:CHLRE_11g467717v5	ath_AT1G54150	zma_103648205	ppp_112276657	cre_CHLRE_07g344950v5
ath:AT1G71810	zma:542554	ppp:112273408	cre:CHLRE_12g507650v5	ath_AT1G15980	zma_100274282	ppp_112276635	cre_CHLRE_07g344400v5
ath:AT1G76760	zma:542560	ppp:112273439	cre:CHLRE_12g509650v5	ath_AT1G67090	zma_100125638	ppp_112276867	cre_CHLRE_07g335400v5
ath:AT1G02910	zma:542576	ppp:112273449	cre:CHLRE_12g510650v5	ath_AT1G29930	zma_103633183	ppp_112276834	cre_CHLRE_07g316850v5
ath:AT1G33250	zma:542599	ppp:112273478	cre:CHLRE_12g510800v5	ath_AT1G09830	zma_100279065	ppp_112276670	cre_CHLRE_07g329000v5
ath:AT1G05030	zma:542604	ppp:112273481	cre:CHLRE_12g511800v5	ath_AT1G10760	zma_100282063	ppp_112276921	cre_CHLRE_07g342150v5
ath:AT1G17160	zma:542606	ppp:112273498	cre:CHLRE_12g485800v5	ath_AT1G71810	zma_100285805	ppp_112276841	cre_CHLRE_07g336950v5
ath:AT1G55490	zma:542679	ppp:112273507	cre:CHLRE_12g486100v5	ath_AT1G76760	zma_100282880	ppp_112276990	cre_CHLRE_07g335200v5
ath:AT1G55140	zma:542690	ppp:112273511	cre:CHLRE_12g489700v5	ath_AT1G02910	zma_541888	ppp_112276765	cre_CHLRE_07g318750v5
ath:AT1G21440	zma:542710	ppp:112273513	cre:CHLRE_12g503300v5	ath_AT1G01790	zma_100273030	ppp_112286645	cre_CHLRE_07g331850v5
ath:AT1G69200	zma:542714	ppp:112273514	cre:CHLRE_12g503550v5	ath_AT1G17160	zma_100216609	ppp_112286255	cre_CHLRE_07g352800v5
ath:AT1G03130	zma:542715	ppp:112273519	cre:CHLRE_12g509050v5	ath_AT1G55490	zma_100273053	ppp_112286277	cre_CHLRE_07g332500v5
ath:AT1G50510	zma:542716	ppp:112273502	cre:CHLRE_12g509250v5	ath_AT1G55140	zma_100283288	ppp_112286349	cre_CHLRE_07g315700v5
ath:AT1G76450	zma:542737	ppp:112273588	cre:CHLRE_12g509750v5	ath_AT1G21440	zma_100193174	ppp_112286823	cre_CHLRE_07g331550v5
ath:AT1G29910	zma:542745	ppp:112273591	cre:CHLRE_12g510000v5	ath_AT1G69200	zma_542710	ppp_112286473	cre_CHLRE_07g330100v5
ath:AT1G67560	zma:542753	ppp:112273592	cre:CHLRE_12g510050v5	ath_AT1G03130	zma_103633614	ppp_112286951	cre_CHLRE_07g335300v5
ath:AT1G73655	zma:542759	ppp:112273594	cre:CHLRE_12g510400v5	ath_AT1G65630	zma_542279	ppp_112287039	cre_CHLRE_07g345500v5
ath:AT1G10700	zma:606419	ppp:112273623	cre:CHLRE_12g510850v5	ath_AT1G76450	zma_100273735	ppp_112286590	cre_CHLRE_07g314150v5
ath:AT1G04940	zma:606425	ppp:112273646	cre:CHLRE_12g511900v5	ath_AT1G29910	zma_100276755	ppp_112286755	cre_CHLRE_07g316050v5
ath:AT1G18360	zma:606426	ppp:112273651	cre:CHLRE_12g486300v5	ath_AT1G74960	zma_100284505	ppp_112287008	cre_CHLRE_07g332300v5
ath:AT1G26160	zma:606464	ppp:112273657	cre:CHLRE_12g490500v5	ath_AT1G24090	zma_100280557	ppp_112286377	cre_CHLRE_07g341600v5
ath:AT1G63610	zma:103647705	ppp:112273660	cre:CHLRE_05g241639v5	ath_AT1G78510	zma_100280701	ppp_112286327	cre_CHLRE_07g339150v5
ath:AT1G51110	zma:732726	ppp:112273666	cre:CHLRE_06g310250v5	ath_AT1G04940	zma_100286020	ppp_112286996	cre_CHLRE_07g350750v5
ath:AT1G52590	zma:732748	ppp:112273668	cre:CHLRE_06g309717v5	ath_AT1G26160	zma_100279930	ppp_112287128	cre_CHLRE_07g323600v5
ath:AT1G70990	zma:732758	ppp:112273673	cre:CHLRE_06g309000v5	ath_AT1G63610	zma_100281048	ppp_112286273	cre_CHLRE_07g330250v5
ath:AT1G14810	zma:732759	ppp:112273694	cre:CHLRE_06g307500v5	ath_AT1G51110	zma_103632291	ppp_112286343	cre_CHLRE_11g467717v5
ath:AT1G51560	zma:732775	ppp:112273708	cre:CHLRE_06g306300v5	ath_AT1G52590	zma_732792	ppp_112286995	cre_CHLRE_11g467778v5
ath:AT1G29395	zma:732779	ppp:112273705	cre:CHLRE_06g299000v5	ath_AT1G36180	zma_542470	ppp_112287069	cre_CHLRE_11g481450v5
ath:AT1G78630	zma:732785	ppp:112273855	cre:CHLRE_06g298911v5	ath_AT1G14810	zma_100280562	ppp_112287048	cre_CHLRE_11g479750v5
ath:AT1G54130	zma:732789	ppp:112273862	cre:CHLRE_06g297900v5	ath_AT1G59560	zma_100192829	ppp_112286209	cre_CHLRE_11g477625v5
ath:AT1G75350	zma:732790	ppp:112273879	cre:CHLRE_06g296700v5	ath_AT1G48420	zma_100273459	ppp_112286609	cre_CHLRE_11g481500v5
ath:AT1G32160	zma:732793	ppp:112273884	cre:CHLRE_06g310200v5	ath_AT1G51560	zma_100282418	ppp_112286613	cre_CHLRE_11g469150v5
ath:AT1G29700	zma:732795	ppp:112273886	cre:CHLRE_06g308500v5	ath_AT1G29395	zma_100284847	ppp_112274328	cre_CHLRE_11g476250v5
ath:AT1G08250	zma:732804	ppp:112273903	cre:CHLRE_06g306350v5	ath_AT1G78630	zma_100281676	ppp_112274252	cre_CHLRE_11g467773v5
ath:AT1G05190	zma:732807	ppp:112273914	cre:CHLRE_06g301650v5	ath_AT1G75350	zma_541682	ppp_112274597	cre_CHLRE_11g467689v5
ath:AT1G35680	zma:732810	ppp:112273918	cre:CHLRE_06g300800v5	ath_AT1G80770	zma_542732	ppp_112274346	cre_CHLRE_11g467610v5
ath:AT1G76570	zma:732814	ppp:112273925	cre:CHLRE_06g299650v5	ath_AT1G71460	zma_100191627	ppp_112274170	cre_CHLRE_11g467723v5
ath:AT1G32080	zma:732816	ppp:112273943	cre:CHLRE_10g433950v5	ath_AT1G69370	zma_100381889	ppp_112273961	cre_CHLRE_11g467569v5
ath:AT1G69740	zma:732819	ppp:112273947	cre:CHLRE_17g739550v5	ath_AT1G32160	zma_100282634	ppp_112274525	cre_CHLRE_11g467755v5
ath:AT1G18440	zma:732825	ppp:112273956	cre:CHLRE_17g710800v5	ath_AT1G29700	zma_100276799	ppp_112274523	cre_CHLRE_11g479500v5
ath:AT1G80480	zma:732827	ppp:112273961	cre:CHLRE_17g702500v5	ath_AT1G51170	zma_100286295	ppp_2546702	cre_CHLRE_11g468350v5
ath:AT1G10522	zma:732837	ppp:112274068	cre:CHLRE_17g701700v5	ath_AT1G08250	zma_100281592	ppp_112274399	cre_CHLRE_11g467535v5
ath:AT1G29040	zma:732840	ppp:112274091	cre:CHLRE_17g700950v5	ath_AT1G14830	zma_100191681	ppp_112274368	cre_CHLRE_11g477500v5
ath:AT1G01080	zma:732841	ppp:112274119	cre:CHLRE_17g707950v5	ath_AT1G05190	zma_100193042	ppp_112274124	cre_CHLRE_11g476351v5
ath:AT1G15820	zma:778432	ppp:112274124	cre:CHLRE_17g704600v5	ath_AT1G35680	zma_100284586	ppp_112273997	cre_CHLRE_11g467759v5
ath:AT1G64770	zma:100037776	ppp:112274148	cre:CHLRE_17g700000v5	ath_AT1G76570	zma_100282414	ppp_112274401	cre_CHLRE_11g467573v5
ath:AT1G64150	zma:100037805	ppp:112274188	cre:CHLRE_17g696400v5	ath_AT1G32080	zma_606419	ppp_112277955	cre_CHLRE_11g467700v5
ath:AT1G48650	zma:100037806	ppp:112274205	cre:CHLRE_03g186000v5	ath_AT1G69740	zma_100282387	ppp_112278069	cre_CHLRE_11g468750v5
ath:AT1G54780	zma:100037809	ppp:112274222	cre:CHLRE_03g188250v5	ath_AT1G18440	zma_100272368	ppp_112278023	cre_CHLRE_14g608800v5
ath:AT1G31190	zma:100037810	ppp:112274225	cre:CHLRE_16g684150v5	ath_AT1G80480	zma_100272318	ppp_112277694	cre_CHLRE_14g612800v5
ath:AT1G31330	zma:100037816	ppp:112274237	cre:CHLRE_16g684300v5	ath_AT1G30100	zma_100216723	ppp_112277892	cre_CHLRE_14g614600v5
ath:AT1G07010	zma:100101526	ppp:112274247	cre:CHLRE_16g688000v5	ath_AT1G10522	zma_100194249	ppp_112277956	cre_CHLRE_14g619100v5
ath:AT1G52550	zma:100101531	ppp:112274252	cre:CHLRE_03g185200v5	ath_AT1G29040	zma_100275885	ppp_112278044	cre_CHLRE_14g632000v5
ath:AT1G70550	zma:100125654	ppp:112274276	cre:CHLRE_03g187450v5	ath_AT1G01080	zma_100191192	ppp_112278073	cre_CHLRE_14g616900v5
ath:AT1G74070	zma:100125655	ppp:112274287	cre:CHLRE_03g189300v5	ath_AT1G15820	zma_103631988	ppp_112277874	cre_CHLRE_14g622750v5
ath:AT1G69390	zma:100125657	ppp:112274290	cre:CHLRE_03g189800v5	ath_AT1G64770	zma_100273379	ppp_112278149	cre_CHLRE_14g624201v5
ath:AT1G19150	zma:100126360	ppp:112274325	cre:CHLRE_16g687300v5	ath_AT1G02280	zma_100382515	ppp_112277879	cre_CHLRE_14g618050v5
ath:AT1G79050	zma:100126361	ppp:112274337	cre:CHLRE_16g670950v5	ath_AT1G64150	zma_542537	ppp_112277985	cre_CHLRE_14g626750v5
ath:AT1G50840	zma:542686	ppp:112274346	cre:CHLRE_04g220633v5	ath_AT1G48650	zma_100279224	ppp_112281640	cre_CHLRE_14g624350v5
ath:AT1G77670	zma:100136828	ppp:112274349	cre:CHLRE_04g229300v5	ath_AT1G54780	zma_100283458	ppp_112281452	cre_CHLRE_14g615800v5
ath:AT1G12900	zma:100136882	ppp:112274368	cre:CHLRE_04g225600v5	ath_AT1G58200	zma_100274535	ppp_112280858	cre_CHLRE_14g617300v5
ath:AT1G48460	zma:100136885	ppp:112274372	cre:CHLRE_07g339750v5	ath_AT1G31190	zma_100273480	ppp_112281636	cre_CHLRE_14g626700v5
ath:AT1G77490	zma:100147734	ppp:112274375	cre:CHLRE_07g341600v5	ath_AT1G31330	zma_103633383	ppp_112281830	cre_CHLRE_14g611950v5
ath:AT1G76100	zma:100147735	ppp:112274388	cre:CHLRE_07g340900v5	ath_AT1G07010	zma_100192083	ppp_112281126	cre_CHLRE_14g625450v5
ath:AT1G10500	zma:100158226	ppp:112274401	cre:CHLRE_07g344400v5	ath_AT1G50200	zma_845187	ppp_112281432	cre_CHLRE_14g623000v5
ath:AT1G80600	zma:100158230	ppp:112274408	cre:CHLRE_07g351800v5	ath_AT1G74070	zma_1466379	ppp_112281692	cre_CHLRE_14g629000v5
ath:AT1G30120	zma:100170235	ppp:112274410	cre:CHLRE_07g339150v5	ath_AT1G69390	zma_845212	ppp_112280991	cre_CHLRE_14g621650v5
ath:AT1G70760	zma:100170236	ppp:112274430	cre:CHLRE_07g340200v5	ath_AT1G19150	zma_845228	ppp_112281501	cre_CHLRE_14g616600v5
ath:AT1G48850	zma:100170248	ppp:112274450	cre:CHLRE_07g344950v5	ath_AT1G79050	zma_845236	ppp_112281944	cre_CHLRE_14g615000v5
ath:AT1G18870	zma:100174972	ppp:112274477	cre:CHLRE_07g345500v5	ath_AT1G50840	zma_845192	ppp_112281606	cre_CHLRE_16g653350v5
ath:AT1G51310	zma:100191140	ppp:112274486	cre:CHLRE_07g352850v5	ath_AT1G12900	zma_845176	ppp_112281755	cre_CHLRE_16g691450v5
ath:AT1G56500	zma:100191145	ppp:112274506	cre:CHLRE_14g626750v5	ath_AT1G48460	zma_845193	ppp_112281642	cre_CHLRE_16g683750v5
ath:AT1G03600	zma:100191176	ppp:112274517	cre:CHLRE_14g625450v5	ath_AT1G77490	zma_845177	ppp_112280853	cre_CHLRE_16g681238v5
ath:AT1G29390	zma:100191181	ppp:112274523	cre:CHLRE_14g624350v5	ath_AT1G76100	zma_845237	ppp_112281545	cre_CHLRE_16g665400v5
ath:AT1G23360	zma:100191192	ppp:112274532	cre:CHLRE_14g622750v5	ath_AT1G23400	zma_845235	ppp_112281223	cre_CHLRE_16g690300v5
ath:AT1G20810	zma:100191193	ppp:112274537	cre:CHLRE_14g626700v5	ath_AT1G10500	zma_845185	ppp_112281867	cre_CHLRE_16g665650v5
ath:AT1G10310	zma:100191222	ppp:112274541	cre:CHLRE_14g623600v5	ath_AT1G80600	zma_845170	ppp_112281298	cre_CHLRE_16g691800v5
ath:AT1G70570	zma:100191234	ppp:112274542	cre:CHLRE_12g537850v5	ath_AT1G30120	zma_100279820	ppp_112281476	cre_CHLRE_16g693202v5
ath:AT1G15165	zma:100191237	ppp:112274547	cre:CHLRE_12g536800v5	ath_AT1G70760	zma_100383416	ppp_112281915	cre_CHLRE_16g663900v5
ath:AT1G22170	zma:100191248	ppp:112274559	cre:CHLRE_12g530300v5	ath_AT1G48850	zma_100194203	ppp_112281303	cre_CHLRE_16g678851v5
ath:AT1G12250	zma:100191267	ppp:112274580	cre:CHLRE_17g734100v5	ath_AT1G18870	zma_100274106	ppp_112281506	cre_CHLRE_16g687294v5
ath:AT1G48800	zma:100191275	ppp:112274597	cre:CHLRE_12g534250v5	ath_AT1G56500	zma_100284652	ppp_112281398	cre_CHLRE_16g673617v5
ath:AT1G79040	zma:100191290	ppp:112274636	cre:CHLRE_12g532500v5	ath_AT1G03600	zma_100283837	ppp_112281535	cre_CHLRE_16g690500v5
ath:AT1G22410	zma:100191293	ppp:112274642	cre:CHLRE_12g530650v5	ath_AT1G06380	zma_100275158	ppp_112281516	cre_CHLRE_16g681900v5
ath:AT1G43310	zma:100191294	ppp:112274645	cre:CHLRE_13g590500v5	ath_AT1G29390	zma_732803	ppp_112281929	cre_CHLRE_16g696000v5
ath:AT1G55370	zma:100191296	ppp:112274656	cre:CHLRE_03g194850v5	ath_AT1G23360	zma_100126359	ppp_112281825	cre_CHLRE_16g655150v5
ath:AT1G67080	zma:100191326	ppp:112274661	cre:CHLRE_03g195388v5	ath_AT1G20810	zma_100273168	ppp_112281478	cre_CHLRE_16g668600v5
ath:AT1G64355	zma:100191334	ppp:112274674	cre:CHLRE_03g197750v5	ath_AT1G10310	zma_100273196	ppp_112281628	cre_CHLRE_16g661150v5
ath:AT1G20830	zma:100191344	ppp:112274690	cre:CHLRE_03g208050v5	ath_AT1G70570	zma_100274153	ppp_112281262	cre_CHLRE_16g690000v5
ath:AT1G74030	zma:100191348	ppp:112274693	cre:CHLRE_03g206800v5	ath_AT1G77122	zma_100273617	ppp_112281305	cre_CHLRE_16g665250v5
ath:AT1G32730	zma:100191353	ppp:112274710	cre:CHLRE_03g206600v5	ath_AT1G12250	zma_100304297	ppp_112281410	cre_CHLRE_16g666050v5
ath:AT1G15140	zma:100191360	ppp:112274716	cre:CHLRE_03g206550v5	ath_AT1G59990	zma_100282772	ppp_112281651	cre_CHLRE_16g694400v5
ath:AT1G57770	zma:100191381	ppp:112274733	cre:CHLRE_03g198950v5	ath_AT1G79040	zma_100381933	ppp_112281914	cre_CHLRE_16g676350v5
ath:AT1G13270	zma:100191423	ppp:112274747	cre:CHLRE_03g193950v5	ath_AT1G22410	zma_103640891	ppp_112281433	cre_CHLRE_16g670950v5
ath:AT1G17220	zma:100191459	ppp:112274762	cre:CHLRE_03g195200v5	ath_AT1G55370	zma_542321	ppp_112281740	cre_CHLRE_16g678000v5
ath:AT1G06730	zma:100191483	ppp:112274764	cre:CHLRE_03g195650v5	ath_AT1G67080	zma_100191548	ppp_112280945	cre_CHLRE_16g684750v5
ath:AT1G68280	zma:100191499	ppp:112274790	cre:CHLRE_03g207000v5	ath_AT1G52510	zma_103642101	ppp_112281585	cre_CHLRE_16g658400v5
ath:AT1G08550	zma:100191518	ppp:112274789	cre:CHLRE_03g203850v5	ath_AT1G30680	zma_103640683	ppp_112281732	cre_CHLRE_16g659900v5
ath:AT1G17560	zma:100191523	ppp:112274815	cre:CHLRE_03g201750v5	ath_AT1G68720	zma_100272983	ppp_112284744	cre_CHLRE_16g689871v5
ath:AT1G06690	zma:100191548	ppp:112274906	cre:CHLRE_03g200250v5	ath_AT1G20830	zma_542492	ppp_112284960	cre_CHLRE_16g688302v5
ath:AT1G29120	zma:100191573	ppp:112274966	cre:CHLRE_03g199800v5	ath_AT1G74030	zma_100283376	ppp_112284824	cre_CHLRE_16g648050v5
ath:AT1G02475	zma:100191617	ppp:112274970	cre:CHLRE_03g198850v5	ath_AT1G15140	zma_100501458	ppp_112284586	cre_CHLRE_16g683050v5
ath:AT1G02470	zma:100191628	ppp:112274974	cre:CHLRE_13g562900v5	ath_AT1G04620	zma_100283840	ppp_112284757	cre_CHLRE_16g685550v5
ath:AT1G69830	zma:100191635	ppp:112274982	cre:CHLRE_13g564050v5	ath_AT1G57770	zma_100193069	ppp_112284664	cre_CHLRE_16g674950v5
ath:AT1G79230	zma:100191639	ppp:112275034	cre:CHLRE_13g569250v5	ath_AT1G16790	zma_100280147	ppp_112285159	cre_CHLRE_16g679300v5
ath:AT1G68260	zma:100191656	ppp:112275051	cre:CHLRE_13g571300v5	ath_AT1G13270	zma_100283843	ppp_112285193	cre_CHLRE_16g671950v5
ath:AT1G75785	zma:100191659	ppp:112275071	cre:CHLRE_13g583050v5	ath_AT1G17220	zma_100382191	ppp_112285204	cre_CHLRE_16g651550v5
ath:AT1G50020	zma:100191672	ppp:112275073	cre:CHLRE_13g586450v5	ath_AT1G13900	zma_103640970	ppp_112284352	cre_CHLRE_16g673650v5
ath:AT1G21650	zma:100191684	ppp:112275084	cre:CHLRE_13g587100v5	ath_AT1G06730	zma_100279590	ppp_112284797	cre_CHLRE_16g673729v5
ath:AT1G24360	zma:100191704	ppp:112275085	cre:CHLRE_13g562850v5	ath_AT1G68280	zma_100280499	ppp_112284835	cre_CHLRE_16g663400v5
ath:AT1G12230	zma:100191713	ppp:112275091	cre:CHLRE_13g565600v5	ath_AT1G08550	zma_100501788	ppp_112284729	cre_CHLRE_16g669650v5
ath:AT1G48350	zma:100191715	ppp:112275094	cre:CHLRE_13g568850v5	ath_AT1G33290	zma_103640928	ppp_112284896	cre_CHLRE_16g668800v5
ath:AT1G59960	zma:100191717	ppp:112275096	cre:CHLRE_13g572350v5	ath_AT1G68570	zma_100282978	ppp_2546695	cre_CHLRE_16g679600v5
ath:AT1G55930	zma:100191725	ppp:112275107	cre:CHLRE_13g573150v5	ath_AT1G77590	zma_100284676	ppp_112285054	cre_CHLRE_16g687300v5
ath:AT1G35880	zma:100191739	ppp:112275116	cre:CHLRE_13g573250v5	ath_AT1G31170	zma_100283643	ppp_112284805	cre_CHLRE_16g674250v5
ath:AT1G45230	zma:100191741	ppp:112275158	cre:CHLRE_13g577100v5	ath_AT1G06690	zma_100193993	ppp_112284734	cre_CHLRE_16g650600v5
ath:AT1G36280	zma:100191757	ppp:112275168	cre:CHLRE_13g579550v5	ath_AT1G66670	zma_100281760	ppp_112284651	cre_CHLRE_16g661350v5
ath:AT1G47580	zma:100191772	ppp:112275173	cre:CHLRE_13g579800v5	ath_AT1G69830	zma_100274566	ppp_112285065	cre_CHLRE_16g666550v5
ath:AT1G15510	zma:100191774	ppp:112275174	cre:CHLRE_13g584250v5	ath_AT1G11290	zma_100273248	ppp_112292631	cre_CHLRE_16g662150v5
ath:AT1G03680	zma:100191797	ppp:112275178	cre:CHLRE_13g584850v5	ath_AT1G45474	zma_100194305	ppp_112292873	cre_CHLRE_16g672385v5
ath:AT1G71480	zma:100191815	ppp:112275182	cre:CHLRE_12g543900v5	ath_AT1G70070	zma_542551	ppp_112292694	cre_CHLRE_16g678213v5
ath:AT1G68730	zma:100191825	ppp:112275188	cre:CHLRE_12g544114v5	ath_AT1G68260	zma_100283787	ppp_112292936	cre_CHLRE_16g692901v5
ath:AT1G75010	zma:100191833	ppp:112275190	cre:CHLRE_12g547100v5	ath_AT1G05580	zma_100285955	ppp_112292745	cre_CHLRE_16g675958v5
ath:AT1G06430	zma:100191834	ppp:112275199	cre:CHLRE_12g548400v5	ath_AT1G33810	zma_542414	ppp_112292462	cre_CHLRE_16g659950v5
ath:AT1G79560	zma:100191840	ppp:112275203	cre:CHLRE_12g552200v5	ath_AT1G08570	zma_103641592	ppp_112292756	cre_CHLRE_16g682900v5
ath:AT1G08070	zma:100191842	ppp:112275205	cre:CHLRE_12g554600v5	ath_AT1G50020	zma_100276451	ppp_112292009	cre_CHLRE_16g676550v5
ath:AT1G71500	zma:100191876	ppp:112275206	cre:CHLRE_12g554800v5	ath_AT1G21650	zma_100274147	ppp_112292113	cre_CHLRE_16g684300v5
ath:AT1G15700	zma:100191877	ppp:112275213	cre:CHLRE_12g541250v5	ath_AT1G78915	zma_100282734	ppp_112292102	cre_CHLRE_16g651050v5
ath:AT1G62190	zma:100191894	ppp:112275231	cre:CHLRE_12g546000v5	ath_AT1G14270	zma_103640914	ppp_112292673	cre_CHLRE_16g650100v5
ath:AT1G68830	zma:100191900	ppp:112275247	cre:CHLRE_12g546150v5	ath_AT1G42430	zma_100192474	ppp_112292402	cre_CHLRE_16g687900v5
ath:AT1G16080	zma:100191932	ppp:112275262	cre:CHLRE_12g546850v5	ath_AT1G24360	zma_542552	ppp_112292701	cre_CHLRE_36g759647v5
ath:AT1G67280	zma:100191965	ppp:112275265	cre:CHLRE_12g550850v5	ath_AT1G63900	zma_100285102	ppp_112292054	cre_CHLRE_06g273700v5
ath:AT1G34000	zma:100191977	ppp:112275308	cre:CHLRE_12g553250v5	ath_AT1G12230	zma_100275650	ppp_112292188	cre_CHLRE_06g275100v5
ath:AT1G54520	zma:100191984	ppp:112275310	cre:CHLRE_12g556050v5	ath_AT1G48350	zma_103641709	ppp_112292864	cre_CHLRE_06g279400v5
ath:AT1G71920	zma:100192000	ppp:112275319	cre:CHLRE_08g383750v5	ath_AT1G45230	zma_100272548	ppp_112292456	cre_CHLRE_06g269650v5
ath:AT1G08530	zma:100192003	ppp:112275359	cre:CHLRE_08g379650v5	ath_AT1G36280	zma_100274127	ppp_112292593	cre_CHLRE_06g278148v5
ath:AT1G60200	zma:100192010	ppp:112275362	cre:CHLRE_08g379350v5	ath_AT1G15510	zma_100383507	ppp_112292706	cre_CHLRE_06g285150v5
ath:AT1G20020	zma:100192036	ppp:112275376	cre:CHLRE_08g379200v5	ath_AT1G67820	zma_100284136	ppp_112292042	cre_CHLRE_06g281350v5
ath:AT1G44446	zma:100192115	ppp:112275383	cre:CHLRE_08g382300v5	ath_AT1G03680	zma_100282373	ppp_112292578	cre_CHLRE_06g290150v5
ath:AT1G75460	zma:100192474	ppp:112275394	cre:CHLRE_08g380250v5	ath_AT1G71480	zma_100284899	ppp_112292797	cre_CHLRE_06g306300v5
ath:AT1G67660	zma:100192515	ppp:112275398	cre:CHLRE_09g387000v5	ath_AT1G75010	zma_103640647	ppp_112292495	cre_CHLRE_06g272250v5
ath:AT1G07320	zma:100192533	ppp:112275400	cre:CHLRE_09g387100v5	ath_AT1G06430	zma_100280735	ppp_112292938	cre_CHLRE_06g288500v5
ath:AT1G56050	zma:100192539	ppp:112275456	cre:CHLRE_09g391650v5	ath_AT1G79560	zma_103641124	ppp_112292817	cre_CHLRE_06g286250v5
ath:AT1G20340	zma:100192571	ppp:112275465	cre:CHLRE_09g393400v5	ath_AT1G08070	zma_732807	ppp_112292015	cre_CHLRE_06g256250v5
ath:AT1G24040	zma:100192579	ppp:112275490	cre:CHLRE_09g394750v5	ath_AT1G71500	zma_103641883	ppp_112292632	cre_CHLRE_06g278255v5
ath:AT1G08490	zma:100192599	ppp:112275516	cre:CHLRE_09g396300v5	ath_AT1G15700	zma_100192614	ppp_112292276	cre_CHLRE_06g303300v5
ath:AT1G63940	zma:100192614	ppp:112275521	cre:CHLRE_09g396600v5	ath_AT1G66520	zma_100279290	ppp_112292747	cre_CHLRE_06g278800v5
ath:AT1G80030	zma:100192616	ppp:112275527	cre:CHLRE_09g387800v5	ath_AT1G68830	zma_541620	ppp_112292655	cre_CHLRE_06g283750v5
ath:AT1G47840	zma:100192652	ppp:112275550	cre:CHLRE_09g391450v5	ath_AT1G55920	zma_100281870	ppp_112290852	cre_CHLRE_06g261500v5
ath:AT1G58300	zma:100192712	ppp:112275565	cre:CHLRE_09g393900v5	ath_AT1G17420	zma_100286323	ppp_112290347	cre_CHLRE_06g277200v5
ath:AT1G79600	zma:100192754	ppp:112275584	cre:CHLRE_09g394701v5	ath_AT1G16080	zma_100127494	ppp_112290569	cre_CHLRE_06g275450v5
ath:AT1G28150	zma:100192759	ppp:112275590	cre:CHLRE_09g395950v5	ath_AT1G67280	zma_100283245	ppp_112290838	cre_CHLRE_06g284200v5
ath:AT1G71720	zma:100192770	ppp:112275633	cre:CHLRE_09g396100v5	ath_AT1G34000	zma_541947	ppp_112290151	cre_CHLRE_06g278211v5
ath:AT1G79850	zma:100192776	ppp:112275646	cre:CHLRE_09g397250v5	ath_AT1G54520	zma_100278968	ppp_112290846	cre_CHLRE_06g294450v5
ath:AT1G69720	zma:100192779	ppp:112275737	cre:CHLRE_09g394325v5	ath_AT1G71920	zma_103640823	ppp_112290692	cre_CHLRE_06g250100v5
ath:AT1G19920	zma:100192807	ppp:112275738	cre:CHLRE_09g396213v5	ath_AT1G15060	zma_541816	ppp_112290442	cre_CHLRE_06g268200v5
ath:AT1G22700	zma:100192829	ppp:112275748	cre:CHLRE_09g396363v5	ath_AT1G15390	zma_100284207	ppp_112290195	cre_CHLRE_06g259850v5
ath:AT1G17870	zma:100192831	ppp:112275792	cre:CHLRE_09g396401v5	ath_AT1G20020	zma_100101527	ppp_112290727	cre_CHLRE_06g308500v5
ath:AT1G17650	zma:100192838	ppp:112275813	cre:CHLRE_09g393173v5	ath_AT1G44446	zma_100283301	ppp_112290498	cre_CHLRE_06g283050v5
ath:AT1G73530	zma:100192850	ppp:112275814	cre:CHLRE_09g396846v5	ath_AT1G75460	zma_103642147	ppp_112290581	cre_CHLRE_06g278213v5
ath:AT1G07700	zma:100192890	ppp:112275816	cre:CHLRE_02g145050v5	ath_AT1G07320	zma_541946	ppp_112290678	cre_CHLRE_06g257601v5
ath:AT1G24280	zma:100192900	ppp:112275851	cre:CHLRE_09g387319v5	ath_AT1G64860	zma_100273126	ppp_112290664	cre_CHLRE_06g275050v5
ath:AT1G18730	zma:100192907	ppp:112275857	cre:CHLRE_09g389801v5	ath_AT1G56050	zma_100274483	ppp_112290500	cre_CHLRE_06g272850v5
ath:AT1G32220	zma:100192917	ppp:112275884	cre:CHLRE_02g142800v5	ath_AT1G78010	zma_100382884	ppp_112290688	cre_CHLRE_06g278163v5
ath:AT1G32550	zma:100192937	ppp:112275888	cre:CHLRE_02g143550v5	ath_AT1G20340	zma_542550	ppp_112290542	cre_CHLRE_06g304400v5
ath:AT1G32225	zma:100192975	ppp:112275889	cre:CHLRE_02g144800v5	ath_AT1G24040	zma_100191739	ppp_112290375	cre_CHLRE_06g261000v5
ath:AT1G56200	zma:100192977	ppp:112275900	cre:CHLRE_02g145000v5	ath_AT1G08490	zma_100281154	ppp_112290427	cre_CHLRE_06g294950v5
ath:AT1G63680	zma:100192993	ppp:112275911	cre:CHLRE_09g388097v5	ath_AT1G63940	zma_100275988	ppp_112290888	cre_CHLRE_06g269050v5
ath:AT1G50320	zma:100192996	ppp:112275933	cre:CHLRE_09g389578v5	ath_AT1G80030	zma_542421	ppp_112290531	cre_CHLRE_06g260450v5
ath:AT1G31230	zma:100193000	ppp:112275957	cre:CHLRE_09g389689v5	ath_AT1G47840	zma_103640889	ppp_112290635	cre_CHLRE_06g251150v5
ath:AT1G24490	zma:100193002	ppp:112275960	cre:CHLRE_09g401350v5	ath_AT1G58300	zma_100283790	ppp_112290414	cre_CHLRE_06g250902v5
ath:AT1G74640	zma:100193006	ppp:112275967	cre:CHLRE_09g404000v5	ath_AT1G79600	zma_100274377	ppp_112274966	cre_CHLRE_06g288800v5
ath:AT1G70610	zma:100193009	ppp:112275971	cre:CHLRE_18g748447v5	ath_AT1G11720	zma_100191834	ppp_112279058	cre_CHLRE_06g259450v5
ath:AT1G67840	zma:100193019	ppp:112275986	cre:CHLRE_09g399300v5	ath_AT1G28150	zma_100281348	ppp_112279122	cre_CHLRE_06g307500v5
ath:AT1G77060	zma:100193022	ppp:112275988	cre:CHLRE_09g401022v5	ath_AT1G71720	zma_100285817	ppp_112278733	cre_CHLRE_06g285250v5
ath:AT1G18500	zma:100193033	ppp:112275998	cre:CHLRE_06g278350v5	ath_AT1G79850	zma_103646347	ppp_112293246	cre_CHLRE_06g309000v5
ath:AT1G09420	zma:100193041	ppp:112276002	cre:CHLRE_06g280650v5	ath_AT1G69720	zma_103647754	ppp_112276833	cre_CHLRE_06g255600v5
ath:AT1G17850	zma:100193042	ppp:112276016	cre:CHLRE_06g283750v5	ath_AT1G19920	zma_100283211	ppp_112294115	cre_CHLRE_06g252200v5
ath:AT1G51400	zma:100193062	ppp:112276023	cre:CHLRE_06g284600v5	ath_AT1G22700	zma_100280746	ppp_112294325	cre_CHLRE_06g262050v5
ath:AT1G13820	zma:100193101	ppp:112276032	cre:CHLRE_06g284650v5	ath_AT1G17870	zma_100278417	ppp_112279009	cre_CHLRE_06g258700v5
ath:AT1G78140	zma:100193112	ppp:112276035	cre:CHLRE_06g286250v5	ath_AT1G17650	zma_100191704	ppp_112278946	cre_CHLRE_06g257000v5
ath:AT1G79080	zma:100193128	ppp:112276039	cre:CHLRE_06g278750v5	ath_AT1G73530	zma_100502035	ppp_112274440	cre_CHLRE_06g251850v5
ath:AT1G36320	zma:100193146	ppp:112276042	cre:CHLRE_06g281800v5	ath_AT1G07700	zma_100194154	ppp_112279073	cre_CHLRE_06g283950v5
ath:AT1G14410	zma:100193188	ppp:112276066	cre:CHLRE_06g283400v5	ath_AT1G24280	zma_100281004	ppp_112278729	cre_CHLRE_06g273750v5
ath:AT1G56190	zma:100193190	ppp:112276067	cre:CHLRE_06g285401v5	ath_AT1G18730	zma_100285364	ppp_112278312	cre_CHLRE_06g279500v5
ath:AT1G32200	zma:100193207	ppp:112276078	cre:CHLRE_06g288400v5	ath_AT1G32220	zma_100384754	ppp_112275723	cre_CHLRE_06g259900v5
ath:AT1G74970	zma:100193244	ppp:112276082	cre:CHLRE_03g151200v5	ath_AT1G32550	zma_100383342	ppp_112292866	cre_CHLRE_06g278183v5
ath:AT1G48530	zma:100193255	ppp:112276100	cre:CHLRE_03g149250v5	ath_AT1G56200	zma_542072	ppp_112278708	cre_CHLRE_06g270100v5
ath:AT1G06800	zma:100193286	ppp:112276116	cre:CHLRE_03g146167v5	ath_AT1G63680	zma_100272979	ppp_112275815	cre_CHLRE_06g282000v5
ath:AT1G19690	zma:100193292	ppp:112276129	cre:CHLRE_03g144164v5	ath_AT1G50320	zma_100193022	ppp_112276587	cre_CHLRE_06g272650v5
ath:AT1G74260	zma:100193300	ppp:112276136	cre:CHLRE_03g143947v5	ath_AT1G31230	zma_100283330	ppp_112277549	cre_CHLRE_06g299650v5
ath:AT1G21500	zma:100193309	ppp:112276138	cre:CHLRE_03g151650v5	ath_AT1G11870	zma_100191368	ppp_112294362	cre_CHLRE_06g271400v5
ath:AT1G50900	zma:100193314	ppp:112276140	cre:CHLRE_03g151000v5	ath_AT1G24490	zma_100217059	ppp_112276432	cre_CHLRE_06g284250v5
ath:AT1G52220	zma:100193325	ppp:112276142	cre:CHLRE_03g148950v5	ath_AT1G74640	zma_100282663	ppp_112277838	cre_CHLRE_06g285401v5
ath:AT1G05385	zma:100193334	ppp:112276144	cre:CHLRE_03g148350v5	ath_AT1G70610	zma_100194138	ppp_112278943	cre_CHLRE_06g289850v5
ath:AT1G76050	zma:100193365	ppp:112276149	cre:CHLRE_03g145247v5	ath_AT1G67840	zma_103646865	ppp_112293384	cre_CHLRE_06g306601v5
ath:AT1G74850	zma:100193370	ppp:112276158	cre:CHLRE_03g144667v5	ath_AT1G77060	zma_100272974	ppp_112293853	cre_CHLRE_06g251900v5
ath:AT1G34430	zma:100193375	ppp:112276171	cre:CHLRE_03g144627v5	ath_AT1G18500	zma_100274242	ppp_112279044	cre_CHLRE_06g278263v5
ath:AT1G08380	zma:100193395	ppp:112276180	cre:CHLRE_16g675550v5	ath_AT1G64190	zma_103645798	ppp_112295719	cre_CHLRE_06g278195v5
ath:AT1G42960	zma:100193421	ppp:112276189	cre:CHLRE_16g673729v5	ath_AT1G59840	zma_100382921	ppp_112272760	cre_CHLRE_06g274650v5
ath:AT1G71740	zma:100193448	ppp:112276194	cre:CHLRE_16g673001v5	ath_AT1G51400	zma_100286365	ppp_112272813	cre_CHLRE_06g310050v5
ath:AT1G80555	zma:100193465	ppp:112276214	cre:CHLRE_16g674950v5	ath_AT1G78140	zma_541643	ppp_112272651	cre_CHLRE_06g280650v5
ath:AT1G49970	zma:100193466	ppp:112276223	cre:CHLRE_16g675250v5	ath_AT1G79080	zma_100286241	ppp_112296090	cre_CHLRE_09g394325v5
ath:AT1G49975	zma:100193467	ppp:112276224	cre:CHLRE_16g678851v5	ath_AT1G14410	zma_103647533	ppp_112272703	cre_CHLRE_09g402775v5
ath:AT1G67700	zma:100193468	ppp:112276227	cre:CHLRE_16g679250v5	ath_AT1G56190	zma_100192835	ppp_112272882	cre_CHLRE_09g391838v5
ath:AT1G26230	zma:100193519	ppp:112276234	cre:CHLRE_08g362450v5	ath_AT1G32200	zma_103646448	ppp_112296038	cre_CHLRE_09g394547v5
ath:AT1G32900	zma:100193612	ppp:112276235	cre:CHLRE_08g364800v5	ath_AT1G74970	zma_103645955	ppp_112296072	cre_CHLRE_09g396213v5
ath:AT1G25410	zma:100193623	ppp:112276240	cre:CHLRE_08g365400v5	ath_AT1G06800	zma_103645840	ppp_112296085	cre_CHLRE_09g396700v5
ath:AT1G01860	zma:100193662	ppp:112276248	cre:CHLRE_06g273750v5	ath_AT1G19690	zma_100285843	ppp_112295939	cre_CHLRE_09g393173v5
ath:AT1G08510	zma:100193663	ppp:112276293	cre:CHLRE_06g269752v5	ath_AT1G11320	zma_100193730	ppp_112272853	cre_CHLRE_09g396438v5
ath:AT1G44000	zma:100193669	ppp:112276301	cre:CHLRE_06g269650v5	ath_AT1G25290	zma_100194019	ppp_112296073	cre_CHLRE_09g408851v5
ath:AT1G29410	zma:100193679	ppp:112276302	cre:CHLRE_06g269250v5	ath_AT1G74260	zma_103646122	ppp_112272655	cre_CHLRE_09g394436v5
ath:AT1G51440	zma:100193695	ppp:112276303	cre:CHLRE_06g264300v5	ath_AT1G50900	zma_103648255	ppp_112272722	cre_CHLRE_09g416850v5
ath:AT1G62250	zma:100193712	ppp:112276306	cre:CHLRE_06g263850v5	ath_AT1G72030	zma_542291	ppp_112272809	cre_CHLRE_09g416050v5
ath:AT1G78930	zma:100193730	ppp:112276342	cre:CHLRE_06g262900v5	ath_AT1G73090	zma_100193468	ppp_112295744	cre_CHLRE_09g387250v5
ath:AT1G77090	zma:100193737	ppp:112276348	cre:CHLRE_06g261500v5	ath_AT1G52220	zma_100280481	ppp_112296118	cre_CHLRE_09g410650v5
ath:AT1G33265	zma:100193743	ppp:112276360	cre:CHLRE_06g259900v5	ath_AT1G05385	zma_100272475	ppp_112296042	cre_CHLRE_09g411200v5
ath:AT1G58290	zma:100193760	ppp:112276366	cre:CHLRE_06g258051v5	ath_AT1G32070	zma_100276370	ppp_112272708	cre_CHLRE_09g394850v5
ath:AT1G52670	zma:100193770	ppp:112276373	cre:CHLRE_06g252650v5	ath_AT1G74850	zma_100281311	ppp_112296001	cre_CHLRE_09g402950v5
ath:AT1G05610	zma:100193818	ppp:112276376	cre:CHLRE_06g250100v5	ath_AT1G34430	zma_100501272	ppp_112272835	cre_CHLRE_09g396400v5
ath:AT1G32380	zma:100193823	ppp:112276394	cre:CHLRE_06g248750v5	ath_AT1G08380	zma_100282384	ppp_112272785	cre_CHLRE_09g386758v5
ath:AT1G19740	zma:100193906	ppp:112276391	cre:CHLRE_06g273550v5	ath_AT1G42960	zma_100037805	ppp_112279818	cre_CHLRE_09g415700v5
ath:AT1G65260	zma:100193921	ppp:112276399	cre:CHLRE_06g273050v5	ath_AT1G49970	zma_103646199	ppp_112279263	cre_CHLRE_09g404400v5
ath:AT1G29920	zma:100193934	ppp:112276417	cre:CHLRE_06g272500v5	ath_AT1G67700	zma_100191300	ppp_112279806	cre_CHLRE_09g388500v5
ath:AT1G03310	zma:100193940	ppp:112276428	cre:CHLRE_06g268200v5	ath_AT1G68460	zma_542517	ppp_112280092	cre_CHLRE_09g394750v5
ath:AT1G54630	zma:100193951	ppp:112276432	cre:CHLRE_06g267600v5	ath_AT1G06820	zma_100280324	ppp_112280488	cre_CHLRE_09g393765v5
ath:AT1G17745	zma:100193986	ppp:112276435	cre:CHLRE_06g267350v5	ath_AT1G73110	zma_103641233	ppp_112280661	cre_CHLRE_09g387800v5
ath:AT1G74470	zma:100193989	ppp:112276447	cre:CHLRE_06g265800v5	ath_AT1G26230	zma_103647892	ppp_112279439	cre_CHLRE_09g412100v5
ath:AT1G34380	zma:100193993	ppp:112276454	cre:CHLRE_06g264350v5	ath_AT1G32900	zma_100194244	ppp_112280289	cre_CHLRE_09g406600v5
ath:AT1G50732	zma:100194019	ppp:112276457	cre:CHLRE_06g261750v5	ath_AT1G05900	zma_103648137	ppp_112280706	cre_CHLRE_09g416800v5
ath:AT1G07780	zma:100194029	ppp:112276460	cre:CHLRE_06g261000v5	ath_AT1G01860	zma_100277720	ppp_112280705	cre_CHLRE_09g394200v5
ath:AT1G61520	zma:100194039	ppp:112276467	cre:CHLRE_06g259850v5	ath_AT1G08510	zma_100278273	ppp_112280612	cre_CHLRE_09g396252v5
ath:AT1G55480	zma:100194053	ppp:112276490	cre:CHLRE_06g257601v5	ath_AT1G44000	zma_100280657	ppp_112280210	cre_CHLRE_09g406200v5
ath:AT1G12520	zma:100194054	ppp:112276513	cre:CHLRE_06g256250v5	ath_AT1G51440	zma_100281050	ppp_112280122	cre_CHLRE_09g396650v5
ath:AT1G67740	zma:100194056	ppp:112276563	cre:CHLRE_06g252350v5	ath_AT1G76730	zma_100383579	ppp_112279974	cre_CHLRE_09g404000v5
ath:AT1G62515	zma:100194151	ppp:112276579	cre:CHLRE_06g251150v5	ath_AT1G78930	zma_100283064	ppp_112280526	cre_CHLRE_09g397900v5
ath:AT1G54500	zma:100194161	ppp:112276588	cre:CHLRE_09g409100v5	ath_AT1G77090	zma_100272834	ppp_112280002	cre_CHLRE_09g396300v5
ath:AT1G51100	zma:100194176	ppp:112276632	cre:CHLRE_09g410250v5	ath_AT1G33265	zma_100283786	ppp_112280626	cre_CHLRE_09g394473v5
ath:AT1G31410	zma:100194203	ppp:112276635	cre:CHLRE_09g415850v5	ath_AT1G58290	zma_100502523	ppp_112280026	cre_CHLRE_09g410700v5
ath:AT1G10960	zma:100194249	ppp:112276650	cre:CHLRE_09g416050v5	ath_AT1G09340	zma_542640	ppp_112280107	cre_CHLRE_09g394350v5
ath:AT1G07040	zma:100194257	ppp:112276657	cre:CHLRE_09g410700v5	ath_AT1G30520	zma_100283084	ppp_112280458	cre_CHLRE_09g389356v5
ath:AT1G09130	zma:100194271	ppp:112276667	cre:CHLRE_09g411200v5	ath_AT1G52670	zma_103647705	ppp_112280017	cre_CHLRE_09g415950v5
ath:AT1G73470	zma:100194286	ppp:112276670	cre:CHLRE_09g412100v5	ath_AT1G32380	zma_100276592	ppp_112280537	cre_CHLRE_09g415600v5
ath:AT1G09795	zma:100194317	ppp:112276672	cre:CHLRE_12g528450v5	ath_AT1G19740	zma_100277129	ppp_112280136	cre_CHLRE_09g410250v5
ath:AT1G80300	zma:100194324	ppp:112276673	cre:CHLRE_12g527250v5	ath_AT1G65260	zma_100272838	ppp_112280125	cre_CHLRE_09g386732v5
ath:AT1G43800	zma:100216557	ppp:112276691	cre:CHLRE_12g526800v5	ath_AT1G03310	zma_100272469	ppp_112280690	cre_CHLRE_09g407700v5
ath:AT1G62850	zma:100216652	ppp:112276694	cre:CHLRE_12g521000v5	ath_AT1G54630	zma_100275810	ppp_112280307	cre_CHLRE_09g389689v5
ath:AT1G18170	zma:100216654	ppp:112276723	cre:CHLRE_12g520600v5	ath_AT1G17745	zma_103645976	ppp_112279875	cre_CHLRE_09g402500v5
ath:AT1G78995	zma:100216702	ppp:112276744	cre:CHLRE_12g519900v5	ath_AT1G74470	zma_100281036	ppp_112280120	cre_CHLRE_09g389763v5
ath:AT1G44920	zma:100216720	ppp:112276745	cre:CHLRE_12g519000v5	ath_AT1G07780	zma_100193451	ppp_112280347	cre_CHLRE_17g747297v5
ath:AT1G78620	zma:100216729	ppp:112276752	cre:CHLRE_12g528700v5	ath_AT1G61520	zma_100382076	ppp_112280560	cre_CHLRE_17g719500v5
ath:AT1G68660	zma:100216748	ppp:112276754	cre:CHLRE_12g528650v5	ath_AT1G53120	zma_100037776	ppp_112280608	cre_CHLRE_17g737250v5
ath:AT1G08520	zma:100216749	ppp:112276765	cre:CHLRE_12g524300v5	ath_AT1G55480	zma_100383635	ppp_112280453	cre_CHLRE_17g708800v5
ath:AT1G16025	zma:100216768	ppp:112276793	cre:CHLRE_12g519300v5	ath_AT1G12520	zma_103647116	ppp_112273657	cre_CHLRE_17g712300v5
ath:AT1G35340	zma:100216780	ppp:112276827	cre:CHLRE_12g519050v5	ath_AT1G67740	zma_100285627	ppp_112273646	cre_CHLRE_17g700950v5
ath:AT1G55670	zma:100216789	ppp:112276828	cre:CHLRE_12g517150v5	ath_AT1G54500	zma_100279874	ppp_112273274	cre_CHLRE_17g724200v5
ath:AT1G23180	zma:100216793	ppp:112276831	cre:CHLRE_17g720050v5	ath_AT1G51100	zma_100281167	ppp_112273340	cre_CHLRE_17g731571v5
ath:AT1G31860	zma:100216817	ppp:112276834	cre:CHLRE_17g721500v5	ath_AT1G31410	zma_100382145	ppp_112272979	cre_CHLRE_17g705500v5
ath:AT1G73990	zma:100216851	ppp:112276841	cre:CHLRE_17g721700v5	ath_AT1G10960	zma_100283332	ppp_112273668	cre_CHLRE_17g746997v5
ath:AT1G76080	zma:100216882	ppp:112276859	cre:CHLRE_17g727300v5	ath_AT1G21350	zma_100281571	ppp_112273257	cre_CHLRE_17g733250v5
ath:AT1G33750	zma:100216899	ppp:112276864	cre:CHLRE_17g723550v5	ath_AT1G09130	zma_103646262	ppp_112273040	cre_CHLRE_17g724300v5
ath:AT1G02560	zma:100216914	ppp:112276867	cre:CHLRE_17g724300v5	ath_AT1G09795	zma_542483	ppp_112273623	cre_CHLRE_17g744147v5
ath:AT1G64970	zma:100216916	ppp:112276879	cre:CHLRE_17g725500v5	ath_AT1G29900	zma_100193804	ppp_112273588	cre_CHLRE_17g709300v5
ath:AT1G20510	zma:100216919	ppp:112276882	cre:CHLRE_17g726100v5	ath_AT1G80300	zma_100216904	ppp_112273566	cre_CHLRE_17g703900v5
ath:AT1G16445	zma:100216928	ppp:112276911	cre:CHLRE_17g726450v5	ath_AT1G54870	zma_100194161	ppp_112273594	cre_CHLRE_17g727650v5
ath:AT1G62780	zma:100216931	ppp:112276921	cre:CHLRE_17g726750v5	ath_AT1G12770	zma_100284589	ppp_112273511	cre_CHLRE_17g721500v5
ath:AT1G79510	zma:100216945	ppp:112276951	cre:CHLRE_11g481450v5	ath_AT1G62850	zma_103647269	ppp_112273660	cre_CHLRE_17g732250v5
ath:AT1G59885	zma:100217041	ppp:112276954	cre:CHLRE_11g476750v5	ath_AT1G63770	zma_100284078	ppp_112273628	cre_CHLRE_17g715250v5
ath:AT1G53280	zma:100217059	ppp:112276972	cre:CHLRE_11g479900v5	ath_AT1G18170	zma_100191741	ppp_112273259	cre_CHLRE_17g724600v5
ath:AT1G10510	zma:100217065	ppp:112276974	cre:CHLRE_03g159800v5	ath_AT1G44920	zma_100280262	ppp_112272978	cre_CHLRE_17g734450v5
ath:AT1G75380	zma:100217070	ppp:112276994	cre:CHLRE_03g157800v5	ath_AT1G22660	zma_100281622	ppp_112273514	cre_CHLRE_17g739550v5
ath:AT1G55220	zma:100217081	ppp:112276996	cre:CHLRE_03g155550v5	ath_AT1G06080	zma_100194327	ppp_112273235	cre_CHLRE_17g697050v5
ath:AT1G05750	zma:100217092	ppp:112277009	cre:CHLRE_03g155400v5	ath_AT1G78620	zma_100272350	ppp_112275748	cre_CHLRE_17g714800v5
ath:AT1G19800	zma:100217168	ppp:112277013	cre:CHLRE_03g153750v5	ath_AT1G68660	zma_103648919	ppp_112276194	cre_CHLRE_17g724700v5
ath:AT1G01090	zma:100217177	ppp:112277018	cre:CHLRE_03g159400v5	ath_AT1G08520	zma_100273031	ppp_112276032	cre_CHLRE_17g702500v5
ath:AT1G48860	zma:100217180	ppp:112277019	cre:CHLRE_03g158000v5	ath_AT1G35340	zma_100283242	ppp_112275465	cre_CHLRE_17g734900v5
ath:AT1G03630	zma:100217196	ppp:112277020	cre:CHLRE_03g155501v5	ath_AT1G55670	zma_100280064	ppp_112276082	cre_CHLRE_17g710800v5
ath:AT1G16880	zma:100217217	ppp:112277021	cre:CHLRE_03g154600v5	ath_AT1G23180	zma_103649319	ppp_112276132	cre_CHLRE_17g710300v5
ath:AT1G74040	zma:100217228	ppp:112277043	cre:CHLRE_09g400997v5	ath_AT1G31860	zma_542285	ppp_112276039	cre_CHLRE_17g726100v5
ath:AT1G61680	zma:100217238	ppp:112277048	cre:CHLRE_09g405800v5	ath_AT1G73990	zma_100273752	ppp_112276067	cre_CHLRE_17g722750v5
ath:AT1G44575	zma:100217239	ppp:112277116	cre:CHLRE_09g407850v5	ath_AT1G76080	zma_103647911	ppp_112275816	cre_CHLRE_17g724550v5
ath:AT1G48450	zma:100217267	ppp:112277140	cre:CHLRE_15g634900v5	ath_AT1G02560	zma_100279727	ppp_112275513	cre_CHLRE_17g720050v5
ath:AT1G02150	zma:100217273	ppp:112277170	cre:CHLRE_05g238332v5	ath_AT1G64970	zma_100192579	ppp_112276042	cre_CHLRE_17g723250v5
ath:AT1G29070	zma:100217290	ppp:112277182	cre:CHLRE_16g657150v5	ath_AT1G31180	zma_100283364	ppp_112275584	cre_CHLRE_17g715500v5
ath:AT1G78560	zma:100272288	ppp:112277193	cre:CHLRE_16g659950v5	ath_AT1G03160	zma_100272895	ppp_112276261	cre_CHLRE_17g727700v5
ath:AT1G80920	zma:100272293	ppp:112277201	cre:CHLRE_16g662150v5	ath_AT1G30580	zma_100382114	ppp_112275813	cre_CHLRE_17g727100v5
ath:AT1G04420	zma:100272318	ppp:112277212	cre:CHLRE_16g656100v5	ath_AT1G26340	zma_100501258	ppp_112276214	cre_CHLRE_17g728100v5
ath:AT1G32440	zma:100272325	ppp:112277312	cre:CHLRE_16g658400v5	ath_AT1G22850	zma_103648642	ppp_112275491	cre_CHLRE_17g701700v5
ath:AT1G64510	zma:100272347	ppp:112277313	cre:CHLRE_16g659900v5	ath_AT1G76405	zma_542368	ppp_112276056	cre_CHLRE_17g726750v5
ath:AT1G09940	zma:100272360	ppp:112277325	cre:CHLRE_16g660000v5	ath_AT1G19720	zma_100283329	ppp_112275823	cre_CHLRE_17g720250v5
ath:AT1G73740	zma:100272400	ppp:112277329	cre:CHLRE_06g278210v5	ath_AT1G62780	zma_100280675	ppp_112275487	cre_CHLRE_17g718950v5
ath:AT1G52565	zma:100272431	ppp:112277332	cre:CHLRE_06g278195v5	ath_AT1G53280	zma_100276346	ppp_112276142	cre_CHLRE_17g740950v5
ath:AT1G21600	zma:100272441	ppp:112277383	cre:CHLRE_06g278148v5	ath_AT1G10510	zma_100276026	ppp_112275550	cre_CHLRE_17g721700v5
ath:AT1G53800	zma:100272448	ppp:112277399	cre:CHLRE_06g278213v5	ath_AT1G75380	zma_100283545	ppp_112275967	cre_CHLRE_17g719900v5
ath:AT1G63740	zma:100272453	ppp:112277400	cre:CHLRE_06g278211v5	ath_AT1G05750	zma_100272300	ppp_112275884	cre_CHLRE_17g698850v5
ath:AT1G31800	zma:100272457	ppp:112277420	cre:CHLRE_06g278163v5	ath_AT1G19800	zma_100283321	ppp_112278464	cre_CHLRE_17g729150v5
ath:AT1G75690	zma:100272459	ppp:112277435	cre:CHLRE_16g652800v5	ath_AT1G01090	zma_100283155	ppp_112278376	cre_CHLRE_17g734200v5
ath:AT1G53000	zma:100272467	ppp:112277438	cre:CHLRE_16g652550v5	ath_AT1G48860	zma_100272448	ppp_112278430	cre_CHLRE_17g715300v5
ath:AT1G71180	zma:100272469	ppp:112277465	cre:CHLRE_16g648000v5	ath_AT1G03630	zma_100216947	ppp_112278485	cre_CHLRE_24g755097v5
ath:AT1G31160	zma:100272480	ppp:112277470	cre:CHLRE_16g651550v5	ath_AT1G16880	zma_100383622	ppp_112278348	cre_CHLRE_05g247450v5
ath:AT1G79750	zma:100272490	ppp:112277471	cre:CHLRE_16g651050v5	ath_AT1G78390	zma_100275878	ppp_112278451	cre_CHLRE_05g238332v5
ath:AT1G50250	zma:100272499	ppp:112277474	cre:CHLRE_16g650100v5	ath_AT1G60550	zma_100281276	ppp_112278439	cre_CHLRE_05g241655v5
ath:AT1G59950	zma:100272517	ppp:112277504	cre:CHLRE_10g447950v5	ath_AT1G74040	zma_541695	ppp_112278523	cre_CHLRE_05g234638v5
ath:AT1G76140	zma:100272519	ppp:112277532	cre:CHLRE_10g448800v5	ath_AT1G44575	zma_100280714	ppp_112278499	cre_CHLRE_05g237450v5
ath:AT1G53633	zma:100272545	ppp:112277534	cre:CHLRE_10g452100v5	ath_AT1G48450	zma_542716	ppp_112278543	cre_CHLRE_05g234550v5
ath:AT1G36390	zma:100272548	ppp:112277537	cre:CHLRE_10g452800v5	ath_AT1G02150	zma_100278908	ppp_112278275	cre_CHLRE_05g241000v5
ath:AT1G14205	zma:100272554	ppp:112277549	cre:CHLRE_10g456250v5	ath_AT1G78560	zma_100279332	ppp_112278522	cre_CHLRE_05g233900v5
ath:AT1G32980	zma:100272560	ppp:112277548	cre:CHLRE_10g457650v5	ath_AT1G80920	zma_103647665	ppp_112278436	cre_CHLRE_05g242400v5
ath:AT1G07160	zma:100272585	ppp:112277583	cre:CHLRE_10g458550v5	ath_AT1G04420	zma_100285185	ppp_112278473	cre_CHLRE_05g241650v5
ath:AT1G72640	zma:100272586	ppp:112277594	cre:CHLRE_10g460050v5	ath_AT1G32440	zma_103645927	ppp_112278450	cre_CHLRE_05g245102v5
ath:AT1G25220	zma:100272602	ppp:112277595	cre:CHLRE_10g464650v5	ath_AT1G64510	zma_100282547	ppp_112282542	cre_CHLRE_05g241450v5
ath:AT1G59720	zma:100272694	ppp:112277596	cre:CHLRE_10g446100v5	ath_AT1G09940	zma_100275524	ppp_112282972	cre_CHLRE_05g243550v5
ath:AT1G03475	zma:100272703	ppp:112277608	cre:CHLRE_10g446350v5	ath_AT1G21600	zma_100282351	ppp_112282660	cre_CHLRE_05g237400v5
ath:AT1G35420	zma:100272745	ppp:112277654	cre:CHLRE_10g446500v5	ath_AT1G53800	zma_107648855	ppp_112282817	cre_CHLRE_05g247851v5
ath:AT1G28530	zma:100272746	ppp:112277714	cre:CHLRE_10g452050v5	ath_AT1G17050	zma_103645817	ppp_112282241	cre_CHLRE_05g233950v5
ath:AT1G06680	zma:100272785	ppp:112277743	cre:CHLRE_10g458500v5	ath_AT1G31800	zma_542286	ppp_112282973	cre_CHLRE_05g240850v5
ath:AT1G21640	zma:100272787	ppp:112277749	cre:CHLRE_10g462950v5	ath_AT1G11790	zma_103647277	ppp_112282587	cre_CHLRE_05g241100v5
ath:AT1G68590	zma:100272809	ppp:112277800	cre:CHLRE_10g464250v5	ath_AT1G75690	zma_100193000	ppp_112282575	cre_CHLRE_05g243800v5
ath:AT1G13280	zma:100272810	ppp:112277838	cre:CHLRE_10g464600v5	ath_AT1G19660	zma_541976	ppp_112282889	cre_CHLRE_05g234651v5
ath:AT1G11750	zma:100272819	ppp:112277879	cre:CHLRE_10g466500v5	ath_AT1G31160	zma_100136881	ppp_112282483	cre_CHLRE_05g246900v5
ath:AT1G15500	zma:100272829	ppp:112277884	cre:CHLRE_04g216100v5	ath_AT1G79750	zma_100273666	ppp_112282215	cre_CHLRE_05g242000v5
ath:AT1G62640	zma:100272838	ppp:112277892	cre:CHLRE_04g214150v5	ath_AT1G50250	zma_100381563	ppp_112282965	cre_CHLRE_15g636050v5
ath:AT1G12410	zma:100272845	ppp:112277914	cre:CHLRE_04g212350v5	ath_AT1G64810	zma_100275419	ppp_112282252	cre_CHLRE_15g644051v5
ath:AT1G06950	zma:100272860	ppp:112277927	cre:CHLRE_04g215050v5	ath_AT1G36390	zma_100283327	ppp_112282695	cre_CHLRE_15g638400v5
ath:AT1G60000	zma:100272863	ppp:112277955	cre:CHLRE_04g214100v5	ath_AT1G07160	zma_100283947	ppp_112282646	cre_CHLRE_18g749497v5
ath:AT1G79530	zma:100272879	ppp:112277956	cre:CHLRE_04g213100v5	ath_AT1G72640	zma_100279896	ppp_112282036	cre_CHLRE_13g581400v5
ath:AT1G30380	zma:100272895	ppp:112277961	cre:CHLRE_11g467648v5	ath_AT1G59720	zma_100281164	ppp_112282855	cre_CHLRE_13g567700v5
ath:AT1G32520	zma:100272896	ppp:112277985	cre:CHLRE_16g690767v5	ath_AT1G03475	zma_103646081	ppp_112282327	cre_CHLRE_13g570350v5
ath:AT1G62180	zma:100272914	ppp:112277990	cre:CHLRE_16g679109v5	ath_AT1G35420	zma_100282542	ppp_112282999	cre_CHLRE_13g576400v5
ath:AT1G54570	zma:100272916	ppp:112277999	cre:CHLRE_16g688526v5	ath_AT1G28530	zma_100191333	ppp_112282404	cre_CHLRE_13g589870v5
ath:AT1G58080	zma:100272927	ppp:112278003	cre:CHLRE_16g688302v5	ath_AT1G06680	zma_103647901	ppp_112282214	cre_CHLRE_13g573150v5
ath:AT1G70200	zma:100272938	ppp:112278009	cre:CHLRE_16g679669v5	ath_AT1G21640	zma_100285458	ppp_112282976	cre_CHLRE_13g583550v5
ath:AT1G14030	zma:100272947	ppp:112278011	cre:CHLRE_14g614000v5	ath_AT1G68590	zma_100272731	ppp_112282274	cre_CHLRE_13g584250v5
ath:AT1G32990	zma:100272951	ppp:112278023	cre:CHLRE_13g605700v5	ath_AT1G13280	zma_100273254	ppp_112282609	cre_CHLRE_13g584850v5
ath:AT1G26761	zma:100272955	ppp:112278024	cre:CHLRE_13g606050v5	ath_AT1G11750	zma_100273682	ppp_112282724	cre_CHLRE_13g577850v5
ath:AT1G10830	zma:100272974	ppp:112278037	cre:CHLRE_16g668600v5	ath_AT1G71240	zma_100191715	ppp_112282925	cre_CHLRE_13g576760v5
ath:AT1G01990	zma:100272979	ppp:112278038	cre:CHLRE_16g669650v5	ath_AT1G15500	zma_100383164	ppp_112282949	cre_CHLRE_13g579850v5
ath:AT1G15710	zma:100272980	ppp:112278040	cre:CHLRE_03g200095v5	ath_AT1G62640	zma_100286236	ppp_112283025	cre_CHLRE_13g570851v5
ath:AT1G08640	zma:100272983	ppp:112278044	cre:CHLRE_03g202113v5	ath_AT1G79790	zma_100285964	ppp_112288710	cre_CHLRE_13g592050v5
ath:AT1G05140	zma:100273002	ppp:112278065	cre:CHLRE_03g199535v5	ath_AT1G73750	zma_100191656	ppp_112289122	cre_CHLRE_13g562850v5
ath:AT1G32500	zma:100273011	ppp:112278069	cre:CHLRE_03g203121v5	ath_AT1G12410	zma_100101547	ppp_112288519	cre_CHLRE_13g608000v5
ath:AT1G16720	zma:100273023	ppp:112278068	cre:CHLRE_11g467700v5	ath_AT1G06950	zma_103637626	ppp_112288552	cre_CHLRE_13g581850v5
ath:AT1G28140	zma:100273026	ppp:112278073	cre:CHLRE_11g469100v5	ath_AT1G60000	zma_100284001	ppp_112288893	cre_CHLRE_13g573250v5
ath:AT1G50170	zma:100273037	ppp:112278074	cre:CHLRE_17g733250v5	ath_AT1G79530	zma_100281879	ppp_112288327	cre_CHLRE_13g586350v5
ath:AT1G49380	zma:100273053	ppp:112278080	cre:CHLRE_02g114400v5	ath_AT1G53670	zma_100136885	ppp_112288614	cre_CHLRE_13g578100v5
ath:AT1G78050	zma:100273089	ppp:112278092	cre:CHLRE_02g111700v5	ath_AT1G30380	zma_103644004	ppp_112288602	cre_CHLRE_13g573400v5
ath:AT1G34010	zma:100273106	ppp:112278109	cre:CHLRE_02g108850v5	ath_AT1G02660	zma_542707	ppp_112288930	cre_CHLRE_13g567950v5
ath:AT1G15010	zma:100273120	ppp:112278136	cre:CHLRE_02g107300v5	ath_AT1G32520	zma_100272423	ppp_112288744	cre_CHLRE_13g578650v5
ath:AT1G70080	zma:100273126	ppp:112278139	cre:CHLRE_02g098650v5	ath_AT1G62180	zma_100192679	ppp_112288496	cre_CHLRE_13g586450v5
ath:AT1G27510	zma:100273146	ppp:112278177	cre:CHLRE_02g098400v5	ath_AT1G54570	zma_100216796	ppp_112288984	cre_CHLRE_13g587100v5
ath:AT1G53520	zma:100273159	ppp:112278179	cre:CHLRE_02g114450v5	ath_AT1G58080	zma_100282561	ppp_112288498	cre_CHLRE_13g603500v5
ath:AT1G67810	zma:100273163	ppp:112278230	cre:CHLRE_02g110750v5	ath_AT1G70200	zma_100192808	ppp_112288918	cre_CHLRE_13g563150v5
ath:AT1G58120	zma:100273166	ppp:112278228	cre:CHLRE_02g109950v5	ath_AT1G26220	zma_103634474	ppp_112288859	cre_CHLRE_13g565650v5
ath:AT2G05990	zma:100273168	ppp:112278244	cre:CHLRE_02g106750v5	ath_AT1G05800	zma_100272501	ppp_112288622	cre_CHLRE_13g565450v5
ath:AT2G21350	zma:100273175	ppp:112278047	cre:CHLRE_02g103850v5	ath_AT1G19600	zma_100191381	ppp_112289125	cre_CHLRE_13g586050v5
ath:AT2G37500	zma:100273196	ppp:112278258	cre:CHLRE_02g098250v5	ath_AT1G73170	zma_103644177	ppp_112288549	cre_CHLRE_13g592200v5
ath:AT2G34540	zma:100273201	ppp:112278272	cre:CHLRE_07g337400v5	ath_AT1G27680	zma_103643192	ppp_112288937	cre_CHLRE_13g581650v5
ath:AT2G40100	zma:100273248	ppp:112278275	cre:CHLRE_07g336950v5	ath_AT1G14030	zma_100275314	ppp_112288559	cre_CHLRE_13g562750v5
ath:AT2G47730	zma:100273263	ppp:112278312	cre:CHLRE_07g336450v5	ath_AT1G32990	zma_100191912	ppp_112288217	cre_CHLRE_13g603225v5
ath:AT2G43030	zma:100277843	ppp:112278326	cre:CHLRE_07g334800v5	ath_AT1G55040	zma_100285440	ppp_112288898	cre_CHLRE_13g567901v5
ath:AT2G21960	zma:100273303	ppp:112278324	cre:CHLRE_07g334550v5	ath_AT1G10830	zma_100282391	ppp_112288750	cre_CHLRE_13g579734v5
ath:AT2G31530	zma:103639537	ppp:112278348	cre:CHLRE_07g335400v5	ath_AT1G15710	zma_100191512	ppp_112288727	cre_CHLRE_13g578750v5
ath:AT2G30950	zma:100273342	ppp:112278364	cre:CHLRE_07g335300v5	ath_AT1G08640	zma_542449	ppp_112288782	cre_CHLRE_13g561850v5
ath:AT2G17972	zma:100273354	ppp:112278371	cre:CHLRE_01g054500v5	ath_AT1G05140	zma_100281926	ppp_112288494	cre_CHLRE_13g565260v5
ath:AT2G22250	zma:100273356	ppp:112278372	cre:CHLRE_01g066552v5	ath_AT1G32500	zma_100282262	ppp_112291004	cre_CHLRE_13g562150v5
ath:AT2G43750	zma:100273366	ppp:112278376	cre:CHLRE_01g007700v5	ath_AT1G16720	zma_542576	ppp_112291953	cre_CHLRE_02g144850v5
ath:AT2G36250	zma:100273387	ppp:112278420	cre:CHLRE_01g007050v5	ath_AT1G28140	zma_100276911	ppp_112290966	cre_CHLRE_02g088500v5
ath:AT2G42220	zma:100273390	ppp:112278430	cre:CHLRE_01g000850v5	ath_AT1G50170	zma_100281744	ppp_112291703	cre_CHLRE_02g092600v5
ath:AT2G25080	zma:110117500	ppp:112278436	cre:CHLRE_01g001750v5	ath_AT1G72520	zma_100280715	ppp_112291423	cre_CHLRE_02g084050v5
ath:AT2G43945	zma:100273400	ppp:112278439	cre:CHLRE_17g715500v5	ath_AT1G27510	zma_103643054	ppp_112291445	cre_CHLRE_02g076300v5
ath:AT2G40800	zma:100273414	ppp:112278449	cre:CHLRE_17g713850v5	ath_AT1G53520	zma_100283765	ppp_112291479	cre_CHLRE_02g088900v5
ath:AT2G30695	zma:100273425	ppp:112278450	cre:CHLRE_17g713350v5	ath_AT2G05990	zma_541788	ppp_112291567	cre_CHLRE_02g097550v5
ath:AT2G16835	zma:100273427	ppp:112278451	cre:CHLRE_17g715250v5	ath_AT2G37500	zma_100381906	ppp_112291749	cre_CHLRE_02g103100v5
ath:AT2G42130	zma:100273435	ppp:112278463	cre:CHLRE_02g142146v5	ath_AT2G41460	zma_100284403	ppp_112291840	cre_CHLRE_02g142351v5
ath:AT2G38330	zma:100273445	ppp:112278464	cre:CHLRE_12g494450v5	ath_AT2G01755	zma_100281626	ppp_112291824	cre_CHLRE_02g143550v5
ath:AT2G37400	zma:100273447	ppp:112278462	cre:CHLRE_12g495951v5	ath_AT2G40100	zma_100383751	ppp_112291309	cre_CHLRE_02g087700v5
ath:AT2G03740	zma:100273451	ppp:112278466	cre:CHLRE_12g494750v5	ath_AT2G47730	zma_100285098	ppp_112291319	cre_CHLRE_02g142146v5
ath:AT2G21330	zma:100273459	ppp:112278476	cre:CHLRE_12g493950v5	ath_AT2G44640	zma_100285080	ppp_112291867	cre_CHLRE_02g119900v5
ath:AT2G28000	zma:100273474	ppp:112278478	cre:CHLRE_15g636050v5	ath_AT2G43030	zma_100856982	ppp_112291394	cre_CHLRE_02g082550v5
ath:AT2G45870	zma:100273520	ppp:112278485	cre:CHLRE_05g234750v5	ath_AT2G21960	zma_100272877	ppp_112291918	cre_CHLRE_02g120250v5
ath:AT2G01440	zma:100273522	ppp:112278499	cre:CHLRE_05g234550v5	ath_AT2G21370	zma_100272914	ppp_112291487	cre_CHLRE_02g079600v5
ath:AT2G40165	zma:100273546	ppp:112278522	cre:CHLRE_48g761197v5	ath_AT2G31530	zma_100273445	ppp_112291014	cre_CHLRE_02g143667v5
ath:AT2G35490	zma:100273570	ppp:112278534	cre:CHLRE_05g243800v5	ath_AT2G39290	zma_100037751	ppp_112291725	cre_CHLRE_02g087150v5
ath:AT2G46915	zma:100273606	ppp:112278536	cre:CHLRE_05g246800v5	ath_AT2G30950	zma_103631800	ppp_112291706	cre_CHLRE_02g095077v5
ath:AT2G45770	zma:100273638	ppp:112278538	cre:CHLRE_07g314150v5	ath_AT2G17972	zma_100275547	ppp_112285972	cre_CHLRE_02g081250v5
ath:AT2G24395	zma:100273671	ppp:112278542	cre:CHLRE_07g315750v5	ath_AT2G22250	zma_100282938	ppp_112285605	cre_CHLRE_02g095092v5
ath:AT2G43630	zma:100273676	ppp:112278543	cre:CHLRE_07g318750v5	ath_AT2G43750	zma_100382432	ppp_112285293	cre_CHLRE_02g099850v5
ath:AT2G39140	zma:100273682	ppp:112278582	cre:CHLRE_07g319950v5	ath_AT2G36250	zma_542290	ppp_112285968	cre_CHLRE_02g111450v5
ath:AT2G25840	zma:100273725	ppp:112278668	cre:CHLRE_07g322950v5	ath_AT2G42220	zma_100274317	ppp_112285928	cre_CHLRE_02g082750v5
ath:AT2G36885	zma:100273734	ppp:112278671	cre:CHLRE_07g325500v5	ath_AT2G25080	zma_100216768	ppp_112285823	cre_CHLRE_02g097900v5
ath:AT2G43090	zma:100273735	ppp:112278678	cre:CHLRE_05g241750v5	ath_AT2G43945	zma_100191483	ppp_112285614	cre_CHLRE_02g095069v5
ath:AT2G33450	zma:100273751	ppp:112278700	cre:CHLRE_05g242000v5	ath_AT2G30695	zma_100283495	ppp_112285615	cre_CHLRE_02g118500v5
ath:AT2G24020	zma:100273752	ppp:112278702	cre:CHLRE_05g242400v5	ath_AT2G42130	zma_100283883	ppp_112285741	cre_CHLRE_02g119450v5
ath:AT2G45440	zma:100273826	ppp:112278710	cre:CHLRE_05g248600v5	ath_AT2G37400	zma_100170240	ppp_112285932	cre_CHLRE_02g120100v5
ath:AT2G44530	zma:100273905	ppp:112278725	cre:CHLRE_07g313700v5	ath_AT2G01670	zma_100280276	ppp_112286070	cre_CHLRE_02g077100v5
ath:AT2G05620	zma:100273908	ppp:112278729	cre:CHLRE_07g314650v5	ath_AT2G21330	zma_109943508	ppp_112285733	cre_CHLRE_02g098250v5
ath:AT2G42540	zma:100273931	ppp:112278747	cre:CHLRE_07g315150v5	ath_AT2G04400	zma_100273753	ppp_112285874	cre_CHLRE_02g078507v5
ath:AT2G30170	zma:100273951	ppp:112278781	cre:CHLRE_07g315700v5	ath_AT2G28000	zma_100274056	ppp_112285278	cre_CHLRE_02g113850v5
ath:AT2G20270	zma:100273953	ppp:112278792	cre:CHLRE_07g316050v5	ath_AT2G45350	zma_100284297	ppp_112286180	cre_CHLRE_02g143000v5
ath:AT2G04700	zma:100273954	ppp:112278821	cre:CHLRE_07g318450v5	ath_AT2G10940	zma_100283991	ppp_112289532	cre_CHLRE_02g104500v5
ath:AT2G23390	zma:100273990	ppp:112278852	cre:CHLRE_07g321300v5	ath_AT2G30320	zma_103643842	ppp_112284006	cre_CHLRE_02g085450v5
ath:AT2G15000	zma:100274001	ppp:112278853	cre:CHLRE_07g325400v5	ath_AT2G35130	zma_100193743	ppp_112286856	cre_CHLRE_02g103000v5
ath:AT2G48120	zma:100274015	ppp:112278854	cre:CHLRE_17g740950v5	ath_AT2G35490	zma_100281798	ppp_112285230	cre_CHLRE_02g077300v5
ath:AT2G04530	zma:100274033	ppp:112278860	cre:CHLRE_02g095105v5	ath_AT2G45770	zma_100192783	ppp_112282927	cre_CHLRE_02g111800v5
ath:AT2G21860	zma:100274034	ppp:112278871	cre:CHLRE_02g095097v5	ath_AT2G43630	zma_100382705	ppp_112288317	cre_CHLRE_02g095137v5
ath:AT2G01400	zma:100274052	ppp:112278915	cre:CHLRE_04g217932v5	ath_AT2G39140	zma_100273658	ppp_112282145	cre_CHLRE_02g096400v5
ath:AT2G47840	zma:100274053	ppp:112278918	cre:CHLRE_04g217929v5	ath_AT2G21710	zma_100284817	ppp_112288587	cre_CHLRE_02g111700v5
ath:AT2G32180	zma:100274063	ppp:112278932	cre:CHLRE_04g217910v5	ath_AT2G25840	zma_100281329	ppp_112288524	cre_CHLRE_02g141100v5
ath:AT2G47390	zma:100274082	ppp:112278943	cre:CHLRE_11g467569v5	ath_AT2G43090	zma_100194057	ppp_112286378	cre_CHLRE_02g107300v5
ath:AT2G28605	zma:100274094	ppp:112278946	cre:CHLRE_11g467535v5	ath_AT2G33450	zma_103630760	ppp_112273502	cre_CHLRE_02g076250v5
ath:AT2G44760	zma:100274109	ppp:112278939	cre:CHLRE_16g666050v5	ath_AT2G24020	zma_100283234	ppp_112283302	cre_CHLRE_02g073550v5
ath:AT2G26930	zma:100274119	ppp:112278958	cre:CHLRE_16g665500v5	ath_AT2G45440	zma_100216551	ppp_112287209	cre_CHLRE_02g082500v5
ath:AT2G24060	zma:100274126	ppp:112278998	cre:CHLRE_16g665250v5	ath_AT2G44530	zma_100281483	ppp_112286105	cre_CHLRE_02g112150v5
ath:AT2G45150	zma:100274127	ppp:112279005	cre:CHLRE_16g664801v5	ath_AT2G05620	zma_100193255	ppp_112283970	cre_CHLRE_02g114450v5
ath:AT2G33250	zma:100274147	ppp:112279008	cre:CHLRE_16g663900v5	ath_AT2G42540	zma_103645723	ppp_112289599	cre_CHLRE_02g095146v5
ath:AT2G35450	zma:100274150	ppp:112279009	cre:CHLRE_16g663800v5	ath_AT2G45990	zma_100284988	ppp_112282985	cre_CHLRE_02g147302v5
ath:AT2G28880	zma:100274153	ppp:112279042	cre:CHLRE_17g732250v5	ath_AT2G30790	zma_542298	ppp_112294563	cre_CHLRE_02g077350v5
ath:AT2G27510	zma:100274162	ppp:112279044	cre:CHLRE_17g731571v5	ath_AT2G30170	zma_542295	ppp_112287365	cre_CHLRE_02g095122v5
ath:AT2G05310	zma:100274170	ppp:112279057	cre:CHLRE_17g731100v5	ath_AT2G20270	zma_100193597	ppp_112283990	cre_CHLRE_02g093650v5
ath:AT2G22480	zma:100274186	ppp:112279058	cre:CHLRE_17g732000v5	ath_AT2G20020	zma_100194289	ppp_112281726	cre_CHLRE_02g095105v5
ath:AT2G21170	zma:100274225	ppp:112279061	cre:CHLRE_17g731350v5	ath_AT2G04700	zma_100193760	ppp_112285911	cre_CHLRE_02g082250v5
ath:AT2G27680	zma:100274233	ppp:112279073	cre:CHLRE_06g295250v5	ath_AT2G23390	zma_542151	ppp_112280653	cre_CHLRE_02g110750v5
ath:AT2G29760	zma:100274239	ppp:112279078	cre:CHLRE_06g294800v5	ath_AT2G48120	zma_732793	ppp_112289009	cre_CHLRE_02g091050v5
ath:AT2G36000	zma:100274265	ppp:112279116	cre:CHLRE_06g294750v5	ath_AT2G04530	zma_100216767	ppp_112277548	cre_CHLRE_02g080200v5
ath:AT2G36145	zma:100274266	ppp:112279122	cre:CHLRE_02g073850v5	ath_AT2G21860	zma_100191176	ppp_112278047	cre_CHLRE_03g183050v5
ath:AT2G43100	zma:100274270	ppp:112279145	cre:CHLRE_02g074700v5	ath_AT2G47840	zma_103643177	ppp_112287860	cre_CHLRE_03g181300v5
ath:AT2G34420	zma:100274277	ppp:112279162	cre:CHLRE_02g076466v5	ath_AT2G32180	zma_100282233	ppp_112291505	cre_CHLRE_03g174300v5
ath:AT2G32640	zma:100274282	ppp:112279181	cre:CHLRE_02g076650v5	ath_AT2G47390	zma_100422791	ppp_112290072	cre_CHLRE_03g158000v5
ath:AT2G38270	zma:100274305	ppp:112279187	cre:CHLRE_02g077150v5	ath_AT2G33270	zma_100285005	ppp_112286442	cre_CHLRE_03g154950v5
ath:AT2G41680	zma:100274341	ppp:112279191	cre:CHLRE_02g082550v5	ath_AT2G02980	zma_100384355	ppp_112283375	cre_CHLRE_03g181500v5
ath:AT2G04360	zma:100274347	ppp:112279192	cre:CHLRE_02g084000v5	ath_AT2G34460	zma_100274225	ppp_112294784	cre_CHLRE_03g208050v5
ath:AT2G42975	zma:100274357	ppp:112279201	cre:CHLRE_02g085900v5	ath_AT2G28605	zma_100191772	ppp_112286028	cre_CHLRE_03g204300v5
ath:AT2G34180	zma:100274365	ppp:112279250	cre:CHLRE_02g086100v5	ath_AT2G32040	zma_100194183	ppp_112288026	cre_CHLRE_03g148950v5
ath:AT2G17033	zma:100274372	ppp:112279256	cre:CHLRE_02g088850v5	ath_AT2G47490	zma_100192600	ppp_112284962	cre_CHLRE_03g192850v5
ath:AT2G15290	zma:100274377	ppp:112279266	cre:CHLRE_02g088900v5	ath_AT2G26930	zma_100282426	ppp_112284269	cre_CHLRE_03g146167v5
ath:AT2G31350	zma:100274394	ppp:112279269	cre:CHLRE_02g073550v5	ath_AT2G24060	zma_100192801	ppp_112283982	cre_CHLRE_03g200250v5
ath:AT2G20920	zma:100274395	ppp:112279286	cre:CHLRE_02g073700v5	ath_AT2G45150	zma_100216780	ppp_112284592	cre_CHLRE_03g172000v5
ath:AT2G26900	zma:100274453	ppp:112279289	cre:CHLRE_02g076250v5	ath_AT2G37770	zma_100278372	ppp_112289478	cre_CHLRE_03g144164v5
ath:AT2G03420	zma:100274465	ppp:112279296	cre:CHLRE_02g078507v5	ath_AT2G35450	zma_100277385	ppp_112289340	cre_CHLRE_03g193950v5
ath:AT2G26500	zma:100274470	ppp:112279309	cre:CHLRE_02g079700v5	ath_AT2G22480	zma_542592	ppp_112289756	cre_CHLRE_03g179860v5
ath:AT2G02590	zma:100274472	ppp:112279354	cre:CHLRE_02g080200v5	ath_AT2G11810	zma_100277948	ppp_112289622	cre_CHLRE_03g194200v5
ath:AT2G33740	zma:100274483	ppp:112279366	cre:CHLRE_02g083950v5	ath_AT2G21170	zma_100272951	ppp_112289777	cre_CHLRE_03g169900v5
ath:AT2G20260	zma:100274511	ppp:112279367	cre:CHLRE_02g086500v5	ath_AT2G27680	zma_100283031	ppp_112289994	cre_CHLRE_03g201100v5
ath:AT2G20690	zma:100274533	ppp:112279368	cre:CHLRE_02g087150v5	ath_AT2G29760	zma_100281325	ppp_112289434	cre_CHLRE_03g145747v5
ath:AT2G25625	zma:100274537	ppp:112279373	cre:CHLRE_02g091750v5	ath_AT2G36000	zma_100281890	ppp_112289952	cre_CHLRE_03g145507v5
ath:AT2G05070	zma:100274541	ppp:112279375	cre:CHLRE_02g093401v5	ath_AT2G36145	zma_100191862	ppp_112289616	cre_CHLRE_03g190150v5
ath:AT2G05100	zma:100274722	ppp:112279377	cre:CHLRE_02g093650v5	ath_AT2G43100	zma_100284931	ppp_112289825	cre_CHLRE_03g207000v5
ath:AT2G31810	zma:100274753	ppp:112279386	cre:CHLRE_11g475850v5	ath_AT2G25660	zma_103644011	ppp_112289708	cre_CHLRE_03g164000v5
ath:AT2G46100	zma:100274788	ppp:112279387	cre:CHLRE_01g004450v5	ath_AT2G34420	zma_100193634	ppp_112289959	cre_CHLRE_03g144707v5
ath:AT2G38550	zma:100274880	ppp:112279403	cre:CHLRE_01g005001v5	ath_AT2G32640	zma_100502158	ppp_112289645	cre_CHLRE_03g161400v5
ath:AT2G17880	zma:100274890	ppp:112279406	cre:CHLRE_01g004500v5	ath_AT2G38270	zma_100304379	ppp_112289849	cre_CHLRE_03g156050v5
ath:AT2G25605	zma:100275005	ppp:112279409	cre:CHLRE_02g095077v5	ath_AT2G41680	zma_100276950	ppp_112289394	cre_CHLRE_03g182150v5
ath:AT2G37920	zma:100275042	ppp:112279415	cre:CHLRE_05g233950v5	ath_AT2G42975	zma_542358	ppp_112289611	cre_CHLRE_03g181250v5
ath:AT2G45290	zma:100275072	ppp:112279439	cre:CHLRE_24g755197v5	ath_AT2G37860	zma_100502100	ppp_112290022	cre_CHLRE_03g199800v5
ath:AT2G28800	zma:103630076	ppp:112279495	cre:CHLRE_08g358500v5	ath_AT2G34180	zma_100383778	ppp_112290003	cre_CHLRE_03g199535v5
ath:AT2G40300	zma:100275123	ppp:112279496	cre:CHLRE_12g499550v5	ath_AT2G15290	zma_100502248	ppp_112283391	cre_CHLRE_03g178450v5
ath:AT2G26540	zma:100275158	ppp:112279513	cre:CHLRE_12g498700v5	ath_AT2G16500	zma_100277223	ppp_112283863	cre_CHLRE_03g197750v5
ath:AT2G14880	zma:100275186	ppp:112279575	cre:CHLRE_12g497300v5	ath_AT2G20920	zma_732840	ppp_112283740	cre_CHLRE_03g186450v5
ath:AT2G39190	zma:100275213	ppp:112279599	cre:CHLRE_12g496150v5	ath_AT2G31040	zma_100277608	ppp_112283797	cre_CHLRE_03g206850v5
ath:AT2G10550	zma:100275225	ppp:112279655	cre:CHLRE_12g498550v5	ath_AT2G26900	zma_100284918	ppp_112283663	cre_CHLRE_03g194950v5
ath:AT2G18620	zma:100275260	ppp:112279663	cre:CHLRE_12g497850v5	ath_AT2G26500	zma_100191840	ppp_112283846	cre_CHLRE_03g203850v5
ath:AT2G26670	zma:100275364	ppp:112279682	cre:CHLRE_12g496700v5	ath_AT2G02590	zma_100275482	ppp_112283955	cre_CHLRE_03g172850v5
ath:AT2G44050	zma:100275289	ppp:112279713	cre:CHLRE_02g120100v5	ath_AT2G33740	zma_103643902	ppp_112283428	cre_CHLRE_03g204350v5
ath:AT2G32500	zma:100275290	ppp:112279714	cre:CHLRE_02g118600v5	ath_AT2G20260	zma_103644215	ppp_112283121	cre_CHLRE_03g197650v5
ath:AT2G42750	zma:100275311	ppp:112279723	cre:CHLRE_02g120050v5	ath_AT2G31450	zma_100384052	ppp_112283985	cre_CHLRE_03g155001v5
ath:AT2G37220	zma:100275314	ppp:112279724	cre:CHLRE_02g118950v5	ath_AT2G20690	zma_100193940	ppp_112283070	cre_CHLRE_03g165100v5
ath:AT2G34590	zma:100275335	ppp:112279759	cre:CHLRE_10g433400v5	ath_AT2G05070	zma_100191638	ppp_112283477	cre_CHLRE_03g177350v5
ath:AT2G33800	zma:100275367	ppp:112279799	cre:CHLRE_10g424100v5	ath_AT2G05100	zma_103643502	ppp_112283458	cre_CHLRE_03g145247v5
ath:AT2G34620	zma:100275407	ppp:112279806	cre:CHLRE_10g423650v5	ath_AT2G31810	zma_606722	ppp_112284030	cre_CHLRE_03g197400v5
ath:AT2G01140	zma:100275409	ppp:112279818	cre:CHLRE_10g422300v5	ath_AT2G38550	zma_542445	ppp_112283596	cre_CHLRE_03g184550v5
ath:AT2G31250	zma:100275415	ppp:112279819	cre:CHLRE_10g420350v5	ath_AT2G30200	zma_100216593	ppp_112283220	cre_CHLRE_03g206600v5
ath:AT2G22200	zma:100275419	ppp:112279820	cre:CHLRE_10g434750v5	ath_AT2G37920	zma_100381766	ppp_112283093	cre_CHLRE_03g182950v5
ath:AT2G32480	zma:100275424	ppp:112279830	cre:CHLRE_10g432100v5	ath_AT2G45290	zma_100278262	ppp_112283995	cre_CHLRE_03g149250v5
ath:AT2G06555	zma:100275438	ppp:112279849	cre:CHLRE_10g428678v5	ath_AT2G28800	zma_103634566	ppp_112284129	cre_CHLRE_03g167250v5
ath:AT2G05710	zma:100275443	ppp:112279854	cre:CHLRE_10g425900v5	ath_AT2G40300	zma_100273405	ppp_112283222	cre_CHLRE_03g145587v5
ath:AT2G44650	zma:100275452	ppp:112279910	cre:CHLRE_10g423400v5	ath_AT2G42070	zma_100272335	ppp_112283221	cre_CHLRE_03g183100v5
ath:AT2G26840	zma:100275464	ppp:112279914	cre:CHLRE_10g421800v5	ath_AT2G26540	zma_103643674	ppp_112284004	cre_CHLRE_03g156900v5
ath:AT2G17630	zma:100275476	ppp:112279922	cre:CHLRE_10g421200v5	ath_AT2G34640	zma_541828	ppp_112283329	cre_CHLRE_03g146187v5
ath:AT2G23230	zma:100275482	ppp:112279939	cre:CHLRE_10g417550v5	ath_AT2G18940	zma_103639924	ppp_112283839	cre_CHLRE_03g164700v5
ath:AT2G39470	zma:100275488	ppp:112279941	cre:CHLRE_12g558900v5	ath_AT2G39190	zma_100282211	ppp_112283728	cre_CHLRE_03g172500v5
ath:AT2G41950	zma:100275521	ppp:112279943	cre:CHLRE_12g558550v5	ath_AT2G21385	zma_100193263	ppp_112283542	cre_CHLRE_03g202950v5
ath:AT2G39930	zma:100275523	ppp:112279974	cre:CHLRE_07g325755v5	ath_AT2G16070	zma_100192782	ppp_112277399	cre_CHLRE_03g188250v5
ath:AT2G21530	zma:100275524	ppp:112279975	cre:CHLRE_07g325723v5	ath_AT2G26670	zma_100272476	ppp_112277325	cre_CHLRE_03g198950v5
ath:AT2G32230	zma:100275525	ppp:112279976	cre:CHLRE_03g182150v5	ath_AT2G44050	zma_103633537	ppp_112277201	cre_CHLRE_03g182551v5
ath:AT2G33180	zma:100275538	ppp:112279978	cre:CHLRE_03g182450v5	ath_AT2G35040	zma_541818	ppp_112277534	cre_CHLRE_03g146147v5
ath:AT2G37660	zma:100275546	ppp:112279979	cre:CHLRE_03g183900v5	ath_AT2G37220	zma_100382451	ppp_112277134	cre_CHLRE_03g190500v5
ath:AT2G18710	zma:100275547	ppp:112279987	cre:CHLRE_03g181300v5	ath_AT2G34590	zma_100381530	ppp_112277504	cre_CHLRE_03g144627v5
ath:AT2G44690	zma:100275561	ppp:112280002	cre:CHLRE_03g182551v5	ath_AT2G33800	zma_100277516	ppp_112277420	cre_CHLRE_03g176500v5
ath:AT2G01590	zma:100275594	ppp:112280003	cre:CHLRE_12g513950v5	ath_AT2G19490	zma_542334	ppp_112277470	cre_CHLRE_03g175400v5
ath:AT2G06908	zma:100275620	ppp:112280005	cre:CHLRE_12g514850v5	ath_AT2G03050	zma_100191877	ppp_112277471	cre_CHLRE_03g203800v5
ath:AT2G19940	zma:100275624	ppp:112280017	cre:CHLRE_12g514200v5	ath_AT2G43235	zma_100192064	ppp_112277609	cre_CHLRE_03g198850v5
ath:AT2G40690	zma:100275637	ppp:112280024	cre:CHLRE_12g550702v5	ath_AT2G15820	zma_100285887	ppp_112277170	cre_CHLRE_03g182450v5
ath:AT2G24090	zma:100275692	ppp:112280035	cre:CHLRE_12g542202v5	ath_AT2G31890	zma_542329	ppp_112295507	cre_CHLRE_03g207713v5
ath:AT2G03140	zma:100275695	ppp:112280063	cre:CHLRE_12g560950v5	ath_AT2G34620	zma_100281862	ppp_112294982	cre_CHLRE_03g185550v5
ath:AT2G36895	zma:100275725	ppp:112280084	cre:CHLRE_12g559700v5	ath_AT2G01140	zma_100273272	ppp_112295268	cre_CHLRE_03g151000v5
ath:AT2G16800	zma:100275802	ppp:112280092	cre:CHLRE_12g561000v5	ath_AT2G22870	zma_542208	ppp_112295478	cre_CHLRE_03g206929v5
ath:AT2G38140	zma:100275810	ppp:112280098	cre:CHLRE_12g483950v5	ath_AT2G32480	zma_100191984	ppp_112295042	cre_CHLRE_03g199950v5
ath:AT2G21280	zma:100275820	ppp:112280116	cre:CHLRE_12g485150v5	ath_AT2G30390	zma_103643994	ppp_112295030	cre_CHLRE_01g066917v5
ath:AT2G31170	zma:100275878	ppp:112272624	cre:CHLRE_12g516600v5	ath_AT2G25870	zma_100193370	ppp_112295126	cre_CHLRE_01g016900v5
ath:AT2G35410	zma:100275885	ppp:112280120	cre:CHLRE_03g175200v5	ath_AT2G47450	zma_100281372	ppp_112295409	cre_CHLRE_01g002500v5
ath:AT2G24210	zma:100275888	ppp:112280121	cre:CHLRE_03g174750v5	ath_AT2G44650	zma_100194239	ppp_112295544	cre_CHLRE_01g036850v5
ath:AT2G45300	zma:100275894	ppp:112280122	cre:CHLRE_03g165100v5	ath_AT2G21970	zma_542606	ppp_112295397	cre_CHLRE_01g010900v5
ath:AT2G35500	zma:100275988	ppp:112280125	cre:CHLRE_03g161400v5	ath_AT2G27820	zma_100282223	ppp_112295343	cre_CHLRE_01g048150v5
ath:AT2G33260	zma:100275996	ppp:112280130	cre:CHLRE_03g180000v5	ath_AT2G31270	zma_100283648	ppp_112295317	cre_CHLRE_01g032450v5
ath:AT2G30100	zma:100275997	ppp:112280136	cre:CHLRE_03g179800v5	ath_AT2G26840	zma_100285593	ppp_112295490	cre_CHLRE_01g000350v5
ath:AT2G41120	zma:100275998	ppp:112280142	cre:CHLRE_03g177350v5	ath_AT2G39470	zma_100282044	ppp_112295367	cre_CHLRE_01g030050v5
ath:AT2G23670	zma:100276013	ppp:112280160	cre:CHLRE_03g172300v5	ath_AT2G41950	zma_100285573	ppp_112295195	cre_CHLRE_01g025250v5
ath:AT2G15570	zma:100276026	ppp:112280179	cre:CHLRE_03g172000v5	ath_AT2G39930	zma_100282681	ppp_112295338	cre_CHLRE_01g021350v5
ath:AT2G18196	zma:100276032	ppp:112280198	cre:CHLRE_03g170800v5	ath_AT2G44810	zma_103632450	ppp_112295347	cre_CHLRE_01g016750v5
ath:AT2G29690	zma:100276033	ppp:112280219	cre:CHLRE_03g168950v5	ath_AT2G21530	zma_100284092	ppp_112294945	cre_CHLRE_01g051000v5
ath:AT2G42530	zma:100276143	ppp:112280256	cre:CHLRE_03g168550v5	ath_AT2G01918	zma_100282199	ppp_112295340	cre_CHLRE_01g043450v5
ath:AT2G31920	zma:100276168	ppp:112280269	cre:CHLRE_03g167400v5	ath_AT2G32230	zma_100217081	ppp_112295649	cre_CHLRE_01g019850v5
ath:AT2G01860	zma:100276178	ppp:112280272	cre:CHLRE_17g747697v5	ath_AT2G43950	zma_100276220	ppp_112295439	cre_CHLRE_01g044400v5
ath:AT2G21590	zma:100276194	ppp:112280287	cre:CHLRE_19g750847v5	ath_AT2G37660	zma_100381643	ppp_112293693	cre_CHLRE_01g033350v5
ath:AT2G48070	zma:100276228	ppp:112280289	cre:CHLRE_07g357350v5	ath_AT2G18710	zma_100285173	ppp_112293281	cre_CHLRE_01g016300v5
ath:AT2G34430	zma:100276230	ppp:112280307	cre:CHLRE_07g357300v5	ath_AT2G30550	zma_103643906	ppp_112293464	cre_CHLRE_01g007700v5
ath:AT2G32650	zma:100276234	ppp:112280338	cre:CHLRE_07g357800v5	ath_AT2G01590	zma_100284921	ppp_112293225	cre_CHLRE_01g001750v5
ath:AT2G35390	zma:100276259	ppp:112280347	cre:CHLRE_08g358526v5	ath_AT2G36390	zma_100191713	ppp_112292996	cre_CHLRE_01g053000v5
ath:AT2G46820	zma:100276267	ppp:112280373	cre:CHLRE_01g000900v5	ath_AT2G28900	zma_100279549	ppp_112293114	cre_CHLRE_01g051400v5
ath:AT2G20890	zma:100276310	ppp:112280391	cre:CHLRE_01g003550v5	ath_AT2G44990	zma_100282027	ppp_112293467	cre_CHLRE_01g031100v5
ath:AT2G39670	zma:100276340	ppp:112280400	cre:CHLRE_01g006000v5	ath_AT2G19940	zma_100272519	ppp_112293556	cre_CHLRE_01g032650v5
ath:AT2G16570	zma:100276341	ppp:112280417	cre:CHLRE_01g006352v5	ath_AT2G40690	zma_103631786	ppp_112293051	cre_CHLRE_01g054500v5
ath:AT2G46090	zma:100276346	ppp:112280424	cre:CHLRE_01g009350v5	ath_AT2G24090	zma_100193818	ppp_112293411	cre_CHLRE_01g055408v5
ath:AT2G01300	zma:100276366	ppp:112280425	cre:CHLRE_01g009900v5	ath_AT2G16640	zma_100276776	ppp_112293645	cre_CHLRE_01g051500v5
ath:AT2G30570	zma:100276369	ppp:112280433	cre:CHLRE_01g012150v5	ath_AT2G03140	zma_100273606	ppp_112293731	cre_CHLRE_01g015000v5
ath:AT2G43560	zma:100276396	ppp:112280451	cre:CHLRE_01g013350v5	ath_AT2G16800	zma_100191645	ppp_112293074	cre_CHLRE_01g056331v5
ath:AT2G02740	zma:100276397	ppp:112280453	cre:CHLRE_01g014300v5	ath_AT2G38140	zma_100284964	ppp_112293897	cre_CHLRE_01g049600v5
ath:AT2G38695	zma:100276451	ppp:112280455	cre:CHLRE_01g016300v5	ath_AT2G21280	zma_101027174	ppp_112293572	cre_CHLRE_01g000900v5
ath:AT2G41040	zma:100276454	ppp:112280458	cre:CHLRE_01g016500v5	ath_AT2G31170	zma_100283811	ppp_112293635	cre_CHLRE_01g039550v5
ath:AT2G41220	zma:100276490	ppp:112280488	cre:CHLRE_01g016514v5	ath_AT2G42770	zma_100285961	ppp_112293113	cre_CHLRE_01g003200v5
ath:AT2G22230	zma:100276497	ppp:112280489	cre:CHLRE_01g017100v5	ath_AT2G43620	zma_100193269	ppp_112293739	cre_CHLRE_01g037850v5
ath:AT2G38060	zma:100276501	ppp:112280496	cre:CHLRE_01g020918v5	ath_AT2G17695	zma_109939200	ppp_112293875	cre_CHLRE_01g045550v5
ath:AT2G29630	zma:100276525	ppp:112280502	cre:CHLRE_01g021251v5	ath_AT2G15690	zma_100282592	ppp_112293591	cre_CHLRE_01g014000v5
ath:AT2G29180	zma:100276574	ppp:112280503	cre:CHLRE_01g021800v5	ath_AT2G35410	zma_100272863	ppp_112293479	cre_CHLRE_01g069472v5
ath:AT2G45243	zma:100276580	ppp:112280519	cre:CHLRE_01g022100v5	ath_AT2G45300	zma_100277721	ppp_112293463	cre_CHLRE_01g050150v5
ath:AT2G46910	zma:100276583	ppp:112280525	cre:CHLRE_01g023000v5	ath_AT2G17730	zma_103644349	ppp_112293617	cre_CHLRE_01g050950v5
ath:AT2G22360	zma:100276591	ppp:112280526	cre:CHLRE_01g023773v5	ath_AT2G35500	zma_100283964	ppp_112293016	cre_CHLRE_01g050100v5
ath:AT2G27290	zma:100276592	ppp:112280537	cre:CHLRE_01g024251v5	ath_AT2G26310	zma_100273170	ppp_112293549	cre_CHLRE_01g020918v5
ath:AT2G14910	zma:100276607	ppp:112280560	cre:CHLRE_01g025250v5	ath_AT2G23670	zma_100273973		cre_CHLRE_01g032700v5
ath:AT2G17240	zma:100276610	ppp:112280570	cre:CHLRE_01g025500v5	ath_AT2G15570	zma_100284607		cre_CHLRE_01g034400v5
ath:AT2G14260	zma:100276616	ppp:112280575	cre:CHLRE_01g026650v5	ath_AT2G26340	zma_100284474		cre_CHLRE_01g042050v5
ath:AT2G01110	zma:100276619	ppp:112280584	cre:CHLRE_01g027150v5	ath_AT2G36990	zma_100285733		cre_CHLRE_01g000850v5
ath:AT2G35795	zma:100276623	ppp:112280606	cre:CHLRE_01g027600v5	ath_AT2G29690	zma_103635888		cre_CHLRE_01g032750v5
ath:AT2G37240	zma:100276638	ppp:112280608	cre:CHLRE_01g027700v5	ath_AT2G42530	zma_100191875		cre_CHLRE_01g019600v5
ath:AT2G38040	zma:100276648	ppp:112280610	cre:CHLRE_01g027750v5	ath_AT2G31400	zma_100282043		cre_CHLRE_01g038600v5
ath:AT2G24820	zma:100276652	ppp:112280618	cre:CHLRE_01g030300v5	ath_AT2G21590	zma_100191267		cre_CHLRE_01g042550v5
ath:AT2G43180	zma:100276755	ppp:112280626	cre:CHLRE_01g033250v5	ath_AT2G48070	zma_100277382		cre_CHLRE_01g024350v5
ath:AT2G26550	zma:100276761	ppp:112280633	cre:CHLRE_01g033832v5	ath_AT2G34430	zma_100282051		cre_CHLRE_01g030250v5
ath:AT2G30020	zma:100276764	ppp:112280634	cre:CHLRE_01g035100v5	ath_AT2G32650	zma_100273803		cre_CHLRE_01g021600v5
ath:AT2G17265	zma:100276771	ppp:112280644	cre:CHLRE_01g037850v5	ath_AT2G35390	zma_100276862		cre_CHLRE_01g066552v5
ath:AT2G40490	zma:100276774	ppp:112280653	cre:CHLRE_01g045902v5	ath_AT2G01320	zma_100282747		cre_CHLRE_01g021251v5
ath:AT2G14247	zma:100276862	ppp:112280673	cre:CHLRE_01g047100v5	ath_AT2G31670	zma_100191234		cre_CHLRE_01g048950v5
ath:AT2G13810	zma:100276880	ppp:112280678	cre:CHLRE_01g048150v5	ath_AT2G46820	zma_103643355		cre_CHLRE_01g050550v5
ath:AT2G47400	zma:100276888	ppp:112280690	cre:CHLRE_01g048750v5	ath_AT2G31840	zma_100282479		cre_CHLRE_01g049000v5
ath:AT2G03850	zma:100276902	ppp:112280697	cre:CHLRE_01g049350v5	ath_AT2G20890	zma_542725		cre_CHLRE_01g004500v5
ath:AT2G44040	zma:100276908	ppp:112280705	cre:CHLRE_01g051100v5	ath_AT2G39670	zma_100274533		cre_CHLRE_01g015350v5
ath:AT2G29260	zma:100276916	ppp:112280706	cre:CHLRE_01g053000v5	ath_AT2G17750	zma_100126886		cre_CHLRE_01g037200v5
ath:AT2G03390	zma:100276918	ppp:112280707	cre:CHLRE_01g054050v5	ath_AT2G30570	zma_100384351		cre_CHLRE_01g052250v5
ath:AT2G29670	zma:100276957	ppp:112280768	cre:CHLRE_01g054150v5	ath_AT2G01870	zma_100193297		cre_CHLRE_01g028350v5
ath:AT2G19850	zma:100276972	ppp:112280772	cre:CHLRE_01g054850v5	ath_AT2G43560	zma_103642486		cre_CHLRE_01g054400v5
ath:AT2G18950	zma:100276991	ppp:112280787	cre:CHLRE_01g059252v5	ath_AT2G02740	zma_100285989		cre_CHLRE_01g026900v5
ath:AT2G37690	zma:100277020	ppp:112280796	cre:CHLRE_01g059982v5	ath_AT2G41040	zma_100282002		cre_CHLRE_01g054150v5
ath:AT2G21340	zma:100277024	ppp:112280858	cre:CHLRE_01g060347v5	ath_AT2G41220	zma_100191190		cre_CHLRE_01g013801v5
ath:AT2G47940	zma:100277044	ppp:112280865	cre:CHLRE_01g061077v5	ath_AT2G35800	zma_105667212		cre_CHLRE_01g039150v5
ath:AT2G29650	zma:100382446	ppp:112280866	cre:CHLRE_01g063997v5	ath_AT2G22230	zma_542374		cre_CHLRE_10g434750v5
ath:AT2G06520	zma:100277077	ppp:112280869	cre:CHLRE_02g074100v5	ath_AT2G38060	zma_100857099		cre_CHLRE_10g458500v5
ath:AT2G20725	zma:100277146	ppp:112280871	cre:CHLRE_02g075200v5	ath_AT2G25830	zma_100193466		cre_CHLRE_10g433100v5
ath:AT2G40400	zma:100277162	ppp:112280872	cre:CHLRE_02g075600v5	ath_AT2G29630	zma_100282049		cre_CHLRE_10g423300v5
ath:AT2G24860	zma:100277183	ppp:112280878	cre:CHLRE_02g078750v5	ath_AT2G39000	zma_100285154		cre_CHLRE_10g439850v5
ath:AT2G04842	zma:100277188	ppp:112280892	cre:CHLRE_02g078939v5	ath_AT2G33980	zma_100192539		cre_CHLRE_10g446100v5
ath:AT2G28190	zma:100277231	ppp:112280935	cre:CHLRE_02g078966v5	ath_AT2G46910	zma_103643663		cre_CHLRE_10g429850v5
ath:AT2G44920	zma:100277249	ppp:112280941	cre:CHLRE_02g079600v5	ath_AT2G22360	zma_100273400		cre_CHLRE_10g438100v5
ath:AT2G14750	zma:100277322	ppp:112280943	cre:CHLRE_02g080800v5	ath_AT2G27290	zma_100285209		cre_CHLRE_10g421400v5
ath:AT2G27402	zma:100277329	ppp:112280945	cre:CHLRE_02g081250v5	ath_AT2G14910	zma_100382352		cre_CHLRE_10g430150v5
ath:AT2G34860	zma:100277346	ppp:112280950	cre:CHLRE_02g082250v5	ath_AT2G17240	zma_542012		cre_CHLRE_10g443050v5
ath:AT2G35736	zma:100277382	ppp:112280970	cre:CHLRE_02g082350v5	ath_AT2G01110	zma_100193051		cre_CHLRE_10g466850v5
ath:AT2G15620	zma:100277385	ppp:112280979	cre:CHLRE_02g082500v5	ath_AT2G37240	zma_100286153		cre_CHLRE_10g425900v5
ath:AT2G04030	zma:100277394	ppp:112280994	cre:CHLRE_02g082750v5	ath_AT2G30440	zma_100285497		cre_CHLRE_10g444550v5
ath:AT2G04039	zma:100277401	ppp:112281001	cre:CHLRE_02g082852v5	ath_AT2G38040	zma_100281127		cre_CHLRE_10g461900v5
ath:AT2G24120	zma:100277443	ppp:112281031	cre:CHLRE_02g083850v5	ath_AT2G35260	zma_103634557		cre_CHLRE_10g440450v5
ath:AT2G43710	zma:100277469	ppp:112281033	cre:CHLRE_02g086850v5	ath_AT2G24820	zma_100277322		cre_CHLRE_10g420350v5
ath:AT2G39730	zma:100277498	ppp:112281054	cre:CHLRE_02g088500v5	ath_AT2G43180	zma_100273146		cre_CHLRE_10g451900v5
ath:AT2G39080	zma:100277516	ppp:112281099	cre:CHLRE_02g090850v5	ath_AT2G47910	zma_100285657		cre_CHLRE_10g437950v5
ath:AT2G02500	zma:100277526	ppp:112281115	cre:CHLRE_02g091850v5	ath_AT2G26550	zma_103644331		cre_CHLRE_10g456750v5
ath:AT2G22890	zma:100277535	ppp:112281116	cre:CHLRE_02g094426v5	ath_AT2G35010	zma_100191491		cre_CHLRE_10g421600v5
ath:AT3G01510	zma:100277608	ppp:112281126	cre:CHLRE_02g094600v5	ath_AT2G30020	zma_100382028		cre_CHLRE_10g464600v5
ath:AT3G18420	zma:100277712	ppp:112281127	cre:CHLRE_02g095073v5	ath_AT2G17265	zma_100282645		cre_CHLRE_10g435800v5
ath:AT3G27610	zma:100277720	ppp:112281164	cre:CHLRE_02g095133v5	ath_AT2G40490	zma_542598		cre_CHLRE_10g439000v5
ath:AT3G48870	zma:100277737	ppp:112281177	cre:CHLRE_02g095137v5	ath_AT2G47400	zma_100274365		cre_CHLRE_10g441400v5
ath:AT3G27840	zma:100277775	ppp:112281201	cre:CHLRE_02g095350v5	ath_AT2G44040	zma_100284745		cre_CHLRE_10g452100v5
ath:AT3G29410	zma:100277918	ppp:112281206	cre:CHLRE_02g095650v5	ath_AT2G03390	zma_100285356		cre_CHLRE_10g452350v5
ath:AT3G16140	zma:100277925	ppp:112281223	cre:CHLRE_02g096100v5	ath_AT2G18950	zma_100284837		cre_CHLRE_10g439400v5
ath:AT3G63255	zma:100277966	ppp:112281225	cre:CHLRE_02g097550v5	ath_AT2G37690	zma_100286090		cre_CHLRE_10g426400v5
ath:AT3G61870	zma:100277981	ppp:112281262	cre:CHLRE_02g098800v5	ath_AT2G21340	zma_100272440		cre_CHLRE_10g452800v5
ath:AT3G02660	zma:100277995	ppp:112281269	cre:CHLRE_02g100050v5	ath_AT2G47940	zma_103644346		cre_CHLRE_10g439900v5
ath:AT3G11980	zma:100278078	ppp:112281271	cre:CHLRE_02g101000v5	ath_AT2G29650	zma_100303960		cre_CHLRE_10g444750v5
ath:AT3G07630	zma:100278105	ppp:112281279	cre:CHLRE_02g104400v5	ath_AT2G06520	zma_100383543		cre_CHLRE_10g435300v5
ath:AT3G15000	zma:100278140	ppp:112281298	cre:CHLRE_02g104850v5	ath_AT2G31690	zma_103643291		cre_CHLRE_10g420200v5
ath:AT3G62030	zma:100278178	ppp:112281303	cre:CHLRE_02g105150v5	ath_AT2G20725	zma_100282568		cre_CHLRE_10g426050v5
ath:AT3G21110	zma:100278190	ppp:112281308	cre:CHLRE_02g107750v5	ath_AT2G19870	zma_103641321		cre_CHLRE_10g463300v5
ath:AT3G47070	zma:100278224	ppp:112281313	cre:CHLRE_02g108300v5	ath_AT2G40400	zma_103644323		cre_CHLRE_10g436050v5
ath:AT3G57430	zma:100278234	ppp:112281346	cre:CHLRE_02g109250v5	ath_AT2G23070	zma_100285519		cre_CHLRE_10g433000v5
ath:AT3G54900	zma:100278262	ppp:112281358	cre:CHLRE_02g109800v5	ath_AT2G04270	zma_100284950		cre_CHLRE_10g422300v5
ath:AT3G20320	zma:100278273	ppp:112281394	cre:CHLRE_02g111426v5	ath_AT2G04842	zma_100191659		cre_CHLRE_10g444700v5
ath:AT3G21580	zma:100275485	ppp:112281398	cre:CHLRE_02g116900v5	ath_AT2G28190	zma_100282864		cre_CHLRE_10g452050v5
ath:AT3G62410	zma:100278292	ppp:112281404	cre:CHLRE_02g118550v5	ath_AT2G44920	zma_103640599		cre_CHLRE_10g439600v5
ath:AT3G29290	zma:100278307	ppp:112281410	cre:CHLRE_02g120150v5	ath_AT2G14750	zma_100281701		cre_CHLRE_10g420550v5
ath:AT3G01060	zma:100278372	ppp:112281423	cre:CHLRE_02g120200v5	ath_AT2G34860	zma_100281641		cre_CHLRE_10g428678v5
ath:AT3G04650	zma:100278396	ppp:112281424	cre:CHLRE_02g140900v5	ath_AT2G15620	zma_100194151		cre_CHLRE_10g440050v5
ath:AT3G01550	zma:100278407	ppp:112281429	cre:CHLRE_02g142206v5	ath_AT2G04030	zma_103645327		cre_CHLRE_10g429150v5
ath:AT3G49170	zma:100278412	ppp:112281432	cre:CHLRE_02g142351v5	ath_AT2G04039	zma_103643901		cre_CHLRE_10g454734v5
ath:AT3G56090	zma:100278439	ppp:112281433	cre:CHLRE_02g143000v5	ath_AT2G24120	zma_100280688		cre_CHLRE_04g231418v5
ath:AT3G04790	zma:100278535	ppp:112281442	cre:CHLRE_02g143107v5	ath_AT2G43710	zma_541986		cre_CHLRE_04g217932v5
ath:AT3G09050	zma:100278550	ppp:112281448	cre:CHLRE_02g143187v5	ath_AT2G39730	zma_100383890		cre_CHLRE_04g217910v5
ath:AT3G58010	zma:100278566	ppp:112281476	cre:CHLRE_02g143635v5	ath_AT2G39080	zma_100272465		cre_CHLRE_04g221550v5
ath:AT3G15900	zma:100278609	ppp:112281478	cre:CHLRE_02g143650v5	ath_AT2G22450	zma_100273990		cre_CHLRE_04g218500v5
ath:AT3G26070	zma:100278693	ppp:112281503	cre:CHLRE_02g143667v5	ath_AT2G02500	zma_100273366		cre_CHLRE_04g214150v5
ath:AT3G55330	zma:100278694	ppp:112281506	cre:CHLRE_02g147000v5	ath_AT3G17970	zma_100278941		cre_CHLRE_04g223300v5
ath:AT3G11630	zma:100278770	ppp:112281512	cre:CHLRE_02g147500v5	ath_AT3G56710	zma_100277737		cre_CHLRE_04g225050v5
ath:AT3G50920	zma:100278794	ppp:112281514	cre:CHLRE_02g147700v5	ath_AT3G01510	zma_100279433		cre_CHLRE_04g217949v5
ath:AT3G25810	zma:100278802	ppp:112281535	cre:CHLRE_03g144707v5	ath_AT3G18420	zma_103631953		cre_CHLRE_04g225400v5
ath:AT3G13490	zma:100278883	ppp:112281582	cre:CHLRE_03g145747v5	ath_AT3G13740	zma_100285487		cre_CHLRE_04g218150v5
ath:AT3G56330	zma:100278908	ppp:112281606	cre:CHLRE_03g145887v5	ath_AT3G55760	zma_100191385		cre_CHLRE_04g222750v5
ath:AT3G02780	zma:100278941	ppp:112281625	cre:CHLRE_03g146667v5	ath_AT3G48870	zma_100283244		cre_CHLRE_04g214501v5
ath:AT3G11150	zma:100278968	ppp:112281628	cre:CHLRE_03g148000v5	ath_AT3G47390	zma_541942		cre_CHLRE_04g226850v5
ath:AT3G14520	zma:100279002	ppp:112281636	cre:CHLRE_03g153076v5	ath_AT3G54960	zma_100191520		cre_CHLRE_04g229300v5
ath:AT3G01920	zma:100279008	ppp:112281640	cre:CHLRE_03g155001v5	ath_AT3G06980	zma_100192036		cre_CHLRE_04g232104v5
ath:AT3G27110	zma:100279019	ppp:112281642	cre:CHLRE_03g155250v5	ath_AT3G27840	zma_100284305		cre_CHLRE_04g217933v5
ath:AT3G10350	zma:100279105	ppp:112281643	cre:CHLRE_03g155850v5	ath_AT3G16140	zma_100191761		cre_CHLRE_12g498950v5
ath:AT3G23940	zma:100279224	ppp:112281645	cre:CHLRE_03g156050v5	ath_AT3G61870	zma_542713		cre_CHLRE_12g497350v5
ath:AT3G52155	zma:100279231	ppp:112281651	cre:CHLRE_03g156600v5	ath_AT3G11670	zma_100283445		cre_CHLRE_12g508750v5
ath:AT3G52150	zma:100279290	ppp:112281692	cre:CHLRE_03g157426v5	ath_AT3G02660	zma_100276583		cre_CHLRE_12g510800v5
ath:AT3G18630	zma:100279337	ppp:112281695	cre:CHLRE_03g157526v5	ath_AT3G11980	zma_100283531		cre_CHLRE_12g538700v5
ath:AT3G61540	zma:100279339	ppp:112281707	cre:CHLRE_03g159581v5	ath_AT3G07630	zma_541829		cre_CHLRE_12g511700v5
ath:AT3G54640	zma:100279373	ppp:112281725	cre:CHLRE_03g162100v5	ath_AT3G15000	zma_100279794		cre_CHLRE_12g550850v5
ath:AT3G27750	zma:100279415	ppp:112281732	cre:CHLRE_03g162200v5	ath_AT3G62030	zma_100283425		cre_CHLRE_12g519900v5
ath:AT3G63490	zma:100279441	ppp:112281740	cre:CHLRE_03g162601v5	ath_AT3G13180	zma_100281199		cre_CHLRE_12g514200v5
ath:AT3G59300	zma:100279475	ppp:112281726	cre:CHLRE_03g164300v5	ath_AT3G21110	zma_100278117		cre_CHLRE_12g534250v5
ath:AT3G13120	zma:100279511	ppp:112281755	cre:CHLRE_03g167850v5	ath_AT3G47070	zma_100282647		cre_CHLRE_12g534450v5
ath:AT3G27925	zma:100279561	ppp:112281759	cre:CHLRE_03g171100v5	ath_AT3G10230	zma_845199		cre_CHLRE_12g554600v5
ath:AT3G19170	zma:100279590	ppp:112281772	cre:CHLRE_03g172250v5	ath_AT3G26580	zma_542233		cre_CHLRE_12g512300v5
ath:AT3G27690	zma:100279613	ppp:112281784	cre:CHLRE_03g172700v5	ath_AT3G57430	zma_542719		cre_CHLRE_12g517100v5
ath:AT3G11170	zma:100279620	ppp:112281790	cre:CHLRE_03g172850v5	ath_AT3G05790	zma_101027099		cre_CHLRE_12g490500v5
ath:AT3G22425	zma:100279622	ppp:112281806	cre:CHLRE_03g174525v5	ath_AT3G54900	zma_100282910		cre_CHLRE_12g522050v5
ath:AT3G59870	zma:100279628	ppp:112281814	cre:CHLRE_03g176350v5	ath_AT3G20320	zma_100276213		cre_CHLRE_12g487100v5
ath:AT3G10620	zma:100279727	ppp:112281825	cre:CHLRE_03g181250v5	ath_AT3G21580	zma_103630698		cre_CHLRE_12g544150v5
ath:AT3G17810	zma:100279745	ppp:112281823	cre:CHLRE_03g183550v5	ath_AT3G62410	zma_100276525		cre_CHLRE_12g531900v5
ath:AT3G23920	zma:100279768	ppp:112281833	cre:CHLRE_03g185850v5	ath_AT3G01060	zma_100191560		cre_CHLRE_12g486100v5
ath:AT3G18650	zma:100279779	ppp:112281842	cre:CHLRE_03g187050v5	ath_AT3G04650	zma_100170235		cre_CHLRE_12g485800v5
ath:AT3G12080	zma:100279790	ppp:112281851	cre:CHLRE_03g187800v5	ath_AT3G18390	zma_100280280		cre_CHLRE_12g484200v5
ath:AT3G46780	zma:100279794	ppp:112281853	cre:CHLRE_03g187850v5	ath_AT3G56090	zma_100381411		cre_CHLRE_12g500950v5
ath:AT3G06730	zma:100279804	ppp:112281860	cre:CHLRE_03g188700v5	ath_AT3G16480	zma_100281578		cre_CHLRE_12g560950v5
ath:AT3G55870	zma:100279819	ppp:112281867	cre:CHLRE_03g188800v5	ath_AT3G04790	zma_100282023		cre_CHLRE_12g560900v5
ath:AT3G55120	zma:100279820	ppp:112281879	cre:CHLRE_03g189700v5	ath_AT3G09050	zma_100283302		cre_CHLRE_12g519100v5
ath:AT3G04000	zma:100279867	ppp:112281883	cre:CHLRE_03g191650v5	ath_AT3G58010	zma_542267		cre_CHLRE_12g517900v5
ath:AT3G24590	zma:100279870	ppp:112281894	cre:CHLRE_03g191950v5	ath_AT3G15900	zma_100384428		cre_CHLRE_12g546550v5
ath:AT3G17830	zma:100279882	ppp:112281908	cre:CHLRE_03g194200v5	ath_AT3G52170	zma_100193292		cre_CHLRE_12g556050v5
ath:AT3G08920	zma:100279896	ppp:112281914	cre:CHLRE_03g196300v5	ath_AT3G26070	zma_100500990		cre_CHLRE_12g510650v5
ath:AT3G21200	zma:100279968	ppp:112281928	cre:CHLRE_03g197650v5	ath_AT3G55330	zma_100280512		cre_CHLRE_12g552200v5
ath:AT3G13845	zma:100279992	ppp:112281929	cre:CHLRE_03g200350v5	ath_AT3G11630	zma_100273797		cre_CHLRE_12g556750v5
ath:AT3G15690	zma:100280004	ppp:112281936	cre:CHLRE_03g201050v5	ath_AT3G13490	zma_100192872		cre_CHLRE_12g531450v5
ath:AT3G44880	zma:100280044	ppp:112281941	cre:CHLRE_03g201327v5	ath_AT3G56330	zma_100194267		cre_CHLRE_12g503350v5
ath:AT3G63170	zma:100280095	ppp:112281944	cre:CHLRE_03g202950v5	ath_AT3G59780	zma_100284304		cre_CHLRE_12g500650v5
ath:AT3G25410	zma:100280096	ppp:112281993	cre:CHLRE_03g204300v5	ath_AT3G01920	zma_103630203		cre_CHLRE_12g484000v5
ath:AT3G60750	zma:100280147	ppp:112282032	cre:CHLRE_03g205600v5	ath_AT3G27110	zma_100170234		cre_CHLRE_12g483650v5
ath:AT3G24430	zma:100280179	ppp:112282035	cre:CHLRE_03g206929v5	ath_AT3G10350	zma_542221		cre_CHLRE_12g520300v5
ath:AT3G24506	zma:100280181	ppp:112282036	cre:CHLRE_03g207400v5	ath_AT3G23940	zma_542454		cre_CHLRE_12g525200v5
ath:AT3G13470	zma:100280190	ppp:112282041	cre:CHLRE_03g207601v5	ath_AT3G52155	zma_100272933		cre_CHLRE_12g527550v5
ath:AT3G12780	zma:100280209	ppp:112282043	cre:CHLRE_03g207937v5	ath_AT3G52150	zma_100194331		cre_CHLRE_12g514050v5
ath:AT3G16950	zma:100280221	ppp:112282057	cre:CHLRE_03g208049v5	ath_AT3G12600	zma_100274162		cre_CHLRE_12g518900v5
ath:AT3G53920	zma:100280253	ppp:112282086	cre:CHLRE_03g208304v5	ath_AT3G54640	zma_100275998		cre_CHLRE_12g551950v5
ath:AT3G14490	zma:100280258	ppp:112282100	cre:CHLRE_03g209953v5	ath_AT3G27750	zma_100283907		cre_CHLRE_12g524300v5
ath:AT3G47520	zma:100280262	ppp:112282104	cre:CHLRE_04g212500v5	ath_AT3G63490	zma_100272890		cre_CHLRE_12g497300v5
ath:AT3G15840	zma:100280276	ppp:112282112	cre:CHLRE_04g213152v5	ath_AT3G59300	zma_100382182		cre_CHLRE_12g503650v5
ath:AT3G43520	zma:100280294	ppp:112282118	cre:CHLRE_04g215150v5	ath_AT3G52420	zma_100282598		cre_CHLRE_12g489700v5
ath:AT3G56140	zma:100280305	ppp:112282144	cre:CHLRE_04g215400v5	ath_AT3G13120	zma_100284229		cre_CHLRE_12g508000v5
ath:AT3G19480	zma:100280306	ppp:112282151	cre:CHLRE_04g216950v5	ath_AT3G27925	zma_100191573		cre_CHLRE_12g511900v5
ath:AT3G26710	zma:100280321	ppp:112282165	cre:CHLRE_04g217800v5	ath_AT3G19170	zma_100502041		cre_CHLRE_12g532100v5
ath:AT3G02060	zma:100280326	ppp:112282166	cre:CHLRE_04g217945v5	ath_AT3G27690	zma_100275797		cre_CHLRE_12g512400v5
ath:AT3G59640	zma:100280390	ppp:112282200	cre:CHLRE_04g217974v5	ath_AT3G44160	zma_100192550		cre_CHLRE_12g492350v5
ath:AT3G09150	zma:100280411	ppp:112282214	cre:CHLRE_04g217982v5	ath_AT3G11170	zma_103629356		cre_CHLRE_12g507650v5
ath:AT3G60790	zma:100280448	ppp:112282215	cre:CHLRE_04g218150v5	ath_AT3G59870	zma_542679		cre_CHLRE_12g541800v5
ath:AT3G43540	zma:100280455	ppp:112282252	cre:CHLRE_04g218700v5	ath_AT3G10620	zma_103630123		cre_CHLRE_12g498450v5
ath:AT3G03630	zma:100280481	ppp:112282259	cre:CHLRE_04g219787v5	ath_AT3G17810	zma_103628935		cre_CHLRE_12g490350v5
ath:AT3G29110	zma:100280491	ppp:112282327	cre:CHLRE_04g219900v5	ath_AT3G23920	zma_100284604		cre_CHLRE_12g558600v5
ath:AT3G15360	zma:100280498	ppp:112282338	cre:CHLRE_04g220200v5	ath_AT3G12080	zma_541662		cre_CHLRE_12g554103v5
ath:AT3G01180	zma:100280499	ppp:112282350	cre:CHLRE_04g225050v5	ath_AT3G46780	zma_100276774		cre_CHLRE_12g530100v5
ath:AT3G08940	zma:100280530	ppp:112282374	cre:CHLRE_04g228450v5	ath_AT3G60880	zma_100274372		cre_CHLRE_12g521650v5
ath:AT3G56290	zma:100280541	ppp:112282376	cre:CHLRE_04g231026v5	ath_AT3G28220	zma_100037748		cre_CHLRE_12g549350v5
ath:AT3G55400	zma:100280573	ppp:112282415	cre:CHLRE_04g231222v5	ath_AT3G06730	zma_103630689		cre_CHLRE_12g513150v5
ath:AT3G18890	zma:100280688	ppp:112282423	cre:CHLRE_05g230650v5	ath_AT3G09650	zma_100285866		cre_CHLRE_12g547300v5
ath:AT3G11050	zma:100280701	ppp:112282432	cre:CHLRE_05g232200v5	ath_AT3G04000	zma_100274001		cre_CHLRE_12g503550v5
ath:AT3G09055	zma:100280714	ppp:112282451	cre:CHLRE_05g232751v5	ath_AT3G23710	zma_103643094		cre_CHLRE_12g503500v5
ath:AT3G15110	zma:100280735	ppp:112282461	cre:CHLRE_05g233305v5	ath_AT3G24590	zma_100284426		cre_CHLRE_12g558900v5
ath:AT3G52960	zma:100280760	ppp:112282469	cre:CHLRE_05g233900v5	ath_AT3G17830	zma_100283792		cre_CHLRE_12g510850v5
ath:AT3G53560	zma:100280786	ppp:112282483	cre:CHLRE_05g234651v5	ath_AT3G57180	zma_541685		cre_CHLRE_12g520200v5
ath:AT3G23790	zma:100280787	ppp:112282484	cre:CHLRE_05g237050v5	ath_AT3G08920	zma_100277162		cre_CHLRE_12g520450v5
ath:AT3G04260	zma:100280791	ppp:112282490	cre:CHLRE_05g237283v5	ath_AT3G21200	zma_103630125		cre_CHLRE_12g514850v5
ath:AT3G05350	zma:100280808	ppp:112282507	cre:CHLRE_05g237450v5	ath_AT3G15690	zma_100856921		cre_CHLRE_12g510400v5
ath:AT3G54660	zma:100280816	ppp:112282510	cre:CHLRE_05g237650v5	ath_AT3G44880	zma_606464		cre_CHLRE_12g494850v5
ath:AT3G20540	zma:100280852	ppp:112282515	cre:CHLRE_05g238200v5	ath_AT3G63170	zma_100281633		cre_CHLRE_12g561450v5
ath:AT3G49725	zma:100280871	ppp:112282532	cre:CHLRE_05g238322v5	ath_AT3G54090	zma_100281078		cre_CHLRE_12g537550v5
ath:AT3G02020	zma:100280883	ppp:112282544	cre:CHLRE_05g238343v5	ath_AT3G60750	zma_100284901		cre_CHLRE_12g508150v5
ath:AT3G16250	zma:100280965	ppp:112282547	cre:CHLRE_05g240300v5	ath_AT3G24430	zma_542211		cre_CHLRE_12g486300v5
ath:AT3G01440	zma:100280972	ppp:112282557	cre:CHLRE_05g241655v5	ath_AT3G24506	zma_541661		cre_CHLRE_12g519300v5
ath:AT3G28460	zma:100280994	ppp:112282575	cre:CHLRE_05g244300v5	ath_AT3G13470	zma_100277088		cre_CHLRE_12g509650v5
ath:AT3G25680	zma:100281005	ppp:112282577	cre:CHLRE_05g244800v5	ath_AT3G12780	zma_100193041		cre_CHLRE_12g520350v5
ath:AT3G08010	zma:100281010	ppp:112282587	cre:CHLRE_05g245900v5	ath_AT3G48620	zma_100193240		cre_CHLRE_12g528700v5
ath:AT3G43833	zma:100281020	ppp:112282607	cre:CHLRE_05g245901v5	ath_AT3G16950	zma_100501868		cre_CHLRE_12g556250v5
ath:AT3G08630	zma:100281026	ppp:112282623	cre:CHLRE_05g246550v5	ath_AT3G53920	zma_103630277		cre_CHLRE_12g548400v5
ath:AT3G18110	zma:100281036	ppp:112282627	cre:CHLRE_05g247450v5	ath_AT3G47520	zma_100193482		cre_CHLRE_12g547050v5
ath:AT3G26080	zma:100281038	ppp:112282629	cre:CHLRE_05g247950v5	ath_AT3G15840	zma_100284263		cre_CHLRE_12g548950v5
ath:AT3G09580	zma:100281048	ppp:112282634	cre:CHLRE_05g248200v5	ath_AT3G53470	zma_100277025		cre_CHLRE_12g530300v5
ath:AT3G56940	zma:100281060	ppp:112282646	cre:CHLRE_06g250050v5	ath_AT3G43520	zma_100193260		cre_CHLRE_12g494100v5
ath:AT3G26650	zma:100281068	ppp:112282659	cre:CHLRE_06g250650v5	ath_AT3G56140	zma_100280556		cre_CHLRE_12g517150v5
ath:AT3G22890	zma:100281078	ppp:112282660	cre:CHLRE_06g253600v5	ath_AT3G19480	zma_100285769
ath:AT3G08840	zma:100281085	ppp:112282670	cre:CHLRE_06g253679v5	ath_AT3G26710	zma_100284489
ath:AT3G55250	zma:100281115	ppp:112282677	cre:CHLRE_06g253750v5	ath_AT3G06960	zma_100273426
ath:AT3G58990	zma:100281120	ppp:112282679	cre:CHLRE_06g253757v5	ath_AT3G49140	zma_103629584
ath:AT3G22150	zma:100281127	ppp:112282680	cre:CHLRE_06g253800v5	ath_AT3G02060	zma_100285108
ath:AT3G45140	zma:100281139	ppp:112282681	cre:CHLRE_06g254052v5	ath_AT3G09150	zma_100383938
ath:AT3G02610	zma:100281141	ppp:112282695	cre:CHLRE_06g254077v5	ath_AT3G43540	zma_100284990
ath:AT3G56160	zma:100281148	ppp:112282701	cre:CHLRE_06g254500v5	ath_AT3G03630	zma_103630315
ath:AT3G04870	zma:100281154	ppp:112282702	cre:CHLRE_06g255300v5	ath_AT3G15360	zma_100282946
ath:AT3G01120	zma:100281184	ppp:112282705	cre:CHLRE_06g255550v5	ath_AT3G01180	zma_103629647
ath:AT3G09700	zma:100281199	ppp:112282724	cre:CHLRE_06g255600v5	ath_AT3G08940	zma_103630426
ath:AT3G05820	zma:100281203	ppp:112282734	cre:CHLRE_06g255650v5	ath_AT3G55400	zma_542737
ath:AT3G13310	zma:100281213	ppp:112282772	cre:CHLRE_06g255750v5	ath_AT3G18890	zma_103629533
ath:AT3G63140	zma:100281219	ppp:112282775	cre:CHLRE_06g256500v5	ath_AT3G26690	zma_100282707
ath:AT3G16290	zma:100281226	ppp:112282777	cre:CHLRE_06g256800v5	ath_AT3G02040	zma_100302579
ath:AT3G07430	zma:100281235	ppp:112282794	cre:CHLRE_06g256850v5	ath_AT3G11050	zma_541796
ath:AT3G01480	zma:100281237	ppp:112282796	cre:CHLRE_06g256900v5	ath_AT3G15110	zma_103629543
ath:AT3G13070	zma:100281245	ppp:112282844	cre:CHLRE_06g256950v5	ath_AT3G06510	zma_100275072
ath:AT3G32930	zma:100281248	ppp:112282852	cre:CHLRE_06g257167v5	ath_AT3G52960	zma_100276032
ath:AT3G02630	zma:100281255	ppp:112282855	cre:CHLRE_06g257750v5	ath_AT3G53560	zma_100194345
ath:AT3G05625	zma:100281259	ppp:112282864	cre:CHLRE_06g257950v5	ath_AT3G44720	zma_103630362
ath:AT3G55040	zma:100281270	ppp:112282876	cre:CHLRE_06g259100v5	ath_AT3G25660	zma_100286348
ath:AT3G32030	zma:100281287	ppp:112282883	cre:CHLRE_06g259401v5	ath_AT3G23790	zma_542718
ath:AT3G03710	zma:100281300	ppp:112282889	cre:CHLRE_06g259450v5	ath_AT3G04260	zma_100283570
ath:AT3G20930	zma:100281305	ppp:112282676	cre:CHLRE_06g260450v5	ath_AT3G62590	zma_100281241
ath:AT3G16170	zma:100281307	ppp:112282911	cre:CHLRE_06g261026v5	ath_AT3G05350	zma_100194344
ath:AT3G04550	zma:100281321	ppp:112282921	cre:CHLRE_06g261300v5	ath_AT3G24220	zma_100502422
ath:AT3G56830	zma:113592383	ppp:112282925	cre:CHLRE_06g262950v5	ath_AT3G54660	zma_100277146
ath:AT3G54890	zma:100281340	ppp:112282926	cre:CHLRE_06g262977v5	ath_AT3G53170	zma_100274264
ath:AT3G15520	zma:100281347	ppp:112282927	cre:CHLRE_06g265550v5	ath_AT3G10970	zma_542555
ath:AT3G06430	zma:100281348	ppp:112282949	cre:CHLRE_06g266900v5	ath_AT3G20540	zma_100272259
ath:AT3G44620	zma:100281349	ppp:112282964	cre:CHLRE_06g269050v5	ath_AT3G16250	zma_100281932
ath:AT3G18870	zma:100281356	ppp:112282965	cre:CHLRE_06g269801v5	ath_AT3G46980	zma_100283056
ath:AT3G25760	zma:100281366	ppp:112282968	cre:CHLRE_06g270100v5	ath_AT3G01440	zma_100275523
ath:AT3G14550	zma:100281391	ppp:112282972	cre:CHLRE_06g271850v5	ath_AT3G12700	zma_100274318
ath:AT3G10690	zma:100281444	ppp:112282973	cre:CHLRE_06g272300v5	ath_AT3G28460	zma_100381681
ath:AT3G27830	zma:100281461	ppp:112282976	cre:CHLRE_06g273700v5	ath_AT3G25680	zma_100381568
ath:AT3G12345	zma:100281491	ppp:112282999	cre:CHLRE_06g274650v5	ath_AT3G08010	zma_732740
ath:AT3G57810	zma:100281496	ppp:112283007	cre:CHLRE_06g278087v5	ath_AT3G08630	zma_541619
ath:AT3G56700	zma:100281497	ppp:112283012	cre:CHLRE_06g278104v5	ath_AT3G18110	zma_103629234
ath:AT3G01500	zma:100281516	ppp:112283019	cre:CHLRE_06g278105v5	ath_AT3G26080	zma_103652440
ath:AT3G48560	zma:100281518	ppp:112283025	cre:CHLRE_06g278109v5	ath_AT3G09580	zma_100193376
ath:AT3G05410	zma:100281567	ppp:112283069	cre:CHLRE_06g278116v5	ath_AT3G56940	zma_103628968
ath:AT3G47650	zma:100281571	ppp:112283070	cre:CHLRE_06g278142v5	ath_AT3G63160	zma_100281242
ath:AT3G10050	zma:100281592	ppp:112283093	cre:CHLRE_06g278144v5	ath_AT3G26650	zma_542348
ath:AT3G47470	zma:100281620	ppp:112283113	cre:CHLRE_06g278150v5	ath_AT3G22890	zma_100280585
ath:AT3G56040	zma:100281630	ppp:112283121	cre:CHLRE_06g278255v5	ath_AT3G19180	zma_103630487
ath:AT3G27850	zma:100281641	ppp:112283144	cre:CHLRE_06g278264v5	ath_AT3G04760	zma_100279707
ath:AT3G02690	zma:100281649	ppp:112283151	cre:CHLRE_06g278297v5	ath_AT3G55250	zma_100191797
ath:AT3G58610	zma:100281663	ppp:112283191	cre:CHLRE_06g278298v5	ath_AT3G58990	zma_100280771
ath:AT3G24190	zma:100281669	ppp:112283192	cre:CHLRE_06g278301v5	ath_AT3G45140	zma_103630530
ath:AT3G57050	zma:100281675	ppp:112283220	cre:CHLRE_06g280150v5	ath_AT3G56160	zma_606484
ath:AT3G26840	zma:100281679	ppp:112283222	cre:CHLRE_06g282100v5	ath_AT3G04870	zma_100502295
ath:AT3G59980	zma:100281683	ppp:112283232	cre:CHLRE_06g283050v5	ath_AT3G63140	zma_103629299
ath:AT3G03890	zma:100281693	ppp:112283256	cre:CHLRE_06g285150v5	ath_AT3G11560	zma_100281237
ath:AT3G22690	zma:100281698	ppp:112283302	cre:CHLRE_06g286000v5	ath_AT3G16290	zma_103628977
ath:AT3G22960	zma:100281701	ppp:112283311	cre:CHLRE_06g286550v5	ath_AT3G07430	zma_100192989
ath:AT3G47670	zma:100281708	ppp:112283329	cre:CHLRE_06g288850v5	ath_AT3G23070	zma_100272844
ath:AT3G47450	zma:100281717	ppp:112283344	cre:CHLRE_06g289500v5	ath_AT3G01480	zma_100383121
ath:AT3G53580	zma:100281744	ppp:112283348	cre:CHLRE_06g289850v5	ath_AT3G13070	zma_100278658
ath:AT3G20330	zma:100281747	ppp:112283359	cre:CHLRE_06g290150v5	ath_AT3G02900	zma_100272400
ath:AT3G58830	zma:100281760	ppp:112283375	cre:CHLRE_06g292100v5	ath_AT3G02630	zma_100283101
ath:AT3G48730	zma:100281767	ppp:112283391	cre:CHLRE_06g294950v5	ath_AT3G05625	zma_103650429
ath:AT3G23400	zma:100281775	ppp:112283396	cre:CHLRE_06g295350v5	ath_AT3G14900	zma_100284375
ath:AT3G25805	zma:100281777	ppp:112283406	cre:CHLRE_06g295826v5	ath_AT3G20440	zma_103650140
ath:AT3G10405	zma:100281791	ppp:112283413	cre:CHLRE_06g296250v5	ath_AT3G55040	zma_606449
ath:AT3G25780	zma:100281795	ppp:112283428	cre:CHLRE_06g296750v5	ath_AT3G03710	zma_103651743
ath:AT3G59040	zma:100281798	ppp:112283451	cre:CHLRE_06g296924v5	ath_AT3G20930	zma_606466
ath:AT3G14530	zma:100281803	ppp:112283458	cre:CHLRE_06g297600v5	ath_AT3G59840	zma_100282017
ath:AT3G57680	zma:100281836	ppp:112283477	cre:CHLRE_06g302426v5	ath_AT3G03380	zma_100282599
ath:AT3G14390	zma:100281841	ppp:112283485	cre:CHLRE_06g306601v5	ath_AT3G04550	zma_103651575
ath:AT3G61080	zma:100281844	ppp:112283500	cre:CHLRE_06g307551v5	ath_AT3G56830	zma_100274305
ath:AT3G26060	zma:100281852	ppp:112283505	cre:CHLRE_06g308600v5	ath_AT3G54890	zma_103651342
ath:AT3G25860	zma:100281862	ppp:112283506	cre:CHLRE_06g310050v5	ath_AT3G15520	zma_100283397
ath:AT3G21140	zma:100281866	ppp:112283542	cre:CHLRE_06g310300v5	ath_AT3G06430	zma_103651223
ath:AT3G19160	zma:100281879	ppp:112283555	cre:CHLRE_06g310576v5	ath_AT3G44620	zma_100191195
ath:AT3G61770	zma:100281887	ppp:112283571	cre:CHLRE_06g311050v5	ath_AT3G48500	zma_100170248
ath:AT3G56910	zma:100281890	ppp:112283594	cre:CHLRE_06g311750v5	ath_AT3G18870	zma_103649620
ath:AT3G59890	zma:100281924	ppp:112283596	cre:CHLRE_07g313000v5	ath_AT3G25760	zma_100284247
ath:AT3G48110	zma:100281928	ppp:112283598	cre:CHLRE_07g313122v5	ath_AT3G46100	zma_103649688
ath:AT3G27740	zma:100281930	ppp:112283622	cre:CHLRE_07g317908v5	ath_AT3G50380	zma_100278407
ath:AT3G53900	zma:100281931	ppp:112283630	cre:CHLRE_07g319100v5	ath_AT3G10690	zma_100284312
ath:AT3G44890	zma:100281940	ppp:112283652	cre:CHLRE_07g319300v5	ath_AT3G27830	zma_100383740
ath:AT3G03980	zma:100282000	ppp:112283656	cre:CHLRE_07g319550v5	ath_AT3G12345	zma_103650700
ath:AT3G09490	zma:100282002	ppp:112283662	cre:CHLRE_07g320400v5	ath_AT3G01500	zma_542715
ath:AT3G33494	zma:100282017	ppp:112283664	cre:CHLRE_07g320450v5	ath_AT3G47060	zma_100193823
ath:AT3G55800	zma:113561367	ppp:112283698	cre:CHLRE_07g321200v5	ath_AT3G48560	zma_542610
ath:AT3G26740	zma:100282023	ppp:112283728	cre:CHLRE_07g323550v5	ath_AT3G25740	zma_100280584
ath:AT3G27160	zma:100282027	ppp:112283734	cre:CHLRE_07g324550v5	ath_AT3G47650	zma_107303346
ath:AT3G60370	zma:100282029	ppp:112283773	cre:CHLRE_07g325714v5	ath_AT3G10050	zma_100276004
ath:AT3G51140	zma:100282043	ppp:112283783	cre:CHLRE_07g331150v5	ath_AT3G47470	zma_100192010
ath:AT3G17800	zma:100282044	ppp:112283821	cre:CHLRE_07g332300v5	ath_AT3G62880	zma_100282930
ath:AT3G19220	zma:100282049	ppp:112283827	cre:CHLRE_07g333350v5	ath_AT3G56040	zma_542261
ath:AT3G29200	zma:100282052	ppp:112283829	cre:CHLRE_07g334900v5	ath_AT3G27850	zma_100193006
ath:AT3G45050	zma:100282054	ppp:112283839	cre:CHLRE_07g335550v5	ath_AT3G62530	zma_103650176
ath:AT3G63190	zma:100282056	ppp:112283846	cre:CHLRE_07g335700v5	ath_AT3G58610	zma_541699
ath:AT3G46790	zma:100282066	ppp:112283863	cre:CHLRE_07g338350v5	ath_AT3G24190	zma_103504712
ath:AT3G22840	zma:100282081	ppp:112283889	cre:CHLRE_07g339926v5	ath_AT3G10420	zma_100282862
ath:AT3G15870	zma:100282135	ppp:112283922	cre:CHLRE_07g341100v5	ath_AT3G57050	zma_100382529
ath:AT3G05020	zma:100282160	ppp:112283925	cre:CHLRE_07g341925v5	ath_AT3G26840	zma_100282760
ath:AT3G10130	zma:103634849	ppp:112283937	cre:CHLRE_07g343626v5	ath_AT3G59980	zma_100282054
ath:AT3G19810	zma:100282171	ppp:112283943	cre:CHLRE_07g344550v5	ath_AT3G03890	zma_100275611
ath:AT3G56360	zma:100282187	ppp:112283955	cre:CHLRE_07g346800v5	ath_AT3G22690	zma_100284257
ath:AT3G27180	zma:100282189	ppp:112283970	cre:CHLRE_07g348450v5	ath_AT3G22960	zma_100216900
ath:AT3G12930	zma:100282190	ppp:112283980	cre:CHLRE_07g348500v5	ath_AT3G47450	zma_103651489
ath:AT3G07700	zma:100282199	ppp:112283985	cre:CHLRE_07g349700v5	ath_AT3G53580	zma_100193989
ath:AT3G23700	zma:100282201	ppp:112283986	cre:CHLRE_07g350500v5	ath_AT3G20330	zma_100274416
ath:AT3G47980	zma:100282208	ppp:112283990	cre:CHLRE_07g352300v5	ath_AT3G58830	zma_541990
ath:AT3G18680	zma:100282211	ppp:112283995	cre:CHLRE_07g352450v5	ath_AT3G52180	zma_542589
ath:AT3G17170	zma:100282214	ppp:112283998	cre:CHLRE_07g353850v5	ath_AT3G02450	zma_100533140
ath:AT3G51510	zma:100282223	ppp:112284004	cre:CHLRE_07g354075v5	ath_AT3G48730	zma_100501306
ath:AT3G56600	zma:100282233	ppp:112284006	cre:CHLRE_07g354700v5	ath_AT3G23400	zma_100283930
ath:AT3G15850	zma:100282239	ppp:112284013	cre:CHLRE_07g355900v5	ath_AT3G25780	zma_541626
ath:AT3G02730	zma:100282289	ppp:112284025	cre:CHLRE_07g356350v5	ath_AT3G27190	zma_100502516
ath:AT3G19490	zma:100282300	ppp:112284030	cre:CHLRE_08g358525v5	ath_AT3G59040	zma_100277443
ath:AT3G54730	zma:100282345	ppp:112284040	cre:CHLRE_08g358538v5	ath_AT3G02150	zma_100384174
ath:AT3G59400	zma:100282349	ppp:112284042	cre:CHLRE_08g358540v5	ath_AT3G57680	zma_100275594
ath:AT3G06950	zma:100282363	ppp:112284044	cre:CHLRE_08g358552v5	ath_AT3G14390	zma_103651512
ath:AT3G10670	zma:100282373	ppp:112284046	cre:CHLRE_08g358580v5	ath_AT3G61080	zma_542347
ath:AT3G20390	zma:100282381	ppp:112284050	cre:CHLRE_08g358582v5	ath_AT3G26060	zma_100501252
ath:AT3G48420	zma:100282424	ppp:112284060	cre:CHLRE_08g359350v5	ath_AT3G09210	zma_542723
ath:AT3G52380	zma:100282454	ppp:112284067	cre:CHLRE_08g360801v5	ath_AT3G25860	zma_100273491
ath:AT3G08740	zma:100282476	ppp:112284072	cre:CHLRE_08g361300v5	ath_AT3G57090	zma_100272499
ath:AT3G15780	zma:100282478	ppp:112284081	cre:CHLRE_08g361850v5	ath_AT3G21140	zma_100382343
ath:AT3G53460	zma:100282482	ppp:112284080	cre:CHLRE_08g362900v5	ath_AT3G17470	zma_100277261
ath:AT3G21055	zma:100282489	ppp:112284088	cre:CHLRE_08g363874v5	ath_AT3G19160	zma_100284014
ath:AT3G22125	zma:100282512	ppp:112284119	cre:CHLRE_08g365632v5	ath_AT3G56910	zma_103651518
ath:AT3G44265	zma:100282521	ppp:112284123	cre:CHLRE_08g365950v5	ath_AT3G47490	zma_100191165
ath:AT3G03590	zma:100282549	ppp:112284129	cre:CHLRE_08g367350v5	ath_AT3G14110	zma_100281184
ath:AT3G15190	zma:100282566	ppp:112284134	cre:CHLRE_08g367876v5	ath_AT3G48110	zma_103650025
ath:AT3G01370	zma:100282595	ppp:112284193	cre:CHLRE_08g368700v5	ath_AT3G27740	zma_100281060
ath:AT3G06350	zma:100282611	ppp:112284207	cre:CHLRE_08g369000v5	ath_AT3G53900	zma_100193278
ath:AT3G60810	zma:100282625	ppp:112284214	cre:CHLRE_08g369200v5	ath_AT3G44890	zma_103650492
ath:AT3G16260	zma:100282634	ppp:112284220	cre:CHLRE_08g370650v5	ath_AT3G15095	zma_100281827
ath:AT3G07480	zma:100282643	ppp:112284233	cre:CHLRE_08g371566v5	ath_AT3G09490	zma_100194265
ath:AT3G47860	zma:100282645	ppp:112284251	cre:CHLRE_08g371650v5	ath_AT3G55800	zma_542232
ath:AT3G15760	zma:100282647	ppp:112284259	cre:CHLRE_08g371840v5	ath_AT3G26740	zma_100191672
ath:AT3G50820	zma:100282663	ppp:112284261	cre:CHLRE_08g372000v5	ath_AT3G27160	zma_100191375
ath:AT3G01170	zma:100282665	ppp:112284267	cre:CHLRE_08g372450v5	ath_AT3G60370	zma_100274836
ath:AT3G20680	zma:100282721	ppp:112284269	cre:CHLRE_08g373802v5	ath_AT3G51140	zma_100191335
ath:AT3G25480	zma:100282760	ppp:112284287	cre:CHLRE_08g374100v5	ath_AT3G17800	zma_100274083
ath:AT3G02030	zma:100282766	ppp:112284304	cre:CHLRE_08g376300v5	ath_AT3G19220	zma_103651360
ath:AT3G57560	zma:100282782	ppp:112284317	cre:CHLRE_08g378150v5	ath_AT3G29200	zma_100272360
ath:AT3G20230	zma:100282804	ppp:112284335	cre:CHLRE_08g379950v5	ath_AT3G63190	zma_103650860
ath:AT3G61470	zma:100282806	ppp:112284336	cre:CHLRE_08g383300v5	ath_AT3G46790	zma_100279583
ath:AT3G04340	zma:100282825	ppp:112284368	cre:CHLRE_08g384750v5	ath_AT3G22840	zma_542023
ath:AT3G25920	zma:100282832	ppp:112284415	cre:CHLRE_09g386173v5	ath_AT3G09250	zma_100276610
ath:AT3G16000	zma:100282845	ppp:112284490	cre:CHLRE_09g386476v5	ath_AT3G10130	zma_100272291
ath:AT3G55010	zma:100282850	ppp:112284572	cre:CHLRE_09g386730v5	ath_AT3G19810	zma_732726
ath:AT3G58140	zma:100282859	ppp:112284580	cre:CHLRE_09g386748v5	ath_AT3G12930	zma_100282874
ath:AT3G56650	zma:100282869	ppp:112284586	cre:CHLRE_09g386758v5	ath_AT3G07700	zma_542605
ath:AT3G11945	zma:100282874	ppp:112284592	cre:CHLRE_09g387502v5	ath_AT3G23700	zma_100037802
ath:AT3G60620	zma:100282882	ppp:112284603	cre:CHLRE_09g388050v5	ath_AT3G57190	zma_100273452
ath:AT3G14280	zma:100282887	ppp:112284604	cre:CHLRE_09g389319v5	ath_AT3G18680	zma_100192759
ath:AT3G29791	zma:100282903	ppp:112284627	cre:CHLRE_09g389356v5	ath_AT3G17170	zma_100272900
ath:AT3G51820	zma:100282910	ppp:112284636	cre:CHLRE_09g389393v5	ath_AT3G51510	zma_100502113
ath:AT3G32040	zma:100282929	ppp:112284651	cre:CHLRE_09g390208v5	ath_AT3G26570	zma_542239
ath:AT3G21500	zma:100282938	ppp:112284661	cre:CHLRE_09g390801v5	ath_AT3G15850	zma_100282733
ath:AT3G09310	zma:100282969	ppp:112284662	cre:CHLRE_09g391353v5	ath_AT3G10840	zma_100282056
ath:AT3G53130	zma:100282978	ppp:112284664	cre:CHLRE_09g391700v5	ath_AT3G02730	zma_100275005
ath:AT3G14440	zma:100282980	ppp:112284688	cre:CHLRE_09g392134v5	ath_AT3G19490	zma_100280209
ath:AT3G62000	zma:100282981	ppp:112284693	cre:CHLRE_09g393099v5	ath_AT3G49560	zma_100272431
ath:AT3G17930	zma:100282982	ppp:112284730	cre:CHLRE_09g393800v5	ath_AT3G46610	zma_100282478
ath:AT3G61320	zma:100283007	ppp:112284734	cre:CHLRE_09g394547v5	ath_AT3G59400	zma_103651402
ath:AT3G26900	zma:100283042	ppp:112284738	cre:CHLRE_09g394621v5	ath_AT3G10670	zma_100382686
ath:AT3G49680	zma:100283048	ppp:112284739	cre:CHLRE_09g394769v5	ath_AT3G20390	zma_100285301
ath:AT3G57610	zma:100283064	ppp:112284744	cre:CHLRE_09g394806v5	ath_AT3G48420	zma_100275802
ath:AT3G14050	zma:100283084	ppp:112284747	cre:CHLRE_09g394954v5	ath_AT3G52380	zma_100282430
ath:AT3G02620	zma:100283085	ppp:112284756	cre:CHLRE_09g395600v5	ath_AT3G29240	zma_100275620
ath:AT3G25110	zma:100283099	ppp:112284757	cre:CHLRE_09g395700v5	ath_AT3G08740	zma_100284791
ath:AT3G54210	zma:100283107	ppp:112284766	cre:CHLRE_09g395954v5	ath_AT3G53460	zma_100282553
ath:AT3G62910	zma:100283114	ppp:112284772	cre:CHLRE_09g396250v5	ath_AT3G21055	zma_100192900
ath:AT3G46740	zma:100283135	ppp:112284773	cre:CHLRE_09g396252v5	ath_AT3G15190	zma_100282739
ath:AT3G14930	zma:100283155	ppp:112284777	cre:CHLRE_09g396650v5	ath_AT3G46630	zma_100383208
ath:AT3G57280	zma:100283194	ppp:112284797	cre:CHLRE_09g396700v5	ath_AT3G01370	zma_542747
ath:AT3G50685	zma:100283198	ppp:112284805	cre:CHLRE_09g398252v5	ath_AT3G06350	zma_103651256
ath:AT3G52070	zma:100283210	ppp:112284817	cre:CHLRE_09g398289v5	ath_AT3G47860	zma_542126
ath:AT3G53700	zma:100283211	ppp:112284824	cre:CHLRE_09g398554v5	ath_AT3G50820	zma_103651490
ath:AT3G25770	zma:100283212	ppp:112284831	cre:CHLRE_09g398555v5	ath_AT3G52750	zma_100282241
ath:AT3G60210	zma:100283221	ppp:112284833	cre:CHLRE_09g399250v5	ath_AT3G14420	zma_103651265
ath:AT3G18270	zma:100283234	ppp:112284834	cre:CHLRE_09g401515v5	ath_AT3G04890	zma_100281679
ath:AT3G10060	zma:100283236	ppp:112284835	cre:CHLRE_09g402219v5	ath_AT3G20680	zma_100273435
ath:AT3G56010	zma:100283244	ppp:112284858	cre:CHLRE_09g402849v5	ath_AT3G10940	zma_103651024
ath:AT3G19900	zma:100283270	ppp:112284861	cre:CHLRE_09g402997v5	ath_AT3G25480	zma_100193698
ath:AT3G12685	zma:100283280	ppp:112284869	cre:CHLRE_09g403050v5	ath_AT3G63370	zma_100275546
ath:AT3G29430	zma:100283300	ppp:112284896	cre:CHLRE_09g403071v5	ath_AT3G57560	zma_100284226
ath:AT3G32940	zma:100283301	ppp:112284901	cre:CHLRE_09g403404v5	ath_AT3G20230	zma_100194011
ath:AT3G63410	zma:100283302	ppp:112284903	cre:CHLRE_09g403750v5	ath_AT3G61470	zma_100125654
ath:AT3G54050	zma:100283304	ppp:112284905	cre:CHLRE_09g405150v5	ath_AT3G04340	zma_100193695
ath:AT4G22890	zma:100283312	ppp:112284908	cre:CHLRE_09g406150v5	ath_AT3G25920	zma_100191146
ath:AT4G20130	zma:100283327	ppp:112284921	cre:CHLRE_09g406200v5	ath_AT3G19720	zma_100193101
ath:AT4G28440	zma:100283367	ppp:112284930	cre:CHLRE_09g407200v5	ath_AT3G52230	zma_103649684
ath:AT4G22240	zma:100283376	ppp:112284942	cre:CHLRE_09g408600v5	ath_AT3G16000	zma_100278794
ath:AT4G03320	zma:100283389	ppp:112285006	cre:CHLRE_09g408825v5	ath_AT3G55010	zma_100193118
ath:AT4G38225	zma:100283397	ppp:112285008	cre:CHLRE_09g409951v5	ath_AT3G58140	zma_100276924
ath:AT4G25840	zma:100283421	ppp:112285013	cre:CHLRE_09g410350v5	ath_AT3G56650	zma_100284692
ath:AT4G01940	zma:100283430	ppp:112285036	cre:CHLRE_09g410650v5	ath_AT3G56130	zma_100282000
ath:AT4G00895	zma:100283445	ppp:112285040	cre:CHLRE_09g411800v5	ath_AT3G11945	zma_100501865
ath:AT4G25450	zma:100283467	ppp:112285043	cre:CHLRE_09g416850v5	ath_AT3G29320	zma_100286050
ath:AT4G24770	zma:100283495	ppp:112285049	cre:CHLRE_10g417675v5	ath_AT3G25690	zma_103651028
ath:AT4G08790	zma:100283517	ppp:112285051	cre:CHLRE_10g419050v5	ath_AT3G60620	zma_100285997
ath:AT4G28210	zma:100283522	ppp:112285054	cre:CHLRE_10g419650v5	ath_AT3G51820	zma_100277981
ath:AT4G12830	zma:100283525	ppp:112285065	cre:CHLRE_10g421700v5	ath_AT3G51870	zma_100280411
ath:AT4G15560	zma:100283531	ppp:112285102	cre:CHLRE_10g421750v5	ath_AT3G53130	zma_100284876
ath:AT4G11910	zma:100283545	ppp:112285104	cre:CHLRE_10g422201v5	ath_AT3G14440	zma_100286375
ath:AT4G24750	zma:100283555	ppp:112285109	cre:CHLRE_10g423500v5	ath_AT3G17930	zma_100278545
ath:AT4G10270	zma:100283570	ppp:112285115	cre:CHLRE_10g424775v5	ath_AT3G61320	zma_100191676
ath:AT4G25770	zma:100283576	ppp:112285121	cre:CHLRE_10g426450v5	ath_AT3G26900	zma_103650526
ath:AT4G33480	zma:100283590	ppp:112285130	cre:CHLRE_10g430000v5	ath_AT3G49680	zma_100384288
ath:AT4G05180	zma:100283596	ppp:112285164	cre:CHLRE_10g430150v5	ath_AT3G57610	zma_100383393
ath:AT4G18240	zma:100283609	ppp:112285193	cre:CHLRE_10g433000v5	ath_AT3G14050	zma_100273860
ath:AT4G27700	zma:100283643	ppp:112285230	cre:CHLRE_10g436350v5	ath_AT3G29185	zma_100501574
ath:AT4G19830	zma:100283648	ppp:112285236	cre:CHLRE_10g436400v5	ath_AT3G54210	zma_100383498
ath:AT4G25750	zma:100283650	ppp:112285278	cre:CHLRE_10g439000v5	ath_AT3G62910	zma_100280838
ath:AT4G34090	zma:100283690	ppp:112285280	cre:CHLRE_10g441750v5	ath_AT3G46740	zma_100277419
ath:AT4G36530	zma:100283711	ppp:112285281	cre:CHLRE_10g442850v5	ath_AT3G10270	zma_100282416
ath:AT4G17300	zma:100283751	ppp:112285284	cre:CHLRE_10g443850v5	ath_AT3G14930	zma_100281235
ath:AT4G23940	zma:100283753	ppp:112285341	cre:CHLRE_10g444550v5	ath_AT3G57280	zma_100282214
ath:AT4G13220	zma:100283777	ppp:112285351	cre:CHLRE_10g445100v5	ath_AT3G17040	zma_100282566
ath:AT4G13550	zma:100283786	ppp:112285372	cre:CHLRE_10g445443v5	ath_AT3G53700	zma_100284182
ath:AT4G37200	zma:100283787	ppp:112285375	cre:CHLRE_10g450500v5	ath_AT3G25770	zma_100193975
ath:AT4G25650	zma:100283789	ppp:112285379	cre:CHLRE_10g450550v5	ath_AT3G60210	zma_100278292
ath:AT4G05390	zma:100283790	ppp:112285398	cre:CHLRE_10g450626v5	ath_AT3G18270	zma_100284573
ath:AT4G20960	zma:100283816	ppp:112285397	cre:CHLRE_10g450900v5	ath_AT3G10060	zma_100281780
ath:AT4G18440	zma:100283821	ppp:112285411	cre:CHLRE_10g452450v5	ath_AT3G56010	zma_100282171
ath:AT4G13200	zma:100283825	ppp:112285443	cre:CHLRE_10g453807v5	ath_AT3G56690	zma_100273575
ath:AT4G27990	zma:100283835	ppp:112285476	cre:CHLRE_10g454250v5	ath_AT3G19900	zma_100274227
ath:AT4G10030	zma:100283848	ppp:112285491	cre:CHLRE_10g454734v5	ath_AT3G08640	zma_100303837
ath:AT4G01800	zma:100283855	ppp:112285494	cre:CHLRE_10g463450v5	ath_AT3G63410	zma_542581
ath:AT4G14910	zma:100283859	ppp:112285517	cre:CHLRE_10g464050v5	ath_AT3G54050	zma_100280334
ath:AT4G16510	zma:100283869	ppp:112285558	cre:CHLRE_11g467400v5	ath_AT3G63110	zma_100502394
ath:AT4G09650	zma:100283883	ppp:112285609	cre:CHLRE_11g467550v5	ath_AT4G22890	zma_100193777
ath:AT4G25080	zma:100283885	ppp:112285614	cre:CHLRE_11g467573v5	ath_AT4G14605	zma_542502
ath:AT4G26370	zma:100283888	ppp:112285615	cre:CHLRE_11g467603v5	ath_AT4G20130	zma_100191248
ath:AT4G34190	zma:100283907	ppp:112285644	cre:CHLRE_11g467612v5	ath_AT4G22240	zma_100281649
ath:AT4G38490	zma:100283909	ppp:112285646	cre:CHLRE_11g467630v5	ath_AT4G03320	zma_100283246
ath:AT4G16570	zma:100283912	ppp:112285648	cre:CHLRE_11g467633v5	ath_AT4G22930	zma_100193874
ath:AT4G13670	zma:100283913	ppp:112285656	cre:CHLRE_11g467663v5	ath_AT4G38225	zma_100281708
ath:AT4G17600	zma:100283921	ppp:112285707	cre:CHLRE_11g467689v5	ath_AT4G01940	zma_100193235
ath:AT4G03520	zma:100283933	ppp:112285708	cre:CHLRE_11g467723v5	ath_AT4G11570	zma_100274129
ath:AT4G35630	zma:100283943	ppp:112285733	cre:CHLRE_11g467730v5	ath_AT4G25450	zma_100284127
ath:AT4G33460	zma:100283949	ppp:112285741	cre:CHLRE_11g467749v5	ath_AT4G19390	zma_100279525
ath:AT4G03205	zma:100283964	ppp:112285745	cre:CHLRE_11g467759v5	ath_AT4G24770	zma_103638016
ath:AT4G25910	zma:100283991	ppp:112285755	cre:CHLRE_11g467773v5	ath_AT4G28210	zma_103639289
ath:AT4G34730	zma:100283996	ppp:112285771	cre:CHLRE_11g467778v5	ath_AT4G12830	zma_100283210
ath:AT4G28730	zma:100284001	ppp:112285773	cre:CHLRE_11g468350v5	ath_AT4G15560	zma_100284703
ath:AT4G01310	zma:100284003	ppp:112285774	cre:CHLRE_11g468800v5	ath_AT4G11910	zma_100286291
ath:AT4G34830	zma:100284006	ppp:112285797	cre:CHLRE_11g469033v5	ath_AT4G24750	zma_542625
ath:AT4G04330	zma:100284008	ppp:112285809	cre:CHLRE_11g476950v5	ath_AT4G30825	zma_100194276
ath:AT4G39970	zma:100284012	ppp:112285823	cre:CHLRE_11g477500v5	ath_AT4G33480	zma_100273082
ath:AT4G02790	zma:100284014	ppp:112285832	cre:CHLRE_11g477550v5	ath_AT4G17090	zma_100281068
ath:AT4G29590	zma:100284040	ppp:112285838	cre:CHLRE_11g477625v5	ath_AT4G05180	zma_100191814
ath:AT4G29840	zma:100284052	ppp:112285841	cre:CHLRE_11g478528v5	ath_AT4G18240	zma_542365
ath:AT4G30690	zma:100284057	ppp:112285849	cre:CHLRE_11g479750v5	ath_AT4G27700	zma_100281031
ath:AT4G31560	zma:100284078	ppp:112285867	cre:CHLRE_11g480100v5	ath_AT4G34090	zma_100285822
ath:AT4G01883	zma:100284080	ppp:112285874	cre:CHLRE_12g484600v5	ath_AT4G36530	zma_100274511
ath:AT4G33580	zma:100284083	ppp:112285877	cre:CHLRE_12g484950v5	ath_AT4G17300	zma_100273534
ath:AT4G33630	zma:100284089	ppp:112285884	cre:CHLRE_12g486450v5	ath_AT4G23940	zma_103639537
ath:AT4G12030	zma:100284093	ppp:112285914	cre:CHLRE_12g487100v5	ath_AT4G13550	zma_100284630
ath:AT4G14690	zma:100284103	ppp:112285928	cre:CHLRE_12g487500v5	ath_AT4G37200	zma_100193995
ath:AT4G04350	zma:100284109	ppp:112285949	cre:CHLRE_12g488500v5	ath_AT4G25650	zma_103639592
ath:AT4G20230	zma:100284118	ppp:112285968	cre:CHLRE_12g492550v5	ath_AT4G05390	zma_542558
ath:AT4G30910	zma:541788	ppp:112285972	cre:CHLRE_12g493500v5	ath_AT4G39460	zma_100273118
ath:AT4G27600	zma:100284154	ppp:112285992	cre:CHLRE_12g495952v5	ath_AT4G20960	zma_100193286
ath:AT4G02770	zma:100284171	ppp:112286006	cre:CHLRE_12g498150v5	ath_AT4G18440	zma_100193447
ath:AT4G13150	zma:100284172	ppp:112286024	cre:CHLRE_12g498300v5	ath_AT4G13200	zma_103639583
ath:AT4G38880	zma:100284200	ppp:112286028	cre:CHLRE_12g501550v5	ath_AT4G27990	zma_100273356
ath:AT4G16410	zma:100284226	ppp:112286039	cre:CHLRE_12g502250v5	ath_AT4G01800	zma_100273774
ath:AT4G00490	zma:100284229	ppp:112286058	cre:CHLRE_12g507558v5	ath_AT4G01650	zma_110017794
ath:AT4G25130	zma:100284256	ppp:112286066	cre:CHLRE_12g508350v5	ath_AT4G09650	zma_100282953
ath:AT4G02530	zma:100284276	ppp:112286070	cre:CHLRE_12g508642v5	ath_AT4G25080	zma_103639463
ath:AT4G28750	zma:100284277	ppp:112286080	cre:CHLRE_12g509500v5	ath_AT4G16160	zma_100384150
ath:AT4G28025	zma:100284301	ppp:112286105	cre:CHLRE_12g514600v5	ath_AT4G26370	zma_100192060
ath:AT4G37510	zma:100284307	ppp:112286107	cre:CHLRE_12g515301v5	ath_AT4G34190	zma_100193737
ath:AT4G10300	zma:100284312	ppp:112286113	cre:CHLRE_12g515950v5	ath_AT4G38490	zma_100272984
ath:AT4G33540	zma:100284320	ppp:112286118	cre:CHLRE_12g517100v5	ath_AT4G18810	zma_542727
ath:AT4G22840	zma:100216767	ppp:112286146	cre:CHLRE_12g519651v5	ath_AT4G33650	zma_100216841
ath:AT4G31850	zma:100284340	ppp:112286153	cre:CHLRE_12g519700v5	ath_AT4G13670	zma_103639303
ath:AT4G14870	zma:100284367	ppp:112286176	cre:CHLRE_12g521650v5	ath_AT4G13010	zma_100277783
ath:AT4G30950	zma:100284373	ppp:112286180	cre:CHLRE_12g522950v5	ath_AT4G34710	zma_100282090
ath:AT4G03280	zma:100284375	ppp:112286182	cre:CHLRE_12g524650v5	ath_AT4G17600	zma_542247
ath:AT4G17740	zma:100284385	ppp:112286188	cre:CHLRE_12g525990v5	ath_AT4G03520	zma_103639139
ath:AT4G04610	zma:100284413	ppp:112286209	cre:CHLRE_12g526700v5	ath_AT4G35630	zma_100286306
ath:AT4G15510	zma:100284437	ppp:112286212	cre:CHLRE_12g529000v5	ath_AT4G33460	zma_100275233
ath:AT4G00620	zma:100284474	ppp:112286227	cre:CHLRE_12g530850v5	ath_AT4G03200	zma_100282052
ath:AT4G19170	zma:100284484	ppp:112286238	cre:CHLRE_12g531900v5	ath_AT4G25910	zma_103639375
ath:AT4G01935	zma:100284485	ppp:112286250	cre:CHLRE_12g533426v5	ath_AT4G38100	zma_100282489
ath:AT4G32770	zma:100284489	ppp:112286255	cre:CHLRE_12g536450v5	ath_AT4G34730	zma_542222
ath:AT4G20030	zma:100284499	ppp:112286273	cre:CHLRE_12g537550v5	ath_AT4G28730	zma_732811
ath:AT4G31870	zma:100284505	ppp:112286277	cre:CHLRE_12g537581v5	ath_AT4G01310	zma_100285454
ath:AT4G35250	zma:100284521	ppp:112286327	cre:CHLRE_12g539207v5	ath_AT4G32250	zma_100285408
ath:AT4G14850	zma:100284572	ppp:112286343	cre:CHLRE_12g540351v5	ath_AT4G16820	zma_100382506
ath:AT4G36910	zma:100284589	ppp:112286377	cre:CHLRE_12g541800v5	ath_AT4G34830	zma_100283668
ath:AT4G11175	zma:100284595	ppp:112286425	cre:CHLRE_12g541851v5	ath_AT4G04330	zma_103638768
ath:AT4G24620	zma:100284596	ppp:112286427	cre:CHLRE_12g544113v5	ath_AT4G39970	zma_100281315
ath:AT4G35770	zma:100284603	ppp:112286442	cre:CHLRE_12g544150v5	ath_AT4G02790	zma_100282918
ath:AT4G33500	zma:100284607	ppp:112286444	cre:CHLRE_12g544802v5	ath_AT4G29590	zma_103639062
ath:AT4G30580	zma:100284608	ppp:112286469	cre:CHLRE_12g546050v5	ath_AT4G29840	zma_103639126
ath:AT4G00600	zma:100284619	ppp:112286473	cre:CHLRE_12g546770v5	ath_AT4G38160	zma_103639131
ath:AT4G10340	zma:100284630	ppp:112286485	cre:CHLRE_12g547300v5	ath_AT4G30690	zma_100282030
ath:AT4G24830	zma:100284652	ppp:112286497	cre:CHLRE_12g547500v5	ath_AT4G31560	zma_100281841
ath:AT4G25050	zma:100284660	ppp:112286505	cre:CHLRE_12g549350v5	ath_AT4G01883	zma_100279513
ath:AT4G10750	zma:100284676	ppp:112286577	cre:CHLRE_12g550700v5	ath_AT4G33580	zma_100191635
ath:AT4G23100	zma:100284692	ppp:112286579	cre:CHLRE_12g551352v5	ath_AT4G33630	zma_100383148
ath:AT4G17560	zma:100284703	ppp:112286590	cre:CHLRE_12g551500v5	ath_AT4G14690	zma_100281274
ath:AT4G26555	zma:100284715	ppp:112286594	cre:CHLRE_12g552850v5	ath_AT4G04350	zma_100282722
ath:AT4G21020	zma:100284729	ppp:112286609	cre:CHLRE_12g553678v5	ath_AT4G39040	zma_103639304
ath:AT4G18370	zma:100284745	ppp:112286613	cre:CHLRE_12g554103v5	ath_AT4G30910	zma_100282201
ath:AT4G33520	zma:100284771	ppp:112286645	cre:CHLRE_12g555400v5	ath_AT4G27600	zma_542046
ath:AT4G30720	zma:100284776	ppp:112286657	cre:CHLRE_12g555700v5	ath_AT4G02770	zma_100279870
ath:AT4G09020	zma:100284788	ppp:112286664	cre:CHLRE_12g556500v5	ath_AT4G02510	zma_100125655
ath:AT4G16390	zma:100284791	ppp:112286667	cre:CHLRE_12g556800v5	ath_AT4G00490	zma_100304358
ath:AT4G34570	zma:100284799	ppp:112286674	cre:CHLRE_12g556803v5	ath_AT4G21445	zma_542379
ath:AT4G17040	zma:100284812	ppp:112286696	cre:CHLRE_12g557450v5	ath_AT4G25130	zma_541669
ath:AT4G14890	zma:100284813	ppp:112286702	cre:CHLRE_12g558400v5	ath_AT4G02530	zma_100502297
ath:AT4G22920	zma:100284817	ppp:112286718	cre:CHLRE_12g559550v5	ath_AT4G28750	zma_100279795
ath:AT4G12800	zma:100284837	ppp:112286736	cre:CHLRE_12g559555v5	ath_AT4G28025	zma_100274012
ath:AT4G18350	zma:100284847	ppp:112286750	cre:CHLRE_12g560550v5	ath_AT4G39210	zma_100282982
ath:AT4G34020	zma:100284876	ppp:112286755	cre:CHLRE_12g560900v5	ath_AT4G37510	zma_542185
ath:AT4G38970	zma:100284885	ppp:112286763	cre:CHLRE_13g561850v5	ath_AT4G10300	zma_103638962
ath:AT4G14210	zma:100284893	ppp:112286776	cre:CHLRE_13g562150v5	ath_AT4G31210	zma_542532
ath:AT4G20850	zma:100284894	ppp:112286787	cre:CHLRE_13g562326v5	ath_AT4G09040	zma_542150
ath:AT4G35440	zma:100284899	ppp:112286792	cre:CHLRE_13g564850v5	ath_AT4G22840	zma_100283220
ath:AT4G29060	zma:100284902	ppp:112286814	cre:CHLRE_13g566250v5	ath_AT4G31850	zma_103638651
ath:AT4G37925	zma:100284904	ppp:112286823	cre:CHLRE_13g567950v5	ath_AT4G14870	zma_100283582
ath:AT4G37920	zma:100284909	ppp:112286843	cre:CHLRE_13g570350v5	ath_AT4G30950	zma_100280962
ath:AT4G04770	zma:100284918	ppp:112286856	cre:CHLRE_13g571520v5	ath_AT4G03280	zma_101202705
ath:AT4G03150	zma:100284921	ppp:112286870	cre:CHLRE_13g572800v5	ath_AT4G17740	zma_100285268
ath:AT4G32520	zma:100284931	ppp:112286874	cre:CHLRE_13g573400v5	ath_AT4G04610	zma_100170249
ath:AT4G34200	zma:100284950	ppp:112286881	cre:CHLRE_13g574150v5	ath_AT4G31050	zma_542026
ath:AT4G39120	zma:100284959	ppp:112286907	cre:CHLRE_13g574375v5	ath_AT4G15510	zma_100383599
ath:AT4G32320	zma:100284973	ppp:112286925	cre:CHLRE_13g574500v5	ath_AT4G00620	zma_100382290
ath:AT4G40045	zma:100284976	ppp:112286929	cre:CHLRE_13g575000v5	ath_AT4G19170	zma_100382482
ath:AT4G01995	zma:100284977	ppp:112286944	cre:CHLRE_13g576720v5	ath_AT4G32770	zma_100283392
ath:AT4G09620	zma:100284988	ppp:112286951	cre:CHLRE_13g576760v5	ath_AT4G31870	zma_100274453
ath:AT4G27070	zma:100284998	ppp:112286963	cre:CHLRE_13g577150v5	ath_AT4G35250	zma_541812
ath:AT4G18270	zma:100284999	ppp:112286967	cre:CHLRE_13g577850v5	ath_AT4G36910	zma_100285714
ath:AT4G28590	zma:100285001	ppp:112286976	cre:CHLRE_13g578451v5	ath_AT4G11175	zma_100274936
ath:AT4G33030	zma:100285012	ppp:112286981	cre:CHLRE_13g578750v5	ath_AT4G24620	zma_542530
ath:AT4G04030	zma:100285013	ppp:112286986	cre:CHLRE_13g579050v5	ath_AT4G35770	zma_103636016
ath:AT4G36810	zma:100285032	ppp:112286995	cre:CHLRE_13g580350v5	ath_AT4G33500	zma_100191179
ath:AT4G24090	zma:100285035	ppp:112286996	cre:CHLRE_13g580850v5	ath_AT4G30580	zma_100278654
ath:AT4G16060	zma:100285047	ppp:112287002	cre:CHLRE_13g581400v5	ath_AT4G15530	zma_103635785
ath:AT4G13230	zma:100285063	ppp:112287004	cre:CHLRE_13g581650v5	ath_AT4G10340	zma_103636117
ath:AT4G34740	zma:100285076	ppp:112286989	cre:CHLRE_13g581700v5	ath_AT4G24830	zma_100285213
ath:AT4G39710	zma:100285080	ppp:112287008	cre:CHLRE_13g581900v5	ath_AT4G25050	zma_100381910
ath:AT4G24280	zma:100285102	ppp:112287031	cre:CHLRE_13g584650v5	ath_AT4G21210	zma_100285631
ath:AT4G13680	zma:100285154	ppp:112287035	cre:CHLRE_13g586050v5	ath_AT4G12470	zma_100274480
ath:AT4G21770	zma:100285173	ppp:112287039	cre:CHLRE_13g587500v5	ath_AT4G39620	zma_100273751
ath:AT4G25700	zma:100285204	ppp:112287048	cre:CHLRE_13g587850v5	ath_AT4G10750	zma_100286220
ath:AT4G39470	zma:100285209	ppp:112287051	cre:CHLRE_13g588950v5	ath_AT4G23100	zma_100273872
ath:AT4G11960	zma:100285290	ppp:112287069	cre:CHLRE_13g589167v5	ath_AT4G17560	zma_100279779
ath:AT4G08390	zma:100285298	ppp:112287094	cre:CHLRE_13g592200v5	ath_AT4G26555	zma_100272913
ath:AT4G27030	zma:100285309	ppp:112287117	cre:CHLRE_13g602350v5	ath_AT4G18370	zma_100384340
ath:AT4G38460	zma:100285323	ppp:112287125	cre:CHLRE_13g602450v5	ath_AT4G30490	zma_100286074
ath:AT4G20760	zma:100285345	ppp:112287134	cre:CHLRE_13g602650v5	ath_AT4G33520	zma_542641
ath:AT4G29750	zma:100285347	ppp:112287191	cre:CHLRE_13g603225v5	ath_AT4G30720	zma_100285865
ath:AT4G28660	zma:100285350	ppp:112287194	cre:CHLRE_13g603500v5	ath_AT4G00370	zma_103636076
ath:AT4G32340	zma:100285356	ppp:112287208	cre:CHLRE_13g603550v5	ath_AT4G09020	zma_100281211
ath:AT4G11980	zma:100285364	ppp:112287209	cre:CHLRE_13g604150v5	ath_AT4G16390	zma_100275297
ath:AT4G18580	zma:100285378	ppp:112287235	cre:CHLRE_13g606962v5	ath_AT4G17040	zma_100273021
ath:AT4G04180	zma:100285396	ppp:112287241	cre:CHLRE_14g608800v5	ath_AT4G14890	zma_103636169
ath:AT4G31390	zma:100285398	ppp:112287244	cre:CHLRE_14g609400v5	ath_AT4G17540	zma_100284200
ath:AT4G31530	zma:100285440	ppp:112287251	cre:CHLRE_14g610501v5	ath_AT4G22920	zma_100192792
ath:AT4G24930	zma:100285454	ppp:112287261	cre:CHLRE_14g611950v5	ath_AT4G12800	zma_100383193
ath:AT4G33666	zma:100285455	ppp:112287269	cre:CHLRE_14g616250v5	ath_AT4G18350	zma_100193261
ath:AT4G02930	zma:100285458	ppp:112287272	cre:CHLRE_14g616600v5	ath_AT4G34020	zma_100382312
ath:AT4G16155	zma:100285459	ppp:112287299	cre:CHLRE_14g617300v5	ath_AT4G31290	zma_100283913
ath:AT4G26160	zma:100285462	ppp:112287308	cre:CHLRE_14g617350v5	ath_AT4G38020	zma_542366
ath:AT4G36390	zma:100285469	ppp:112287335	cre:CHLRE_14g618641v5	ath_AT4G13830	zma_100285909
ath:AT4G18750	zma:100285485	ppp:112287350	cre:CHLRE_14g621650v5	ath_AT4G38970	zma_100283003
ath:AT4G23890	zma:100285487	ppp:112287366	cre:CHLRE_14g624050v5	ath_AT4G14210	zma_103635013
ath:AT4G12060	zma:100285558	ppp:112287365	cre:CHLRE_14g624550v5	ath_AT4G20850	zma_100273505
ath:AT4G19880	zma:100285575	ppp:112287410	cre:CHLRE_14g624850v5	ath_AT4G35440	zma_541668
ath:AT4G14570	zma:100285590	ppp:112287411	cre:CHLRE_14g628500v5	ath_AT4G29060	zma_103634647
ath:AT4G39980	zma:100285593	ppp:112287449	cre:CHLRE_14g629650v5	ath_AT4G26670	zma_100280873
ath:AT4G33470	zma:100285615	ppp:112287456	cre:CHLRE_14g630000v5	ath_AT4G13500	zma_100279768
ath:AT4G15110	zma:100272844	ppp:112287496	cre:CHLRE_14g630775v5	ath_AT4G37925	zma_542714
ath:AT4G19710	zma:100285657	ppp:112287533	cre:CHLRE_14g630787v5	ath_AT4G37920	zma_100286086
ath:AT4G09350	zma:100285678	ppp:112287534	cre:CHLRE_14g630799v5	ath_AT4G04770	zma_100282832
ath:AT4G20200	zma:100281329	ppp:112287541	cre:CHLRE_14g630847v5	ath_AT4G03150	zma_100193720
ath:AT4G30920	zma:100285714	ppp:112287583	cre:CHLRE_14g631150v5	ath_AT4G32520	zma_100283596
ath:AT4G29670	zma:100285733	ppp:112287592	cre:CHLRE_14g632076v5	ath_AT4G34200	zma_542158
ath:AT4G17840	zma:100285746	ppp:112287613	cre:CHLRE_14g632767v5	ath_AT4G39120	zma_103636299
ath:AT4G34120	zma:100285779	ppp:112287615	cre:CHLRE_15g635650v5	ath_AT4G31780	zma_100284446
ath:AT4G04020	zma:100285781	ppp:112287618	cre:CHLRE_15g636950v5	ath_AT4G09080	zma_100283286
ath:AT4G22690	zma:100285796	ppp:112287624	cre:CHLRE_15g637700v5	ath_AT4G09620	zma_100283232
ath:AT4G31990	zma:100285805	ppp:112287632	cre:CHLRE_15g638101v5	ath_AT4G37270	zma_100281972
ath:AT4G14510	zma:100285808	ppp:112287639	cre:CHLRE_15g638400v5	ath_AT4G28590	zma_100274170
ath:AT4G39960	zma:100285812	ppp:112287651	cre:CHLRE_15g638450v5	ath_AT4G33030	zma_103636414
ath:AT4G01150	zma:100285817	ppp:112287654	cre:CHLRE_15g639200v5	ath_AT4G37000	zma_100283909
ath:AT4G35080	zma:100285822	ppp:112287655	cre:CHLRE_15g640901v5	ath_AT4G36810	zma_100193530
ath:AT4G02780	zma:100285836	ppp:112287673	cre:CHLRE_15g641050v5	ath_AT4G24090	zma_100285174
ath:AT4G28706	zma:100285843	ppp:112287674	cre:CHLRE_15g643600v5	ath_AT4G16060	zma_100273417
ath:AT4G32260	zma:100285864	ppp:112287710	cre:CHLRE_15g644051v5	ath_AT4G15440	zma_100383422
ath:AT4G26900	zma:100285866	ppp:112287712	cre:CHLRE_16g648900v5	ath_AT4G34740	zma_100382397
ath:AT4G10465	zma:100285875	ppp:112287725	cre:CHLRE_16g649700v5	ath_AT4G39710	zma_100284080
ath:AT4G25370	zma:100285885	ppp:112287727	cre:CHLRE_16g650050v5	ath_AT4G30620	zma_103635621
ath:AT4G21860	zma:100285891	ppp:112287731	cre:CHLRE_16g650500v5	ath_AT4G24280	zma_100136878
ath:AT4G38090	zma:100285892	ppp:112287734	cre:CHLRE_16g651923v5	ath_AT4G37040	zma_100283778
ath:AT4G21280	zma:100285903	ppp:112287757	cre:CHLRE_16g656650v5	ath_AT4G34240	zma_100276195
ath:AT4G14680	zma:100285911	ppp:112287759	cre:CHLRE_16g657700v5	ath_AT4G25700	zma_100273067
ath:AT4G27670	zma:100285932	ppp:112287789	cre:CHLRE_16g658526v5	ath_AT4G33350	zma_103635889
ath:AT4G29890	zma:100285955	ppp:112287790	cre:CHLRE_16g660050v5	ath_AT4G11960	zma_100217180
ath:AT4G22260	zma:100285964	ppp:112287813	cre:CHLRE_16g660900v5	ath_AT4G08390	zma_100273392
ath:AT4G01050	zma:100285976	ppp:112287837	cre:CHLRE_16g661350v5	ath_AT4G27030	zma_100216946
ath:AT4G27440	zma:100285991	ppp:112287841	cre:CHLRE_16g662650v5	ath_AT4G38460	zma_103634649
ath:AT4G20210	zma:100285993	ppp:112287860	cre:CHLRE_16g663280v5	ath_AT4G14070	zma_100283574
ath:AT4G28030	zma:100286015	ppp:112287898	cre:CHLRE_16g663400v5	ath_AT4G20760	zma_100283730
ath:AT4G13430	zma:100286020	ppp:112287906	cre:CHLRE_16g663450v5	ath_AT4G29750	zma_100194029
ath:AT4G15870	zma:100286050	ppp:112287915	cre:CHLRE_16g664350v5	ath_AT4G27800	zma_103634821
ath:AT4G20360	zma:100286057	ppp:112287920	cre:CHLRE_16g665328v5	ath_AT4G28660	zma_100284917
ath:AT4G33680	zma:100286058	ppp:112287924	cre:CHLRE_16g668050v5	ath_AT4G11980	zma_103636082
ath:AT4G00030	zma:100286086	ppp:112287944	cre:CHLRE_16g670400v5	ath_AT4G32915	zma_100191935
ath:AT4G32810	zma:100286090	ppp:112287952	cre:CHLRE_16g670500v5	ath_AT4G19985	zma_103635497
ath:AT4G24460	zma:100286100	ppp:112287983	cre:CHLRE_16g671950v5	ath_AT4G10000	zma_100283650
ath:AT4G13590	zma:100286112	ppp:112287987	cre:CHLRE_16g672453v5	ath_AT4G31390	zma_100282887
ath:AT4G02725	zma:100286116	ppp:112288006	cre:CHLRE_16g673300v5	ath_AT4G31530	zma_100280321
ath:AT4G26500	zma:100286168	ppp:112288007	cre:CHLRE_16g673350v5	ath_AT4G24930	zma_103634793
ath:AT4G03410	zma:100286220	ppp:112288009	cre:CHLRE_16g673465v5	ath_AT4G16155	zma_100216702
ath:AT4G32590	zma:100286236	ppp:112288026	cre:CHLRE_16g675350v5	ath_AT4G26160	zma_103636114
ath:AT4G34290	zma:100286245	ppp:112288058	cre:CHLRE_16g676600v5	ath_AT4G26300	zma_103635498
ath:AT4G33510	zma:100286258	ppp:112288064	cre:CHLRE_16g677250v5	ath_AT4G13250	zma_100281129
ath:AT4G01900	zma:100286295	ppp:112288068	cre:CHLRE_16g677450v5	ath_AT4G20010	zma_100304440
ath:AT4G09010	zma:100286323	ppp:112288070	cre:CHLRE_16g677850v5	ath_AT4G36390	zma_100304360
ath:AT4G36040	zma:100286347	ppp:112288071	cre:CHLRE_16g678437v5	ath_AT4G18750	zma_100191848
ath:AT4G18480	zma:100286363	ppp:112288074	cre:CHLRE_16g678450v5	ath_AT4G23890	zma_100501351
ath:AT4G21990	zma:100286365	ppp:112288082	cre:CHLRE_16g680790v5	ath_AT4G12060	zma_100282254
ath:AT4G34350	zma:100286380	ppp:112288084	cre:CHLRE_16g681351v5	ath_AT4G39980	zma_100279858
ath:AT4G21190	zma:100276149	ppp:112288094	cre:CHLRE_16g681900v5	ath_AT4G33470	zma_100192838
ath:AT4G04850	zma:606484	ppp:112288096	cre:CHLRE_16g682200v5	ath_AT4G15110	zma_100273745
ath:AT4G09730	zma:100303801	ppp:112288136	cre:CHLRE_16g682600v5	ath_AT4G19710	zma_542412
ath:AT4G35760	zma:100303814	ppp:112288140	cre:CHLRE_16g685837v5	ath_AT4G09350	zma_100280816
ath:AT4G05590	zma:100303815	ppp:112288143	cre:CHLRE_16g686350v5	ath_AT4G00550	zma_100279511
ath:AT4G04640	zma:100284517	ppp:112288144	cre:CHLRE_16g687200v5	ath_AT4G30920	zma_100216562
ath:AT4G35490	zma:100303991	ppp:112288157	cre:CHLRE_16g687900v5	ath_AT4G29670	zma_100502020
ath:AT4G01690	zma:100276646	ppp:112288166	cre:CHLRE_16g689700v5	ath_AT4G17840	zma_100127013
ath:AT4G30845	zma:100304167	ppp:112288211	cre:CHLRE_16g689871v5	ath_AT4G32400	zma_100273958
ath:AT4G18975	zma:100284964	ppp:112288216	cre:CHLRE_16g690250v5	ath_AT4G34120	zma_100279259
ath:AT5G53140	zma:100304297	ppp:112288217	cre:CHLRE_16g690700v5	ath_AT4G04020	zma_100278693
ath:AT5G03650	zma:100304324	ppp:112288221	cre:CHLRE_16g691150v5	ath_AT4G31990	zma_103634810
ath:AT5G08400	zma:100304350	ppp:112288224	cre:CHLRE_16g691352v5	ath_AT4G14510	zma_541786
ath:AT5G36700	zma:100304356	ppp:112288228	cre:CHLRE_16g691552v5	ath_AT4G39960	zma_100501361
ath:AT5G52970	zma:100304379	ppp:112288230	cre:CHLRE_16g691800v5	ath_AT4G01150	zma_100283851
ath:AT5G08650	zma:100304395	ppp:112288242	cre:CHLRE_16g692901v5	ath_AT4G35080	zma_100277394
ath:AT5G04710	zma:100304397	ppp:112288288	cre:CHLRE_16g693202v5	ath_AT4G25100	zma_100286057
ath:AT5G53080	zma:100304402	ppp:112288294	cre:CHLRE_17g697334v5	ath_AT4G28706	zma_100285442
ath:AT5G23010	zma:100285503	ppp:112288317	cre:CHLRE_17g697650v5	ath_AT4G32260	zma_103636267
ath:AT5G47840	zma:542239	ppp:112288334	cre:CHLRE_17g699000v5	ath_AT4G26900	zma_103635996
ath:AT5G35100	zma:100280631	ppp:112288400	cre:CHLRE_17g702150v5	ath_AT4G19100	zma_100285398
ath:AT5G05590	zma:100381341	ppp:112288465	cre:CHLRE_17g703495v5	ath_AT4G25370	zma_100275561
ath:AT5G47860	zma:100194154	ppp:112288496	cre:CHLRE_17g703950v5	ath_AT4G21860	zma_103635758
ath:AT5G38420	zma:100381431	ppp:112288503	cre:CHLRE_17g705750v5	ath_AT4G02990	zma_100282424
ath:AT5G10000	zma:100381452	ppp:112288511	cre:CHLRE_17g705778v5	ath_AT4G21280	zma_100274472
ath:AT5G04360	zma:100381522	ppp:112288518	cre:CHLRE_17g705806v5	ath_AT4G14680	zma_100383080
ath:AT5G54770	zma:100381563	ppp:112288519	cre:CHLRE_17g708025v5	ath_AT4G39940	zma_100280177
ath:AT5G27200	zma:100381586	ppp:112288523	cre:CHLRE_17g712300v5	ath_AT4G27670	zma_100501536
ath:AT5G58870	zma:100381624	ppp:112288525	cre:CHLRE_17g712400v5	ath_AT4G22260	zma_542554
ath:AT5G64840	zma:100381681	ppp:112288524	cre:CHLRE_17g713200v5	ath_AT4G01050	zma_100283825
ath:AT5G55580	zma:100381689	ppp:112288536	cre:CHLRE_17g718500v5	ath_AT4G27440	zma_100283099
ath:AT5G54180	zma:100381753	ppp:112288538	cre:CHLRE_17g719500v5	ath_AT4G33760	zma_100283716
ath:AT5G50250	zma:100381772	ppp:112288547	cre:CHLRE_17g723250v5	ath_AT4G35130	zma_100193712
ath:AT5G09820	zma:100381798	ppp:112288549	cre:CHLRE_17g724450v5	ath_AT4G02520	zma_542602
ath:AT5G63420	zma:100381876	ppp:112288552	cre:CHLRE_17g724600v5	ath_AT4G28030	zma_542656
ath:AT5G38360	zma:100381889	ppp:112288559	cre:CHLRE_17g724700v5	ath_AT4G28740	zma_100285226
ath:AT5G18660	zma:100382024	ppp:112288569	cre:CHLRE_17g725650v5	ath_AT4G13430	zma_100273023
ath:AT5G64860	zma:100382028	ppp:112288579	cre:CHLRE_17g728850v5	ath_AT4G31040	zma_100279745
ath:AT5G04490	zma:100382049	ppp:112288586	cre:CHLRE_17g729800v5	ath_AT4G20360	zma_100273215
ath:AT5G43050	zma:100382076	ppp:112288587	cre:CHLRE_17g729900v5	ath_AT4G33680	zma_732809
ath:AT5G28500	zma:100382079	ppp:112288593	cre:CHLRE_17g729950v5	ath_AT4G00030	zma_100273361
ath:AT5G66090	zma:100382112	ppp:112288601	cre:CHLRE_17g730000v5	ath_AT4G32810	zma_541790
ath:AT5G23240	zma:100382138	ppp:112288602	cre:CHLRE_17g730700v5	ath_AT4G24460	zma_100382471
ath:AT5G41750	zma:100382145	ppp:112288612	cre:CHLRE_17g731550v5	ath_AT4G02260	zma_100285190
ath:AT5G46390	zma:100382182	ppp:112288622	cre:CHLRE_17g731591v5	ath_AT4G13590	zma_100382554
ath:AT5G13770	zma:100382183	ppp:112288636	cre:CHLRE_17g731650v5	ath_AT4G34620	zma_100280189
ath:AT5G13800	zma:100382206	ppp:112288653	cre:CHLRE_17g732533v5	ath_AT4G26500	zma_100283878
ath:AT5G13110	zma:100382214	ppp:112288656	cre:CHLRE_17g734548v5	ath_AT4G03415	zma_100273953
ath:AT5G37590	zma:100382240	ppp:112288676	cre:CHLRE_17g738400v5	ath_AT4G01010	zma_100273342
ath:AT5G03420	zma:100382265	ppp:112288693	cre:CHLRE_17g738850v5	ath_AT4G33510	zma_100383873
ath:AT5G14760	zma:100382343	ppp:112288710	cre:CHLRE_17g740390v5	ath_AT4G00630	zma_103652847
ath:AT5G49030	zma:100382352	ppp:112288711	cre:CHLRE_17g741450v5	ath_AT4G01900	zma_100275260
ath:AT5G20070	zma:100382361	ppp:112288723	cre:CHLRE_17g744047v5	ath_AT4G09010	zma_100284109
ath:AT5G20380	zma:100382373	ppp:112288727	cre:CHLRE_17g745847v5	ath_AT4G36040	zma_542327
ath:AT5G55890	zma:100382419	ppp:112288742	cre:CHLRE_17g746897v5	ath_AT4G18480	zma_100278396
ath:AT5G16390	zma:100382432	ppp:112288744	cre:CHLRE_17g746997v5	ath_AT4G21990	zma_103654862
ath:AT5G51070	zma:100382451	ppp:112288750	cre:CHLRE_17g747347v5	ath_AT4G38380	zma_100279804
ath:AT5G50210	zma:100382482	ppp:112288753	cre:CHLRE_18g749447v5	ath_AT4G34350	zma_100217251
ath:AT5G53490	zma:100382491	ppp:112288782	cre:CHLRE_19g750247v5	ath_AT4G21190	zma_100279373
ath:AT5G27380	zma:100382495	ppp:112288796	cre:CHLRE_19g750397v5	ath_AT4G04850	zma_100273447
ath:AT5G18820	zma:100382515	ppp:112288797	cre:CHLRE_19g750547v5	ath_AT4G39030	zma_542318
ath:AT5G13280	zma:100382527	ppp:112288812	cre:CHLRE_21g752147v5	ath_AT4G09730	zma_542341
ath:AT5G59200	zma:100382529	ppp:112288826	cre:CHLRE_21g752347v5	ath_AT4G08280	zma_100285469
ath:AT5G08740	zma:100382661	ppp:112288833	cre:CHLRE_21g752747v5	ath_AT4G25270	zma_100272855
ath:AT5G10620	zma:100382672	ppp:112288854	cre:CHLRE_21g752797v5	ath_AT4G35760	zma_100280473
ath:AT5G63300	zma:100382686	ppp:112288855	cre:CHLRE_21g753247v5	ath_AT4G04640	zma_103652894
ath:AT5G65220	zma:100382705	ppp:112288859	cre:CHLRE_22g754197v5	ath_AT4G01030	zma_100381708
ath:AT5G22620	zma:100382709	ppp:112288860	cre:CHLRE_24g755597v5	ath_AT4G01037	zma_100191456
ath:AT5G05980	zma:100382753	ppp:112288878	cre:CHLRE_24g755847v5	ath_AT4G01690	zma_100281405
ath:AT5G13730	zma:100382805	ppp:112288879	cre:CHLRE_24g755997v5	ath_AT5G01650	zma_100282150
ath:AT5G59610	zma:100382810	ppp:112288893	cre:CHLRE_26g756697v5	ath_AT5G65685	zma_100277108
ath:AT5G58560	zma:100382865	ppp:112288898	cre:CHLRE_30g758297v5	ath_AT5G03650	zma_100194039
ath:AT5G08720	zma:100382929	ppp:112288905	cre:CHLRE_36g759647v5	ath_AT5G36700	zma_100282521
ath:AT5G42070	zma:100383002	ppp:112288930	cre:CHLRE_37g759847v5	ath_AT5G45760	zma_100383821
ath:AT5G41470	zma:100383065	ppp:112288937	cre:CHLRE_43g760497v5	ath_AT5G21222	zma_100273134
ath:AT5G25640	zma:100383107	ppp:112288945	cre:ChreCp052	ath_AT5G48220	zma_100384478
ath:AT5G51610	zma:100191662	ppp:112288947		ath_AT5G52970	zma_103653165
ath:AT5G12470	zma:100383148	ppp:112288964		ath_AT5G08650	zma_100282806
ath:AT5G19220	zma:100383164	ppp:112288972		ath_AT5G53080	zma_542617
ath:AT5G36210	zma:100383166	ppp:112288975		ath_AT5G47840	zma_100281026
ath:AT5G57930	zma:100383193	ppp:112288982		ath_AT5G35100	zma_100282819
ath:AT5G24690	zma:100383335	ppp:112288989		ath_AT5G05590	zma_100037809
ath:AT5G14060	zma:100383344	ppp:112289009		ath_AT5G47860	zma_542117
ath:AT5G17560	zma:100383377	ppp:112289025		ath_AT5G38420	zma_103654911
ath:AT5G35970	zma:100383393	ppp:112289028		ath_AT5G04360	zma_100193334
ath:AT5G35790	zma:100383416	ppp:112289034		ath_AT5G61440	zma_100280871
ath:AT5G28750	zma:100383422	ppp:112289065		ath_AT5G54770	zma_100384529
ath:AT5G44590	zma:100383423	ppp:112289075		ath_AT5G62140	zma_103654920
ath:AT5G12040	zma:100383428	ppp:112289090		ath_AT5G58870	zma_103654352
ath:AT5G51100	zma:100383444	ppp:112289116		ath_AT5G64840	zma_100273026
ath:AT5G54810	zma:100383467	ppp:112289118		ath_AT5G06220	zma_100383971
ath:AT5G43750	zma:100383500	ppp:112289131		ath_AT5G02250	zma_103654082
ath:AT5G24314	zma:100383543	ppp:112289133		ath_AT5G55580	zma_100276013
ath:AT5G48830	zma:100383575	ppp:112289158		ath_AT5G54180	zma_103654554
ath:AT5G45170	zma:100383581	ppp:112289167		ath_AT5G50250	zma_100280410
ath:AT5G16660	zma:100383599	ppp:112289170		ath_AT5G09820	zma_100383793
ath:AT5G13050	zma:100383607	ppp:112289197		ath_AT5G63420	zma_100382527
ath:AT5G38530	zma:100383611	ppp:112289215		ath_AT5G06690	zma_100281924
ath:AT5G46420	zma:100383614	ppp:112289219		ath_AT5G48910	zma_100278550
ath:AT5G52570	zma:100383635	ppp:112289224		ath_AT5G18660	zma_100382265
ath:AT5G55710	zma:100383711	ppp:112289232		ath_AT5G14740	zma_100191900
ath:AT5G43770	zma:100383740	ppp:112289245		ath_AT5G10910	zma_100857032
ath:AT5G14320	zma:100383768	ppp:112289271		ath_AT5G64860	zma_100216749
ath:AT5G51820	zma:100383787	ppp:112289272		ath_AT5G04490	zma_542301
ath:AT5G02120	zma:100383906	ppp:112289284		ath_AT5G05000	zma_100275424
ath:AT5G13030	zma:100383971	ppp:112289307		ath_AT5G43050	zma_103654948
ath:AT5G27300	zma:100384006	ppp:112289310		ath_AT5G02580	zma_103654441
ath:AT5G09930	zma:100384155	ppp:112289309		ath_AT5G28500	zma_100275334
ath:AT5G52100	zma:100384221	ppp:112289322		ath_AT5G57040	zma_541716
ath:AT5G17523	zma:100384288	ppp:112289340		ath_AT5G66090	zma_100193696
ath:AT5G17520	zma:100384340	ppp:112289360		ath_AT5G46390	zma_100192631
ath:AT5G64290	zma:100384405	ppp:112289389		ath_AT5G13770	zma_100282595
ath:AT5G55220	zma:100384434	ppp:112289392		ath_AT5G13800	zma_100192890
ath:AT5G57850	zma:100384514	ppp:112289394		ath_AT5G13110	zma_100381773
ath:AT5G46290	zma:100384529	ppp:112289395		ath_AT5G03420	zma_542553
ath:AT5G35630	zma:100384561	ppp:112289429		ath_AT5G14760	zma_100384514
ath:AT5G10330	zma:100384622	ppp:112289434		ath_AT5G49030	zma_100193672
ath:AT5G20980	zma:100384729	ppp:112289442		ath_AT5G61670	zma_542333
ath:AT5G16440	zma:100384753	ppp:112289446		ath_AT5G20380	zma_100272582
ath:AT5G19210	zma:100384754	ppp:112289458		ath_AT5G16390	zma_100275481
ath:AT5G22800	zma:100500945	ppp:112289536		ath_AT5G51070	zma_100191757
ath:AT5G66720	zma:100501054	ppp:112289566		ath_AT5G50210	zma_103653897
ath:AT5G19850	zma:100501238	ppp:112289573		ath_AT5G53490	zma_732842
ath:AT5G19855	zma:100501252	ppp:112289575		ath_AT5G27380	zma_100275485
ath:AT5G40950	zma:100501258	ppp:112289597		ath_AT5G24120	zma_103644703
ath:AT5G08050	zma:100501361	ppp:112289610		ath_AT5G18820	zma_100274890
ath:AT5G11880	zma:100277436	ppp:112289611		ath_AT5G13280	zma_100193467
ath:AT5G22340	zma:100501537	ppp:112289622		ath_AT5G59200	zma_100126361
ath:AT5G14100	zma:100501574	ppp:112289630		ath_AT5G23890	zma_100280449
ath:AT5G17660	zma:100501584	ppp:112289639		ath_AT5G36950	zma_100282482
ath:AT5G02160	zma:100501691	ppp:112289698		ath_AT5G08740	zma_103643185
ath:AT5G59060	zma:100501779	ppp:112289708		ath_AT5G10620	zma_100193662
ath:AT5G58330	zma:100501788	ppp:112289726		ath_AT5G65220	zma_103653801
ath:AT5G45040	zma:100501802	ppp:112289733		ath_AT5G22620	zma_100276886
ath:AT5G17870	zma:100501865	ppp:112289739		ath_AT5G35220	zma_542264
ath:AT5G48440	zma:100501868	ppp:112289744		ath_AT5G05980	zma_100284115
ath:AT5G52440	zma:100501929	ppp:112289745		ath_AT5G13730	zma_100193965
ath:AT5G42480	zma:100502182	ppp:112289757		ath_AT5G08720	zma_542389
ath:AT5G19460	zma:100502242	ppp:112289777		ath_AT5G42070	zma_100283194
ath:AT5G40160	zma:100502279	ppp:112289779		ath_AT5G12470	zma_100285350
ath:AT5G01220	zma:100502295	ppp:112289782		ath_AT5G58770	zma_100276194
ath:AT5G64300	zma:100502341	ppp:112289824		ath_AT5G53280	zma_100283802
ath:AT5G16150	zma:100502395	ppp:112289825		ath_AT5G22640	zma_100273072
ath:AT5G16400	zma:100502455	ppp:112289835		ath_AT5G19220	zma_542726
ath:AT5G50100	zma:100502482	ppp:112289845		ath_AT5G56730	zma_100216599
ath:AT5G09995	zma:100502506	ppp:112289846		ath_AT5G57930	zma_100501647
ath:AT5G11450	zma:100502521	ppp:112289849		ath_AT5G24690	zma_100272809
ath:AT5G23060	zma:100502522	ppp:112289857		ath_AT5G14060	zma_100282330
ath:AT5G24490	zma:100502523	ppp:112289865		ath_AT5G17560	zma_100284812
ath:AT5G10490	zma:100502542	ppp:112289866		ath_AT5G35970	zma_100193519
ath:AT5G01790	zma:100502545	ppp:112289867		ath_AT5G35790	zma_541712
ath:AT5G64580	zma:100273380	ppp:112289897		ath_AT5G28750	zma_100284320
ath:AT5G11840	zma:100192833	ppp:112289908		ath_AT5G44590	zma_100273638
ath:AT5G53460	zma:100170238	ppp:112289919		ath_AT5G12040	zma_100279472
ath:AT5G15390	zma:100856973	ppp:112289917		ath_AT5G51100	zma_100501513
ath:AT5G07900	zma:100280682	ppp:112289924		ath_AT5G04130	zma_100280498
ath:AT5G24000	zma:100857077	ppp:112289941		ath_AT5G54810	zma_541667
ath:AT5G46580	zma:100277914	ppp:112289959		ath_AT5G43750	zma_103653730
ath:AT5G54320	zma:101027099	ppp:112289961		ath_AT5G01500	zma_100274094
ath:AT5G07572	zma:606722	ppp:112289962		ath_AT5G67370	zma_100384405
ath:AT5G44600	zma:542222	ppp:112289978		ath_AT5G24314	zma_100281747
ath:AT5G53580	zma:100274012	ppp:112289979		ath_AT5G45170	zma_100281725
ath:AT5G36120	zma:100194228	ppp:112289984		ath_AT5G20410	zma_103654781
ath:AT5G27290	zma:100193763	ppp:112289994		ath_AT5G16660	zma_100278239
ath:AT5G10700	zma:100193315	ppp:112290015		ath_AT5G38530	zma_100194271
ath:AT5G39830	zma:100125638	ppp:112290017		ath_AT5G46420	zma_100272441
ath:AT5G39520	zma:100304071	ppp:112290021		ath_AT5G52570	zma_103157010
ath:AT5G33320	zma:100276744	ppp:112290032		ath_AT5G55710	zma_100283304
ath:AT5G58260	zma:100285521	ppp:112290061		ath_AT5G16010	zma_100282710
ath:AT5G42310	zma:100274836	ppp:112290072		ath_AT5G14320	zma_103652726
ath:AT5G06290	zma:100276039	ppp:112290115		ath_AT5G51820	zma_100381695
ath:AT5G03910	zma:103157010	ppp:112290122		ath_AT5G02120	zma_100274341
ath:AT5G13420	zma:100191754	ppp:112290130		ath_AT5G13030	zma_100284608
ath:AT5G24020	zma:100281325	ppp:112290144		ath_AT5G24650	zma_100281675
ath:AT5G66530	zma:100281483	ppp:112290151		ath_AT5G52100	zma_103653993
ath:AT5G38060	zma:100284221	ppp:112290159		ath_AT5G17520	zma_100282837
ath:AT5G62790	zma:606466	ppp:112290160		ath_AT5G64290	zma_100274465
ath:AT5G14260	zma:103637767	ppp:112290182		ath_AT5G55220	zma_103653691
ath:AT5G23020	zma:103644182	ppp:112290193		ath_AT5G51020	zma_103654858
ath:AT5G63040	zma:103643192	ppp:112290211		ath_AT5G57850	zma_100273601
ath:AT5G59250	zma:103642186	ppp:112290228		ath_AT5G46290	zma_542212
ath:AT5G55280	zma:103632985	ppp:112290302		ath_AT5G35630	zma_100280679
ath:AT5G61800	zma:103643994	ppp:112290313		ath_AT5G20980	zma_100194071
ath:AT5G18570	zma:103650436	ppp:112290321		ath_AT5G16440	zma_103653580
ath:AT5G18210	zma:103634566	ppp:112290346		ath_AT5G19210	zma_100282236
ath:AT5G12130	zma:103636619	ppp:112290347		ath_AT5G22800	zma_103656044
ath:AT5G42650	zma:103625889	ppp:112290348		ath_AT5G66720	zma_100284128
ath:AT5G08410	zma:103644325	ppp:112290356		ath_AT5G19855	zma_100286216
ath:AT5G61580	zma:103634647	ppp:112290357		ath_AT5G40950	zma_100280316
ath:AT5G07020	zma:103647735	ppp:112290387		ath_AT5G49820	zma_100284885
ath:AT5G26030	zma:542481	ppp:112290396		ath_AT5G08050	zma_100191181
ath:AT5G44520	zma:541986	ppp:112290419		ath_AT5G19620	zma_100281646
ath:AT5G49940	zma:542286	ppp:112290427		ath_AT5G11880	zma_100193014
ath:AT5G44480	zma:542290	ppp:112290430		ath_AT5G14100	zma_100856973
ath:AT5G35170	zma:542532	ppp:112290440		ath_AT5G17660	zma_100194338
ath:AT5G57890	zma:542656	ppp:112290442		ath_AT5G02830	zma_100191298
ath:AT5G66190	zma:542713	ppp:112290462		ath_AT5G52780	zma_100191612
ath:AT5G12150	zma:606430	ppp:112290463		ath_AT5G02160	zma_732791
ath:AT5G24060	zma:100126359	ppp:112290464		ath_AT5G54090	zma_100281960
ath:AT5G66570	zma:542392	ppp:112290465		ath_AT5G58330	zma_100382361
ath:AT5G27440	zma:100037827	ppp:112290472		ath_AT5G45040	zma_103641120
ath:AT5G44000	zma:100144301	ppp:112290488		ath_AT5G49740	zma_103638923
ath:AT5G20140	zma:100170240	ppp:112290498		ath_AT5G17870	zma_542482
ath:AT5G51720	zma:100194080	ppp:112290500		ath_AT5G48440	zma_103627748
ath:AT5G54290	zma:100194346	ppp:112290528		ath_AT5G52440	zma_103625889
ath:AT5G52630	zma:103628935	ppp:112290531		ath_AT5G42480	zma_103625973
ath:AT5G19540	zma:542492	ppp:112290539		ath_AT5G19460	zma_100281836
ath:AT5G52960	zma:100272476	ppp:112290542		ath_AT5G36880	zma_100382446
ath:AT5G17230	zma:100282162	ppp:112290548		ath_AT5G40160	zma_100193921
ath:AT5G14910	zma:100283458	ppp:112290559		ath_AT5G01220	zma_100283655
ath:AT5G06580	zma:100274122	ppp:112290569		ath_AT5G64300	zma_100191447
ath:AT5G05580	zma:100193278	ppp:112290581		ath_AT5G16150	zma_103628870
ath:AT5G01600	zma:100280410	ppp:112290588		ath_AT5G16400	zma_100304324
ath:AT5G21930	zma:100383793	ppp:112290599		ath_AT5G11450	zma_100304402
ath:AT5G47870	zma:100304050	ppp:112290601		ath_AT5G23060	zma_100193340
ath:AT5G51110	zma:100383208	ppp:112290610		ath_AT5G24490	zma_100274298
ath:AT5G38430	zma:100383821	ppp:112290627		ath_AT5G10490	zma_100037810
ath:AT5G54190	zma:100101547	ppp:112290635		ath_AT5G64580	zma_100285746
ath:AT5G53170	zma:100136881	ppp:112290645		ath_AT5G53460	zma_100282690
ath:AT5G03030	zma:103627895	ppp:112290659		ath_AT5G46580	zma_103626548
ath:AT5G14200	zma:103630689	ppp:112290664		ath_AT5G66040	zma_100273931
ath:AT5G04740	zma:103635122	ppp:112290678		ath_AT5G44600	zma_100284385
ath:AT5G10920	zma:103643355	ppp:112290697		ath_AT5G58370	zma_100193191
ath:AT5G52010	zma:103644067	ppp:112290706		ath_AT5G53580	zma_100284301
ath:AT5G42390	zma:541691	ppp:112290712		ath_AT5G36120	zma_100282804
ath:AT5G14970	zma:542185	ppp:112290718		ath_AT5G27290	zma_542339
ath:AT5G64380	zma:541809	ppp:112290727		ath_AT5G14460	zma_100277544
ath:AT5G48730	zma:100273825	ppp:112290750		ath_AT5G63060	zma_100273037
ath:AT5G38410	zma:100274536	ppp:112290761		ath_AT5G39830	zma_100281496
ath:AT5G03370	zma:100275611	ppp:112290762		ath_AT5G33320	zma_100280568
ath:AT5G64050	zma:100276225	ppp:112290785		ath_AT5G58260	zma_103625929
ath:AT5G19500	zma:107198085	ppp:112290792		ath_AT5G42310	zma_100217047
ath:AT5G52920	zma:100278776	ppp:112290796		ath_AT5G06290	zma_100857077
ath:AT5G49970	zma:107275240	ppp:112290799		ath_AT5G21990	zma_103625782
ath:AT5G37360	zma:107275245	ppp:112290807		ath_AT5G03910	zma_100276340
ath:AT5G63290	zma:100192926	ppp:112290816		ath_AT5G13390	zma_100191544
ath:AT5G39980	zma:107303345	ppp:112290819		ath_AT5G13420	zma_100502542
ath:AT5G44650	zma:107303346	ppp:112290821		ath_AT5G24020	zma_100193033
ath:AT5G55570	zma:107305671	ppp:112290823		ath_AT5G66530	zma_100285503
ath:AT5G02590	zma:107305678	ppp:112290828		ath_AT5G41120	zma_542549
ath:AT5G38290	zma:103627748	ppp:112290830		ath_AT5G02180	zma_542721
ath:AT5G58250	zma:107403149	ppp:112290838		ath_AT5G62790	zma_100273632
ath:AT5G57030	zma:100383955	ppp:112290846		ath_AT5G14260	zma_100502201
ath:AT5G50280	zma:100194050	ppp:112290852		ath_AT5G23020	zma_100381466
ath:AT5G27390	zma:100384430	ppp:112290857		ath_AT5G63040	zma_542690
ath:AT5G36790	zma:103636309	ppp:112290868		ath_AT5G42080	zma_100192636
ath:AT5G17040	zma:107522032	ppp:112290884		ath_AT5G59250	zma_100282133
ath:AT5G23040	zma:103634652	ppp:112290888		ath_AT5G55280	zma_100191193
ath:AT5G61410	zma:542743	ppp:112290892		ath_AT5G18570	zma_100284437
ath:AT5G01920	zma:103635621	ppp:112290933		ath_AT5G12130	zma_100217070
ath:AT5G67030	zma:100501753	ppp:112290930		ath_AT5G42650	zma_100217168
ath:AT5G16715	zma:103649981	ppp:112290966		ath_AT5G66550	zma_100281791
ath:AT5G62990	zma:107648855	ppp:112290971		ath_AT5G08410	zma_103625728
ath:AT5G13120	zma:100126886	ppp:112290974		ath_AT5G40870	zma_542258
ath:AT5G63310	zma:542279	ppp:112291004		ath_AT5G63980	zma_100284977
ath:AT5G55880	zma:103649536	ppp:112291006		ath_AT5G61580	zma_100192468
ath:AT5G20935	zma:103651084	ppp:112291012		ath_AT5G07020	zma_100272490
ath:AT5G26570	zma:100279364	ppp:112291015		ath_AT5G26030	zma_100384338
ath:AT5G22630	zma:100381273	ppp:112291030		ath_AT5G44520	zma_100284679
ath:AT5G19050	zma:100381809	ppp:112291042		ath_AT5G49940	zma_100277436
ath:AT5G56500	zma:103646607	ppp:112291045		ath_AT5G35170	zma_100191453
ath:AT5G60470	zma:100304003	ppp:112291053		ath_AT5G66190	zma_100191684
ath:AT5G17710	zma:100278716	ppp:112291063		ath_AT5G24060	zma_100285485
ath:AT5G02940	zma:103633614	ppp:112291070		ath_AT5G66570	zma_103625731
ath:AT5G42270	zma:100284503	ppp:112291085		ath_AT5G40850	zma_100282004
ath:AT5G20720	zma:100285190	ppp:112291093		ath_AT5G44000	zma_100285864
ath:AT5G13720	zma:100193796	ppp:112291099		ath_AT5G20140	zma_103627865
ath:AT5G66450	zma:100501272	ppp:112291203		ath_AT5G51720	zma_100274265
ath:AT5G24850	zma:103629163	ppp:112291204		ath_AT5G54290	zma_103627222
ath:AT5G11480	zma:103638337	ppp:112291297		ath_AT5G19540	zma_100278609
ath:AT5G52520	zma:103630426	ppp:112291319		ath_AT5G27270	zma_100194285
ath:AT5G44310	zma:103636567	ppp:112291345		ath_AT5G52960	zma_100194294
ath:AT5G44316	zma:100192061	ppp:112291350		ath_AT5G17230	zma_100286245
ath:AT5G55270	zma:100191544	ppp:112291352		ath_AT5G14910	zma_100216689
ath:AT5G54270	zma:100192861	ppp:112291363		ath_AT5G05580	zma_100276961
ath:AT5G19030	zma:100284609	ppp:112291369		ath_AT5G01600	zma_100283627
ath:AT5G54800	zma:542276	ppp:112291394		ath_AT5G21930	zma_100276918
ath:AT5G51545	zma:542605	ppp:112291411		ath_AT5G47870	zma_100274579
ath:AT5G24300	zma:542558	ppp:112291420		ath_AT5G51110	zma_100283007
ath:AT5G03800	zma:100193065	ppp:112291423		ath_AT5G38430	zma_100274506
ath:AT5G19750	zma:100194096	ppp:112291445		ath_AT5G54190	zma_100274270
ath:AT5G09650	zma:100274936	ppp:112291450		ath_AT5G53170	zma_100278535
ath:AT5G26820	zma:100278417	ppp:112291477		ath_AT5G12170	zma_100191348
ath:AT5G52540	zma:100382599	ppp:112291479		ath_AT5G22790	zma_103627850
ath:AT5G48300	zma:100193172	ppp:112291487		ath_AT5G67520	zma_100280491
ath:AT5G55700	zma:100275233	ppp:112291491		ath_AT5G14200	zma_100283135
ath:AT5G51010	zma:100275401	ppp:112291493		ath_AT5G04740	zma_100383002
ath:AT5G45680	zma:100283286	ppp:112291505		ath_AT5G10920	zma_103627333
ath:AT5G37050	zma:100216900	ppp:112291514		ath_AT5G66380	zma_100284007
ath:AT5G04140	zma:100216904	ppp:112291515		ath_AT5G52010	zma_100273269
ath:AT5G19940	zma:100279259	ppp:112291559		ath_AT5G42390	zma_100280306
ath:AT5G43745	zma:100276635	ppp:112291567		ath_AT5G05740	zma_103625946
ath:AT5G01530	zma:100217145	ppp:112291574		ath_AT5G01590	zma_100284276
ath:AT5G23310	zma:100272242	ppp:112291578		ath_AT5G64380	zma_100275538
ath:AT5G47110	zma:100278071	ppp:112291579		ath_AT5G48730	zma_100283221
ath:AT5G60600	zma:100216847	ppp:112291586		ath_AT5G38410	zma_100284521
ath:AT5G48790	zma:103637967	ppp:112291588		ath_AT5G03370	zma_103626853
ath:AT5G13510	zma:100278309	ppp:112291599		ath_AT5G64050	zma_103625878
ath:AT5G62720	zma:100285627	ppp:112291606		ath_AT5G40560	zma_100274109
ath:AT5G22830	zma:542100	ppp:112291694		ath_AT5G19500	zma_100533151
ath:AT5G04440	zma:100277223	ppp:112291711		ath_AT5G52920	zma_100191279
ath:AT5G38520	zma:103630188	ppp:112291725		ath_AT5G49970	zma_100217072
ath:AT5G23120	zma:110366353	ppp:112291731		ath_AT5G37360	zma_100283308
ath:AT5G24400	zma:100279574	ppp:112291749		ath_AT5G26940	zma_100192845
ath:AT5G52110	zma:542110	ppp:112291758		ath_AT5G39980	zma_100194053
ath:AT5G64040	zma:542329	ppp:112291761		ath_AT5G44650	zma_541877
ath:AT5G57460	zma:100281405	ppp:112291764		ath_AT5G34930	zma_100284221
ath:AT5G66120	zma:100282426	ppp:112291770		ath_AT5G38290	zma_100283751
ath:AT5G21430	zma:100283288	ppp:112291773		ath_AT5G58250	zma_100193873
ath:AT5G10160	zma:103642177	ppp:112291775		ath_AT5G57030	zma_100274530
ath:AT5G54600	zma:100193892	ppp:112291781		ath_AT5G50280	zma_542396
ath:AT5G65250	zma:100194393	ppp:112291788		ath_AT5G57960	zma_100381341
ath:AT5G16620	zma:100037808	ppp:112291809		ath_AT5G27390	zma_100281038
ath:AT5G42765	zma:100275650	ppp:112291813		ath_AT5G63100	zma_100217217
ath:AT5G63570	zma:100279772	ppp:112291812		ath_AT5G35210	zma_100191140
ath:AT5G64280	zma:100285556	ppp:112291863		ath_AT5G05200	zma_100191436
ath:AT5G17790	zma:100274056	ppp:112291867		ath_AT5G23040	zma_100101526
ath:AT5G06130	zma:103641146	ppp:112291918		ath_AT5G61410	zma_100280540
ath:AT5G49910	zma:103625778	ppp:112291920		ath_AT5G20250	zma_100282454
ath:AT5G45390	zma:100283183	ppp:112291927		ath_AT5G01920	zma_103627701
ath:AT5G15530	zma:542254	ppp:112291932		ath_AT5G67030	zma_100273241
ath:AT5G16230	zma:103635825	ppp:112291933		ath_AT5G16715	zma_100193892
ath:AT5G15760	zma:100273021	ppp:112291940		ath_AT5G46110	zma_100194054
ath:AT5G36170	zma:100274492	ppp:112291947		ath_AT5G13120	zma_100284546
ath:AT5G08540	zma:100275250	ppp:112291953		ath_AT5G63310	zma_100272919
ath:AT5G64940	zma:100381695	ppp:112291957		ath_AT5G39210	zma_100382871
ath:AT5G19470	zma:100275801	ppp:112291984		ath_AT5G20935	zma_103626513
ath:AT5G52810	zma:100382871	ppp:112292001		ath_AT5G26570	zma_100381923
ath:AT5G26742	zma:100272890	ppp:112292004		ath_AT5G22630	zma_100382079
ath:AT5G10690	zma:100384718	ppp:112292015		ath_AT5G08340	zma_103627107
ath:AT5G67290	zma:103645870	ppp:112292018		ath_AT5G56500	zma_541617
ath:AT5G15250	zma:100274077	ppp:112292042		ath_AT5G17710	zma_103625778
ath:AT5G03880	zma:100274190	ppp:112292046		ath_AT5G02940	zma_103626522
ath:AT5G16710	zma:100192782	ppp:112292054		ath_AT5G42270	zma_100276210
ath:AT5G03555	zma:100383080	ppp:112292056		ath_AT5G20720	zma_100272787
ath:AT5G15700	zma:103629299	ppp:112292069		ath_AT5G48960	zma_100285204
ath:AT5G49750	zma:100193777	ppp:112292085		ath_AT5G13720	zma_100274150
ath:AT5G17280	zma:100192895	ppp:112292132		ath_AT5G04810	zma_100273341
ath:AT5G41960	zma:100192785	ppp:112292158		ath_AT5G24850	zma_100216919
ath:AT5G28450	zma:100192798	ppp:112292176		ath_AT5G11480	zma_100285347
ath:AT5G45930	zma:100192801	ppp:112292188		ath_AT5G52520	zma_100194346
ath:AT5G03940	zma:100193051	ppp:112292205		ath_AT5G54270	zma_107303345
ath:AT5G13630	zma:100193235	ppp:112292217		ath_AT5G38660	zma_100383576
ath:AT5G66055	zma:100193253	ppp:112292240		ath_AT5G54800	zma_541791
ath:AT5G66050	zma:100193482	ppp:112292245		ath_AT5G23330	zma_100193860
ath:AT5G50920	zma:100277327	ppp:112292316		ath_AT5G51545	zma_103627794
ath:AT5G47190	zma:100279709	ppp:112292318		ath_AT5G55510	zma_107548104
ath:AT5G02510	zma:100383653	ppp:112292341		ath_AT5G24300	zma_100275888
ath:AT5G17630	zma:100384338	ppp:112292347		ath_AT5G03800	zma_100284372
ath:AT5G16140	zma:100382756	ppp:112292352		ath_AT5G19750	zma_100275420
ath:AT5G16410	zma:103625721	ppp:112292353		ath_AT5G09650	zma_100284052
ath:AT5G57345	zma:103625731	ppp:112292369		ath_AT5G26820	zma_100193325
ath:AT5G12860	zma:103625782	ppp:112292378		ath_AT5G52540	zma_100381905
ath:AT5G23070	zma:103625835	ppp:112292380		ath_AT5G13270	zma_100284484
ath:AT5G17840	zma:103625850	ppp:112292437		ath_AT5G48300	zma_103627361
ath:AT5G62330	zma:103625865	ppp:112292454		ath_AT5G45680	zma_100273390
ath:AT5G13650	zma:100276890	ppp:112292456		ath_AT5G04140	zma_100217145
ath:AT5G27560	zma:103625946	ppp:112292462		ath_AT5G19940	zma_100284108
ath:AT5G53450	zma:103625947	ppp:112292477		ath_AT5G43745	zma_103630286
ath:AT5G04260	zma:103625973	ppp:112292484		ath_AT5G01530	zma_100273354
ath:AT5G23440	zma:103626043	ppp:112292495		ath_AT5G23310	zma_103626952
ath:AT5G06340	zma:103626085	ppp:112292516		ath_AT5G47110	zma_103627747
ath:AT5G65620	zma:103626130	ppp:112292519		ath_AT5G60600	zma_100281034
ath:AT5G65780	zma:103626183	ppp:112292552		ath_AT5G48790	zma_100279573
ath:AT5G16290	zma:103626439	ppp:112292556		ath_AT5G13510	zma_100282845
ath:AT5G08415	zma:103626515	ppp:112292578		ath_AT5G62720	zma_100276396
ath:AT5G05730	zma:103626522	ppp:112292580		ath_AT5G19040	zma_100284008
ath:AT5G35360	zma:103626548	ppp:112292593		ath_AT5G22830	zma_100275367
ath:AT5G17170	zma:103626660	ppp:112292595		ath_AT5G04440	zma_100278883
ath:AT5G30510	zma:103626744	ppp:112292632		ath_AT5G38520	zma_100280772
ath:AT5G52410	zma:103626912	ppp:112292633		ath_AT5G23120	zma_100276619
ath:AT5G50361	zma:103626926	ppp:112292635		ath_AT5G24400	zma_100284040
ath:AT5G03900	zma:103626952	ppp:112292637		ath_AT5G52110	zma_100284609
ath:AT5G13410	zma:103627040	ppp:112292642		ath_AT5G63890	zma_100191334
ath:AT5G65840	zma:103627079	ppp:112292648		ath_AT5G64040	zma_107305671
ath:AT5G43780	zma:100383890	ppp:112292653		ath_AT5G66120	zma_100281909
ath:AT5G07950	zma:103627523	ppp:112292655		ath_AT5G21430	zma_100037774
ath:AT5G04900	zma:103627570	ppp:112292662		ath_AT5G10160	zma_542205
ath:AT5G08280	zma:103627611	ppp:112292663		ath_AT5G02860	zma_100502250
ath:AT5G14660	zma:100278165	ppp:112292673		ath_AT5G54600	zma_100281795
ath:AT5G22510	zma:103627636	ppp:112292676		ath_AT5G13530	zma_100272927
ath:AT5G60750	zma:103627701	ppp:112292688		ath_AT5G65250	zma_100194308
ath:AT5G04590	zma:103627747	ppp:112292694		ath_AT5G16620	zma_103627570
ath:AT5G15450	zma:103627771	ppp:112292701		ath_AT5G42765	zma_103625791
ath:AT5G17990	zma:103627794	ppp:112292703		ath_AT5G63570	zma_100274077
	zma:103627865	ppp:112292706		ath_AT5G17530	zma_100285374
	zma:103627899	ppp:112292707		ath_AT5G64280	zma_100193012
	zma:103627916	ppp:112292745		ath_AT5G17790	zma_100273201
	zma:103627924	ppp:112292746		ath_AT5G48470	zma_732837
	zma:103628810	ppp:112292747		ath_AT5G06130	zma_100285012
	zma:103628820	ppp:112292748		ath_AT5G55740	zma_101027121
	zma:103628842	ppp:112292756		ath_AT5G49910	zma_100502182
	zma:100273797	ppp:112292758		ath_AT5G42960	zma_100282625
	zma:100277913	ppp:112292765		ath_AT5G45390	zma_103626805
	zma:109939197	ppp:112292777		ath_AT5G15530	zma_100276178
	zma:103628992	ppp:112292781		ath_AT5G39940	zma_100381303
	zma:103629258	ppp:112292794		ath_AT5G25900	zma_542395
	zma:103629356	ppp:112292797		ath_AT5G17670	zma_100194217
	zma:103629543	ppp:112292798		ath_AT5G16180	zma_100284089
	zma:103629555	ppp:112292815		ath_AT5G15760	zma_100276033
	zma:103629593	ppp:112292830		ath_AT5G36170	zma_103627895
	zma:103629661	ppp:112292835		ath_AT5G08540	zma_100282665
	zma:103629710	ppp:112292838		ath_AT5G64940	zma_100274537
	zma:103629721	ppp:112292859		ath_AT5G19470	zma_100285253
	zma:103629919	ppp:112292862		ath_AT5G09790	zma_103627781
	zma:103629938	ppp:112292864		ath_AT5G26742	zma_103627788
	zma:103630012	ppp:112292865		ath_AT5G39960	zma_100381333
	zma:103630092	ppp:112292867		ath_AT5G10690	zma_100278140
	zma:103630119	ppp:112292866		ath_AT5G67290	zma_100273554
	zma:103630123	ppp:112292874		ath_AT5G15250	zma_100273825
	zma:103630158	ppp:112292877		ath_AT5G42130	zma_100276397
	zma:103630165	ppp:112292885		ath_AT5G03880	zma_100383787
	zma:103630172	ppp:112292915		ath_AT5G16710	zma_103627916
	zma:103630315	ppp:112292924		ath_AT5G15700	zma_103625850
	zma:103630362	ppp:112292928		ath_AT5G45930	zma_100191987
	zma:103630413	ppp:112292936		ath_AT5G03940
	zma:100274513	ppp:112292938		ath_AT5G13630
	zma:103630457	ppp:112292979		ath_AT5G66055
	zma:103630502	ppp:112292995		ath_AT5G66050
	zma:103630530	ppp:112292996		ath_AT5G50920
	zma:103630559	ppp:112293045		ath_AT5G47190
	zma:103630668	ppp:112293051		ath_AT5G19380
	zma:103630695	ppp:112293064		ath_AT5G16140
	zma:103630751	ppp:112293072		ath_AT5G12860
	zma:103630761	ppp:112293074		ath_AT5G66470
	zma:103630763	ppp:112293081		ath_AT5G47760
	zma:103630810	ppp:112293085		ath_AT5G59750
	zma:103631225	ppp:112293087		ath_AT5G13650
	zma:103631449	ppp:112293097		ath_AT5G27560
	zma:103631456	ppp:112293113		ath_AT5G04260
	zma:103631564	ppp:112293114		ath_AT5G23440
	zma:103631716	ppp:112293119		ath_AT5G06340
	zma:103631754	ppp:112293128		ath_AT5G65620
	zma:103631773	ppp:112293181		ath_AT5G65780
	zma:103631786	ppp:112293208		ath_AT5G16290
	zma:100383547	ppp:112293219		ath_AT5G08610
	zma:100273117	ppp:112293225		ath_AT5G08415
	zma:103631953	ppp:112293250		ath_AT5G05730
	zma:103631959	ppp:112293269		ath_AT5G35360
	zma:103631988	ppp:112293281		ath_AT5G39790
	zma:103631990	ppp:112293300		ath_AT5G17170
	zma:103632033	ppp:112293308		ath_AT5G30510
	zma:103632082	ppp:112293356		ath_AT5G52410
	zma:103632122	ppp:112293376		ath_AT5G03900
	zma:103632221	ppp:112293384		ath_AT5G13410
	zma:103632242	ppp:112293389		ath_AT5G65840
	zma:103632291	ppp:112293392		ath_AT5G53860
	zma:103632299	ppp:112293396		ath_AT5G43780
	zma:103632317	ppp:112293411		ath_AT5G04900
	zma:103632443	ppp:112293416		ath_AT5G08280
	zma:103632450	ppp:112293419		ath_AT5G14660
	zma:103632615	ppp:112293422		ath_AT5G22510
	zma:103632644	ppp:112293424		ath_AT5G60750
	zma:103632701	ppp:112293426		ath_AT5G04590
	zma:103632708	ppp:112293430		ath_AT5G15450
	zma:103632711	ppp:112293446		ath_AT5G19370
	zma:103632808	ppp:112293460		ath_AT5G17990
	zma:103633078	ppp:112293463		ath_AT5G67570
	zma:103633115	ppp:112293467
	zma:103633127	ppp:112293476
	zma:100273379	ppp:112293477
	zma:103633240	ppp:112293479
	zma:103633265	ppp:112293492
	zma:103633336	ppp:112293520
	zma:103633348	ppp:112293521
	zma:103633372	ppp:112293526
	zma:103633383	ppp:112293531
	zma:103633511	ppp:112293547
	zma:103633526	ppp:112293549
	zma:103633545	ppp:112293572
	zma:103633867	ppp:112293581
	zma:103634059	ppp:112293591
	zma:103634158	ppp:112293609
	zma:103634255	ppp:112293617
	zma:103634466	ppp:112293631
	zma:100216562	ppp:112293635
	zma:100216956	ppp:112293642
	zma:103634525	ppp:112293645
	zma:103634553	ppp:112293646
	zma:103634557	ppp:112293678
	zma:100283232	ppp:112293683
	zma:103634596	ppp:112293693
	zma:100384291	ppp:112293695
	zma:103634690	ppp:112293699
	zma:103634738	ppp:112293715
	zma:103634744	ppp:112293724
	zma:100502020	ppp:112293729
	zma:103634782	ppp:112293731
	zma:103634793	ppp:112293728
	zma:103634821	ppp:112293733
	zma:103634897	ppp:112293739
	zma:103634990	ppp:112293758
	zma:103635013	ppp:112293761
	zma:103635266	ppp:112293776
	zma:103635276	ppp:112293791
	zma:103635408	ppp:112293800
	zma:103635424	ppp:112293786
	zma:103635511	ppp:112293807
	zma:103635537	ppp:112293820
	zma:103635555	ppp:112293845
	zma:103635604	ppp:112293853
	zma:103635612	ppp:112293856
	zma:103635760	ppp:112293857
	zma:103635785	ppp:112293878
	zma:103635817	ppp:112293897
	zma:103635898	ppp:112293911
	zma:103635949	ppp:112293910
	zma:103636016	ppp:112293917
	zma:103636076	ppp:112293745
	zma:103636104	ppp:112293948
	zma:103636114	ppp:112293962
	zma:100276966	ppp:112294021
	zma:103636191	ppp:112294033
	zma:103636267	ppp:112294036
	zma:103636299	ppp:112294044
	zma:103636300	ppp:112294054
	zma:103636307	ppp:112294052
	zma:103636400	ppp:112294069
	zma:103636414	ppp:112294090
	zma:103636589	ppp:112294119
	zma:103636603	ppp:112294131
	zma:103636608	ppp:112294134
	zma:103636621	ppp:112294166
	zma:103636627	ppp:112294211
	zma:103636860	ppp:112294217
	zma:103636890	ppp:112294232
	zma:103637249	ppp:112294237
	zma:103637254	ppp:112294319
	zma:103637256	ppp:112294325
	zma:103637257	ppp:112294349
	zma:103637261	ppp:112294362
	zma:103637374	ppp:112294387
	zma:103637620	ppp:112294402
	zma:100274129	ppp:112294408
	zma:103637673	ppp:112294410
	zma:103637680	ppp:112294424
	zma:100282963	ppp:112294462
	zma:103637735	ppp:112294463
	zma:100502394	ppp:112294469
	zma:100277783	ppp:112294482
	zma:103638029	ppp:112294483
	zma:103638097	ppp:112294506
	zma:542727	ppp:112294509
	zma:103638191	ppp:112294519
	zma:103638582	ppp:112294552
	zma:103638615	ppp:112294553
	zma:103638651	ppp:112294558
	zma:103638768	ppp:112294564
	zma:103638997	ppp:112294580
	zma:103639008	ppp:112294586
	zma:103639009	ppp:112294608
	zma:103639062	ppp:112294618
	zma:103639106	ppp:112294620
	zma:103639137	ppp:112294631
	zma:103639296	ppp:112294645
	zma:103639299	ppp:112294646
	zma:103639540	ppp:112294651
	zma:103639541	ppp:112294655
	zma:103639542	ppp:112294662
	zma:103639546	ppp:112294661
	zma:103639571	ppp:112294664
	zma:103639820	ppp:112294672
	zma:103639869	ppp:112294676
	zma:100276977	ppp:112294682
	zma:100279799	ppp:112294696
	zma:103640564	ppp:112294695
	zma:103640683	ppp:112294714
	zma:103640739	ppp:112294726
	zma:103640825	ppp:112294727
	zma:103640889	ppp:112294750
	zma:103640891	ppp:112294755
	zma:103640914	ppp:112294756
	zma:103641120	ppp:112294563
	zma:103641122	ppp:112294764
	zma:103641248	ppp:112294770
	zma:103641291	ppp:112294793
	zma:103641303	ppp:112294802
	zma:103641321	ppp:112294784
	zma:732803	ppp:112294809
	zma:103641349	ppp:112294821
	zma:103641409	ppp:112294825
	zma:100037775	ppp:112294843
	zma:103641592	ppp:112294851
	zma:103641670	ppp:112294853
	zma:103641709	ppp:112294883
	zma:103641723	ppp:112294906
	zma:109939195	ppp:112294925
	zma:103641787	ppp:112294945
	zma:103641836	ppp:112294950
	zma:103641883	ppp:112294976
	zma:103641920	ppp:112294982
	zma:103641967	ppp:112295004
	zma:103642101	ppp:112295010
	zma:103642107	ppp:112295016
	zma:103642217	ppp:112295021
	zma:103642261	ppp:112295032
	zma:103642287	ppp:112295038
	zma:103642374	ppp:112295039
	zma:103642420	ppp:112295042
	zma:103642755	ppp:112295063
	zma:103642790	ppp:112295082
	zma:103643128	ppp:112295126
	zma:103643193	ppp:112295135
	zma:103643208	ppp:112295161
	zma:103643331	ppp:112295180
	zma:542295	ppp:112295195
	zma:103643390	ppp:112295256
	zma:103643415	ppp:112295260
	zma:103643417	ppp:112295264
	zma:103643442	ppp:112295268
	zma:100216602	ppp:112295280
	zma:103643471	ppp:112295285
	zma:103643502	ppp:112295303
	zma:103643600	ppp:112295308
	zma:103643653	ppp:112295338
	zma:103643663	ppp:112295343
	zma:103643674	ppp:112295347
	zma:103643771	ppp:112295365
	zma:103643842	ppp:112295366
	zma:103643901	ppp:112295382
	zma:103643930	ppp:112295383
	zma:103644004	ppp:112295387
	zma:103644066	ppp:112295391
	zma:103644177	ppp:112295397
	zma:103644233	ppp:112295401
	zma:103644237	ppp:112295409
	zma:103644346	ppp:112295424
	zma:103644349	ppp:112295439
	zma:103644409	ppp:112295463
	zma:103644551	ppp:112295478
	zma:103644703	ppp:112295482
	zma:103644763	ppp:112295489
	zma:103644795	ppp:112295490
	zma:103644824	ppp:112295491
	zma:103645001	ppp:112295507
	zma:100272501	ppp:112295544
	zma:103645427	ppp:112295550
	zma:103645593	ppp:112295557
	zma:103645698	ppp:112295591
	zma:103645700	ppp:112295612
	zma:103645739	ppp:112295618
	zma:100194281	ppp:112295687
	zma:100272300	ppp:112295703
	zma:100275495	ppp:112295721
	zma:100281311	ppp:112295729
	zma:542708	ppp:112295737
	zma:103645780	ppp:112295749
	zma:103645840	ppp:112295761
	zma:103645877	ppp:112295760
	zma:103645947	ppp:112295762
	zma:103645975	ppp:112295769
	zma:103646092	ppp:112295780
	zma:103646099	ppp:112295817
	zma:103646122	ppp:112295840
	zma:103646146	ppp:112295848
	zma:103646162	ppp:112295892
	zma:100382722	ppp:112295896
	zma:103646199	ppp:112295930
	zma:103646322	ppp:112295939
	zma:103646347	ppp:112295962
	zma:103646448	ppp:112295971
	zma:103646496	ppp:112295984
	zma:103646525	ppp:112295988
	zma:103646792	ppp:112296001
	zma:103646801	ppp:112296016
	zma:103646865	ppp:112296043
	zma:103647116	ppp:112296059
	zma:103647117	ppp:112296072
	zma:103647186	ppp:112296077
	zma:103647277	ppp:112296085
	zma:103647311	ppp:112296097
	zma:103647427	ppp:112296118
	zma:100277180	ppp:112296126
	zma:103647530	ppp:112296143
	zma:103647534	ppp:112296154
	zma:103647597	ppp:112296165
	zma:103647754	ppp:3989102
	zma:103647771
	zma:103647875
	zma:103647886
	zma:100276663
	zma:103647913
	zma:103647930
	zma:103647951
	zma:103647953
	zma:100383342
	zma:103648116
	zma:103648137
	zma:103648205
	zma:103648257
	zma:103648268
	zma:103648841
	zma:103649047
	zma:103649206
	zma:103649319
	zma:103649459
	zma:100273331
	zma:100191875
	zma:100384857
	zma:103649523
	zma:103649620
	zma:103649669
	zma:103649691
	zma:103649694
	zma:103649707
	zma:103650026
	zma:103650090
	zma:103650144
	zma:103650176
	zma:103650330
	zma:100279087
	zma:103650432
	zma:103650596
	zma:103650610
	zma:103650768
	zma:103650860
	zma:103650881
	zma:103651024
	zma:103651121
	zma:100276838
	zma:103651237
	zma:103651244
	zma:103651265
	zma:103651283
	zma:103651348
	zma:103651360
	zma:103651381
	zma:100277261
	zma:103651446
	zma:103651484
	zma:103651489
	zma:103651490
	zma:103651495
	zma:103651512
	zma:103651518
	zma:103651575
	zma:103651577
	zma:103651578
	zma:103651615
	zma:103651676
	zma:103651782
	zma:100192064
	zma:103652223
	zma:103652255
	zma:100282262
	zma:103652430
	zma:100272428
	zma:100273072
	zma:100274104
	zma:100285018
	zma:100381708
	zma:103652678
	zma:103652817
	zma:103652847
	zma:103652894
	zma:732842
	zma:103653165
	zma:542318
	zma:103653216
	zma:103653300
	zma:103653410
	zma:103653672
	zma:103653759
	zma:103653807
	zma:103653897
	zma:103653938
	zma:103654075
	zma:103654082
	zma:103654090
	zma:103654103
	zma:103654171
	zma:542264
	zma:103654325
	zma:103654352
	zma:103654409
	zma:103654600
	zma:103654710
	zma:103654777
	zma:103654846
	zma:103654861
	zma:100272582
	zma:103654911
	zma:103654959
	zma:103655056
	zma:103655103
	zma:103656026
	zma:103656044
	zma:100216568
	zma:100274506
	zma:100384334
	zma:109939456
	zma:109939487
	zma:100276210
[truncated: 165 more rows]
