# Supplementary material for: Reliability of plastid and mitochondrial localisation prediction declines rapidly with the evolutionary distance to the training set increasing
Source: PLoS Comput Biol. 2024 Nov 11;20(11):e1012575. doi: 10.1371/journal.pcbi.1012575 (PMC11581415; doi:10.1371/journal.pcbi.1012575)
Supplement: S9 Data — (XLSX) [file pcbi.1012575.s019.xlsx]

## Sheet: Mitochondria training data
ProtID	species_name	taxonomy
P10719	Rattus norvegicus	['Eukaryota', 'Metazoa', 'Chordata', 'Craniata', 'Vertebrata', 'Euteleostomi', 'Mammalia', 'Eutheria', 'Euarchontoglires', 'Glires', 'Rodentia', 'Myomorpha', 'Muroidea', 'Muridae', 'Murinae', 'Rattus']
P25705	Homo sapiens	['Eukaryota', 'Metazoa', 'Chordata', 'Craniata', 'Vertebrata', 'Euteleostomi', 'Mammalia', 'Eutheria', 'Euarchontoglires', 'Primates', 'Haplorrhini', 'Catarrhini', 'Hominidae', 'Homo']
P00829	Bos taurus	['Eukaryota', 'Metazoa', 'Chordata', 'Craniata', 'Vertebrata', 'Euteleostomi', 'Mammalia', 'Eutheria', 'Laurasiatheria', 'Artiodactyla', 'Ruminantia', 'Pecora', 'Bovidae', 'Bovinae', 'Bos']
Q96252	Arabidopsis thaliana	['Eukaryota', 'Viridiplantae', 'Streptophyta', 'Embryophyta', 'Tracheophyta', 'Spermatophyta', 'Magnoliopsida', 'eudicotyledons', 'Gunneridae', 'Pentapetalae', 'rosids', 'malvids', 'Brassicales', 'Brassicaceae', 'Camelineae', 'Arabidopsis']
Q12165	Saccharomyces cerevisiae (strain ATCC 204508 / S288c)	['Eukaryota', 'Fungi', 'Dikarya', 'Ascomycota', 'Saccharomycotina', 'Saccharomycetes', 'Saccharomycetales', 'Saccharomycetaceae', 'Saccharomyces']
Q40089	Ipomoea batatas	['Eukaryota', 'Viridiplantae', 'Streptophyta', 'Embryophyta', 'Tracheophyta', 'Spermatophyta', 'Magnoliopsida', 'eudicotyledons', 'Gunneridae', 'Pentapetalae', 'asterids', 'lamiids', 'Solanales', 'Convolvulaceae', 'Ipomoeeae', 'Ipomoea']
P04037	Saccharomyces cerevisiae (strain ATCC 204508 / S288c)	['Eukaryota', 'Fungi', 'Dikarya', 'Ascomycota', 'Saccharomycotina', 'Saccharomycetes', 'Saccharomycetales', 'Saccharomycetaceae', 'Saccharomyces']
P11240	Rattus norvegicus	['Eukaryota', 'Metazoa', 'Chordata', 'Craniata', 'Vertebrata', 'Euteleostomi', 'Mammalia', 'Eutheria', 'Euarchontoglires', 'Glires', 'Rodentia', 'Myomorpha', 'Muroidea', 'Muridae', 'Murinae', 'Rattus']
P00428	Bos taurus	['Eukaryota', 'Metazoa', 'Chordata', 'Craniata', 'Vertebrata', 'Euteleostomi', 'Mammalia', 'Eutheria', 'Laurasiatheria', 'Artiodactyla', 'Ruminantia', 'Pecora', 'Bovidae', 'Bovinae', 'Bos']
Q710D6	Vulpes vulpes	['Eukaryota', 'Metazoa', 'Chordata', 'Craniata', 'Vertebrata', 'Euteleostomi', 'Mammalia', 'Eutheria', 'Laurasiatheria', 'Carnivora', 'Caniformia', 'Canidae', 'Vulpes']
P00426	Bos taurus	['Eukaryota', 'Metazoa', 'Chordata', 'Craniata', 'Vertebrata', 'Euteleostomi', 'Mammalia', 'Eutheria', 'Laurasiatheria', 'Artiodactyla', 'Ruminantia', 'Pecora', 'Bovidae', 'Bovinae', 'Bos']
P20674	Homo sapiens	['Eukaryota', 'Metazoa', 'Chordata', 'Craniata', 'Vertebrata', 'Euteleostomi', 'Mammalia', 'Eutheria', 'Euarchontoglires', 'Primates', 'Haplorrhini', 'Catarrhini', 'Hominidae', 'Homo']
Q9SJ12	Arabidopsis thaliana	['Eukaryota', 'Viridiplantae', 'Streptophyta', 'Embryophyta', 'Tracheophyta', 'Spermatophyta', 'Magnoliopsida', 'eudicotyledons', 'Gunneridae', 'Pentapetalae', 'rosids', 'malvids', 'Brassicales', 'Brassicaceae', 'Camelineae', 'Arabidopsis']
P12075	Rattus norvegicus	['Eukaryota', 'Metazoa', 'Chordata', 'Craniata', 'Vertebrata', 'Euteleostomi', 'Mammalia', 'Eutheria', 'Euarchontoglires', 'Glires', 'Rodentia', 'Myomorpha', 'Muroidea', 'Muridae', 'Murinae', 'Rattus']
P19483	Bos taurus	['Eukaryota', 'Metazoa', 'Chordata', 'Craniata', 'Vertebrata', 'Euteleostomi', 'Mammalia', 'Eutheria', 'Laurasiatheria', 'Artiodactyla', 'Ruminantia', 'Pecora', 'Bovidae', 'Bovinae', 'Bos']
P06576	Homo sapiens	['Eukaryota', 'Metazoa', 'Chordata', 'Craniata', 'Vertebrata', 'Euteleostomi', 'Mammalia', 'Eutheria', 'Euarchontoglires', 'Primates', 'Haplorrhini', 'Catarrhini', 'Hominidae', 'Homo']
Q00972	Rattus norvegicus	['Eukaryota', 'Metazoa', 'Chordata', 'Craniata', 'Vertebrata', 'Euteleostomi', 'Mammalia', 'Eutheria', 'Euarchontoglires', 'Glires', 'Rodentia', 'Myomorpha', 'Muroidea', 'Muridae', 'Murinae', 'Rattus']
P22068	Schizosaccharomyces pombe (strain 972 / ATCC 24843)	['Eukaryota', 'Fungi', 'Dikarya', 'Ascomycota', 'Taphrinomycotina', 'Schizosaccharomycetes', 'Schizosaccharomycetales', 'Schizosaccharomycetaceae', 'Schizosaccharomyces']
P54967	Arabidopsis thaliana	['Eukaryota', 'Viridiplantae', 'Streptophyta', 'Embryophyta', 'Tracheophyta', 'Spermatophyta', 'Magnoliopsida', 'eudicotyledons', 'Gunneridae', 'Pentapetalae', 'rosids', 'malvids', 'Brassicales', 'Brassicaceae', 'Camelineae', 'Arabidopsis']
P19414	Saccharomyces cerevisiae (strain ATCC 204508 / S288c)	['Eukaryota', 'Fungi', 'Dikarya', 'Ascomycota', 'Saccharomycotina', 'Saccharomycetes', 'Saccharomycetales', 'Saccharomycetaceae', 'Saccharomyces']
Q9FUT3	Arabidopsis thaliana	['Eukaryota', 'Viridiplantae', 'Streptophyta', 'Embryophyta', 'Tracheophyta', 'Spermatophyta', 'Magnoliopsida', 'eudicotyledons', 'Gunneridae', 'Pentapetalae', 'rosids', 'malvids', 'Brassicales', 'Brassicaceae', 'Camelineae', 'Arabidopsis']
Q25417	Leishmania tarentolae	['Eukaryota', 'Discoba', 'Euglenozoa', 'Kinetoplastea', 'Metakinetoplastina', 'Trypanosomatida', 'Trypanosomatidae', 'Leishmaniinae', 'Leishmania', 'lizard Leishmania']
Q6UB35	Homo sapiens	['Eukaryota', 'Metazoa', 'Chordata', 'Craniata', 'Vertebrata', 'Euteleostomi', 'Mammalia', 'Eutheria', 'Euarchontoglires', 'Primates', 'Haplorrhini', 'Catarrhini', 'Hominidae', 'Homo']
P14066	Saccharomyces cerevisiae (strain ATCC 204508 / S288c)	['Eukaryota', 'Fungi', 'Dikarya', 'Ascomycota', 'Saccharomycotina', 'Saccharomycetes', 'Saccharomycetales', 'Saccharomycetaceae', 'Saccharomyces']
Q6UPE0	Rattus norvegicus	['Eukaryota', 'Metazoa', 'Chordata', 'Craniata', 'Vertebrata', 'Euteleostomi', 'Mammalia', 'Eutheria', 'Euarchontoglires', 'Glires', 'Rodentia', 'Myomorpha', 'Muroidea', 'Muridae', 'Murinae', 'Rattus']
Q43153	Spinacia oleracea	['Eukaryota', 'Viridiplantae', 'Streptophyta', 'Embryophyta', 'Tracheophyta', 'Spermatophyta', 'Magnoliopsida', 'eudicotyledons', 'Gunneridae', 'Pentapetalae', 'Caryophyllales', 'Chenopodiaceae', 'Chenopodioideae', 'Anserineae', 'Spinacia']
Q09128	Rattus norvegicus	['Eukaryota', 'Metazoa', 'Chordata', 'Craniata', 'Vertebrata', 'Euteleostomi', 'Mammalia', 'Eutheria', 'Euarchontoglires', 'Glires', 'Rodentia', 'Myomorpha', 'Muroidea', 'Muridae', 'Murinae', 'Rattus']
P00125	Bos taurus	['Eukaryota', 'Metazoa', 'Chordata', 'Craniata', 'Vertebrata', 'Euteleostomi', 'Mammalia', 'Eutheria', 'Laurasiatheria', 'Artiodactyla', 'Ruminantia', 'Pecora', 'Bovidae', 'Bovinae', 'Bos']
P10606	Homo sapiens	['Eukaryota', 'Metazoa', 'Chordata', 'Craniata', 'Vertebrata', 'Euteleostomi', 'Mammalia', 'Eutheria', 'Euarchontoglires', 'Primates', 'Haplorrhini', 'Catarrhini', 'Hominidae', 'Homo']
P00427	Saccharomyces cerevisiae (strain ATCC 204508 / S288c)	['Eukaryota', 'Fungi', 'Dikarya', 'Ascomycota', 'Saccharomycotina', 'Saccharomycetes', 'Saccharomycetales', 'Saccharomycetaceae', 'Saccharomyces']
Q9SZJ5	Arabidopsis thaliana	['Eukaryota', 'Viridiplantae', 'Streptophyta', 'Embryophyta', 'Tracheophyta', 'Spermatophyta', 'Magnoliopsida', 'eudicotyledons', 'Gunneridae', 'Pentapetalae', 'rosids', 'malvids', 'Brassicales', 'Brassicaceae', 'Camelineae', 'Arabidopsis']
Q9LQL0	Arabidopsis thaliana	['Eukaryota', 'Viridiplantae', 'Streptophyta', 'Embryophyta', 'Tracheophyta', 'Spermatophyta', 'Magnoliopsida', 'eudicotyledons', 'Gunneridae', 'Pentapetalae', 'rosids', 'malvids', 'Brassicales', 'Brassicaceae', 'Camelineae', 'Arabidopsis']
P20821	Bos taurus	['Eukaryota', 'Metazoa', 'Chordata', 'Craniata', 'Vertebrata', 'Euteleostomi', 'Mammalia', 'Eutheria', 'Laurasiatheria', 'Artiodactyla', 'Ruminantia', 'Pecora', 'Bovidae', 'Bovinae', 'Bos']
P50441	Sus scrofa	['Eukaryota', 'Metazoa', 'Chordata', 'Craniata', 'Vertebrata', 'Euteleostomi', 'Mammalia', 'Eutheria', 'Laurasiatheria', 'Artiodactyla', 'Suina', 'Suidae', 'Sus']
P35571	Rattus norvegicus	['Eukaryota', 'Metazoa', 'Chordata', 'Craniata', 'Vertebrata', 'Euteleostomi', 'Mammalia', 'Eutheria', 'Euarchontoglires', 'Glires', 'Rodentia', 'Myomorpha', 'Muroidea', 'Muridae', 'Murinae', 'Rattus']
P30084	Homo sapiens	['Eukaryota', 'Metazoa', 'Chordata', 'Craniata', 'Vertebrata', 'Euteleostomi', 'Mammalia', 'Eutheria', 'Euarchontoglires', 'Primates', 'Haplorrhini', 'Catarrhini', 'Hominidae', 'Homo']
P14604	Rattus norvegicus	['Eukaryota', 'Metazoa', 'Chordata', 'Craniata', 'Vertebrata', 'Euteleostomi', 'Mammalia', 'Eutheria', 'Euarchontoglires', 'Glires', 'Rodentia', 'Myomorpha', 'Muroidea', 'Muridae', 'Murinae', 'Rattus']
P25605	Saccharomyces cerevisiae (strain ATCC 204508 / S288c)	['Eukaryota', 'Fungi', 'Dikarya', 'Ascomycota', 'Saccharomycotina', 'Saccharomycetes', 'Saccharomycetales', 'Saccharomycetaceae', 'Saccharomyces']
P22315	Mus musculus	['Eukaryota', 'Metazoa', 'Chordata', 'Craniata', 'Vertebrata', 'Euteleostomi', 'Mammalia', 'Eutheria', 'Euarchontoglires', 'Glires', 'Rodentia', 'Myomorpha', 'Muroidea', 'Muridae', 'Murinae', 'Mus', 'Mus']
Q8GUM2	Arabidopsis thaliana	['Eukaryota', 'Viridiplantae', 'Streptophyta', 'Embryophyta', 'Tracheophyta', 'Spermatophyta', 'Magnoliopsida', 'eudicotyledons', 'Gunneridae', 'Pentapetalae', 'rosids', 'malvids', 'Brassicales', 'Brassicaceae', 'Camelineae', 'Arabidopsis']
Q9LDZ0	Arabidopsis thaliana	['Eukaryota', 'Viridiplantae', 'Streptophyta', 'Embryophyta', 'Tracheophyta', 'Spermatophyta', 'Magnoliopsida', 'eudicotyledons', 'Gunneridae', 'Pentapetalae', 'rosids', 'malvids', 'Brassicales', 'Brassicaceae', 'Camelineae', 'Arabidopsis']
Q0P5I5	Bos taurus	['Eukaryota', 'Metazoa', 'Chordata', 'Craniata', 'Vertebrata', 'Euteleostomi', 'Mammalia', 'Eutheria', 'Laurasiatheria', 'Artiodactyla', 'Ruminantia', 'Pecora', 'Bovidae', 'Bovinae', 'Bos']
P25855	Arabidopsis thaliana	['Eukaryota', 'Viridiplantae', 'Streptophyta', 'Embryophyta', 'Tracheophyta', 'Spermatophyta', 'Magnoliopsida', 'eudicotyledons', 'Gunneridae', 'Pentapetalae', 'rosids', 'malvids', 'Brassicales', 'Brassicaceae', 'Camelineae', 'Arabidopsis']
P11183	Gallus gallus	['Eukaryota', 'Metazoa', 'Chordata', 'Craniata', 'Vertebrata', 'Euteleostomi', 'Archelosauria', 'Archosauria', 'Dinosauria', 'Saurischia', 'Theropoda', 'Coelurosauria', 'Aves', 'Neognathae', 'Galloanserae', 'Galliformes', 'Phasianidae', 'Phasianinae', 'Gallus']
A3C6G9	Oryza sativa subsp. japonica	['Eukaryota', 'Viridiplantae', 'Streptophyta', 'Embryophyta', 'Tracheophyta', 'Spermatophyta', 'Magnoliopsida', 'Liliopsida', 'Poales', 'Poaceae', 'BOP clade', 'Oryzoideae', 'Oryzeae', 'Oryzinae', 'Oryza', 'Oryza sativa']
P11009	Gallus gallus	['Eukaryota', 'Metazoa', 'Chordata', 'Craniata', 'Vertebrata', 'Euteleostomi', 'Archelosauria', 'Archosauria', 'Dinosauria', 'Saurischia', 'Theropoda', 'Coelurosauria', 'Aves', 'Neognathae', 'Galloanserae', 'Galliformes', 'Phasianidae', 'Phasianinae', 'Gallus']
P17540	Homo sapiens	['Eukaryota', 'Metazoa', 'Chordata', 'Craniata', 'Vertebrata', 'Euteleostomi', 'Mammalia', 'Eutheria', 'Euarchontoglires', 'Primates', 'Haplorrhini', 'Catarrhini', 'Hominidae', 'Homo']
P25809	Rattus norvegicus	['Eukaryota', 'Metazoa', 'Chordata', 'Craniata', 'Vertebrata', 'Euteleostomi', 'Mammalia', 'Eutheria', 'Euarchontoglires', 'Glires', 'Rodentia', 'Myomorpha', 'Muroidea', 'Muridae', 'Murinae', 'Rattus']
P53193	Saccharomyces cerevisiae (strain ATCC 204508 / S288c)	['Eukaryota', 'Fungi', 'Dikarya', 'Ascomycota', 'Saccharomycotina', 'Saccharomycetes', 'Saccharomycetales', 'Saccharomycetaceae', 'Saccharomyces']
P09605	Rattus norvegicus	['Eukaryota', 'Metazoa', 'Chordata', 'Craniata', 'Vertebrata', 'Euteleostomi', 'Mammalia', 'Eutheria', 'Euarchontoglires', 'Glires', 'Rodentia', 'Myomorpha', 'Muroidea', 'Muridae', 'Murinae', 'Rattus']
P70079	Gallus gallus	['Eukaryota', 'Metazoa', 'Chordata', 'Craniata', 'Vertebrata', 'Euteleostomi', 'Archelosauria', 'Archosauria', 'Dinosauria', 'Saurischia', 'Theropoda', 'Coelurosauria', 'Aves', 'Neognathae', 'Galloanserae', 'Galliformes', 'Phasianidae', 'Phasianinae', 'Gallus']
P0DKB9	Arabidopsis thaliana	['Eukaryota', 'Viridiplantae', 'Streptophyta', 'Embryophyta', 'Tracheophyta', 'Spermatophyta', 'Magnoliopsida', 'eudicotyledons', 'Gunneridae', 'Pentapetalae', 'rosids', 'malvids', 'Brassicales', 'Brassicaceae', 'Camelineae', 'Arabidopsis']
P80269	Solanum tuberosum	['Eukaryota', 'Viridiplantae', 'Streptophyta', 'Embryophyta', 'Tracheophyta', 'Spermatophyta', 'Magnoliopsida', 'eudicotyledons', 'Gunneridae', 'Pentapetalae', 'asterids', 'lamiids', 'Solanales', 'Solanaceae', 'Solanoideae', 'Solaneae', 'Solanum']
P00126	Bos taurus	['Eukaryota', 'Metazoa', 'Chordata', 'Craniata', 'Vertebrata', 'Euteleostomi', 'Mammalia', 'Eutheria', 'Laurasiatheria', 'Artiodactyla', 'Ruminantia', 'Pecora', 'Bovidae', 'Bovinae', 'Bos']
P99028	Mus musculus	['Eukaryota', 'Metazoa', 'Chordata', 'Craniata', 'Vertebrata', 'Euteleostomi', 'Mammalia', 'Eutheria', 'Euarchontoglires', 'Glires', 'Rodentia', 'Myomorpha', 'Muroidea', 'Muridae', 'Murinae', 'Mus', 'Mus']
P0C2C0	Rattus norvegicus	['Eukaryota', 'Metazoa', 'Chordata', 'Craniata', 'Vertebrata', 'Euteleostomi', 'Mammalia', 'Eutheria', 'Euarchontoglires', 'Glires', 'Rodentia', 'Myomorpha', 'Muroidea', 'Muridae', 'Murinae', 'Rattus']
Q00711	Saccharomyces cerevisiae (strain ATCC 204508 / S288c)	['Eukaryota', 'Fungi', 'Dikarya', 'Ascomycota', 'Saccharomycotina', 'Saccharomycetes', 'Saccharomycetales', 'Saccharomycetaceae', 'Saccharomyces']
P82913	Bos taurus	['Eukaryota', 'Metazoa', 'Chordata', 'Craniata', 'Vertebrata', 'Euteleostomi', 'Mammalia', 'Eutheria', 'Laurasiatheria', 'Artiodactyla', 'Ruminantia', 'Pecora', 'Bovidae', 'Bovinae', 'Bos']
P36520	Saccharomyces cerevisiae (strain ATCC 204508 / S288c)	['Eukaryota', 'Fungi', 'Dikarya', 'Ascomycota', 'Saccharomycotina', 'Saccharomycetes', 'Saccharomycetales', 'Saccharomycetaceae', 'Saccharomyces']
Q2HJJ1	Bos taurus	['Eukaryota', 'Metazoa', 'Chordata', 'Craniata', 'Vertebrata', 'Euteleostomi', 'Mammalia', 'Eutheria', 'Laurasiatheria', 'Artiodactyla', 'Ruminantia', 'Pecora', 'Bovidae', 'Bovinae', 'Bos']
Q3SZ47	Bos taurus	['Eukaryota', 'Metazoa', 'Chordata', 'Craniata', 'Vertebrata', 'Euteleostomi', 'Mammalia', 'Eutheria', 'Laurasiatheria', 'Artiodactyla', 'Ruminantia', 'Pecora', 'Bovidae', 'Bovinae', 'Bos']
P86926	Trypanosoma brucei brucei	['Eukaryota', 'Discoba', 'Euglenozoa', 'Kinetoplastea', 'Metakinetoplastina', 'Trypanosomatida', 'Trypanosomatidae', 'Trypanosoma']
P36517	Saccharomyces cerevisiae (strain ATCC 204508 / S288c)	['Eukaryota', 'Fungi', 'Dikarya', 'Ascomycota', 'Saccharomycotina', 'Saccharomycetes', 'Saccharomycetales', 'Saccharomycetaceae', 'Saccharomyces']
Q3ZBX6	Bos taurus	['Eukaryota', 'Metazoa', 'Chordata', 'Craniata', 'Vertebrata', 'Euteleostomi', 'Mammalia', 'Eutheria', 'Laurasiatheria', 'Artiodactyla', 'Ruminantia', 'Pecora', 'Bovidae', 'Bovinae', 'Bos']
P22354	Saccharomyces cerevisiae (strain ATCC 204508 / S288c)	['Eukaryota', 'Fungi', 'Dikarya', 'Ascomycota', 'Saccharomycotina', 'Saccharomycetes', 'Saccharomycetales', 'Saccharomycetaceae', 'Saccharomyces']
Q02204	Saccharomyces cerevisiae (strain ATCC 204508 / S288c)	['Eukaryota', 'Fungi', 'Dikarya', 'Ascomycota', 'Saccharomycotina', 'Saccharomycetes', 'Saccharomycetales', 'Saccharomycetaceae', 'Saccharomyces']
P36531	Saccharomyces cerevisiae (strain ATCC 204508 / S288c)	['Eukaryota', 'Fungi', 'Dikarya', 'Ascomycota', 'Saccharomycotina', 'Saccharomycetes', 'Saccharomycetales', 'Saccharomycetaceae', 'Saccharomyces']
P36528	Saccharomyces cerevisiae (strain ATCC 204508 / S288c)	['Eukaryota', 'Fungi', 'Dikarya', 'Ascomycota', 'Saccharomycotina', 'Saccharomycetes', 'Saccharomycetales', 'Saccharomycetaceae', 'Saccharomyces']
Q64565	Rattus norvegicus	['Eukaryota', 'Metazoa', 'Chordata', 'Craniata', 'Vertebrata', 'Euteleostomi', 'Mammalia', 'Eutheria', 'Euarchontoglires', 'Glires', 'Rodentia', 'Myomorpha', 'Muroidea', 'Muridae', 'Murinae', 'Rattus']
P00258	Sus scrofa	['Eukaryota', 'Metazoa', 'Chordata', 'Craniata', 'Vertebrata', 'Euteleostomi', 'Mammalia', 'Eutheria', 'Laurasiatheria', 'Artiodactyla', 'Suina', 'Suidae', 'Sus']
Q9BYV1	Homo sapiens	['Eukaryota', 'Metazoa', 'Chordata', 'Craniata', 'Vertebrata', 'Euteleostomi', 'Mammalia', 'Eutheria', 'Euarchontoglires', 'Primates', 'Haplorrhini', 'Catarrhini', 'Hominidae', 'Homo']
Q9HCC0	Homo sapiens	['Eukaryota', 'Metazoa', 'Chordata', 'Craniata', 'Vertebrata', 'Euteleostomi', 'Mammalia', 'Eutheria', 'Euarchontoglires', 'Primates', 'Haplorrhini', 'Catarrhini', 'Hominidae', 'Homo']
Q0WM29	Arabidopsis thaliana	['Eukaryota', 'Viridiplantae', 'Streptophyta', 'Embryophyta', 'Tracheophyta', 'Spermatophyta', 'Magnoliopsida', 'eudicotyledons', 'Gunneridae', 'Pentapetalae', 'rosids', 'malvids', 'Brassicales', 'Brassicaceae', 'Camelineae', 'Arabidopsis']
Q9SV46	Arabidopsis thaliana	['Eukaryota', 'Viridiplantae', 'Streptophyta', 'Embryophyta', 'Tracheophyta', 'Spermatophyta', 'Magnoliopsida', 'eudicotyledons', 'Gunneridae', 'Pentapetalae', 'rosids', 'malvids', 'Brassicales', 'Brassicaceae', 'Camelineae', 'Arabidopsis']
Q9H300	Homo sapiens	['Eukaryota', 'Metazoa', 'Chordata', 'Craniata', 'Vertebrata', 'Euteleostomi', 'Mammalia', 'Eutheria', 'Euarchontoglires', 'Primates', 'Haplorrhini', 'Catarrhini', 'Hominidae', 'Homo']
Q9M8M3	Arabidopsis thaliana	['Eukaryota', 'Viridiplantae', 'Streptophyta', 'Embryophyta', 'Tracheophyta', 'Spermatophyta', 'Magnoliopsida', 'eudicotyledons', 'Gunneridae', 'Pentapetalae', 'rosids', 'malvids', 'Brassicales', 'Brassicaceae', 'Camelineae', 'Arabidopsis']
P35705	Bos taurus	['Eukaryota', 'Metazoa', 'Chordata', 'Craniata', 'Vertebrata', 'Euteleostomi', 'Mammalia', 'Eutheria', 'Laurasiatheria', 'Artiodactyla', 'Ruminantia', 'Pecora', 'Bovidae', 'Bovinae', 'Bos']
Q9LRP6	Arabidopsis thaliana	['Eukaryota', 'Viridiplantae', 'Streptophyta', 'Embryophyta', 'Tracheophyta', 'Spermatophyta', 'Magnoliopsida', 'eudicotyledons', 'Gunneridae', 'Pentapetalae', 'rosids', 'malvids', 'Brassicales', 'Brassicaceae', 'Camelineae', 'Arabidopsis']
Q6NQ83	Arabidopsis thaliana	['Eukaryota', 'Viridiplantae', 'Streptophyta', 'Embryophyta', 'Tracheophyta', 'Spermatophyta', 'Magnoliopsida', 'eudicotyledons', 'Gunneridae', 'Pentapetalae', 'rosids', 'malvids', 'Brassicales', 'Brassicaceae', 'Camelineae', 'Arabidopsis']
Q9ZU67	Arabidopsis thaliana	['Eukaryota', 'Viridiplantae', 'Streptophyta', 'Embryophyta', 'Tracheophyta', 'Spermatophyta', 'Magnoliopsida', 'eudicotyledons', 'Gunneridae', 'Pentapetalae', 'rosids', 'malvids', 'Brassicales', 'Brassicaceae', 'Camelineae', 'Arabidopsis']
P05166	Homo sapiens	['Eukaryota', 'Metazoa', 'Chordata', 'Craniata', 'Vertebrata', 'Euteleostomi', 'Mammalia', 'Eutheria', 'Euarchontoglires', 'Primates', 'Haplorrhini', 'Catarrhini', 'Hominidae', 'Homo']
P32473	Saccharomyces cerevisiae (strain ATCC 204508 / S288c)	['Eukaryota', 'Fungi', 'Dikarya', 'Ascomycota', 'Saccharomycotina', 'Saccharomycetes', 'Saccharomycetales', 'Saccharomycetaceae', 'Saccharomyces']
P21375	Saccharomyces cerevisiae (strain ATCC 204508 / S288c)	['Eukaryota', 'Fungi', 'Dikarya', 'Ascomycota', 'Saccharomycotina', 'Saccharomycetes', 'Saccharomycetales', 'Saccharomycetaceae', 'Saccharomyces']
P26269	Ascaris suum	['Eukaryota', 'Metazoa', 'Ecdysozoa', 'Nematoda', 'Chromadorea', 'Rhabditida', 'Spirurina', 'Ascaridomorpha', 'Ascaridoidea', 'Ascarididae', 'Ascaris']
P49432	Rattus norvegicus	['Eukaryota', 'Metazoa', 'Chordata', 'Craniata', 'Vertebrata', 'Euteleostomi', 'Mammalia', 'Eutheria', 'Euarchontoglires', 'Glires', 'Rodentia', 'Myomorpha', 'Muroidea', 'Muridae', 'Murinae', 'Rattus']
Q38799	Arabidopsis thaliana	['Eukaryota', 'Viridiplantae', 'Streptophyta', 'Embryophyta', 'Tracheophyta', 'Spermatophyta', 'Magnoliopsida', 'eudicotyledons', 'Gunneridae', 'Pentapetalae', 'rosids', 'malvids', 'Brassicales', 'Brassicaceae', 'Camelineae', 'Arabidopsis']
P11966	Bos taurus	['Eukaryota', 'Metazoa', 'Chordata', 'Craniata', 'Vertebrata', 'Euteleostomi', 'Mammalia', 'Eutheria', 'Laurasiatheria', 'Artiodactyla', 'Ruminantia', 'Pecora', 'Bovidae', 'Bovinae', 'Bos']
P11177	Homo sapiens	['Eukaryota', 'Metazoa', 'Chordata', 'Craniata', 'Vertebrata', 'Euteleostomi', 'Mammalia', 'Eutheria', 'Euarchontoglires', 'Primates', 'Haplorrhini', 'Catarrhini', 'Hominidae', 'Homo']
Q7Z6M4	Homo sapiens	['Eukaryota', 'Metazoa', 'Chordata', 'Craniata', 'Vertebrata', 'Euteleostomi', 'Mammalia', 'Eutheria', 'Euarchontoglires', 'Primates', 'Haplorrhini', 'Catarrhini', 'Hominidae', 'Homo']
P11024	Bos taurus	['Eukaryota', 'Metazoa', 'Chordata', 'Craniata', 'Vertebrata', 'Euteleostomi', 'Mammalia', 'Eutheria', 'Laurasiatheria', 'Artiodactyla', 'Ruminantia', 'Pecora', 'Bovidae', 'Bovinae', 'Bos']
Q9BEA2	Bos taurus	['Eukaryota', 'Metazoa', 'Chordata', 'Craniata', 'Vertebrata', 'Euteleostomi', 'Mammalia', 'Eutheria', 'Laurasiatheria', 'Artiodactyla', 'Ruminantia', 'Pecora', 'Bovidae', 'Bovinae', 'Bos']
P68209	Arabidopsis thaliana	['Eukaryota', 'Viridiplantae', 'Streptophyta', 'Embryophyta', 'Tracheophyta', 'Spermatophyta', 'Magnoliopsida', 'eudicotyledons', 'Gunneridae', 'Pentapetalae', 'rosids', 'malvids', 'Brassicales', 'Brassicaceae', 'Camelineae', 'Arabidopsis']
Q9CQY6	Mus musculus	['Eukaryota', 'Metazoa', 'Chordata', 'Craniata', 'Vertebrata', 'Euteleostomi', 'Mammalia', 'Eutheria', 'Euarchontoglires', 'Glires', 'Rodentia', 'Myomorpha', 'Muroidea', 'Muridae', 'Murinae', 'Mus', 'Mus']
P51557	Mus musculus	['Eukaryota', 'Metazoa', 'Chordata', 'Craniata', 'Vertebrata', 'Euteleostomi', 'Mammalia', 'Eutheria', 'Euarchontoglires', 'Glires', 'Rodentia', 'Myomorpha', 'Muroidea', 'Muridae', 'Murinae', 'Mus', 'Mus']
Q8LAD2	Arabidopsis thaliana	['Eukaryota', 'Viridiplantae', 'Streptophyta', 'Embryophyta', 'Tracheophyta', 'Spermatophyta', 'Magnoliopsida', 'eudicotyledons', 'Gunneridae', 'Pentapetalae', 'rosids', 'malvids', 'Brassicales', 'Brassicaceae', 'Camelineae', 'Arabidopsis']
P36967	Dictyostelium discoideum	['Eukaryota', 'Amoebozoa', 'Evosea', 'Eumycetozoa', 'Dictyostelia', 'Dictyosteliales', 'Dictyosteliaceae', 'Dictyostelium']
P17764	Rattus norvegicus	['Eukaryota', 'Metazoa', 'Chordata', 'Craniata', 'Vertebrata', 'Euteleostomi', 'Mammalia', 'Eutheria', 'Euarchontoglires', 'Glires', 'Rodentia', 'Myomorpha', 'Muroidea', 'Muridae', 'Murinae', 'Rattus']
P43265	Euglena gracilis	['Eukaryota', 'Discoba', 'Euglenozoa', 'Euglenida', 'Spirocuta', 'Euglenophyceae', 'Euglenales', 'Euglenaceae', 'Euglena']
Q9UII2	Homo sapiens	['Eukaryota', 'Metazoa', 'Chordata', 'Craniata', 'Vertebrata', 'Euteleostomi', 'Mammalia', 'Eutheria', 'Euarchontoglires', 'Primates', 'Haplorrhini', 'Catarrhini', 'Hominidae', 'Homo']
Q04728	Saccharomyces cerevisiae (strain ATCC 204508 / S288c)	['Eukaryota', 'Fungi', 'Dikarya', 'Ascomycota', 'Saccharomycotina', 'Saccharomycetes', 'Saccharomycetales', 'Saccharomycetaceae', 'Saccharomyces']
P01096	Bos taurus	['Eukaryota', 'Metazoa', 'Chordata', 'Craniata', 'Vertebrata', 'Euteleostomi', 'Mammalia', 'Eutheria', 'Laurasiatheria', 'Artiodactyla', 'Ruminantia', 'Pecora', 'Bovidae', 'Bovinae', 'Bos']
P17614	Nicotiana plumbaginifolia	['Eukaryota', 'Viridiplantae', 'Streptophyta', 'Embryophyta', 'Tracheophyta', 'Spermatophyta', 'Magnoliopsida', 'eudicotyledons', 'Gunneridae', 'Pentapetalae', 'asterids', 'lamiids', 'Solanales', 'Solanaceae', 'Nicotianoideae', 'Nicotianeae', 'Nicotiana']
P80432	Rattus norvegicus	['Eukaryota', 'Metazoa', 'Chordata', 'Craniata', 'Vertebrata', 'Euteleostomi', 'Mammalia', 'Eutheria', 'Euarchontoglires', 'Glires', 'Rodentia', 'Myomorpha', 'Muroidea', 'Muridae', 'Murinae', 'Rattus']
P79202	Ovis aries	['Eukaryota', 'Metazoa', 'Chordata', 'Craniata', 'Vertebrata', 'Euteleostomi', 'Mammalia', 'Eutheria', 'Laurasiatheria', 'Artiodactyla', 'Ruminantia', 'Pecora', 'Bovidae', 'Caprinae', 'Ovis']
P10612	Sus scrofa	['Eukaryota', 'Metazoa', 'Chordata', 'Craniata', 'Vertebrata', 'Euteleostomi', 'Mammalia', 'Eutheria', 'Laurasiatheria', 'Artiodactyla', 'Suina', 'Suidae', 'Sus']
P83484	Arabidopsis thaliana	['Eukaryota', 'Viridiplantae', 'Streptophyta', 'Embryophyta', 'Tracheophyta', 'Spermatophyta', 'Magnoliopsida', 'eudicotyledons', 'Gunneridae', 'Pentapetalae', 'rosids', 'malvids', 'Brassicales', 'Brassicaceae', 'Camelineae', 'Arabidopsis']
Q1W0Y2	Sus scrofa	['Eukaryota', 'Metazoa', 'Chordata', 'Craniata', 'Vertebrata', 'Euteleostomi', 'Mammalia', 'Eutheria', 'Laurasiatheria', 'Artiodactyla', 'Suina', 'Suidae', 'Sus']
P13073	Homo sapiens	['Eukaryota', 'Metazoa', 'Chordata', 'Craniata', 'Vertebrata', 'Euteleostomi', 'Mammalia', 'Eutheria', 'Euarchontoglires', 'Primates', 'Haplorrhini', 'Catarrhini', 'Hominidae', 'Homo']
P10888	Rattus norvegicus	['Eukaryota', 'Metazoa', 'Chordata', 'Craniata', 'Vertebrata', 'Euteleostomi', 'Mammalia', 'Eutheria', 'Euarchontoglires', 'Glires', 'Rodentia', 'Myomorpha', 'Muroidea', 'Muridae', 'Murinae', 'Rattus']
P15954	Homo sapiens	['Eukaryota', 'Metazoa', 'Chordata', 'Craniata', 'Vertebrata', 'Euteleostomi', 'Mammalia', 'Eutheria', 'Euarchontoglires', 'Primates', 'Haplorrhini', 'Catarrhini', 'Hominidae', 'Homo']
P00189	Bos taurus	['Eukaryota', 'Metazoa', 'Chordata', 'Craniata', 'Vertebrata', 'Euteleostomi', 'Mammalia', 'Eutheria', 'Laurasiatheria', 'Artiodactyla', 'Ruminantia', 'Pecora', 'Bovidae', 'Bovinae', 'Bos']
Q01859	Oryza sativa subsp. japonica	['Eukaryota', 'Viridiplantae', 'Streptophyta', 'Embryophyta', 'Tracheophyta', 'Spermatophyta', 'Magnoliopsida', 'Liliopsida', 'Poales', 'Poaceae', 'BOP clade', 'Oryzoideae', 'Oryzeae', 'Oryzinae', 'Oryza', 'Oryza sativa']
P83483	Arabidopsis thaliana	['Eukaryota', 'Viridiplantae', 'Streptophyta', 'Embryophyta', 'Tracheophyta', 'Spermatophyta', 'Magnoliopsida', 'eudicotyledons', 'Gunneridae', 'Pentapetalae', 'rosids', 'malvids', 'Brassicales', 'Brassicaceae', 'Camelineae', 'Arabidopsis']
Q9C5A9	Arabidopsis thaliana	['Eukaryota', 'Viridiplantae', 'Streptophyta', 'Embryophyta', 'Tracheophyta', 'Spermatophyta', 'Magnoliopsida', 'eudicotyledons', 'Gunneridae', 'Pentapetalae', 'rosids', 'malvids', 'Brassicales', 'Brassicaceae', 'Camelineae', 'Arabidopsis']
Q13825	Homo sapiens	['Eukaryota', 'Metazoa', 'Chordata', 'Craniata', 'Vertebrata', 'Euteleostomi', 'Mammalia', 'Eutheria', 'Euarchontoglires', 'Primates', 'Haplorrhini', 'Catarrhini', 'Hominidae', 'Homo']
P46367	Saccharomyces cerevisiae (strain ATCC 204508 / S288c)	['Eukaryota', 'Fungi', 'Dikarya', 'Ascomycota', 'Saccharomycotina', 'Saccharomycetes', 'Saccharomycetales', 'Saccharomycetaceae', 'Saccharomyces']
Q9SU63	Arabidopsis thaliana	['Eukaryota', 'Viridiplantae', 'Streptophyta', 'Embryophyta', 'Tracheophyta', 'Spermatophyta', 'Magnoliopsida', 'eudicotyledons', 'Gunneridae', 'Pentapetalae', 'rosids', 'malvids', 'Brassicales', 'Brassicaceae', 'Camelineae', 'Arabidopsis']
P20000	Bos taurus	['Eukaryota', 'Metazoa', 'Chordata', 'Craniata', 'Vertebrata', 'Euteleostomi', 'Mammalia', 'Eutheria', 'Laurasiatheria', 'Artiodactyla', 'Ruminantia', 'Pecora', 'Bovidae', 'Bovinae', 'Bos']
Q8S528	Arabidopsis thaliana	['Eukaryota', 'Viridiplantae', 'Streptophyta', 'Embryophyta', 'Tracheophyta', 'Spermatophyta', 'Magnoliopsida', 'eudicotyledons', 'Gunneridae', 'Pentapetalae', 'rosids', 'malvids', 'Brassicales', 'Brassicaceae', 'Camelineae', 'Arabidopsis']
P30100	Rattus norvegicus	['Eukaryota', 'Metazoa', 'Chordata', 'Craniata', 'Vertebrata', 'Euteleostomi', 'Mammalia', 'Eutheria', 'Euarchontoglires', 'Glires', 'Rodentia', 'Myomorpha', 'Muroidea', 'Muridae', 'Murinae', 'Rattus']
P15393	Rattus norvegicus	['Eukaryota', 'Metazoa', 'Chordata', 'Craniata', 'Vertebrata', 'Euteleostomi', 'Mammalia', 'Eutheria', 'Euarchontoglires', 'Glires', 'Rodentia', 'Myomorpha', 'Muroidea', 'Muridae', 'Murinae', 'Rattus']
Q07021	Homo sapiens	['Eukaryota', 'Metazoa', 'Chordata', 'Craniata', 'Vertebrata', 'Euteleostomi', 'Mammalia', 'Eutheria', 'Euarchontoglires', 'Primates', 'Haplorrhini', 'Catarrhini', 'Hominidae', 'Homo']
P49448	Homo sapiens	['Eukaryota', 'Metazoa', 'Chordata', 'Craniata', 'Vertebrata', 'Euteleostomi', 'Mammalia', 'Eutheria', 'Euarchontoglires', 'Primates', 'Haplorrhini', 'Catarrhini', 'Hominidae', 'Homo']
P00366	Bos taurus	['Eukaryota', 'Metazoa', 'Chordata', 'Craniata', 'Vertebrata', 'Euteleostomi', 'Mammalia', 'Eutheria', 'Laurasiatheria', 'Artiodactyla', 'Ruminantia', 'Pecora', 'Bovidae', 'Bovinae', 'Bos']
P00367	Homo sapiens	['Eukaryota', 'Metazoa', 'Chordata', 'Craniata', 'Vertebrata', 'Euteleostomi', 'Mammalia', 'Eutheria', 'Euarchontoglires', 'Primates', 'Haplorrhini', 'Catarrhini', 'Hominidae', 'Homo']
Q13268	Homo sapiens	['Eukaryota', 'Metazoa', 'Chordata', 'Craniata', 'Vertebrata', 'Euteleostomi', 'Mammalia', 'Eutheria', 'Euarchontoglires', 'Primates', 'Haplorrhini', 'Catarrhini', 'Hominidae', 'Homo']
P25719	Saccharomyces cerevisiae (strain ATCC 204508 / S288c)	['Eukaryota', 'Fungi', 'Dikarya', 'Ascomycota', 'Saccharomycotina', 'Saccharomycetes', 'Saccharomycetales', 'Saccharomycetaceae', 'Saccharomyces']
P00423	Bos taurus	['Eukaryota', 'Metazoa', 'Chordata', 'Craniata', 'Vertebrata', 'Euteleostomi', 'Mammalia', 'Eutheria', 'Laurasiatheria', 'Artiodactyla', 'Ruminantia', 'Pecora', 'Bovidae', 'Bovinae', 'Bos']
P80971	Thunnus obesus	['Eukaryota', 'Metazoa', 'Chordata', 'Craniata', 'Vertebrata', 'Euteleostomi', 'Actinopterygii', 'Neopterygii', 'Teleostei', 'Neoteleostei', 'Acanthomorphata', 'Pelagiaria', 'Scombriformes', 'Scombridae', 'Thunnus']
P00430	Bos taurus	['Eukaryota', 'Metazoa', 'Chordata', 'Craniata', 'Vertebrata', 'Euteleostomi', 'Mammalia', 'Eutheria', 'Laurasiatheria', 'Artiodactyla', 'Ruminantia', 'Pecora', 'Bovidae', 'Bovinae', 'Bos']
P04039	Saccharomyces cerevisiae (strain ATCC 204508 / S288c)	['Eukaryota', 'Fungi', 'Dikarya', 'Ascomycota', 'Saccharomycotina', 'Saccharomycetes', 'Saccharomycetales', 'Saccharomycetaceae', 'Saccharomyces']
O80983	Arabidopsis thaliana	['Eukaryota', 'Viridiplantae', 'Streptophyta', 'Embryophyta', 'Tracheophyta', 'Spermatophyta', 'Magnoliopsida', 'eudicotyledons', 'Gunneridae', 'Pentapetalae', 'rosids', 'malvids', 'Brassicales', 'Brassicaceae', 'Camelineae', 'Arabidopsis']
P14519	Oryctolagus cuniculus	['Eukaryota', 'Metazoa', 'Chordata', 'Craniata', 'Vertebrata', 'Euteleostomi', 'Mammalia', 'Eutheria', 'Euarchontoglires', 'Glires', 'Lagomorpha', 'Leporidae', 'Oryctolagus']
Q96KR6	Homo sapiens	['Eukaryota', 'Metazoa', 'Chordata', 'Craniata', 'Vertebrata', 'Euteleostomi', 'Mammalia', 'Eutheria', 'Euarchontoglires', 'Primates', 'Haplorrhini', 'Catarrhini', 'Hominidae', 'Homo']
P33316	Homo sapiens	['Eukaryota', 'Metazoa', 'Chordata', 'Craniata', 'Vertebrata', 'Euteleostomi', 'Mammalia', 'Eutheria', 'Euarchontoglires', 'Primates', 'Haplorrhini', 'Catarrhini', 'Hominidae', 'Homo']
Q6CE48	Yarrowia lipolytica (strain CLIB 122 / E 150)	['Eukaryota', 'Fungi', 'Dikarya', 'Ascomycota', 'Saccharomycotina', 'Saccharomycetes', 'Saccharomycetales', 'Dipodascaceae', 'Yarrowia']
Q8LCY2	Arabidopsis thaliana	['Eukaryota', 'Viridiplantae', 'Streptophyta', 'Embryophyta', 'Tracheophyta', 'Spermatophyta', 'Magnoliopsida', 'eudicotyledons', 'Gunneridae', 'Pentapetalae', 'rosids', 'malvids', 'Brassicales', 'Brassicaceae', 'Camelineae', 'Arabidopsis']
P25285	Bos taurus	['Eukaryota', 'Metazoa', 'Chordata', 'Craniata', 'Vertebrata', 'Euteleostomi', 'Mammalia', 'Eutheria', 'Laurasiatheria', 'Artiodactyla', 'Ruminantia', 'Pecora', 'Bovidae', 'Bovinae', 'Bos']
P36552	Mus musculus	['Eukaryota', 'Metazoa', 'Chordata', 'Craniata', 'Vertebrata', 'Euteleostomi', 'Mammalia', 'Eutheria', 'Euarchontoglires', 'Glires', 'Rodentia', 'Myomorpha', 'Muroidea', 'Muridae', 'Murinae', 'Mus', 'Mus']
P28834	Saccharomyces cerevisiae (strain ATCC 204508 / S288c)	['Eukaryota', 'Fungi', 'Dikarya', 'Ascomycota', 'Saccharomycotina', 'Saccharomycetes', 'Saccharomycetales', 'Saccharomycetaceae', 'Saccharomyces']
P28241	Saccharomyces cerevisiae (strain ATCC 204508 / S288c)	['Eukaryota', 'Fungi', 'Dikarya', 'Ascomycota', 'Saccharomycotina', 'Saccharomycetes', 'Saccharomycetales', 'Saccharomycetaceae', 'Saccharomyces']
P28337	Gallus gallus	['Eukaryota', 'Metazoa', 'Chordata', 'Craniata', 'Vertebrata', 'Euteleostomi', 'Archelosauria', 'Archosauria', 'Dinosauria', 'Saurischia', 'Theropoda', 'Coelurosauria', 'Aves', 'Neognathae', 'Galloanserae', 'Galliformes', 'Phasianidae', 'Phasianinae', 'Gallus']
P93033	Arabidopsis thaliana	['Eukaryota', 'Viridiplantae', 'Streptophyta', 'Embryophyta', 'Tracheophyta', 'Spermatophyta', 'Magnoliopsida', 'eudicotyledons', 'Gunneridae', 'Pentapetalae', 'rosids', 'malvids', 'Brassicales', 'Brassicaceae', 'Camelineae', 'Arabidopsis']
Q9C6I6	Arabidopsis thaliana	['Eukaryota', 'Viridiplantae', 'Streptophyta', 'Embryophyta', 'Tracheophyta', 'Spermatophyta', 'Magnoliopsida', 'eudicotyledons', 'Gunneridae', 'Pentapetalae', 'rosids', 'malvids', 'Brassicales', 'Brassicaceae', 'Camelineae', 'Arabidopsis']
Q02253	Rattus norvegicus	['Eukaryota', 'Metazoa', 'Chordata', 'Craniata', 'Vertebrata', 'Euteleostomi', 'Mammalia', 'Eutheria', 'Euarchontoglires', 'Glires', 'Rodentia', 'Myomorpha', 'Muroidea', 'Muridae', 'Murinae', 'Rattus']
Q9FJW4	Arabidopsis thaliana	['Eukaryota', 'Viridiplantae', 'Streptophyta', 'Embryophyta', 'Tracheophyta', 'Spermatophyta', 'Magnoliopsida', 'eudicotyledons', 'Gunneridae', 'Pentapetalae', 'rosids', 'malvids', 'Brassicales', 'Brassicaceae', 'Camelineae', 'Arabidopsis']
P34942	Bos taurus	['Eukaryota', 'Metazoa', 'Chordata', 'Craniata', 'Vertebrata', 'Euteleostomi', 'Mammalia', 'Eutheria', 'Laurasiatheria', 'Artiodactyla', 'Ruminantia', 'Pecora', 'Bovidae', 'Bovinae', 'Bos']
Q8HXG5	Bos taurus	['Eukaryota', 'Metazoa', 'Chordata', 'Craniata', 'Vertebrata', 'Euteleostomi', 'Mammalia', 'Eutheria', 'Laurasiatheria', 'Artiodactyla', 'Ruminantia', 'Pecora', 'Bovidae', 'Bovinae', 'Bos']
Q9FNN5	Arabidopsis thaliana	['Eukaryota', 'Viridiplantae', 'Streptophyta', 'Embryophyta', 'Tracheophyta', 'Spermatophyta', 'Magnoliopsida', 'eudicotyledons', 'Gunneridae', 'Pentapetalae', 'rosids', 'malvids', 'Brassicales', 'Brassicaceae', 'Camelineae', 'Arabidopsis']
P31800	Bos taurus	['Eukaryota', 'Metazoa', 'Chordata', 'Craniata', 'Vertebrata', 'Euteleostomi', 'Mammalia', 'Eutheria', 'Laurasiatheria', 'Artiodactyla', 'Ruminantia', 'Pecora', 'Bovidae', 'Bovinae', 'Bos']
P82928	Bos taurus	['Eukaryota', 'Metazoa', 'Chordata', 'Craniata', 'Vertebrata', 'Euteleostomi', 'Mammalia', 'Eutheria', 'Laurasiatheria', 'Artiodactyla', 'Ruminantia', 'Pecora', 'Bovidae', 'Bovinae', 'Bos']
P42847	Saccharomyces cerevisiae (strain ATCC 204508 / S288c)	['Eukaryota', 'Fungi', 'Dikarya', 'Ascomycota', 'Saccharomycotina', 'Saccharomycetes', 'Saccharomycetales', 'Saccharomycetaceae', 'Saccharomyces']
P21771	Saccharomyces cerevisiae (strain ATCC 204508 / S288c)	['Eukaryota', 'Fungi', 'Dikarya', 'Ascomycota', 'Saccharomycotina', 'Saccharomycetes', 'Saccharomycetales', 'Saccharomycetaceae', 'Saccharomyces']
Q9SX77	Arabidopsis thaliana	['Eukaryota', 'Viridiplantae', 'Streptophyta', 'Embryophyta', 'Tracheophyta', 'Spermatophyta', 'Magnoliopsida', 'eudicotyledons', 'Gunneridae', 'Pentapetalae', 'rosids', 'malvids', 'Brassicales', 'Brassicaceae', 'Camelineae', 'Arabidopsis']
Q3E870	Arabidopsis thaliana	['Eukaryota', 'Viridiplantae', 'Streptophyta', 'Embryophyta', 'Tracheophyta', 'Spermatophyta', 'Magnoliopsida', 'eudicotyledons', 'Gunneridae', 'Pentapetalae', 'rosids', 'malvids', 'Brassicales', 'Brassicaceae', 'Camelineae', 'Arabidopsis']
Q9Y6E7	Homo sapiens	['Eukaryota', 'Metazoa', 'Chordata', 'Craniata', 'Vertebrata', 'Euteleostomi', 'Mammalia', 'Eutheria', 'Euarchontoglires', 'Primates', 'Haplorrhini', 'Catarrhini', 'Hominidae', 'Homo']
P25348	Saccharomyces cerevisiae (strain ATCC 204508 / S288c)	['Eukaryota', 'Fungi', 'Dikarya', 'Ascomycota', 'Saccharomycotina', 'Saccharomycetes', 'Saccharomycetales', 'Saccharomycetaceae', 'Saccharomyces']
P36532	Saccharomyces cerevisiae (strain ATCC 204508 / S288c)	['Eukaryota', 'Fungi', 'Dikarya', 'Ascomycota', 'Saccharomycotina', 'Saccharomycetes', 'Saccharomycetales', 'Saccharomycetaceae', 'Saccharomyces']
P12687	Saccharomyces cerevisiae (strain ATCC 204508 / S288c)	['Eukaryota', 'Fungi', 'Dikarya', 'Ascomycota', 'Saccharomycotina', 'Saccharomycetes', 'Saccharomycetales', 'Saccharomycetaceae', 'Saccharomyces']
P31334	Saccharomyces cerevisiae (strain ATCC 204508 / S288c)	['Eukaryota', 'Fungi', 'Dikarya', 'Ascomycota', 'Saccharomycotina', 'Saccharomycetes', 'Saccharomycetales', 'Saccharomycetaceae', 'Saccharomyces']
P36523	Saccharomyces cerevisiae (strain ATCC 204508 / S288c)	['Eukaryota', 'Fungi', 'Dikarya', 'Ascomycota', 'Saccharomycotina', 'Saccharomycetes', 'Saccharomycetales', 'Saccharomycetaceae', 'Saccharomyces']
P39697	Arabidopsis thaliana	['Eukaryota', 'Viridiplantae', 'Streptophyta', 'Embryophyta', 'Tracheophyta', 'Spermatophyta', 'Magnoliopsida', 'eudicotyledons', 'Gunneridae', 'Pentapetalae', 'rosids', 'malvids', 'Brassicales', 'Brassicaceae', 'Camelineae', 'Arabidopsis']
P19955	Saccharomyces cerevisiae (strain ATCC 204508 / S288c)	['Eukaryota', 'Fungi', 'Dikarya', 'Ascomycota', 'Saccharomycotina', 'Saccharomycetes', 'Saccharomycetales', 'Saccharomycetaceae', 'Saccharomyces']
P10355	Saccharomyces cerevisiae (strain ATCC 204508 / S288c)	['Eukaryota', 'Fungi', 'Dikarya', 'Ascomycota', 'Saccharomycotina', 'Saccharomycetes', 'Saccharomycetales', 'Saccharomycetaceae', 'Saccharomyces']
Q8K2C6	Mus musculus	['Eukaryota', 'Metazoa', 'Chordata', 'Craniata', 'Vertebrata', 'Euteleostomi', 'Mammalia', 'Eutheria', 'Euarchontoglires', 'Glires', 'Rodentia', 'Myomorpha', 'Muroidea', 'Muridae', 'Murinae', 'Mus', 'Mus']
Q9C5E8	Arabidopsis thaliana	['Eukaryota', 'Viridiplantae', 'Streptophyta', 'Embryophyta', 'Tracheophyta', 'Spermatophyta', 'Magnoliopsida', 'eudicotyledons', 'Gunneridae', 'Pentapetalae', 'rosids', 'malvids', 'Brassicales', 'Brassicaceae', 'Camelineae', 'Arabidopsis']
C8V9Y5	Emericella nidulans (strain FGSC A4 / ATCC 38163 / CBS 112.46 / NRRL 194 / M139)	['Eukaryota', 'Fungi', 'Dikarya', 'Ascomycota', 'Pezizomycotina', 'Eurotiomycetes', 'Eurotiomycetidae', 'Eurotiales', 'Aspergillaceae', 'Aspergillus', 'Aspergillus subgen. Nidulantes']
P30038	Homo sapiens	['Eukaryota', 'Metazoa', 'Chordata', 'Craniata', 'Vertebrata', 'Euteleostomi', 'Mammalia', 'Eutheria', 'Euarchontoglires', 'Primates', 'Haplorrhini', 'Catarrhini', 'Hominidae', 'Homo']
P17783	Citrullus lanatus	['Eukaryota', 'Viridiplantae', 'Streptophyta', 'Embryophyta', 'Tracheophyta', 'Spermatophyta', 'Magnoliopsida', 'eudicotyledons', 'Gunneridae', 'Pentapetalae', 'rosids', 'fabids', 'Cucurbitales', 'Cucurbitaceae', 'Benincaseae', 'Citrullus']
P83373	Fragaria ananassa	['Eukaryota', 'Viridiplantae', 'Streptophyta', 'Embryophyta', 'Tracheophyta', 'Spermatophyta', 'Magnoliopsida', 'eudicotyledons', 'Gunneridae', 'Pentapetalae', 'rosids', 'fabids', 'Rosales', 'Rosaceae', 'Rosoideae', 'Potentilleae', 'Fragariinae', 'Fragaria']
P04636	Rattus norvegicus	['Eukaryota', 'Metazoa', 'Chordata', 'Craniata', 'Vertebrata', 'Euteleostomi', 'Mammalia', 'Eutheria', 'Euarchontoglires', 'Glires', 'Rodentia', 'Myomorpha', 'Muroidea', 'Muridae', 'Murinae', 'Rattus']
Q9M3A8	Arabidopsis thaliana	['Eukaryota', 'Viridiplantae', 'Streptophyta', 'Embryophyta', 'Tracheophyta', 'Spermatophyta', 'Magnoliopsida', 'eudicotyledons', 'Gunneridae', 'Pentapetalae', 'rosids', 'malvids', 'Brassicales', 'Brassicaceae', 'Camelineae', 'Arabidopsis']
P29117	Rattus norvegicus	['Eukaryota', 'Metazoa', 'Chordata', 'Craniata', 'Vertebrata', 'Euteleostomi', 'Mammalia', 'Eutheria', 'Euarchontoglires', 'Glires', 'Rodentia', 'Myomorpha', 'Muroidea', 'Muridae', 'Murinae', 'Rattus']
Q8VYR5	Arabidopsis thaliana	['Eukaryota', 'Viridiplantae', 'Streptophyta', 'Embryophyta', 'Tracheophyta', 'Spermatophyta', 'Magnoliopsida', 'eudicotyledons', 'Gunneridae', 'Pentapetalae', 'rosids', 'malvids', 'Brassicales', 'Brassicaceae', 'Camelineae', 'Arabidopsis']
Q9LZ19	Arabidopsis thaliana	['Eukaryota', 'Viridiplantae', 'Streptophyta', 'Embryophyta', 'Tracheophyta', 'Spermatophyta', 'Magnoliopsida', 'eudicotyledons', 'Gunneridae', 'Pentapetalae', 'rosids', 'malvids', 'Brassicales', 'Brassicaceae', 'Camelineae', 'Arabidopsis']
P20285	Neurospora crassa (strain ATCC 24698 / 74-OR23-1A / CBS 708.71 / DSM 1257 / FGSC 987)	['Eukaryota', 'Fungi', 'Dikarya', 'Ascomycota', 'Pezizomycotina', 'Sordariomycetes', 'Sordariomycetidae', 'Sordariales', 'Sordariaceae', 'Neurospora']
Q25423	Leishmania tarentolae	['Eukaryota', 'Discoba', 'Euglenozoa', 'Kinetoplastea', 'Metakinetoplastina', 'Trypanosomatida', 'Trypanosomatidae', 'Leishmaniinae', 'Leishmania', 'lizard Leishmania']
P36957	Homo sapiens	['Eukaryota', 'Metazoa', 'Chordata', 'Craniata', 'Vertebrata', 'Euteleostomi', 'Mammalia', 'Eutheria', 'Euarchontoglires', 'Primates', 'Haplorrhini', 'Catarrhini', 'Hominidae', 'Homo']
Q01205	Rattus norvegicus	['Eukaryota', 'Metazoa', 'Chordata', 'Craniata', 'Vertebrata', 'Euteleostomi', 'Mammalia', 'Eutheria', 'Euarchontoglires', 'Glires', 'Rodentia', 'Myomorpha', 'Muroidea', 'Muridae', 'Murinae', 'Rattus']
P25711	Neurospora crassa (strain ATCC 24698 / 74-OR23-1A / CBS 708.71 / DSM 1257 / FGSC 987)	['Eukaryota', 'Fungi', 'Dikarya', 'Ascomycota', 'Pezizomycotina', 'Sordariomycetes', 'Sordariomycetidae', 'Sordariales', 'Sordariaceae', 'Neurospora']
P38447	Bos taurus	['Eukaryota', 'Metazoa', 'Chordata', 'Craniata', 'Vertebrata', 'Euteleostomi', 'Mammalia', 'Eutheria', 'Laurasiatheria', 'Artiodactyla', 'Ruminantia', 'Pecora', 'Bovidae', 'Bovinae', 'Bos']
Q91YT0	Mus musculus	['Eukaryota', 'Metazoa', 'Chordata', 'Craniata', 'Vertebrata', 'Euteleostomi', 'Mammalia', 'Eutheria', 'Euarchontoglires', 'Glires', 'Rodentia', 'Myomorpha', 'Muroidea', 'Muridae', 'Murinae', 'Mus', 'Mus']
P12695	Saccharomyces cerevisiae (strain ATCC 204508 / S288c)	['Eukaryota', 'Fungi', 'Dikarya', 'Ascomycota', 'Saccharomycotina', 'Saccharomycetes', 'Saccharomycetales', 'Saccharomycetaceae', 'Saccharomyces']
Q9LKA3	Arabidopsis thaliana	['Eukaryota', 'Viridiplantae', 'Streptophyta', 'Embryophyta', 'Tracheophyta', 'Spermatophyta', 'Magnoliopsida', 'eudicotyledons', 'Gunneridae', 'Pentapetalae', 'rosids', 'malvids', 'Brassicales', 'Brassicaceae', 'Camelineae', 'Arabidopsis']
P00346	Sus scrofa	['Eukaryota', 'Metazoa', 'Chordata', 'Craniata', 'Vertebrata', 'Euteleostomi', 'Mammalia', 'Eutheria', 'Laurasiatheria', 'Artiodactyla', 'Suina', 'Suidae', 'Sus']
P17505	Saccharomyces cerevisiae (strain ATCC 204508 / S288c)	['Eukaryota', 'Fungi', 'Dikarya', 'Ascomycota', 'Saccharomycotina', 'Saccharomycetes', 'Saccharomycetales', 'Saccharomycetaceae', 'Saccharomyces']
Q9ZP06	Arabidopsis thaliana	['Eukaryota', 'Viridiplantae', 'Streptophyta', 'Embryophyta', 'Tracheophyta', 'Spermatophyta', 'Magnoliopsida', 'eudicotyledons', 'Gunneridae', 'Pentapetalae', 'rosids', 'malvids', 'Brassicales', 'Brassicaceae', 'Camelineae', 'Arabidopsis']
Q9JI39	Mus musculus	['Eukaryota', 'Metazoa', 'Chordata', 'Craniata', 'Vertebrata', 'Euteleostomi', 'Mammalia', 'Eutheria', 'Euarchontoglires', 'Glires', 'Rodentia', 'Myomorpha', 'Muroidea', 'Muridae', 'Murinae', 'Mus', 'Mus']
P28042	Rattus norvegicus	['Eukaryota', 'Metazoa', 'Chordata', 'Craniata', 'Vertebrata', 'Euteleostomi', 'Mammalia', 'Eutheria', 'Euarchontoglires', 'Glires', 'Rodentia', 'Myomorpha', 'Muroidea', 'Muridae', 'Murinae', 'Rattus']
O82662	Arabidopsis thaliana	['Eukaryota', 'Viridiplantae', 'Streptophyta', 'Embryophyta', 'Tracheophyta', 'Spermatophyta', 'Magnoliopsida', 'eudicotyledons', 'Gunneridae', 'Pentapetalae', 'rosids', 'malvids', 'Brassicales', 'Brassicaceae', 'Camelineae', 'Arabidopsis']
P01098	Saccharomyces cerevisiae (strain ATCC 204508 / S288c)	['Eukaryota', 'Fungi', 'Dikarya', 'Ascomycota', 'Saccharomycotina', 'Saccharomycetes', 'Saccharomycetales', 'Saccharomycetaceae', 'Saccharomyces']
Q6K9N6	Oryza sativa subsp. japonica	['Eukaryota', 'Viridiplantae', 'Streptophyta', 'Embryophyta', 'Tracheophyta', 'Spermatophyta', 'Magnoliopsida', 'Liliopsida', 'Poales', 'Poaceae', 'BOP clade', 'Oryzoideae', 'Oryzeae', 'Oryzinae', 'Oryza', 'Oryza sativa']
P09381	Xenopus laevis	['Eukaryota', 'Metazoa', 'Chordata', 'Craniata', 'Vertebrata', 'Euteleostomi', 'Amphibia', 'Batrachia', 'Anura', 'Pipoidea', 'Pipidae', 'Xenopodinae', 'Xenopus', 'Xenopus']
Q04837	Homo sapiens	['Eukaryota', 'Metazoa', 'Chordata', 'Craniata', 'Vertebrata', 'Euteleostomi', 'Mammalia', 'Eutheria', 'Euarchontoglires', 'Primates', 'Haplorrhini', 'Catarrhini', 'Hominidae', 'Homo']
P09380	Xenopus laevis	['Eukaryota', 'Metazoa', 'Chordata', 'Craniata', 'Vertebrata', 'Euteleostomi', 'Amphibia', 'Batrachia', 'Anura', 'Pipoidea', 'Pipidae', 'Xenopodinae', 'Xenopus', 'Xenopus']
P54622	Drosophila melanogaster	['Eukaryota', 'Metazoa', 'Ecdysozoa', 'Arthropoda', 'Hexapoda', 'Insecta', 'Pterygota', 'Neoptera', 'Endopterygota', 'Diptera', 'Brachycera', 'Muscomorpha', 'Ephydroidea', 'Drosophilidae', 'Drosophila', 'Sophophora']
P51650	Rattus norvegicus	['Eukaryota', 'Metazoa', 'Chordata', 'Craniata', 'Vertebrata', 'Euteleostomi', 'Mammalia', 'Eutheria', 'Euarchontoglires', 'Glires', 'Rodentia', 'Myomorpha', 'Muroidea', 'Muridae', 'Murinae', 'Rattus']
Q874C1	Neurospora crassa (strain ATCC 24698 / 74-OR23-1A / CBS 708.71 / DSM 1257 / FGSC 987)	['Eukaryota', 'Fungi', 'Dikarya', 'Ascomycota', 'Pezizomycotina', 'Sordariomycetes', 'Sordariomycetidae', 'Sordariales', 'Sordariaceae', 'Neurospora']
P32089	Rattus norvegicus	['Eukaryota', 'Metazoa', 'Chordata', 'Craniata', 'Vertebrata', 'Euteleostomi', 'Mammalia', 'Eutheria', 'Euarchontoglires', 'Glires', 'Rodentia', 'Myomorpha', 'Muroidea', 'Muridae', 'Murinae', 'Rattus']
P31930	Homo sapiens	['Eukaryota', 'Metazoa', 'Chordata', 'Craniata', 'Vertebrata', 'Euteleostomi', 'Mammalia', 'Eutheria', 'Euarchontoglires', 'Primates', 'Haplorrhini', 'Catarrhini', 'Hominidae', 'Homo']
P00842	Neurospora crassa (strain ATCC 24698 / 74-OR23-1A / CBS 708.71 / DSM 1257 / FGSC 987)	['Eukaryota', 'Fungi', 'Dikarya', 'Ascomycota', 'Pezizomycotina', 'Sordariomycetes', 'Sordariomycetidae', 'Sordariales', 'Sordariaceae', 'Neurospora']
P01097	Saccharomyces cerevisiae (strain ATCC 204508 / S288c)	['Eukaryota', 'Fungi', 'Dikarya', 'Ascomycota', 'Saccharomycotina', 'Saccharomycetes', 'Saccharomycetales', 'Saccharomycetaceae', 'Saccharomyces']
P22027	Bos taurus	['Eukaryota', 'Metazoa', 'Chordata', 'Craniata', 'Vertebrata', 'Euteleostomi', 'Mammalia', 'Eutheria', 'Laurasiatheria', 'Artiodactyla', 'Ruminantia', 'Pecora', 'Bovidae', 'Bovinae', 'Bos']
P07926	Bos taurus	['Eukaryota', 'Metazoa', 'Chordata', 'Craniata', 'Vertebrata', 'Euteleostomi', 'Mammalia', 'Eutheria', 'Laurasiatheria', 'Artiodactyla', 'Ruminantia', 'Pecora', 'Bovidae', 'Bovinae', 'Bos']
P32876	Bos taurus	['Eukaryota', 'Metazoa', 'Chordata', 'Craniata', 'Vertebrata', 'Euteleostomi', 'Mammalia', 'Eutheria', 'Laurasiatheria', 'Artiodactyla', 'Ruminantia', 'Pecora', 'Bovidae', 'Bovinae', 'Bos']
P17605	Ovis aries	['Eukaryota', 'Metazoa', 'Chordata', 'Craniata', 'Vertebrata', 'Euteleostomi', 'Mammalia', 'Eutheria', 'Laurasiatheria', 'Artiodactyla', 'Ruminantia', 'Pecora', 'Bovidae', 'Caprinae', 'Ovis']
P10176	Homo sapiens	['Eukaryota', 'Metazoa', 'Chordata', 'Craniata', 'Vertebrata', 'Euteleostomi', 'Mammalia', 'Eutheria', 'Euarchontoglires', 'Primates', 'Haplorrhini', 'Catarrhini', 'Hominidae', 'Homo']
P80433	Rattus norvegicus	['Eukaryota', 'Metazoa', 'Chordata', 'Craniata', 'Vertebrata', 'Euteleostomi', 'Mammalia', 'Eutheria', 'Euarchontoglires', 'Glires', 'Rodentia', 'Myomorpha', 'Muroidea', 'Muridae', 'Murinae', 'Rattus']
P17178	Rattus norvegicus	['Eukaryota', 'Metazoa', 'Chordata', 'Craniata', 'Vertebrata', 'Euteleostomi', 'Mammalia', 'Eutheria', 'Euarchontoglires', 'Glires', 'Rodentia', 'Myomorpha', 'Muroidea', 'Muridae', 'Murinae', 'Rattus']
Q39055	Arabidopsis thaliana	['Eukaryota', 'Viridiplantae', 'Streptophyta', 'Embryophyta', 'Tracheophyta', 'Spermatophyta', 'Magnoliopsida', 'eudicotyledons', 'Gunneridae', 'Pentapetalae', 'rosids', 'malvids', 'Brassicales', 'Brassicaceae', 'Camelineae', 'Arabidopsis']
Q9FN42	Arabidopsis thaliana	['Eukaryota', 'Viridiplantae', 'Streptophyta', 'Embryophyta', 'Tracheophyta', 'Spermatophyta', 'Magnoliopsida', 'eudicotyledons', 'Gunneridae', 'Pentapetalae', 'rosids', 'malvids', 'Brassicales', 'Brassicaceae', 'Camelineae', 'Arabidopsis']
Q8NI60	Homo sapiens	['Eukaryota', 'Metazoa', 'Chordata', 'Craniata', 'Vertebrata', 'Euteleostomi', 'Mammalia', 'Eutheria', 'Euarchontoglires', 'Primates', 'Haplorrhini', 'Catarrhini', 'Hominidae', 'Homo']
P17177	Oryctolagus cuniculus	['Eukaryota', 'Metazoa', 'Chordata', 'Craniata', 'Vertebrata', 'Euteleostomi', 'Mammalia', 'Eutheria', 'Euarchontoglires', 'Glires', 'Lagomorpha', 'Leporidae', 'Oryctolagus']
P31081	Bos taurus	['Eukaryota', 'Metazoa', 'Chordata', 'Craniata', 'Vertebrata', 'Euteleostomi', 'Mammalia', 'Eutheria', 'Laurasiatheria', 'Artiodactyla', 'Ruminantia', 'Pecora', 'Bovidae', 'Bovinae', 'Bos']
P55954	Caenorhabditis elegans	['Eukaryota', 'Metazoa', 'Ecdysozoa', 'Nematoda', 'Chromadorea', 'Rhabditida', 'Rhabditina', 'Rhabditomorpha', 'Rhabditoidea', 'Rhabditidae', 'Peloderinae', 'Caenorhabditis']
P05630	Bos taurus	['Eukaryota', 'Metazoa', 'Chordata', 'Craniata', 'Vertebrata', 'Euteleostomi', 'Mammalia', 'Eutheria', 'Laurasiatheria', 'Artiodactyla', 'Ruminantia', 'Pecora', 'Bovidae', 'Bovinae', 'Bos']
P14622	Bos taurus	['Eukaryota', 'Metazoa', 'Chordata', 'Craniata', 'Vertebrata', 'Euteleostomi', 'Mammalia', 'Eutheria', 'Laurasiatheria', 'Artiodactyla', 'Ruminantia', 'Pecora', 'Bovidae', 'Bovinae', 'Bos']
P12074	Homo sapiens	['Eukaryota', 'Metazoa', 'Chordata', 'Craniata', 'Vertebrata', 'Euteleostomi', 'Mammalia', 'Eutheria', 'Euarchontoglires', 'Primates', 'Haplorrhini', 'Catarrhini', 'Hominidae', 'Homo']
P16221	Rattus norvegicus	['Eukaryota', 'Metazoa', 'Chordata', 'Craniata', 'Vertebrata', 'Euteleostomi', 'Mammalia', 'Eutheria', 'Euarchontoglires', 'Glires', 'Rodentia', 'Myomorpha', 'Muroidea', 'Muridae', 'Murinae', 'Rattus']
P35434	Rattus norvegicus	['Eukaryota', 'Metazoa', 'Chordata', 'Craniata', 'Vertebrata', 'Euteleostomi', 'Mammalia', 'Eutheria', 'Euarchontoglires', 'Glires', 'Rodentia', 'Myomorpha', 'Muroidea', 'Muridae', 'Murinae', 'Rattus']
P30049	Homo sapiens	['Eukaryota', 'Metazoa', 'Chordata', 'Craniata', 'Vertebrata', 'Euteleostomi', 'Mammalia', 'Eutheria', 'Euarchontoglires', 'Primates', 'Haplorrhini', 'Catarrhini', 'Hominidae', 'Homo']
P00505	Homo sapiens	['Eukaryota', 'Metazoa', 'Chordata', 'Craniata', 'Vertebrata', 'Euteleostomi', 'Mammalia', 'Eutheria', 'Euarchontoglires', 'Primates', 'Haplorrhini', 'Catarrhini', 'Hominidae', 'Homo']
P00507	Rattus norvegicus	['Eukaryota', 'Metazoa', 'Chordata', 'Craniata', 'Vertebrata', 'Euteleostomi', 'Mammalia', 'Eutheria', 'Euarchontoglires', 'Glires', 'Rodentia', 'Myomorpha', 'Muroidea', 'Muridae', 'Murinae', 'Rattus']
O80800	Arabidopsis thaliana	['Eukaryota', 'Viridiplantae', 'Streptophyta', 'Embryophyta', 'Tracheophyta', 'Spermatophyta', 'Magnoliopsida', 'eudicotyledons', 'Gunneridae', 'Pentapetalae', 'rosids', 'malvids', 'Brassicales', 'Brassicaceae', 'Camelineae', 'Arabidopsis']
P12344	Bos taurus	['Eukaryota', 'Metazoa', 'Chordata', 'Craniata', 'Vertebrata', 'Euteleostomi', 'Mammalia', 'Eutheria', 'Laurasiatheria', 'Artiodactyla', 'Ruminantia', 'Pecora', 'Bovidae', 'Bovinae', 'Bos']
P25420	Heliothis virescens	['Eukaryota', 'Metazoa', 'Ecdysozoa', 'Arthropoda', 'Hexapoda', 'Insecta', 'Pterygota', 'Neoptera', 'Endopterygota', 'Lepidoptera', 'Glossata', 'Ditrysia', 'Noctuoidea', 'Noctuidae', 'Heliothinae', 'Heliothis']
P10809	Homo sapiens	['Eukaryota', 'Metazoa', 'Chordata', 'Craniata', 'Vertebrata', 'Euteleostomi', 'Mammalia', 'Eutheria', 'Euarchontoglires', 'Primates', 'Haplorrhini', 'Catarrhini', 'Hominidae', 'Homo']
P63038	Mus musculus	['Eukaryota', 'Metazoa', 'Chordata', 'Craniata', 'Vertebrata', 'Euteleostomi', 'Mammalia', 'Eutheria', 'Euarchontoglires', 'Glires', 'Rodentia', 'Myomorpha', 'Muroidea', 'Muridae', 'Murinae', 'Mus', 'Mus']
P56281	Leishmania tarentolae	['Eukaryota', 'Discoba', 'Euglenozoa', 'Kinetoplastea', 'Metakinetoplastina', 'Trypanosomatida', 'Trypanosomatidae', 'Leishmaniinae', 'Leishmania', 'lizard Leishmania']
P29197	Arabidopsis thaliana	['Eukaryota', 'Viridiplantae', 'Streptophyta', 'Embryophyta', 'Tracheophyta', 'Spermatophyta', 'Magnoliopsida', 'eudicotyledons', 'Gunneridae', 'Pentapetalae', 'rosids', 'malvids', 'Brassicales', 'Brassicaceae', 'Camelineae', 'Arabidopsis']
O02649	Drosophila melanogaster	['Eukaryota', 'Metazoa', 'Ecdysozoa', 'Arthropoda', 'Hexapoda', 'Insecta', 'Pterygota', 'Neoptera', 'Endopterygota', 'Diptera', 'Brachycera', 'Muscomorpha', 'Ephydroidea', 'Drosophilidae', 'Drosophila', 'Sophophora']
Q93ZM7	Arabidopsis thaliana	['Eukaryota', 'Viridiplantae', 'Streptophyta', 'Embryophyta', 'Tracheophyta', 'Spermatophyta', 'Magnoliopsida', 'eudicotyledons', 'Gunneridae', 'Pentapetalae', 'rosids', 'malvids', 'Brassicales', 'Brassicaceae', 'Camelineae', 'Arabidopsis']
P29185	Zea mays	['Eukaryota', 'Viridiplantae', 'Streptophyta', 'Embryophyta', 'Tracheophyta', 'Spermatophyta', 'Magnoliopsida', 'Liliopsida', 'Poales', 'Poaceae', 'PACMAD clade', 'Panicoideae', 'Andropogonodae', 'Andropogoneae', 'Tripsacinae', 'Zea']
Q9M5K3	Arabidopsis thaliana	['Eukaryota', 'Viridiplantae', 'Streptophyta', 'Embryophyta', 'Tracheophyta', 'Spermatophyta', 'Magnoliopsida', 'eudicotyledons', 'Gunneridae', 'Pentapetalae', 'rosids', 'malvids', 'Brassicales', 'Brassicaceae', 'Camelineae', 'Arabidopsis']
Q9M5K2	Arabidopsis thaliana	['Eukaryota', 'Viridiplantae', 'Streptophyta', 'Embryophyta', 'Tracheophyta', 'Spermatophyta', 'Magnoliopsida', 'eudicotyledons', 'Gunneridae', 'Pentapetalae', 'rosids', 'malvids', 'Brassicales', 'Brassicaceae', 'Camelineae', 'Arabidopsis']
P31023	Pisum sativum	['Eukaryota', 'Viridiplantae', 'Streptophyta', 'Embryophyta', 'Tracheophyta', 'Spermatophyta', 'Magnoliopsida', 'eudicotyledons', 'Gunneridae', 'Pentapetalae', 'rosids', 'fabids', 'Fabales', 'Fabaceae', 'Papilionoideae', '50 kb inversion clade', 'NPAAA clade', 'Hologalegina', 'IRL clade', 'Fabeae', 'Pisum']
P10818	Rattus norvegicus	['Eukaryota', 'Metazoa', 'Chordata', 'Craniata', 'Vertebrata', 'Euteleostomi', 'Mammalia', 'Eutheria', 'Euarchontoglires', 'Glires', 'Rodentia', 'Myomorpha', 'Muroidea', 'Muridae', 'Murinae', 'Rattus']
P07471	Bos taurus	['Eukaryota', 'Metazoa', 'Chordata', 'Craniata', 'Vertebrata', 'Euteleostomi', 'Mammalia', 'Eutheria', 'Laurasiatheria', 'Artiodactyla', 'Ruminantia', 'Pecora', 'Bovidae', 'Bovinae', 'Bos']
P10175	Bos taurus	['Eukaryota', 'Metazoa', 'Chordata', 'Craniata', 'Vertebrata', 'Euteleostomi', 'Mammalia', 'Eutheria', 'Laurasiatheria', 'Artiodactyla', 'Ruminantia', 'Pecora', 'Bovidae', 'Bovinae', 'Bos']
Q3SZC1	Bos taurus	['Eukaryota', 'Metazoa', 'Chordata', 'Craniata', 'Vertebrata', 'Euteleostomi', 'Mammalia', 'Eutheria', 'Laurasiatheria', 'Artiodactyla', 'Ruminantia', 'Pecora', 'Bovidae', 'Bovinae', 'Bos']
Q9SPB1	Vigna unguiculata	['Eukaryota', 'Viridiplantae', 'Streptophyta', 'Embryophyta', 'Tracheophyta', 'Spermatophyta', 'Magnoliopsida', 'eudicotyledons', 'Gunneridae', 'Pentapetalae', 'rosids', 'fabids', 'Fabales', 'Fabaceae', 'Papilionoideae', '50 kb inversion clade', 'NPAAA clade', 'indigoferoid/millettioid clade', 'Phaseoleae', 'Vigna']
Q41219	Glycine max	['Eukaryota', 'Viridiplantae', 'Streptophyta', 'Embryophyta', 'Tracheophyta', 'Spermatophyta', 'Magnoliopsida', 'eudicotyledons', 'Gunneridae', 'Pentapetalae', 'rosids', 'fabids', 'Fabales', 'Fabaceae', 'Papilionoideae', '50 kb inversion clade', 'NPAAA clade', 'indigoferoid/millettioid clade', 'Phaseoleae', 'Glycine', 'Glycine subgen. Soja']
P38647	Mus musculus	['Eukaryota', 'Metazoa', 'Chordata', 'Craniata', 'Vertebrata', 'Euteleostomi', 'Mammalia', 'Eutheria', 'Euarchontoglires', 'Glires', 'Rodentia', 'Myomorpha', 'Muroidea', 'Muridae', 'Murinae', 'Mus', 'Mus']
Q02784	Saccharomyces cerevisiae (strain ATCC 204508 / S288c)	['Eukaryota', 'Fungi', 'Dikarya', 'Ascomycota', 'Saccharomycotina', 'Saccharomycetes', 'Saccharomycetales', 'Saccharomycetaceae', 'Saccharomyces']
P38646	Homo sapiens	['Eukaryota', 'Metazoa', 'Chordata', 'Craniata', 'Vertebrata', 'Euteleostomi', 'Mammalia', 'Eutheria', 'Euarchontoglires', 'Primates', 'Haplorrhini', 'Catarrhini', 'Hominidae', 'Homo']
P97576	Rattus norvegicus	['Eukaryota', 'Metazoa', 'Chordata', 'Craniata', 'Vertebrata', 'Euteleostomi', 'Mammalia', 'Eutheria', 'Euarchontoglires', 'Glires', 'Rodentia', 'Myomorpha', 'Muroidea', 'Muridae', 'Murinae', 'Rattus']
P0CS90	Saccharomyces cerevisiae (strain ATCC 204508 / S288c)	['Eukaryota', 'Fungi', 'Dikarya', 'Ascomycota', 'Saccharomycotina', 'Saccharomycetes', 'Saccharomycetales', 'Saccharomycetaceae', 'Saccharomyces']
Q0P5L8	Bos taurus	['Eukaryota', 'Metazoa', 'Chordata', 'Craniata', 'Vertebrata', 'Euteleostomi', 'Mammalia', 'Eutheria', 'Laurasiatheria', 'Artiodactyla', 'Ruminantia', 'Pecora', 'Bovidae', 'Bovinae', 'Bos']
P30042	Species name not found	['Taxonomy information not found']
P15690	Bos taurus	['Eukaryota', 'Metazoa', 'Chordata', 'Craniata', 'Vertebrata', 'Euteleostomi', 'Mammalia', 'Eutheria', 'Laurasiatheria', 'Artiodactyla', 'Ruminantia', 'Pecora', 'Bovidae', 'Bovinae', 'Bos']
P24918	Neurospora crassa (strain ATCC 24698 / 74-OR23-1A / CBS 708.71 / DSM 1257 / FGSC 987)	['Eukaryota', 'Fungi', 'Dikarya', 'Ascomycota', 'Pezizomycotina', 'Sordariomycetes', 'Sordariomycetidae', 'Sordariales', 'Sordariaceae', 'Neurospora']
P12686	Saccharomyces cerevisiae (strain ATCC 204508 / S288c)	['Eukaryota', 'Fungi', 'Dikarya', 'Ascomycota', 'Saccharomycotina', 'Saccharomycetes', 'Saccharomycetales', 'Saccharomycetaceae', 'Saccharomyces']
Q9EPJ3	Rattus norvegicus	['Eukaryota', 'Metazoa', 'Chordata', 'Craniata', 'Vertebrata', 'Euteleostomi', 'Mammalia', 'Eutheria', 'Euarchontoglires', 'Glires', 'Rodentia', 'Myomorpha', 'Muroidea', 'Muridae', 'Murinae', 'Rattus']
Q3SZ86	Bos taurus	['Eukaryota', 'Metazoa', 'Chordata', 'Craniata', 'Vertebrata', 'Euteleostomi', 'Mammalia', 'Eutheria', 'Laurasiatheria', 'Artiodactyla', 'Ruminantia', 'Pecora', 'Bovidae', 'Bovinae', 'Bos']
P0DKI0	Arabidopsis thaliana	['Eukaryota', 'Viridiplantae', 'Streptophyta', 'Embryophyta', 'Tracheophyta', 'Spermatophyta', 'Magnoliopsida', 'eudicotyledons', 'Gunneridae', 'Pentapetalae', 'rosids', 'malvids', 'Brassicales', 'Brassicaceae', 'Camelineae', 'Arabidopsis']
P23004	Bos taurus	['Eukaryota', 'Metazoa', 'Chordata', 'Craniata', 'Vertebrata', 'Euteleostomi', 'Mammalia', 'Eutheria', 'Laurasiatheria', 'Artiodactyla', 'Ruminantia', 'Pecora', 'Bovidae', 'Bovinae', 'Bos']
Q2TBR2	Bos taurus	['Eukaryota', 'Metazoa', 'Chordata', 'Craniata', 'Vertebrata', 'Euteleostomi', 'Mammalia', 'Eutheria', 'Laurasiatheria', 'Artiodactyla', 'Ruminantia', 'Pecora', 'Bovidae', 'Bovinae', 'Bos']
A8NN94	Bos taurus	['Eukaryota', 'Metazoa', 'Chordata', 'Craniata', 'Vertebrata', 'Euteleostomi', 'Mammalia', 'Eutheria', 'Laurasiatheria', 'Artiodactyla', 'Ruminantia', 'Pecora', 'Bovidae', 'Bovinae', 'Bos']
P83565	Rattus norvegicus	['Eukaryota', 'Metazoa', 'Chordata', 'Craniata', 'Vertebrata', 'Euteleostomi', 'Mammalia', 'Eutheria', 'Euarchontoglires', 'Glires', 'Rodentia', 'Myomorpha', 'Muroidea', 'Muridae', 'Murinae', 'Rattus']
Q3ZBF3	Bos taurus	['Eukaryota', 'Metazoa', 'Chordata', 'Craniata', 'Vertebrata', 'Euteleostomi', 'Mammalia', 'Eutheria', 'Laurasiatheria', 'Artiodactyla', 'Ruminantia', 'Pecora', 'Bovidae', 'Bovinae', 'Bos']
Q0VC21	Bos taurus	['Eukaryota', 'Metazoa', 'Chordata', 'Craniata', 'Vertebrata', 'Euteleostomi', 'Mammalia', 'Eutheria', 'Laurasiatheria', 'Artiodactyla', 'Ruminantia', 'Pecora', 'Bovidae', 'Bovinae', 'Bos']
Q9M7T0	Arabidopsis thaliana	['Eukaryota', 'Viridiplantae', 'Streptophyta', 'Embryophyta', 'Tracheophyta', 'Spermatophyta', 'Magnoliopsida', 'eudicotyledons', 'Gunneridae', 'Pentapetalae', 'rosids', 'malvids', 'Brassicales', 'Brassicaceae', 'Camelineae', 'Arabidopsis']
Q9UQX0	Schizosaccharomyces pombe (strain 972 / ATCC 24843)	['Eukaryota', 'Fungi', 'Dikarya', 'Ascomycota', 'Taphrinomycotina', 'Schizosaccharomycetes', 'Schizosaccharomycetales', 'Schizosaccharomycetaceae', 'Schizosaccharomyces']
P00447	Saccharomyces cerevisiae (strain ATCC 204508 / S288c)	['Eukaryota', 'Fungi', 'Dikarya', 'Ascomycota', 'Saccharomycotina', 'Saccharomycetes', 'Saccharomycetales', 'Saccharomycetaceae', 'Saccharomyces']
P11796	Nicotiana plumbaginifolia	['Eukaryota', 'Viridiplantae', 'Streptophyta', 'Embryophyta', 'Tracheophyta', 'Spermatophyta', 'Magnoliopsida', 'eudicotyledons', 'Gunneridae', 'Pentapetalae', 'asterids', 'lamiids', 'Solanales', 'Solanaceae', 'Nicotianoideae', 'Nicotianeae', 'Nicotiana']
Q9LDV4	Arabidopsis thaliana	['Eukaryota', 'Viridiplantae', 'Streptophyta', 'Embryophyta', 'Tracheophyta', 'Spermatophyta', 'Magnoliopsida', 'eudicotyledons', 'Gunneridae', 'Pentapetalae', 'rosids', 'malvids', 'Brassicales', 'Brassicaceae', 'Camelineae', 'Arabidopsis']
P00506	Sus scrofa	['Eukaryota', 'Metazoa', 'Chordata', 'Craniata', 'Vertebrata', 'Euteleostomi', 'Mammalia', 'Eutheria', 'Laurasiatheria', 'Artiodactyla', 'Suina', 'Suidae', 'Sus']
P53163	Saccharomyces cerevisiae (strain ATCC 204508 / S288c)	['Eukaryota', 'Fungi', 'Dikarya', 'Ascomycota', 'Saccharomycotina', 'Saccharomycetes', 'Saccharomycetales', 'Saccharomycetaceae', 'Saccharomyces']
O75439	Homo sapiens	['Eukaryota', 'Metazoa', 'Chordata', 'Craniata', 'Vertebrata', 'Euteleostomi', 'Mammalia', 'Eutheria', 'Euarchontoglires', 'Primates', 'Haplorrhini', 'Catarrhini', 'Hominidae', 'Homo']
Q96CB9	Homo sapiens	['Eukaryota', 'Metazoa', 'Chordata', 'Craniata', 'Vertebrata', 'Euteleostomi', 'Mammalia', 'Eutheria', 'Euarchontoglires', 'Primates', 'Haplorrhini', 'Catarrhini', 'Hominidae', 'Homo']
Q56XI1	Arabidopsis thaliana	['Eukaryota', 'Viridiplantae', 'Streptophyta', 'Embryophyta', 'Tracheophyta', 'Spermatophyta', 'Magnoliopsida', 'eudicotyledons', 'Gunneridae', 'Pentapetalae', 'rosids', 'malvids', 'Brassicales', 'Brassicaceae', 'Camelineae', 'Arabidopsis']
Q9FXB9	Arabidopsis thaliana	['Eukaryota', 'Viridiplantae', 'Streptophyta', 'Embryophyta', 'Tracheophyta', 'Spermatophyta', 'Magnoliopsida', 'eudicotyledons', 'Gunneridae', 'Pentapetalae', 'rosids', 'malvids', 'Brassicales', 'Brassicaceae', 'Camelineae', 'Arabidopsis']
Q9LXF4	Arabidopsis thaliana	['Eukaryota', 'Viridiplantae', 'Streptophyta', 'Embryophyta', 'Tracheophyta', 'Spermatophyta', 'Magnoliopsida', 'eudicotyledons', 'Gunneridae', 'Pentapetalae', 'rosids', 'malvids', 'Brassicales', 'Brassicaceae', 'Camelineae', 'Arabidopsis']
Q94B59	Arabidopsis thaliana	['Eukaryota', 'Viridiplantae', 'Streptophyta', 'Embryophyta', 'Tracheophyta', 'Spermatophyta', 'Magnoliopsida', 'eudicotyledons', 'Gunneridae', 'Pentapetalae', 'rosids', 'malvids', 'Brassicales', 'Brassicaceae', 'Camelineae', 'Arabidopsis']
P11914	Saccharomyces cerevisiae (strain ATCC 204508 / S288c)	['Eukaryota', 'Fungi', 'Dikarya', 'Ascomycota', 'Saccharomycotina', 'Saccharomycetes', 'Saccharomycetales', 'Saccharomycetaceae', 'Saccharomyces']
P11913	Neurospora crassa (strain ATCC 24698 / 74-OR23-1A / CBS 708.71 / DSM 1257 / FGSC 987)	['Eukaryota', 'Fungi', 'Dikarya', 'Ascomycota', 'Pezizomycotina', 'Sordariomycetes', 'Sordariomycetidae', 'Sordariales', 'Sordariaceae', 'Neurospora']
Q96E29	Homo sapiens	['Eukaryota', 'Metazoa', 'Chordata', 'Craniata', 'Vertebrata', 'Euteleostomi', 'Mammalia', 'Eutheria', 'Euarchontoglires', 'Primates', 'Haplorrhini', 'Catarrhini', 'Hominidae', 'Homo']
P08559	Homo sapiens	['Eukaryota', 'Metazoa', 'Chordata', 'Craniata', 'Vertebrata', 'Euteleostomi', 'Mammalia', 'Eutheria', 'Euarchontoglires', 'Primates', 'Haplorrhini', 'Catarrhini', 'Hominidae', 'Homo']
P16451	Saccharomyces cerevisiae (strain ATCC 204508 / S288c)	['Eukaryota', 'Fungi', 'Dikarya', 'Ascomycota', 'Saccharomycotina', 'Saccharomycetes', 'Saccharomycetales', 'Saccharomycetaceae', 'Saccharomyces']
Q8H107	Arabidopsis thaliana	['Eukaryota', 'Viridiplantae', 'Streptophyta', 'Embryophyta', 'Tracheophyta', 'Spermatophyta', 'Magnoliopsida', 'eudicotyledons', 'Gunneridae', 'Pentapetalae', 'rosids', 'malvids', 'Brassicales', 'Brassicaceae', 'Camelineae', 'Arabidopsis']
P00481	Rattus norvegicus	['Eukaryota', 'Metazoa', 'Chordata', 'Craniata', 'Vertebrata', 'Euteleostomi', 'Mammalia', 'Eutheria', 'Euarchontoglires', 'Glires', 'Rodentia', 'Myomorpha', 'Muroidea', 'Muridae', 'Murinae', 'Rattus']
Q8RWN9	Arabidopsis thaliana	['Eukaryota', 'Viridiplantae', 'Streptophyta', 'Embryophyta', 'Tracheophyta', 'Spermatophyta', 'Magnoliopsida', 'eudicotyledons', 'Gunneridae', 'Pentapetalae', 'rosids', 'malvids', 'Brassicales', 'Brassicaceae', 'Camelineae', 'Arabidopsis']
O75489	Homo sapiens	['Eukaryota', 'Metazoa', 'Chordata', 'Craniata', 'Vertebrata', 'Euteleostomi', 'Mammalia', 'Eutheria', 'Euarchontoglires', 'Primates', 'Haplorrhini', 'Catarrhini', 'Hominidae', 'Homo']
P32340	Saccharomyces cerevisiae (strain ATCC 204508 / S288c)	['Eukaryota', 'Fungi', 'Dikarya', 'Ascomycota', 'Saccharomycotina', 'Saccharomycetes', 'Saccharomycetales', 'Saccharomycetaceae', 'Saccharomyces']
P10507	Saccharomyces cerevisiae (strain ATCC 204508 / S288c)	['Eukaryota', 'Fungi', 'Dikarya', 'Ascomycota', 'Saccharomycotina', 'Saccharomycetes', 'Saccharomycetales', 'Saccharomycetaceae', 'Saccharomyces']
P20069	Rattus norvegicus	['Eukaryota', 'Metazoa', 'Chordata', 'Craniata', 'Vertebrata', 'Euteleostomi', 'Mammalia', 'Eutheria', 'Euarchontoglires', 'Glires', 'Rodentia', 'Myomorpha', 'Muroidea', 'Muridae', 'Murinae', 'Rattus']
P34093	Dictyostelium discoideum	['Eukaryota', 'Amoebozoa', 'Evosea', 'Eumycetozoa', 'Dictyostelia', 'Dictyosteliales', 'Dictyosteliaceae', 'Dictyostelium']
P42116	Neurospora crassa (strain ATCC 24698 / 74-OR23-1A / CBS 708.71 / DSM 1257 / FGSC 987)	['Eukaryota', 'Fungi', 'Dikarya', 'Ascomycota', 'Pezizomycotina', 'Sordariomycetes', 'Sordariomycetidae', 'Sordariales', 'Sordariaceae', 'Neurospora']
Q2TA68	Rattus norvegicus	['Eukaryota', 'Metazoa', 'Chordata', 'Craniata', 'Vertebrata', 'Euteleostomi', 'Mammalia', 'Eutheria', 'Euarchontoglires', 'Glires', 'Rodentia', 'Myomorpha', 'Muroidea', 'Muridae', 'Murinae', 'Rattus']
Q9FLQ4	Arabidopsis thaliana	['Eukaryota', 'Viridiplantae', 'Streptophyta', 'Embryophyta', 'Tracheophyta', 'Spermatophyta', 'Magnoliopsida', 'eudicotyledons', 'Gunneridae', 'Pentapetalae', 'rosids', 'malvids', 'Brassicales', 'Brassicaceae', 'Camelineae', 'Arabidopsis']
Q5M729	Arabidopsis thaliana	['Eukaryota', 'Viridiplantae', 'Streptophyta', 'Embryophyta', 'Tracheophyta', 'Spermatophyta', 'Magnoliopsida', 'eudicotyledons', 'Gunneridae', 'Pentapetalae', 'rosids', 'malvids', 'Brassicales', 'Brassicaceae', 'Camelineae', 'Arabidopsis']
P23368	Homo sapiens	['Eukaryota', 'Metazoa', 'Chordata', 'Craniata', 'Vertebrata', 'Euteleostomi', 'Mammalia', 'Eutheria', 'Euarchontoglires', 'Primates', 'Haplorrhini', 'Catarrhini', 'Hominidae', 'Homo']
Q02486	Saccharomyces cerevisiae (strain ATCC 204508 / S288c)	['Eukaryota', 'Fungi', 'Dikarya', 'Ascomycota', 'Saccharomycotina', 'Saccharomycetes', 'Saccharomycetales', 'Saccharomycetaceae', 'Saccharomyces']
P53665	Arabidopsis thaliana	['Eukaryota', 'Viridiplantae', 'Streptophyta', 'Embryophyta', 'Tracheophyta', 'Spermatophyta', 'Magnoliopsida', 'eudicotyledons', 'Gunneridae', 'Pentapetalae', 'rosids', 'malvids', 'Brassicales', 'Brassicaceae', 'Camelineae', 'Arabidopsis']
P12345	Oryctolagus cuniculus	['Eukaryota', 'Metazoa', 'Chordata', 'Craniata', 'Vertebrata', 'Euteleostomi', 'Mammalia', 'Eutheria', 'Euarchontoglires', 'Glires', 'Lagomorpha', 'Leporidae', 'Oryctolagus']
Q9FGJ4	Arabidopsis thaliana	['Eukaryota', 'Viridiplantae', 'Streptophyta', 'Embryophyta', 'Tracheophyta', 'Spermatophyta', 'Magnoliopsida', 'eudicotyledons', 'Gunneridae', 'Pentapetalae', 'rosids', 'malvids', 'Brassicales', 'Brassicaceae', 'Camelineae', 'Arabidopsis']
P00508	Gallus gallus	['Eukaryota', 'Metazoa', 'Chordata', 'Craniata', 'Vertebrata', 'Euteleostomi', 'Archelosauria', 'Archosauria', 'Dinosauria', 'Saurischia', 'Theropoda', 'Coelurosauria', 'Aves', 'Neognathae', 'Galloanserae', 'Galliformes', 'Phasianidae', 'Phasianinae', 'Gallus']
P04179	Homo sapiens	['Eukaryota', 'Metazoa', 'Chordata', 'Craniata', 'Vertebrata', 'Euteleostomi', 'Mammalia', 'Eutheria', 'Euarchontoglires', 'Primates', 'Haplorrhini', 'Catarrhini', 'Hominidae', 'Homo']
Q9Z0J5	Rattus norvegicus	['Eukaryota', 'Metazoa', 'Chordata', 'Craniata', 'Vertebrata', 'Euteleostomi', 'Mammalia', 'Eutheria', 'Euarchontoglires', 'Glires', 'Rodentia', 'Myomorpha', 'Muroidea', 'Muridae', 'Murinae', 'Rattus']
Q9N2I8	Bos taurus	['Eukaryota', 'Metazoa', 'Chordata', 'Craniata', 'Vertebrata', 'Euteleostomi', 'Mammalia', 'Eutheria', 'Laurasiatheria', 'Artiodactyla', 'Ruminantia', 'Pecora', 'Bovidae', 'Bovinae', 'Bos']
Q9JLT4	Mus musculus	['Eukaryota', 'Metazoa', 'Chordata', 'Craniata', 'Vertebrata', 'Euteleostomi', 'Mammalia', 'Eutheria', 'Euarchontoglires', 'Glires', 'Rodentia', 'Myomorpha', 'Muroidea', 'Muridae', 'Murinae', 'Mus', 'Mus']
O80543	Arabidopsis thaliana	['Eukaryota', 'Viridiplantae', 'Streptophyta', 'Embryophyta', 'Tracheophyta', 'Spermatophyta', 'Magnoliopsida', 'eudicotyledons', 'Gunneridae', 'Pentapetalae', 'rosids', 'malvids', 'Brassicales', 'Brassicaceae', 'Camelineae', 'Arabidopsis']
P05631	Bos taurus	['Eukaryota', 'Metazoa', 'Chordata', 'Craniata', 'Vertebrata', 'Euteleostomi', 'Mammalia', 'Eutheria', 'Laurasiatheria', 'Artiodactyla', 'Ruminantia', 'Pecora', 'Bovidae', 'Bovinae', 'Bos']
P38077	Saccharomyces cerevisiae (strain ATCC 204508 / S288c)	['Eukaryota', 'Fungi', 'Dikarya', 'Ascomycota', 'Saccharomycotina', 'Saccharomycetes', 'Saccharomycetales', 'Saccharomycetaceae', 'Saccharomyces']
Q09544	Caenorhabditis elegans	['Eukaryota', 'Metazoa', 'Ecdysozoa', 'Nematoda', 'Chromadorea', 'Rhabditida', 'Rhabditina', 'Rhabditomorpha', 'Rhabditoidea', 'Rhabditidae', 'Peloderinae', 'Caenorhabditis']
Q16740	Homo sapiens	['Eukaryota', 'Metazoa', 'Chordata', 'Craniata', 'Vertebrata', 'Euteleostomi', 'Mammalia', 'Eutheria', 'Euarchontoglires', 'Primates', 'Haplorrhini', 'Catarrhini', 'Hominidae', 'Homo']
O49354	Arabidopsis thaliana	['Eukaryota', 'Viridiplantae', 'Streptophyta', 'Embryophyta', 'Tracheophyta', 'Spermatophyta', 'Magnoliopsida', 'eudicotyledons', 'Gunneridae', 'Pentapetalae', 'rosids', 'malvids', 'Brassicales', 'Brassicaceae', 'Camelineae', 'Arabidopsis']
P05626	Saccharomyces cerevisiae (strain ATCC 204508 / S288c)	['Eukaryota', 'Fungi', 'Dikarya', 'Ascomycota', 'Saccharomycotina', 'Saccharomycetes', 'Saccharomycetales', 'Saccharomycetaceae', 'Saccharomyces']
Q96251	Arabidopsis thaliana	['Eukaryota', 'Viridiplantae', 'Streptophyta', 'Embryophyta', 'Tracheophyta', 'Spermatophyta', 'Magnoliopsida', 'eudicotyledons', 'Gunneridae', 'Pentapetalae', 'rosids', 'malvids', 'Brassicales', 'Brassicaceae', 'Camelineae', 'Arabidopsis']
P22778	Ipomoea batatas	['Eukaryota', 'Viridiplantae', 'Streptophyta', 'Embryophyta', 'Tracheophyta', 'Spermatophyta', 'Magnoliopsida', 'eudicotyledons', 'Gunneridae', 'Pentapetalae', 'asterids', 'lamiids', 'Solanales', 'Convolvulaceae', 'Ipomoeeae', 'Ipomoea']
Q9LW15	Arabidopsis thaliana	['Eukaryota', 'Viridiplantae', 'Streptophyta', 'Embryophyta', 'Tracheophyta', 'Spermatophyta', 'Magnoliopsida', 'eudicotyledons', 'Gunneridae', 'Pentapetalae', 'rosids', 'malvids', 'Brassicales', 'Brassicaceae', 'Camelineae', 'Arabidopsis']
P24310	Homo sapiens	['Eukaryota', 'Metazoa', 'Chordata', 'Craniata', 'Vertebrata', 'Euteleostomi', 'Mammalia', 'Eutheria', 'Euarchontoglires', 'Primates', 'Haplorrhini', 'Catarrhini', 'Hominidae', 'Homo']
P13184	Bos taurus	['Eukaryota', 'Metazoa', 'Chordata', 'Craniata', 'Vertebrata', 'Euteleostomi', 'Mammalia', 'Eutheria', 'Laurasiatheria', 'Artiodactyla', 'Ruminantia', 'Pecora', 'Bovidae', 'Bovinae', 'Bos']
P26360	Ipomoea batatas	['Eukaryota', 'Viridiplantae', 'Streptophyta', 'Embryophyta', 'Tracheophyta', 'Spermatophyta', 'Magnoliopsida', 'eudicotyledons', 'Gunneridae', 'Pentapetalae', 'asterids', 'lamiids', 'Solanales', 'Convolvulaceae', 'Ipomoeeae', 'Ipomoea']
P13621	Bos taurus	['Eukaryota', 'Metazoa', 'Chordata', 'Craniata', 'Vertebrata', 'Euteleostomi', 'Mammalia', 'Eutheria', 'Laurasiatheria', 'Artiodactyla', 'Ruminantia', 'Pecora', 'Bovidae', 'Bovinae', 'Bos']
P48047	Homo sapiens	['Eukaryota', 'Metazoa', 'Chordata', 'Craniata', 'Vertebrata', 'Euteleostomi', 'Mammalia', 'Eutheria', 'Euarchontoglires', 'Primates', 'Haplorrhini', 'Catarrhini', 'Hominidae', 'Homo']
Q2EN81	Sus scrofa	['Eukaryota', 'Metazoa', 'Chordata', 'Craniata', 'Vertebrata', 'Euteleostomi', 'Mammalia', 'Eutheria', 'Laurasiatheria', 'Artiodactyla', 'Suina', 'Suidae', 'Sus']
Q9R0X4	Mus musculus	['Eukaryota', 'Metazoa', 'Chordata', 'Craniata', 'Vertebrata', 'Euteleostomi', 'Mammalia', 'Eutheria', 'Euarchontoglires', 'Glires', 'Rodentia', 'Myomorpha', 'Muroidea', 'Muridae', 'Murinae', 'Mus', 'Mus']
P52505	Bos taurus	['Eukaryota', 'Metazoa', 'Chordata', 'Craniata', 'Vertebrata', 'Euteleostomi', 'Mammalia', 'Eutheria', 'Laurasiatheria', 'Artiodactyla', 'Ruminantia', 'Pecora', 'Bovidae', 'Bovinae', 'Bos']
Q8LEE7	Arabidopsis thaliana	['Eukaryota', 'Viridiplantae', 'Streptophyta', 'Embryophyta', 'Tracheophyta', 'Spermatophyta', 'Magnoliopsida', 'eudicotyledons', 'Gunneridae', 'Pentapetalae', 'rosids', 'malvids', 'Brassicales', 'Brassicaceae', 'Camelineae', 'Arabidopsis']
Q0WUC5	Arabidopsis thaliana	['Eukaryota', 'Viridiplantae', 'Streptophyta', 'Embryophyta', 'Tracheophyta', 'Spermatophyta', 'Magnoliopsida', 'eudicotyledons', 'Gunneridae', 'Pentapetalae', 'rosids', 'malvids', 'Brassicales', 'Brassicaceae', 'Camelineae', 'Arabidopsis']
P09440	Saccharomyces cerevisiae (strain ATCC 204508 / S288c)	['Eukaryota', 'Fungi', 'Dikarya', 'Ascomycota', 'Saccharomycotina', 'Saccharomycetes', 'Saccharomycetales', 'Saccharomycetaceae', 'Saccharomyces']
P35720	Bos taurus	['Eukaryota', 'Metazoa', 'Chordata', 'Craniata', 'Vertebrata', 'Euteleostomi', 'Mammalia', 'Eutheria', 'Laurasiatheria', 'Artiodactyla', 'Ruminantia', 'Pecora', 'Bovidae', 'Bovinae', 'Bos']
P37298	Saccharomyces cerevisiae (strain ATCC 204508 / S288c)	['Eukaryota', 'Fungi', 'Dikarya', 'Ascomycota', 'Saccharomycotina', 'Saccharomycetes', 'Saccharomycetales', 'Saccharomycetaceae', 'Saccharomyces']
P55084	Homo sapiens	['Eukaryota', 'Metazoa', 'Chordata', 'Craniata', 'Vertebrata', 'Euteleostomi', 'Mammalia', 'Eutheria', 'Euarchontoglires', 'Primates', 'Haplorrhini', 'Catarrhini', 'Hominidae', 'Homo']
P09623	Sus scrofa	['Eukaryota', 'Metazoa', 'Chordata', 'Craniata', 'Vertebrata', 'Euteleostomi', 'Mammalia', 'Eutheria', 'Laurasiatheria', 'Artiodactyla', 'Suina', 'Suidae', 'Sus']
P09624	Saccharomyces cerevisiae (strain ATCC 204508 / S288c)	['Eukaryota', 'Fungi', 'Dikarya', 'Ascomycota', 'Saccharomycotina', 'Saccharomycetes', 'Saccharomycetales', 'Saccharomycetaceae', 'Saccharomyces']
Q9SSB8	Arabidopsis thaliana	['Eukaryota', 'Viridiplantae', 'Streptophyta', 'Embryophyta', 'Tracheophyta', 'Spermatophyta', 'Magnoliopsida', 'eudicotyledons', 'Gunneridae', 'Pentapetalae', 'rosids', 'malvids', 'Brassicales', 'Brassicaceae', 'Camelineae', 'Arabidopsis']
Q9FX93	Arabidopsis thaliana	['Eukaryota', 'Viridiplantae', 'Streptophyta', 'Embryophyta', 'Tracheophyta', 'Spermatophyta', 'Magnoliopsida', 'eudicotyledons', 'Gunneridae', 'Pentapetalae', 'rosids', 'malvids', 'Brassicales', 'Brassicaceae', 'Camelineae', 'Arabidopsis']
P35171	Rattus norvegicus	['Eukaryota', 'Metazoa', 'Chordata', 'Craniata', 'Vertebrata', 'Euteleostomi', 'Mammalia', 'Eutheria', 'Euarchontoglires', 'Glires', 'Rodentia', 'Myomorpha', 'Muroidea', 'Muridae', 'Murinae', 'Rattus']
P07470	Bos taurus	['Eukaryota', 'Metazoa', 'Chordata', 'Craniata', 'Vertebrata', 'Euteleostomi', 'Mammalia', 'Eutheria', 'Laurasiatheria', 'Artiodactyla', 'Ruminantia', 'Pecora', 'Bovidae', 'Bovinae', 'Bos']
P14406	Homo sapiens	['Eukaryota', 'Metazoa', 'Chordata', 'Craniata', 'Vertebrata', 'Euteleostomi', 'Mammalia', 'Eutheria', 'Euarchontoglires', 'Primates', 'Haplorrhini', 'Catarrhini', 'Hominidae', 'Homo']
Q6UPE1	Rattus norvegicus	['Eukaryota', 'Metazoa', 'Chordata', 'Craniata', 'Vertebrata', 'Euteleostomi', 'Mammalia', 'Eutheria', 'Euarchontoglires', 'Glires', 'Rodentia', 'Myomorpha', 'Muroidea', 'Muridae', 'Murinae', 'Rattus']
Q5XF75	Arabidopsis thaliana	['Eukaryota', 'Viridiplantae', 'Streptophyta', 'Embryophyta', 'Tracheophyta', 'Spermatophyta', 'Magnoliopsida', 'eudicotyledons', 'Gunneridae', 'Pentapetalae', 'rosids', 'malvids', 'Brassicales', 'Brassicaceae', 'Camelineae', 'Arabidopsis']
P49411	Homo sapiens	['Eukaryota', 'Metazoa', 'Chordata', 'Craniata', 'Vertebrata', 'Euteleostomi', 'Mammalia', 'Eutheria', 'Euarchontoglires', 'Primates', 'Haplorrhini', 'Catarrhini', 'Hominidae', 'Homo']
Q9H2U2	Homo sapiens	['Eukaryota', 'Metazoa', 'Chordata', 'Craniata', 'Vertebrata', 'Euteleostomi', 'Mammalia', 'Eutheria', 'Euarchontoglires', 'Primates', 'Haplorrhini', 'Catarrhini', 'Hominidae', 'Homo']
P26440	Homo sapiens	['Eukaryota', 'Metazoa', 'Chordata', 'Craniata', 'Vertebrata', 'Euteleostomi', 'Mammalia', 'Eutheria', 'Euarchontoglires', 'Primates', 'Haplorrhini', 'Catarrhini', 'Hominidae', 'Homo']
P16622	Saccharomyces cerevisiae (strain ATCC 204508 / S288c)	['Eukaryota', 'Fungi', 'Dikarya', 'Ascomycota', 'Saccharomycotina', 'Saccharomycetes', 'Saccharomycetales', 'Saccharomycetaceae', 'Saccharomyces']
P26969	Pisum sativum	['Eukaryota', 'Viridiplantae', 'Streptophyta', 'Embryophyta', 'Tracheophyta', 'Spermatophyta', 'Magnoliopsida', 'eudicotyledons', 'Gunneridae', 'Pentapetalae', 'rosids', 'fabids', 'Fabales', 'Fabaceae', 'Papilionoideae', '50 kb inversion clade', 'NPAAA clade', 'Hologalegina', 'IRL clade', 'Fabeae', 'Pisum']
P80147	Sus scrofa	['Eukaryota', 'Metazoa', 'Chordata', 'Craniata', 'Vertebrata', 'Euteleostomi', 'Mammalia', 'Eutheria', 'Laurasiatheria', 'Artiodactyla', 'Suina', 'Suidae', 'Sus']
O04862	Pisum sativum	['Eukaryota', 'Viridiplantae', 'Streptophyta', 'Embryophyta', 'Tracheophyta', 'Spermatophyta', 'Magnoliopsida', 'eudicotyledons', 'Gunneridae', 'Pentapetalae', 'rosids', 'fabids', 'Fabales', 'Fabaceae', 'Papilionoideae', '50 kb inversion clade', 'NPAAA clade', 'Hologalegina', 'IRL clade', 'Fabeae', 'Pisum']
Q9SXP2	Oryza sativa subsp. japonica	['Eukaryota', 'Viridiplantae', 'Streptophyta', 'Embryophyta', 'Tracheophyta', 'Spermatophyta', 'Magnoliopsida', 'Liliopsida', 'Poales', 'Poaceae', 'BOP clade', 'Oryzoideae', 'Oryzeae', 'Oryzinae', 'Oryza', 'Oryza sativa']
P39112	Saccharomyces cerevisiae (strain ATCC 204508 / S288c)	['Eukaryota', 'Fungi', 'Dikarya', 'Ascomycota', 'Saccharomycotina', 'Saccharomycetes', 'Saccharomycetales', 'Saccharomycetaceae', 'Saccharomyces']
P49819	Canis lupus familiaris	['Eukaryota', 'Metazoa', 'Chordata', 'Craniata', 'Vertebrata', 'Euteleostomi', 'Mammalia', 'Eutheria', 'Laurasiatheria', 'Carnivora', 'Caniformia', 'Canidae', 'Canis']
Q07511	Solanum tuberosum	['Eukaryota', 'Viridiplantae', 'Streptophyta', 'Embryophyta', 'Tracheophyta', 'Spermatophyta', 'Magnoliopsida', 'eudicotyledons', 'Gunneridae', 'Pentapetalae', 'asterids', 'lamiids', 'Solanales', 'Solanaceae', 'Solanoideae', 'Solaneae', 'Solanum']
A8MUP2	Homo sapiens	['Eukaryota', 'Metazoa', 'Chordata', 'Craniata', 'Vertebrata', 'Euteleostomi', 'Mammalia', 'Eutheria', 'Euarchontoglires', 'Primates', 'Haplorrhini', 'Catarrhini', 'Hominidae', 'Homo']
Q02374	Bos taurus	['Eukaryota', 'Metazoa', 'Chordata', 'Craniata', 'Vertebrata', 'Euteleostomi', 'Mammalia', 'Eutheria', 'Laurasiatheria', 'Artiodactyla', 'Ruminantia', 'Pecora', 'Bovidae', 'Bovinae', 'Bos']
P17694	Bos taurus	['Eukaryota', 'Metazoa', 'Chordata', 'Craniata', 'Vertebrata', 'Euteleostomi', 'Mammalia', 'Eutheria', 'Laurasiatheria', 'Artiodactyla', 'Ruminantia', 'Pecora', 'Bovidae', 'Bovinae', 'Bos']
P42028	Bos taurus	['Eukaryota', 'Metazoa', 'Chordata', 'Craniata', 'Vertebrata', 'Euteleostomi', 'Mammalia', 'Eutheria', 'Laurasiatheria', 'Artiodactyla', 'Ruminantia', 'Pecora', 'Bovidae', 'Bovinae', 'Bos']
Q3SYS0	Bos taurus	['Eukaryota', 'Metazoa', 'Chordata', 'Craniata', 'Vertebrata', 'Euteleostomi', 'Mammalia', 'Eutheria', 'Laurasiatheria', 'Artiodactyla', 'Ruminantia', 'Pecora', 'Bovidae', 'Bovinae', 'Bos']
P55809	Homo sapiens	['Eukaryota', 'Metazoa', 'Chordata', 'Craniata', 'Vertebrata', 'Euteleostomi', 'Mammalia', 'Eutheria', 'Euarchontoglires', 'Primates', 'Haplorrhini', 'Catarrhini', 'Hominidae', 'Homo']
P33421	Saccharomyces cerevisiae (strain ATCC 204508 / S288c)	['Eukaryota', 'Fungi', 'Dikarya', 'Ascomycota', 'Saccharomycotina', 'Saccharomycetes', 'Saccharomycetales', 'Saccharomycetaceae', 'Saccharomyces']
Q2M2T7	Bos taurus	['Eukaryota', 'Metazoa', 'Chordata', 'Craniata', 'Vertebrata', 'Euteleostomi', 'Mammalia', 'Eutheria', 'Laurasiatheria', 'Artiodactyla', 'Ruminantia', 'Pecora', 'Bovidae', 'Bovinae', 'Bos']
Q29551	Sus scrofa	['Eukaryota', 'Metazoa', 'Chordata', 'Craniata', 'Vertebrata', 'Euteleostomi', 'Mammalia', 'Eutheria', 'Laurasiatheria', 'Artiodactyla', 'Suina', 'Suidae', 'Sus']
P51998	Saccharomyces cerevisiae (strain ATCC 204508 / S288c)	['Eukaryota', 'Fungi', 'Dikarya', 'Ascomycota', 'Saccharomycotina', 'Saccharomycetes', 'Saccharomycetales', 'Saccharomycetaceae', 'Saccharomyces']
P32904	Saccharomyces cerevisiae (strain ATCC 204508 / S288c)	['Eukaryota', 'Fungi', 'Dikarya', 'Ascomycota', 'Saccharomycotina', 'Saccharomycetes', 'Saccharomycetales', 'Saccharomycetaceae', 'Saccharomyces']
A4FUC0	Bos taurus	['Eukaryota', 'Metazoa', 'Chordata', 'Craniata', 'Vertebrata', 'Euteleostomi', 'Mammalia', 'Eutheria', 'Laurasiatheria', 'Artiodactyla', 'Ruminantia', 'Pecora', 'Bovidae', 'Bovinae', 'Bos']
P0C2B9	Rattus norvegicus	['Eukaryota', 'Metazoa', 'Chordata', 'Craniata', 'Vertebrata', 'Euteleostomi', 'Mammalia', 'Eutheria', 'Euarchontoglires', 'Glires', 'Rodentia', 'Myomorpha', 'Muroidea', 'Muridae', 'Murinae', 'Rattus']
P36516	Saccharomyces cerevisiae (strain ATCC 204508 / S288c)	['Eukaryota', 'Fungi', 'Dikarya', 'Ascomycota', 'Saccharomycotina', 'Saccharomycetes', 'Saccharomycetales', 'Saccharomycetaceae', 'Saccharomyces']
P0C2C4	Rattus norvegicus	['Eukaryota', 'Metazoa', 'Chordata', 'Craniata', 'Vertebrata', 'Euteleostomi', 'Mammalia', 'Eutheria', 'Euarchontoglires', 'Glires', 'Rodentia', 'Myomorpha', 'Muroidea', 'Muridae', 'Murinae', 'Rattus']
Q7M0E7	Rattus norvegicus	['Eukaryota', 'Metazoa', 'Chordata', 'Craniata', 'Vertebrata', 'Euteleostomi', 'Mammalia', 'Eutheria', 'Euarchontoglires', 'Glires', 'Rodentia', 'Myomorpha', 'Muroidea', 'Muridae', 'Murinae', 'Rattus']
P36527	Saccharomyces cerevisiae (strain ATCC 204508 / S288c)	['Eukaryota', 'Fungi', 'Dikarya', 'Ascomycota', 'Saccharomycotina', 'Saccharomycetes', 'Saccharomycetales', 'Saccharomycetaceae', 'Saccharomyces']
P14063	Saccharomyces cerevisiae (strain ATCC 204508 / S288c)	['Eukaryota', 'Fungi', 'Dikarya', 'Ascomycota', 'Saccharomycotina', 'Saccharomycetes', 'Saccharomycetales', 'Saccharomycetaceae', 'Saccharomyces']
P36525	Saccharomyces cerevisiae (strain ATCC 204508 / S288c)	['Eukaryota', 'Fungi', 'Dikarya', 'Ascomycota', 'Saccharomycotina', 'Saccharomycetes', 'Saccharomycetales', 'Saccharomycetaceae', 'Saccharomyces']
Q5BJX1	Rattus norvegicus	['Eukaryota', 'Metazoa', 'Chordata', 'Craniata', 'Vertebrata', 'Euteleostomi', 'Mammalia', 'Eutheria', 'Euarchontoglires', 'Glires', 'Rodentia', 'Myomorpha', 'Muroidea', 'Muridae', 'Murinae', 'Rattus']
Q9LUW5	Arabidopsis thaliana	['Eukaryota', 'Viridiplantae', 'Streptophyta', 'Embryophyta', 'Tracheophyta', 'Spermatophyta', 'Magnoliopsida', 'eudicotyledons', 'Gunneridae', 'Pentapetalae', 'rosids', 'malvids', 'Brassicales', 'Brassicaceae', 'Camelineae', 'Arabidopsis']
Q9LUW6	Arabidopsis thaliana	['Eukaryota', 'Viridiplantae', 'Streptophyta', 'Embryophyta', 'Tracheophyta', 'Spermatophyta', 'Magnoliopsida', 'eudicotyledons', 'Gunneridae', 'Pentapetalae', 'rosids', 'malvids', 'Brassicales', 'Brassicaceae', 'Camelineae', 'Arabidopsis']
Q3ULF4	Mus musculus	['Eukaryota', 'Metazoa', 'Chordata', 'Craniata', 'Vertebrata', 'Euteleostomi', 'Mammalia', 'Eutheria', 'Euarchontoglires', 'Glires', 'Rodentia', 'Myomorpha', 'Muroidea', 'Muridae', 'Murinae', 'Mus', 'Mus']
Q8JZQ2	Mus musculus	['Eukaryota', 'Metazoa', 'Chordata', 'Craniata', 'Vertebrata', 'Euteleostomi', 'Mammalia', 'Eutheria', 'Euarchontoglires', 'Glires', 'Rodentia', 'Myomorpha', 'Muroidea', 'Muridae', 'Murinae', 'Mus', 'Mus']
Q920A7	Mus musculus	['Eukaryota', 'Metazoa', 'Chordata', 'Craniata', 'Vertebrata', 'Euteleostomi', 'Mammalia', 'Eutheria', 'Euarchontoglires', 'Glires', 'Rodentia', 'Myomorpha', 'Muroidea', 'Muridae', 'Murinae', 'Mus', 'Mus']
Q94AL9	Arabidopsis thaliana	['Eukaryota', 'Viridiplantae', 'Streptophyta', 'Embryophyta', 'Tracheophyta', 'Spermatophyta', 'Magnoliopsida', 'eudicotyledons', 'Gunneridae', 'Pentapetalae', 'rosids', 'malvids', 'Brassicales', 'Brassicaceae', 'Camelineae', 'Arabidopsis']
P36046	Saccharomyces cerevisiae (strain ATCC 204508 / S288c)	['Eukaryota', 'Fungi', 'Dikarya', 'Ascomycota', 'Saccharomycotina', 'Saccharomycetes', 'Saccharomycetales', 'Saccharomycetaceae', 'Saccharomyces']
P23955	Neurospora crassa (strain ATCC 24698 / 74-OR23-1A / CBS 708.71 / DSM 1257 / FGSC 987)	['Eukaryota', 'Fungi', 'Dikarya', 'Ascomycota', 'Pezizomycotina', 'Sordariomycetes', 'Sordariomycetidae', 'Sordariales', 'Sordariaceae', 'Neurospora']
Q9NPH0	Homo sapiens	['Eukaryota', 'Metazoa', 'Chordata', 'Craniata', 'Vertebrata', 'Euteleostomi', 'Mammalia', 'Eutheria', 'Euarchontoglires', 'Primates', 'Haplorrhini', 'Catarrhini', 'Hominidae', 'Homo']
Q9FME4	Arabidopsis thaliana	['Eukaryota', 'Viridiplantae', 'Streptophyta', 'Embryophyta', 'Tracheophyta', 'Spermatophyta', 'Magnoliopsida', 'eudicotyledons', 'Gunneridae', 'Pentapetalae', 'rosids', 'malvids', 'Brassicales', 'Brassicaceae', 'Camelineae', 'Arabidopsis']
Q9LY43	Arabidopsis thaliana	['Eukaryota', 'Viridiplantae', 'Streptophyta', 'Embryophyta', 'Tracheophyta', 'Spermatophyta', 'Magnoliopsida', 'eudicotyledons', 'Gunneridae', 'Pentapetalae', 'rosids', 'malvids', 'Brassicales', 'Brassicaceae', 'Camelineae', 'Arabidopsis']
Q3ECB8	Arabidopsis thaliana	['Eukaryota', 'Viridiplantae', 'Streptophyta', 'Embryophyta', 'Tracheophyta', 'Spermatophyta', 'Magnoliopsida', 'eudicotyledons', 'Gunneridae', 'Pentapetalae', 'rosids', 'malvids', 'Brassicales', 'Brassicaceae', 'Camelineae', 'Arabidopsis']
Q9LFQ4	Arabidopsis thaliana	['Eukaryota', 'Viridiplantae', 'Streptophyta', 'Embryophyta', 'Tracheophyta', 'Spermatophyta', 'Magnoliopsida', 'eudicotyledons', 'Gunneridae', 'Pentapetalae', 'rosids', 'malvids', 'Brassicales', 'Brassicaceae', 'Camelineae', 'Arabidopsis']
P25846	Saccharomyces cerevisiae (strain ATCC 204508 / S288c)	['Eukaryota', 'Fungi', 'Dikarya', 'Ascomycota', 'Saccharomycotina', 'Saccharomycetes', 'Saccharomycetales', 'Saccharomycetaceae', 'Saccharomyces']
P18155	Mus musculus	['Eukaryota', 'Metazoa', 'Chordata', 'Craniata', 'Vertebrata', 'Euteleostomi', 'Mammalia', 'Eutheria', 'Euarchontoglires', 'Glires', 'Rodentia', 'Myomorpha', 'Muroidea', 'Muridae', 'Murinae', 'Mus', 'Mus']
P39952	Saccharomyces cerevisiae (strain ATCC 204508 / S288c)	['Eukaryota', 'Fungi', 'Dikarya', 'Ascomycota', 'Saccharomycotina', 'Saccharomycetes', 'Saccharomycetales', 'Saccharomycetaceae', 'Saccharomyces']
Q9SX99	Arabidopsis thaliana	['Eukaryota', 'Viridiplantae', 'Streptophyta', 'Embryophyta', 'Tracheophyta', 'Spermatophyta', 'Magnoliopsida', 'eudicotyledons', 'Gunneridae', 'Pentapetalae', 'rosids', 'malvids', 'Brassicales', 'Brassicaceae', 'Camelineae', 'Arabidopsis']
P08461	Rattus norvegicus	['Eukaryota', 'Metazoa', 'Chordata', 'Craniata', 'Vertebrata', 'Euteleostomi', 'Mammalia', 'Eutheria', 'Euarchontoglires', 'Glires', 'Rodentia', 'Myomorpha', 'Muroidea', 'Muridae', 'Murinae', 'Rattus']
P16387	Saccharomyces cerevisiae (strain ATCC 204508 / S288c)	['Eukaryota', 'Fungi', 'Dikarya', 'Ascomycota', 'Saccharomycotina', 'Saccharomycetes', 'Saccharomycetales', 'Saccharomycetaceae', 'Saccharomyces']
P04394	Bos taurus	['Eukaryota', 'Metazoa', 'Chordata', 'Craniata', 'Vertebrata', 'Euteleostomi', 'Mammalia', 'Eutheria', 'Laurasiatheria', 'Artiodactyla', 'Ruminantia', 'Pecora', 'Bovidae', 'Bovinae', 'Bos']
P25712	Bos taurus	['Eukaryota', 'Metazoa', 'Chordata', 'Craniata', 'Vertebrata', 'Euteleostomi', 'Mammalia', 'Eutheria', 'Laurasiatheria', 'Artiodactyla', 'Ruminantia', 'Pecora', 'Bovidae', 'Bovinae', 'Bos']
P25284	Neurospora crassa (strain ATCC 24698 / 74-OR23-1A / CBS 708.71 / DSM 1257 / FGSC 987)	['Eukaryota', 'Fungi', 'Dikarya', 'Ascomycota', 'Pezizomycotina', 'Sordariomycetes', 'Sordariomycetidae', 'Sordariales', 'Sordariaceae', 'Neurospora']
P87355	Columba livia	['Eukaryota', 'Metazoa', 'Chordata', 'Craniata', 'Vertebrata', 'Euteleostomi', 'Archelosauria', 'Archosauria', 'Dinosauria', 'Saurischia', 'Theropoda', 'Coelurosauria', 'Aves', 'Neognathae', 'Columbiformes', 'Columbidae', 'Columba']
O95178	Homo sapiens	['Eukaryota', 'Metazoa', 'Chordata', 'Craniata', 'Vertebrata', 'Euteleostomi', 'Mammalia', 'Eutheria', 'Euarchontoglires', 'Primates', 'Haplorrhini', 'Catarrhini', 'Hominidae', 'Homo']
P12234	Bos taurus	['Eukaryota', 'Metazoa', 'Chordata', 'Craniata', 'Vertebrata', 'Euteleostomi', 'Mammalia', 'Eutheria', 'Laurasiatheria', 'Artiodactyla', 'Ruminantia', 'Pecora', 'Bovidae', 'Bovinae', 'Bos']
P16036	Rattus norvegicus	['Eukaryota', 'Metazoa', 'Chordata', 'Craniata', 'Vertebrata', 'Euteleostomi', 'Mammalia', 'Eutheria', 'Euarchontoglires', 'Glires', 'Rodentia', 'Myomorpha', 'Muroidea', 'Muridae', 'Murinae', 'Rattus']
P52903	Solanum tuberosum	['Eukaryota', 'Viridiplantae', 'Streptophyta', 'Embryophyta', 'Tracheophyta', 'Spermatophyta', 'Magnoliopsida', 'eudicotyledons', 'Gunneridae', 'Pentapetalae', 'asterids', 'lamiids', 'Solanales', 'Solanaceae', 'Solanoideae', 'Solaneae', 'Solanum']
P32266	Saccharomyces cerevisiae (strain ATCC 204508 / S288c)	['Eukaryota', 'Fungi', 'Dikarya', 'Ascomycota', 'Saccharomycotina', 'Saccharomycetes', 'Saccharomycetales', 'Saccharomycetaceae', 'Saccharomyces']
O14561	Homo sapiens	['Eukaryota', 'Metazoa', 'Chordata', 'Craniata', 'Vertebrata', 'Euteleostomi', 'Mammalia', 'Eutheria', 'Euarchontoglires', 'Primates', 'Haplorrhini', 'Catarrhini', 'Hominidae', 'Homo']
P11943	Neurospora crassa (strain ATCC 24698 / 74-OR23-1A / CBS 708.71 / DSM 1257 / FGSC 987)	['Eukaryota', 'Fungi', 'Dikarya', 'Ascomycota', 'Pezizomycotina', 'Sordariomycetes', 'Sordariomycetidae', 'Sordariales', 'Sordariaceae', 'Neurospora']
Q9N0F3	Bos taurus	['Eukaryota', 'Metazoa', 'Chordata', 'Craniata', 'Vertebrata', 'Euteleostomi', 'Mammalia', 'Eutheria', 'Laurasiatheria', 'Artiodactyla', 'Ruminantia', 'Pecora', 'Bovidae', 'Bovinae', 'Bos']
Q5A8K2	Candida albicans (strain SC5314 / ATCC MYA-2876)	['Eukaryota', 'Fungi', 'Dikarya', 'Ascomycota', 'Saccharomycotina', 'Saccharomycetes', 'Saccharomycetales', 'Debaryomycetaceae', 'Candida/Lodderomyces clade', 'Candida']
Q8W487	Arabidopsis thaliana	['Eukaryota', 'Viridiplantae', 'Streptophyta', 'Embryophyta', 'Tracheophyta', 'Spermatophyta', 'Magnoliopsida', 'eudicotyledons', 'Gunneridae', 'Pentapetalae', 'rosids', 'malvids', 'Brassicales', 'Brassicaceae', 'Camelineae', 'Arabidopsis']
P43266	Euglena gracilis	['Eukaryota', 'Discoba', 'Euglenozoa', 'Euglenida', 'Spirocuta', 'Euglenophyceae', 'Euglenales', 'Euglenaceae', 'Euglena']
P42844	Saccharomyces cerevisiae (strain ATCC 204508 / S288c)	['Eukaryota', 'Fungi', 'Dikarya', 'Ascomycota', 'Saccharomycotina', 'Saccharomycetes', 'Saccharomycetales', 'Saccharomycetaceae', 'Saccharomyces']
Q9NVH6	Homo sapiens	['Eukaryota', 'Metazoa', 'Chordata', 'Craniata', 'Vertebrata', 'Euteleostomi', 'Mammalia', 'Eutheria', 'Euarchontoglires', 'Primates', 'Haplorrhini', 'Catarrhini', 'Hominidae', 'Homo']
Q9ZUX4	Arabidopsis thaliana	['Eukaryota', 'Viridiplantae', 'Streptophyta', 'Embryophyta', 'Tracheophyta', 'Spermatophyta', 'Magnoliopsida', 'eudicotyledons', 'Gunneridae', 'Pentapetalae', 'rosids', 'malvids', 'Brassicales', 'Brassicaceae', 'Camelineae', 'Arabidopsis']
P18859	Homo sapiens	['Eukaryota', 'Metazoa', 'Chordata', 'Craniata', 'Vertebrata', 'Euteleostomi', 'Mammalia', 'Eutheria', 'Euarchontoglires', 'Primates', 'Haplorrhini', 'Catarrhini', 'Hominidae', 'Homo']
P13619	Bos taurus	['Eukaryota', 'Metazoa', 'Chordata', 'Craniata', 'Vertebrata', 'Euteleostomi', 'Mammalia', 'Eutheria', 'Laurasiatheria', 'Artiodactyla', 'Ruminantia', 'Pecora', 'Bovidae', 'Bovinae', 'Bos']
P21571	Rattus norvegicus	['Eukaryota', 'Metazoa', 'Chordata', 'Craniata', 'Vertebrata', 'Euteleostomi', 'Mammalia', 'Eutheria', 'Euarchontoglires', 'Glires', 'Rodentia', 'Myomorpha', 'Muroidea', 'Muridae', 'Murinae', 'Rattus']
P13183	Bos taurus	['Eukaryota', 'Metazoa', 'Chordata', 'Craniata', 'Vertebrata', 'Euteleostomi', 'Mammalia', 'Eutheria', 'Laurasiatheria', 'Artiodactyla', 'Ruminantia', 'Pecora', 'Bovidae', 'Bovinae', 'Bos']
P83372	Fragaria ananassa	['Eukaryota', 'Viridiplantae', 'Streptophyta', 'Embryophyta', 'Tracheophyta', 'Spermatophyta', 'Magnoliopsida', 'eudicotyledons', 'Gunneridae', 'Pentapetalae', 'rosids', 'fabids', 'Rosales', 'Rosaceae', 'Rosoideae', 'Potentilleae', 'Fragariinae', 'Fragaria']
P00424	Saccharomyces cerevisiae (strain ATCC 204508 / S288c)	['Eukaryota', 'Fungi', 'Dikarya', 'Ascomycota', 'Saccharomycotina', 'Saccharomycetes', 'Saccharomycetales', 'Saccharomycetaceae', 'Saccharomyces']
P24311	Homo sapiens	['Eukaryota', 'Metazoa', 'Chordata', 'Craniata', 'Vertebrata', 'Euteleostomi', 'Mammalia', 'Eutheria', 'Euarchontoglires', 'Primates', 'Haplorrhini', 'Catarrhini', 'Hominidae', 'Homo']
P80431	Rattus norvegicus	['Eukaryota', 'Metazoa', 'Chordata', 'Craniata', 'Vertebrata', 'Euteleostomi', 'Mammalia', 'Eutheria', 'Euarchontoglires', 'Glires', 'Rodentia', 'Myomorpha', 'Muroidea', 'Muridae', 'Murinae', 'Rattus']
O23240	Arabidopsis thaliana	['Eukaryota', 'Viridiplantae', 'Streptophyta', 'Embryophyta', 'Tracheophyta', 'Spermatophyta', 'Magnoliopsida', 'eudicotyledons', 'Gunneridae', 'Pentapetalae', 'rosids', 'malvids', 'Brassicales', 'Brassicaceae', 'Camelineae', 'Arabidopsis']
Q43725	Arabidopsis thaliana	['Eukaryota', 'Viridiplantae', 'Streptophyta', 'Embryophyta', 'Tracheophyta', 'Spermatophyta', 'Magnoliopsida', 'eudicotyledons', 'Gunneridae', 'Pentapetalae', 'rosids', 'malvids', 'Brassicales', 'Brassicaceae', 'Camelineae', 'Arabidopsis']
P02721	Bos taurus	['Eukaryota', 'Metazoa', 'Chordata', 'Craniata', 'Vertebrata', 'Euteleostomi', 'Mammalia', 'Eutheria', 'Laurasiatheria', 'Artiodactyla', 'Ruminantia', 'Pecora', 'Bovidae', 'Bovinae', 'Bos']
Q02337	Bos taurus	['Eukaryota', 'Metazoa', 'Chordata', 'Craniata', 'Vertebrata', 'Euteleostomi', 'Mammalia', 'Eutheria', 'Laurasiatheria', 'Artiodactyla', 'Ruminantia', 'Pecora', 'Bovidae', 'Bovinae', 'Bos']
Q92247	Neurospora crassa (strain ATCC 24698 / 74-OR23-1A / CBS 708.71 / DSM 1257 / FGSC 987)	['Eukaryota', 'Fungi', 'Dikarya', 'Ascomycota', 'Pezizomycotina', 'Sordariomycetes', 'Sordariomycetidae', 'Sordariales', 'Sordariaceae', 'Neurospora']
P54898	Neurospora crassa (strain ATCC 24698 / 74-OR23-1A / CBS 708.71 / DSM 1257 / FGSC 987)	['Eukaryota', 'Fungi', 'Dikarya', 'Ascomycota', 'Pezizomycotina', 'Sordariomycetes', 'Sordariomycetidae', 'Sordariales', 'Sordariaceae', 'Neurospora']
P46637	Arabidopsis thaliana	['Eukaryota', 'Viridiplantae', 'Streptophyta', 'Embryophyta', 'Tracheophyta', 'Spermatophyta', 'Magnoliopsida', 'eudicotyledons', 'Gunneridae', 'Pentapetalae', 'rosids', 'malvids', 'Brassicales', 'Brassicaceae', 'Camelineae', 'Arabidopsis']
P43165	Rattus norvegicus	['Eukaryota', 'Metazoa', 'Chordata', 'Craniata', 'Vertebrata', 'Euteleostomi', 'Mammalia', 'Eutheria', 'Euarchontoglires', 'Glires', 'Rodentia', 'Myomorpha', 'Muroidea', 'Muridae', 'Murinae', 'Rattus']
P23589	Mus musculus	['Eukaryota', 'Metazoa', 'Chordata', 'Craniata', 'Vertebrata', 'Euteleostomi', 'Mammalia', 'Eutheria', 'Euarchontoglires', 'Glires', 'Rodentia', 'Myomorpha', 'Muroidea', 'Muridae', 'Murinae', 'Mus', 'Mus']
P24118	Tetrahymena thermophila	['Eukaryota', 'Sar', 'Alveolata', 'Ciliophora', 'Intramacronucleata', 'Oligohymenophorea', 'Hymenostomatida', 'Tetrahymenina', 'Tetrahymenidae', 'Tetrahymena']
P00889	Sus scrofa	['Eukaryota', 'Metazoa', 'Chordata', 'Craniata', 'Vertebrata', 'Euteleostomi', 'Mammalia', 'Eutheria', 'Laurasiatheria', 'Artiodactyla', 'Suina', 'Suidae', 'Sus']
P00431	Saccharomyces cerevisiae (strain ATCC 204508 / S288c)	['Eukaryota', 'Fungi', 'Dikarya', 'Ascomycota', 'Saccharomycotina', 'Saccharomycetes', 'Saccharomycetales', 'Saccharomycetaceae', 'Saccharomyces']
Q9LEV3	Arabidopsis thaliana	['Eukaryota', 'Viridiplantae', 'Streptophyta', 'Embryophyta', 'Tracheophyta', 'Spermatophyta', 'Magnoliopsida', 'eudicotyledons', 'Gunneridae', 'Pentapetalae', 'rosids', 'malvids', 'Brassicales', 'Brassicaceae', 'Camelineae', 'Arabidopsis']
P92507	Ascaris suum	['Eukaryota', 'Metazoa', 'Ecdysozoa', 'Nematoda', 'Chromadorea', 'Rhabditida', 'Spirurina', 'Ascaridomorpha', 'Ascaridoidea', 'Ascarididae', 'Ascaris']
Q64591	Rattus norvegicus	['Eukaryota', 'Metazoa', 'Chordata', 'Craniata', 'Vertebrata', 'Euteleostomi', 'Mammalia', 'Eutheria', 'Euarchontoglires', 'Glires', 'Rodentia', 'Myomorpha', 'Muroidea', 'Muridae', 'Murinae', 'Rattus']
P00175	Saccharomyces cerevisiae (strain ATCC 204508 / S288c)	['Eukaryota', 'Fungi', 'Dikarya', 'Ascomycota', 'Saccharomycotina', 'Saccharomycetes', 'Saccharomycetales', 'Saccharomycetaceae', 'Saccharomyces']
O95571	Homo sapiens	['Eukaryota', 'Metazoa', 'Chordata', 'Craniata', 'Vertebrata', 'Euteleostomi', 'Mammalia', 'Eutheria', 'Euarchontoglires', 'Primates', 'Haplorrhini', 'Catarrhini', 'Hominidae', 'Homo']
P38071	Saccharomyces cerevisiae (strain ATCC 204508 / S288c)	['Eukaryota', 'Fungi', 'Dikarya', 'Ascomycota', 'Saccharomycotina', 'Saccharomycetes', 'Saccharomycetales', 'Saccharomycetaceae', 'Saccharomyces']
P17695	Saccharomyces cerevisiae (strain ATCC 204508 / S288c)	['Eukaryota', 'Fungi', 'Dikarya', 'Ascomycota', 'Saccharomycotina', 'Saccharomycetes', 'Saccharomycetales', 'Saccharomycetaceae', 'Saccharomyces']
Q8WZM3	Candida tropicalis	['Eukaryota', 'Fungi', 'Dikarya', 'Ascomycota', 'Saccharomycotina', 'Saccharomycetes', 'Saccharomycetales', 'Debaryomycetaceae', 'Candida/Lodderomyces clade', 'Candida']
P22557	Homo sapiens	['Eukaryota', 'Metazoa', 'Chordata', 'Craniata', 'Vertebrata', 'Euteleostomi', 'Mammalia', 'Eutheria', 'Euarchontoglires', 'Primates', 'Haplorrhini', 'Catarrhini', 'Hominidae', 'Homo']
P08680	Mus musculus	['Eukaryota', 'Metazoa', 'Chordata', 'Craniata', 'Vertebrata', 'Euteleostomi', 'Mammalia', 'Eutheria', 'Euarchontoglires', 'Glires', 'Rodentia', 'Myomorpha', 'Muroidea', 'Muridae', 'Murinae', 'Mus', 'Mus']
Q8RXN4	Arabidopsis thaliana	['Eukaryota', 'Viridiplantae', 'Streptophyta', 'Embryophyta', 'Tracheophyta', 'Spermatophyta', 'Magnoliopsida', 'eudicotyledons', 'Gunneridae', 'Pentapetalae', 'rosids', 'malvids', 'Brassicales', 'Brassicaceae', 'Camelineae', 'Arabidopsis']
Q5XIE6	Rattus norvegicus	['Eukaryota', 'Metazoa', 'Chordata', 'Craniata', 'Vertebrata', 'Euteleostomi', 'Mammalia', 'Eutheria', 'Euarchontoglires', 'Glires', 'Rodentia', 'Myomorpha', 'Muroidea', 'Muridae', 'Murinae', 'Rattus']
Q5XF59	Arabidopsis thaliana	['Eukaryota', 'Viridiplantae', 'Streptophyta', 'Embryophyta', 'Tracheophyta', 'Spermatophyta', 'Magnoliopsida', 'eudicotyledons', 'Gunneridae', 'Pentapetalae', 'rosids', 'malvids', 'Brassicales', 'Brassicaceae', 'Camelineae', 'Arabidopsis']
Q04467	Bos taurus	['Eukaryota', 'Metazoa', 'Chordata', 'Craniata', 'Vertebrata', 'Euteleostomi', 'Mammalia', 'Eutheria', 'Laurasiatheria', 'Artiodactyla', 'Ruminantia', 'Pecora', 'Bovidae', 'Bovinae', 'Bos']
P21954	Saccharomyces cerevisiae (strain ATCC 204508 / S288c)	['Eukaryota', 'Fungi', 'Dikarya', 'Ascomycota', 'Saccharomycotina', 'Saccharomycetes', 'Saccharomycetales', 'Saccharomycetaceae', 'Saccharomyces']
Q9FS87	Solanum tuberosum	['Eukaryota', 'Viridiplantae', 'Streptophyta', 'Embryophyta', 'Tracheophyta', 'Spermatophyta', 'Magnoliopsida', 'eudicotyledons', 'Gunneridae', 'Pentapetalae', 'asterids', 'lamiids', 'Solanales', 'Solanaceae', 'Solanoideae', 'Solaneae', 'Solanum']
Q9FLX7	Arabidopsis thaliana	['Eukaryota', 'Viridiplantae', 'Streptophyta', 'Embryophyta', 'Tracheophyta', 'Spermatophyta', 'Magnoliopsida', 'eudicotyledons', 'Gunneridae', 'Pentapetalae', 'rosids', 'malvids', 'Brassicales', 'Brassicaceae', 'Camelineae', 'Arabidopsis']
Q9M9M6	Arabidopsis thaliana	['Eukaryota', 'Viridiplantae', 'Streptophyta', 'Embryophyta', 'Tracheophyta', 'Spermatophyta', 'Magnoliopsida', 'eudicotyledons', 'Gunneridae', 'Pentapetalae', 'rosids', 'malvids', 'Brassicales', 'Brassicaceae', 'Camelineae', 'Arabidopsis']
P24919	Neurospora crassa (strain ATCC 24698 / 74-OR23-1A / CBS 708.71 / DSM 1257 / FGSC 987)	['Eukaryota', 'Fungi', 'Dikarya', 'Ascomycota', 'Pezizomycotina', 'Sordariomycetes', 'Sordariomycetidae', 'Sordariales', 'Sordariaceae', 'Neurospora']
P42676	Rattus norvegicus	['Eukaryota', 'Metazoa', 'Chordata', 'Craniata', 'Vertebrata', 'Euteleostomi', 'Mammalia', 'Eutheria', 'Euarchontoglires', 'Glires', 'Rodentia', 'Myomorpha', 'Muroidea', 'Muridae', 'Murinae', 'Rattus']
P36526	Saccharomyces cerevisiae (strain ATCC 204508 / S288c)	['Eukaryota', 'Fungi', 'Dikarya', 'Ascomycota', 'Saccharomycotina', 'Saccharomycetes', 'Saccharomycetales', 'Saccharomycetaceae', 'Saccharomyces']
P32387	Saccharomyces cerevisiae (strain ATCC 204508 / S288c)	['Eukaryota', 'Fungi', 'Dikarya', 'Ascomycota', 'Saccharomycotina', 'Saccharomycetes', 'Saccharomycetales', 'Saccharomycetaceae', 'Saccharomyces']
O82663	Arabidopsis thaliana	['Eukaryota', 'Viridiplantae', 'Streptophyta', 'Embryophyta', 'Tracheophyta', 'Spermatophyta', 'Magnoliopsida', 'eudicotyledons', 'Gunneridae', 'Pentapetalae', 'rosids', 'malvids', 'Brassicales', 'Brassicaceae', 'Camelineae', 'Arabidopsis']
Q08230	Saccharomyces cerevisiae (strain ATCC 204508 / S288c)	['Eukaryota', 'Fungi', 'Dikarya', 'Ascomycota', 'Saccharomycotina', 'Saccharomycetes', 'Saccharomycetales', 'Saccharomycetaceae', 'Saccharomyces']
Q04401	Saccharomyces cerevisiae (strain ATCC 204508 / S288c)	['Eukaryota', 'Fungi', 'Dikarya', 'Ascomycota', 'Saccharomycotina', 'Saccharomycetes', 'Saccharomycetales', 'Saccharomycetaceae', 'Saccharomyces']
Q9YHT1	Gallus gallus	['Eukaryota', 'Metazoa', 'Chordata', 'Craniata', 'Vertebrata', 'Euteleostomi', 'Archelosauria', 'Archosauria', 'Dinosauria', 'Saurischia', 'Theropoda', 'Coelurosauria', 'Aves', 'Neognathae', 'Galloanserae', 'Galliformes', 'Phasianidae', 'Phasianinae', 'Gallus']
P82918	Bos taurus	['Eukaryota', 'Metazoa', 'Chordata', 'Craniata', 'Vertebrata', 'Euteleostomi', 'Mammalia', 'Eutheria', 'Laurasiatheria', 'Artiodactyla', 'Ruminantia', 'Pecora', 'Bovidae', 'Bovinae', 'Bos']
P82919	Bos taurus	['Eukaryota', 'Metazoa', 'Chordata', 'Craniata', 'Vertebrata', 'Euteleostomi', 'Mammalia', 'Eutheria', 'Laurasiatheria', 'Artiodactyla', 'Ruminantia', 'Pecora', 'Bovidae', 'Bovinae', 'Bos']
Q9SVM8	Arabidopsis thaliana	['Eukaryota', 'Viridiplantae', 'Streptophyta', 'Embryophyta', 'Tracheophyta', 'Spermatophyta', 'Magnoliopsida', 'eudicotyledons', 'Gunneridae', 'Pentapetalae', 'rosids', 'malvids', 'Brassicales', 'Brassicaceae', 'Camelineae', 'Arabidopsis']
P86924	Trypanosoma brucei brucei	['Eukaryota', 'Discoba', 'Euglenozoa', 'Kinetoplastea', 'Metakinetoplastina', 'Trypanosomatida', 'Trypanosomatidae', 'Trypanosoma']
Q3T0J3	Bos taurus	['Eukaryota', 'Metazoa', 'Chordata', 'Craniata', 'Vertebrata', 'Euteleostomi', 'Mammalia', 'Eutheria', 'Laurasiatheria', 'Artiodactyla', 'Ruminantia', 'Pecora', 'Bovidae', 'Bovinae', 'Bos']
Q32PC3	Bos taurus	['Eukaryota', 'Metazoa', 'Chordata', 'Craniata', 'Vertebrata', 'Euteleostomi', 'Mammalia', 'Eutheria', 'Laurasiatheria', 'Artiodactyla', 'Ruminantia', 'Pecora', 'Bovidae', 'Bovinae', 'Bos']
P36519	Saccharomyces cerevisiae (strain ATCC 204508 / S288c)	['Eukaryota', 'Fungi', 'Dikarya', 'Ascomycota', 'Saccharomycotina', 'Saccharomycetes', 'Saccharomycetales', 'Saccharomycetaceae', 'Saccharomyces']
Q2TBK2	Bos taurus	['Eukaryota', 'Metazoa', 'Chordata', 'Craniata', 'Vertebrata', 'Euteleostomi', 'Mammalia', 'Eutheria', 'Laurasiatheria', 'Artiodactyla', 'Ruminantia', 'Pecora', 'Bovidae', 'Bovinae', 'Bos']
Q3T0L3	Bos taurus	['Eukaryota', 'Metazoa', 'Chordata', 'Craniata', 'Vertebrata', 'Euteleostomi', 'Mammalia', 'Eutheria', 'Laurasiatheria', 'Artiodactyla', 'Ruminantia', 'Pecora', 'Bovidae', 'Bovinae', 'Bos']
P36521	Saccharomyces cerevisiae (strain ATCC 204508 / S288c)	['Eukaryota', 'Fungi', 'Dikarya', 'Ascomycota', 'Saccharomycotina', 'Saccharomycetes', 'Saccharomycetales', 'Saccharomycetaceae', 'Saccharomyces']
Q02773	Saccharomyces cerevisiae (strain ATCC 204508 / S288c)	['Eukaryota', 'Fungi', 'Dikarya', 'Ascomycota', 'Saccharomycotina', 'Saccharomycetes', 'Saccharomycetales', 'Saccharomycetaceae', 'Saccharomyces']
P53875	Saccharomyces cerevisiae (strain ATCC 204508 / S288c)	['Eukaryota', 'Fungi', 'Dikarya', 'Ascomycota', 'Saccharomycotina', 'Saccharomycetes', 'Saccharomycetales', 'Saccharomycetaceae', 'Saccharomyces']
P0C2C1	Rattus norvegicus	['Eukaryota', 'Metazoa', 'Chordata', 'Craniata', 'Vertebrata', 'Euteleostomi', 'Mammalia', 'Eutheria', 'Euarchontoglires', 'Glires', 'Rodentia', 'Myomorpha', 'Muroidea', 'Muridae', 'Murinae', 'Rattus']
Q0QF01	Sus scrofa	['Eukaryota', 'Metazoa', 'Chordata', 'Craniata', 'Vertebrata', 'Euteleostomi', 'Mammalia', 'Eutheria', 'Laurasiatheria', 'Artiodactyla', 'Suina', 'Suidae', 'Sus']
Q9NUB1	Homo sapiens	['Eukaryota', 'Metazoa', 'Chordata', 'Craniata', 'Vertebrata', 'Euteleostomi', 'Mammalia', 'Eutheria', 'Euarchontoglires', 'Primates', 'Haplorrhini', 'Catarrhini', 'Hominidae', 'Homo']
O95831	Homo sapiens	['Eukaryota', 'Metazoa', 'Chordata', 'Craniata', 'Vertebrata', 'Euteleostomi', 'Mammalia', 'Eutheria', 'Euarchontoglires', 'Primates', 'Haplorrhini', 'Catarrhini', 'Hominidae', 'Homo']
Q96RQ3	Homo sapiens	['Eukaryota', 'Metazoa', 'Chordata', 'Craniata', 'Vertebrata', 'Euteleostomi', 'Mammalia', 'Eutheria', 'Euarchontoglires', 'Primates', 'Haplorrhini', 'Catarrhini', 'Hominidae', 'Homo']
Q42777	Glycine max	['Eukaryota', 'Viridiplantae', 'Streptophyta', 'Embryophyta', 'Tracheophyta', 'Spermatophyta', 'Magnoliopsida', 'eudicotyledons', 'Gunneridae', 'Pentapetalae', 'rosids', 'fabids', 'Fabales', 'Fabaceae', 'Papilionoideae', '50 kb inversion clade', 'NPAAA clade', 'indigoferoid/millettioid clade', 'Phaseoleae', 'Glycine', 'Glycine subgen. Soja']
Q01992	Rattus norvegicus	['Eukaryota', 'Metazoa', 'Chordata', 'Craniata', 'Vertebrata', 'Euteleostomi', 'Mammalia', 'Eutheria', 'Euarchontoglires', 'Glires', 'Rodentia', 'Myomorpha', 'Muroidea', 'Muridae', 'Murinae', 'Rattus']
P40185	Saccharomyces cerevisiae (strain ATCC 204508 / S288c)	['Eukaryota', 'Fungi', 'Dikarya', 'Ascomycota', 'Saccharomycotina', 'Saccharomycetes', 'Saccharomycetales', 'Saccharomycetaceae', 'Saccharomyces']
Q42290	Arabidopsis thaliana	['Eukaryota', 'Viridiplantae', 'Streptophyta', 'Embryophyta', 'Tracheophyta', 'Spermatophyta', 'Magnoliopsida', 'eudicotyledons', 'Gunneridae', 'Pentapetalae', 'rosids', 'malvids', 'Brassicales', 'Brassicaceae', 'Camelineae', 'Arabidopsis']
Q94IN5	Euglena gracilis	['Eukaryota', 'Discoba', 'Euglenozoa', 'Euglenida', 'Spirocuta', 'Euglenophyceae', 'Euglenales', 'Euglenaceae', 'Euglena']
P07271	Saccharomyces cerevisiae (strain ATCC 204508 / S288c)	['Eukaryota', 'Fungi', 'Dikarya', 'Ascomycota', 'Saccharomycotina', 'Saccharomycetes', 'Saccharomycetales', 'Saccharomycetaceae', 'Saccharomyces']
P78549	Homo sapiens	['Eukaryota', 'Metazoa', 'Chordata', 'Craniata', 'Vertebrata', 'Euteleostomi', 'Mammalia', 'Eutheria', 'Euarchontoglires', 'Primates', 'Haplorrhini', 'Catarrhini', 'Hominidae', 'Homo']
Q50I20	Aspergillus fumigatus	['Eukaryota', 'Fungi', 'Dikarya', 'Ascomycota', 'Pezizomycotina', 'Eurotiomycetes', 'Eurotiomycetidae', 'Eurotiales', 'Aspergillaceae', 'Aspergillus', 'Aspergillus subgen. Fumigati']
P92983	Arabidopsis thaliana	['Eukaryota', 'Viridiplantae', 'Streptophyta', 'Embryophyta', 'Tracheophyta', 'Spermatophyta', 'Magnoliopsida', 'eudicotyledons', 'Gunneridae', 'Pentapetalae', 'rosids', 'malvids', 'Brassicales', 'Brassicaceae', 'Camelineae', 'Arabidopsis']
Q8GZA6	Arabidopsis thaliana	['Eukaryota', 'Viridiplantae', 'Streptophyta', 'Embryophyta', 'Tracheophyta', 'Spermatophyta', 'Magnoliopsida', 'eudicotyledons', 'Gunneridae', 'Pentapetalae', 'rosids', 'malvids', 'Brassicales', 'Brassicaceae', 'Camelineae', 'Arabidopsis']
Q9TEM3	Emericella nidulans (strain FGSC A4 / ATCC 38163 / CBS 112.46 / NRRL 194 / M139)	['Eukaryota', 'Fungi', 'Dikarya', 'Ascomycota', 'Pezizomycotina', 'Eurotiomycetes', 'Eurotiomycetidae', 'Eurotiales', 'Aspergillaceae', 'Aspergillus', 'Aspergillus subgen. Nidulantes']
Q9ZQE5	Arabidopsis thaliana	['Eukaryota', 'Viridiplantae', 'Streptophyta', 'Embryophyta', 'Tracheophyta', 'Spermatophyta', 'Magnoliopsida', 'eudicotyledons', 'Gunneridae', 'Pentapetalae', 'rosids', 'malvids', 'Brassicales', 'Brassicaceae', 'Camelineae', 'Arabidopsis']
Q9ZU27	Arabidopsis thaliana	['Eukaryota', 'Viridiplantae', 'Streptophyta', 'Embryophyta', 'Tracheophyta', 'Spermatophyta', 'Magnoliopsida', 'eudicotyledons', 'Gunneridae', 'Pentapetalae', 'rosids', 'malvids', 'Brassicales', 'Brassicaceae', 'Camelineae', 'Arabidopsis']
P05165	Homo sapiens	['Eukaryota', 'Metazoa', 'Chordata', 'Craniata', 'Vertebrata', 'Euteleostomi', 'Mammalia', 'Eutheria', 'Euarchontoglires', 'Primates', 'Haplorrhini', 'Catarrhini', 'Hominidae', 'Homo']
P04181	Homo sapiens	['Eukaryota', 'Metazoa', 'Chordata', 'Craniata', 'Vertebrata', 'Euteleostomi', 'Mammalia', 'Eutheria', 'Euarchontoglires', 'Primates', 'Haplorrhini', 'Catarrhini', 'Hominidae', 'Homo']
P04182	Rattus norvegicus	['Eukaryota', 'Metazoa', 'Chordata', 'Craniata', 'Vertebrata', 'Euteleostomi', 'Mammalia', 'Eutheria', 'Euarchontoglires', 'Glires', 'Rodentia', 'Myomorpha', 'Muroidea', 'Muridae', 'Murinae', 'Rattus']
P12694	Homo sapiens	['Eukaryota', 'Metazoa', 'Chordata', 'Craniata', 'Vertebrata', 'Euteleostomi', 'Mammalia', 'Eutheria', 'Euarchontoglires', 'Primates', 'Haplorrhini', 'Catarrhini', 'Hominidae', 'Homo']
P22142	Neurospora crassa (strain ATCC 24698 / 74-OR23-1A / CBS 708.71 / DSM 1257 / FGSC 987)	['Eukaryota', 'Fungi', 'Dikarya', 'Ascomycota', 'Pezizomycotina', 'Sordariomycetes', 'Sordariomycetidae', 'Sordariales', 'Sordariaceae', 'Neurospora']
Q49AM1	Homo sapiens	['Eukaryota', 'Metazoa', 'Chordata', 'Craniata', 'Vertebrata', 'Euteleostomi', 'Mammalia', 'Eutheria', 'Euarchontoglires', 'Primates', 'Haplorrhini', 'Catarrhini', 'Hominidae', 'Homo']
Q9SK66	Arabidopsis thaliana	['Eukaryota', 'Viridiplantae', 'Streptophyta', 'Embryophyta', 'Tracheophyta', 'Spermatophyta', 'Magnoliopsida', 'eudicotyledons', 'Gunneridae', 'Pentapetalae', 'rosids', 'malvids', 'Brassicales', 'Brassicaceae', 'Camelineae', 'Arabidopsis']
P23934	Bos taurus	['Eukaryota', 'Metazoa', 'Chordata', 'Craniata', 'Vertebrata', 'Euteleostomi', 'Mammalia', 'Eutheria', 'Laurasiatheria', 'Artiodactyla', 'Ruminantia', 'Pecora', 'Bovidae', 'Bovinae', 'Bos']
F1QG30	Danio rerio	['Eukaryota', 'Metazoa', 'Chordata', 'Craniata', 'Vertebrata', 'Euteleostomi', 'Actinopterygii', 'Neopterygii', 'Teleostei', 'Ostariophysi', 'Cypriniformes', 'Danionidae', 'Danioninae', 'Danio']
P29758	Mus musculus	['Eukaryota', 'Metazoa', 'Chordata', 'Craniata', 'Vertebrata', 'Euteleostomi', 'Mammalia', 'Eutheria', 'Euarchontoglires', 'Glires', 'Rodentia', 'Myomorpha', 'Muroidea', 'Muridae', 'Murinae', 'Mus', 'Mus']
Q8LCU7	Arabidopsis thaliana	['Eukaryota', 'Viridiplantae', 'Streptophyta', 'Embryophyta', 'Tracheophyta', 'Spermatophyta', 'Magnoliopsida', 'eudicotyledons', 'Gunneridae', 'Pentapetalae', 'rosids', 'malvids', 'Brassicales', 'Brassicaceae', 'Camelineae', 'Arabidopsis']
P31937	Homo sapiens	['Eukaryota', 'Metazoa', 'Chordata', 'Craniata', 'Vertebrata', 'Euteleostomi', 'Mammalia', 'Eutheria', 'Euarchontoglires', 'Primates', 'Haplorrhini', 'Catarrhini', 'Hominidae', 'Homo']
P16219	Homo sapiens	['Eukaryota', 'Metazoa', 'Chordata', 'Craniata', 'Vertebrata', 'Euteleostomi', 'Mammalia', 'Eutheria', 'Euarchontoglires', 'Primates', 'Haplorrhini', 'Catarrhini', 'Hominidae', 'Homo']
P15651	Rattus norvegicus	['Eukaryota', 'Metazoa', 'Chordata', 'Craniata', 'Vertebrata', 'Euteleostomi', 'Mammalia', 'Eutheria', 'Euarchontoglires', 'Glires', 'Rodentia', 'Myomorpha', 'Muroidea', 'Muridae', 'Murinae', 'Rattus']
P08165	Bos taurus	['Eukaryota', 'Metazoa', 'Chordata', 'Craniata', 'Vertebrata', 'Euteleostomi', 'Mammalia', 'Eutheria', 'Laurasiatheria', 'Artiodactyla', 'Ruminantia', 'Pecora', 'Bovidae', 'Bovinae', 'Bos']
P93736	Arabidopsis thaliana	['Eukaryota', 'Viridiplantae', 'Streptophyta', 'Embryophyta', 'Tracheophyta', 'Spermatophyta', 'Magnoliopsida', 'eudicotyledons', 'Gunneridae', 'Pentapetalae', 'rosids', 'malvids', 'Brassicales', 'Brassicaceae', 'Camelineae', 'Arabidopsis']
P47985	Homo sapiens	['Eukaryota', 'Metazoa', 'Chordata', 'Craniata', 'Vertebrata', 'Euteleostomi', 'Mammalia', 'Eutheria', 'Euarchontoglires', 'Primates', 'Haplorrhini', 'Catarrhini', 'Hominidae', 'Homo']
Q95108	Bos taurus	['Eukaryota', 'Metazoa', 'Chordata', 'Craniata', 'Vertebrata', 'Euteleostomi', 'Mammalia', 'Eutheria', 'Laurasiatheria', 'Artiodactyla', 'Ruminantia', 'Pecora', 'Bovidae', 'Bovinae', 'Bos']
Q39243	Arabidopsis thaliana	['Eukaryota', 'Viridiplantae', 'Streptophyta', 'Embryophyta', 'Tracheophyta', 'Spermatophyta', 'Magnoliopsida', 'eudicotyledons', 'Gunneridae', 'Pentapetalae', 'rosids', 'malvids', 'Brassicales', 'Brassicaceae', 'Camelineae', 'Arabidopsis']
Q99757	Homo sapiens	['Eukaryota', 'Metazoa', 'Chordata', 'Craniata', 'Vertebrata', 'Euteleostomi', 'Mammalia', 'Eutheria', 'Euarchontoglires', 'Primates', 'Haplorrhini', 'Catarrhini', 'Hominidae', 'Homo']
P13272	Bos taurus	['Eukaryota', 'Metazoa', 'Chordata', 'Craniata', 'Vertebrata', 'Euteleostomi', 'Mammalia', 'Eutheria', 'Laurasiatheria', 'Artiodactyla', 'Ruminantia', 'Pecora', 'Bovidae', 'Bovinae', 'Bos']

## Sheet: Plastid training data
ProtID	species_name	taxonomy
Q9SHU7	Arabidopsis thaliana	['Eukaryota', 'Viridiplantae', 'Streptophyta', 'Embryophyta', 'Tracheophyta', 'Spermatophyta', 'Magnoliopsida', 'eudicotyledons', 'Gunneridae', 'Pentapetalae', 'rosids', 'malvids', 'Brassicales', 'Brassicaceae', 'Camelineae', 'Arabidopsis']
P0CJ48	Arabidopsis thaliana	['Eukaryota', 'Viridiplantae', 'Streptophyta', 'Embryophyta', 'Tracheophyta', 'Spermatophyta', 'Magnoliopsida', 'eudicotyledons', 'Gunneridae', 'Pentapetalae', 'rosids', 'malvids', 'Brassicales', 'Brassicaceae', 'Camelineae', 'Arabidopsis']
P04778	Arabidopsis thaliana	['Eukaryota', 'Viridiplantae', 'Streptophyta', 'Embryophyta', 'Tracheophyta', 'Spermatophyta', 'Magnoliopsida', 'eudicotyledons', 'Gunneridae', 'Pentapetalae', 'rosids', 'malvids', 'Brassicales', 'Brassicaceae', 'Camelineae', 'Arabidopsis']
Q93V66	Arabidopsis thaliana	['Eukaryota', 'Viridiplantae', 'Streptophyta', 'Embryophyta', 'Tracheophyta', 'Spermatophyta', 'Magnoliopsida', 'eudicotyledons', 'Gunneridae', 'Pentapetalae', 'rosids', 'malvids', 'Brassicales', 'Brassicaceae', 'Camelineae', 'Arabidopsis']
Q949Q5	Arabidopsis thaliana	['Eukaryota', 'Viridiplantae', 'Streptophyta', 'Embryophyta', 'Tracheophyta', 'Spermatophyta', 'Magnoliopsida', 'eudicotyledons', 'Gunneridae', 'Pentapetalae', 'rosids', 'malvids', 'Brassicales', 'Brassicaceae', 'Camelineae', 'Arabidopsis']
Q9SJU4	Arabidopsis thaliana	['Eukaryota', 'Viridiplantae', 'Streptophyta', 'Embryophyta', 'Tracheophyta', 'Spermatophyta', 'Magnoliopsida', 'eudicotyledons', 'Gunneridae', 'Pentapetalae', 'rosids', 'malvids', 'Brassicales', 'Brassicaceae', 'Camelineae', 'Arabidopsis']
Q8RXN3	Arabidopsis thaliana	['Eukaryota', 'Viridiplantae', 'Streptophyta', 'Embryophyta', 'Tracheophyta', 'Spermatophyta', 'Magnoliopsida', 'eudicotyledons', 'Gunneridae', 'Pentapetalae', 'rosids', 'malvids', 'Brassicales', 'Brassicaceae', 'Camelineae', 'Arabidopsis']
Q94AL8	Arabidopsis thaliana	['Eukaryota', 'Viridiplantae', 'Streptophyta', 'Embryophyta', 'Tracheophyta', 'Spermatophyta', 'Magnoliopsida', 'eudicotyledons', 'Gunneridae', 'Pentapetalae', 'rosids', 'malvids', 'Brassicales', 'Brassicaceae', 'Camelineae', 'Arabidopsis']
Q9LIR6	Arabidopsis thaliana	['Eukaryota', 'Viridiplantae', 'Streptophyta', 'Embryophyta', 'Tracheophyta', 'Spermatophyta', 'Magnoliopsida', 'eudicotyledons', 'Gunneridae', 'Pentapetalae', 'rosids', 'malvids', 'Brassicales', 'Brassicaceae', 'Camelineae', 'Arabidopsis']
Q9FYB5	Arabidopsis thaliana	['Eukaryota', 'Viridiplantae', 'Streptophyta', 'Embryophyta', 'Tracheophyta', 'Spermatophyta', 'Magnoliopsida', 'eudicotyledons', 'Gunneridae', 'Pentapetalae', 'rosids', 'malvids', 'Brassicales', 'Brassicaceae', 'Camelineae', 'Arabidopsis']
P93735	Arabidopsis thaliana	['Eukaryota', 'Viridiplantae', 'Streptophyta', 'Embryophyta', 'Tracheophyta', 'Spermatophyta', 'Magnoliopsida', 'eudicotyledons', 'Gunneridae', 'Pentapetalae', 'rosids', 'malvids', 'Brassicales', 'Brassicaceae', 'Camelineae', 'Arabidopsis']
Q9SCL7	Arabidopsis thaliana	['Eukaryota', 'Viridiplantae', 'Streptophyta', 'Embryophyta', 'Tracheophyta', 'Spermatophyta', 'Magnoliopsida', 'eudicotyledons', 'Gunneridae', 'Pentapetalae', 'rosids', 'malvids', 'Brassicales', 'Brassicaceae', 'Camelineae', 'Arabidopsis']
Q42529	Arabidopsis thaliana	['Eukaryota', 'Viridiplantae', 'Streptophyta', 'Embryophyta', 'Tracheophyta', 'Spermatophyta', 'Magnoliopsida', 'eudicotyledons', 'Gunneridae', 'Pentapetalae', 'rosids', 'malvids', 'Brassicales', 'Brassicaceae', 'Camelineae', 'Arabidopsis']
Q8L9X2	Arabidopsis thaliana	['Eukaryota', 'Viridiplantae', 'Streptophyta', 'Embryophyta', 'Tracheophyta', 'Spermatophyta', 'Magnoliopsida', 'eudicotyledons', 'Gunneridae', 'Pentapetalae', 'rosids', 'malvids', 'Brassicales', 'Brassicaceae', 'Camelineae', 'Arabidopsis']
O65220	Arabidopsis thaliana	['Eukaryota', 'Viridiplantae', 'Streptophyta', 'Embryophyta', 'Tracheophyta', 'Spermatophyta', 'Magnoliopsida', 'eudicotyledons', 'Gunneridae', 'Pentapetalae', 'rosids', 'malvids', 'Brassicales', 'Brassicaceae', 'Camelineae', 'Arabidopsis']
Q96242	Arabidopsis thaliana	['Eukaryota', 'Viridiplantae', 'Streptophyta', 'Embryophyta', 'Tracheophyta', 'Spermatophyta', 'Magnoliopsida', 'eudicotyledons', 'Gunneridae', 'Pentapetalae', 'rosids', 'malvids', 'Brassicales', 'Brassicaceae', 'Camelineae', 'Arabidopsis']
Q1EBV7	Arabidopsis thaliana	['Eukaryota', 'Viridiplantae', 'Streptophyta', 'Embryophyta', 'Tracheophyta', 'Spermatophyta', 'Magnoliopsida', 'eudicotyledons', 'Gunneridae', 'Pentapetalae', 'rosids', 'malvids', 'Brassicales', 'Brassicaceae', 'Camelineae', 'Arabidopsis']
Q9XF88	Arabidopsis thaliana	['Eukaryota', 'Viridiplantae', 'Streptophyta', 'Embryophyta', 'Tracheophyta', 'Spermatophyta', 'Magnoliopsida', 'eudicotyledons', 'Gunneridae', 'Pentapetalae', 'rosids', 'malvids', 'Brassicales', 'Brassicaceae', 'Camelineae', 'Arabidopsis']
Q8W593	Arabidopsis thaliana	['Eukaryota', 'Viridiplantae', 'Streptophyta', 'Embryophyta', 'Tracheophyta', 'Spermatophyta', 'Magnoliopsida', 'eudicotyledons', 'Gunneridae', 'Pentapetalae', 'rosids', 'malvids', 'Brassicales', 'Brassicaceae', 'Camelineae', 'Arabidopsis']
Q43316	Arabidopsis thaliana	['Eukaryota', 'Viridiplantae', 'Streptophyta', 'Embryophyta', 'Tracheophyta', 'Spermatophyta', 'Magnoliopsida', 'eudicotyledons', 'Gunneridae', 'Pentapetalae', 'rosids', 'malvids', 'Brassicales', 'Brassicaceae', 'Camelineae', 'Arabidopsis']
Q94AU9	Arabidopsis thaliana	['Eukaryota', 'Viridiplantae', 'Streptophyta', 'Embryophyta', 'Tracheophyta', 'Spermatophyta', 'Magnoliopsida', 'eudicotyledons', 'Gunneridae', 'Pentapetalae', 'rosids', 'malvids', 'Brassicales', 'Brassicaceae', 'Camelineae', 'Arabidopsis']
P23321	Arabidopsis thaliana	['Eukaryota', 'Viridiplantae', 'Streptophyta', 'Embryophyta', 'Tracheophyta', 'Spermatophyta', 'Magnoliopsida', 'eudicotyledons', 'Gunneridae', 'Pentapetalae', 'rosids', 'malvids', 'Brassicales', 'Brassicaceae', 'Camelineae', 'Arabidopsis']
Q9FVQ4	Arabidopsis thaliana	['Eukaryota', 'Viridiplantae', 'Streptophyta', 'Embryophyta', 'Tracheophyta', 'Spermatophyta', 'Magnoliopsida', 'eudicotyledons', 'Gunneridae', 'Pentapetalae', 'rosids', 'malvids', 'Brassicales', 'Brassicaceae', 'Camelineae', 'Arabidopsis']
Q6NLC1	Arabidopsis thaliana	['Eukaryota', 'Viridiplantae', 'Streptophyta', 'Embryophyta', 'Tracheophyta', 'Spermatophyta', 'Magnoliopsida', 'eudicotyledons', 'Gunneridae', 'Pentapetalae', 'rosids', 'malvids', 'Brassicales', 'Brassicaceae', 'Camelineae', 'Arabidopsis']
Q9LJE4	Arabidopsis thaliana	['Eukaryota', 'Viridiplantae', 'Streptophyta', 'Embryophyta', 'Tracheophyta', 'Spermatophyta', 'Magnoliopsida', 'eudicotyledons', 'Gunneridae', 'Pentapetalae', 'rosids', 'malvids', 'Brassicales', 'Brassicaceae', 'Camelineae', 'Arabidopsis']
Q42512	Arabidopsis thaliana	['Eukaryota', 'Viridiplantae', 'Streptophyta', 'Embryophyta', 'Tracheophyta', 'Spermatophyta', 'Magnoliopsida', 'eudicotyledons', 'Gunneridae', 'Pentapetalae', 'rosids', 'malvids', 'Brassicales', 'Brassicaceae', 'Camelineae', 'Arabidopsis']
P34791	Arabidopsis thaliana	['Eukaryota', 'Viridiplantae', 'Streptophyta', 'Embryophyta', 'Tracheophyta', 'Spermatophyta', 'Magnoliopsida', 'eudicotyledons', 'Gunneridae', 'Pentapetalae', 'rosids', 'malvids', 'Brassicales', 'Brassicaceae', 'Camelineae', 'Arabidopsis']
P21240	Arabidopsis thaliana	['Eukaryota', 'Viridiplantae', 'Streptophyta', 'Embryophyta', 'Tracheophyta', 'Spermatophyta', 'Magnoliopsida', 'eudicotyledons', 'Gunneridae', 'Pentapetalae', 'rosids', 'malvids', 'Brassicales', 'Brassicaceae', 'Camelineae', 'Arabidopsis']
Q9FKW6	Arabidopsis thaliana	['Eukaryota', 'Viridiplantae', 'Streptophyta', 'Embryophyta', 'Tracheophyta', 'Spermatophyta', 'Magnoliopsida', 'eudicotyledons', 'Gunneridae', 'Pentapetalae', 'rosids', 'malvids', 'Brassicales', 'Brassicaceae', 'Camelineae', 'Arabidopsis']
Q8W493	Arabidopsis thaliana	['Eukaryota', 'Viridiplantae', 'Streptophyta', 'Embryophyta', 'Tracheophyta', 'Spermatophyta', 'Magnoliopsida', 'eudicotyledons', 'Gunneridae', 'Pentapetalae', 'rosids', 'malvids', 'Brassicales', 'Brassicaceae', 'Camelineae', 'Arabidopsis']
Q38786	Avena sativa	['Eukaryota', 'Viridiplantae', 'Streptophyta', 'Embryophyta', 'Tracheophyta', 'Spermatophyta', 'Magnoliopsida', 'Liliopsida', 'Poales', 'Poaceae', 'BOP clade', 'Pooideae', 'Poodae', 'Poeae', 'Poeae Chloroplast Group 1 (Aveneae type)', 'Aveninae', 'Avena']
Q9ZP27	Avena sativa	['Eukaryota', 'Viridiplantae', 'Streptophyta', 'Embryophyta', 'Tracheophyta', 'Spermatophyta', 'Magnoliopsida', 'Liliopsida', 'Poales', 'Poaceae', 'BOP clade', 'Pooideae', 'Poodae', 'Poeae', 'Poeae Chloroplast Group 1 (Aveneae type)', 'Aveninae', 'Avena']
Q94FZ9	Brassica campestris	['Eukaryota', 'Viridiplantae', 'Streptophyta', 'Embryophyta', 'Tracheophyta', 'Spermatophyta', 'Magnoliopsida', 'eudicotyledons', 'Gunneridae', 'Pentapetalae', 'rosids', 'malvids', 'Brassicales', 'Brassicaceae', 'Brassiceae', 'Brassica']
P80030	Brassica napus	['Eukaryota', 'Viridiplantae', 'Streptophyta', 'Embryophyta', 'Tracheophyta', 'Spermatophyta', 'Magnoliopsida', 'eudicotyledons', 'Gunneridae', 'Pentapetalae', 'rosids', 'malvids', 'Brassicales', 'Brassicaceae', 'Brassiceae', 'Brassica']
P22243	Carthamus tinctorius	['Eukaryota', 'Viridiplantae', 'Streptophyta', 'Embryophyta', 'Tracheophyta', 'Spermatophyta', 'Magnoliopsida', 'eudicotyledons', 'Gunneridae', 'Pentapetalae', 'asterids', 'campanulids', 'Asterales', 'Asteraceae', 'Carduoideae', 'Cardueae', 'Centaureinae', 'Carthamus']
A6Q0K5	Chlamydomonas reinhardtii	['Eukaryota', 'Viridiplantae', 'Chlorophyta', 'core chlorophytes', 'Chlorophyceae', 'CS clade', 'Chlamydomonadales', 'Chlamydomonadaceae', 'Chlamydomonas']
P53991	Chlamydomonas reinhardtii	['Eukaryota', 'Viridiplantae', 'Chlorophyta', 'core chlorophytes', 'Chlorophyceae', 'CS clade', 'Chlamydomonadales', 'Chlamydomonadaceae', 'Chlamydomonas']
Q42496	Chlamydomonas reinhardtii	['Eukaryota', 'Viridiplantae', 'Chlorophyta', 'core chlorophytes', 'Chlorophyceae', 'CS clade', 'Chlamydomonadales', 'Chlamydomonadaceae', 'Chlamydomonas']
P23400	Chlamydomonas reinhardtii	['Eukaryota', 'Viridiplantae', 'Chlorophyta', 'core chlorophytes', 'Chlorophyceae', 'CS clade', 'Chlamydomonadales', 'Chlamydomonadaceae', 'Chlamydomonas']
Q42687	Chlamydomonas reinhardtii	['Eukaryota', 'Viridiplantae', 'Chlorophyta', 'core chlorophytes', 'Chlorophyceae', 'CS clade', 'Chlamydomonadales', 'Chlamydomonadaceae', 'Chlamydomonas']
P12113	Chlamydomonas reinhardtii	['Eukaryota', 'Viridiplantae', 'Chlorophyta', 'core chlorophytes', 'Chlorophyceae', 'CS clade', 'Chlamydomonadales', 'Chlamydomonadaceae', 'Chlamydomonas']
A8J785	Chlamydomonas reinhardtii	['Eukaryota', 'Viridiplantae', 'Chlorophyta', 'core chlorophytes', 'Chlorophyceae', 'CS clade', 'Chlamydomonadales', 'Chlamydomonadaceae', 'Chlamydomonas']
P07839	Chlamydomonas reinhardtii	['Eukaryota', 'Viridiplantae', 'Chlorophyta', 'core chlorophytes', 'Chlorophyceae', 'CS clade', 'Chlamydomonadales', 'Chlamydomonadaceae', 'Chlamydomonas']
Q9LLC6	Chlamydomonas reinhardtii	['Eukaryota', 'Viridiplantae', 'Chlorophyta', 'core chlorophytes', 'Chlorophyceae', 'CS clade', 'Chlamydomonadales', 'Chlamydomonadaceae', 'Chlamydomonas']
P49728	Chlamydomonas reinhardtii	['Eukaryota', 'Viridiplantae', 'Chlorophyta', 'core chlorophytes', 'Chlorophyceae', 'CS clade', 'Chlamydomonadales', 'Chlamydomonadaceae', 'Chlamydomonas']
Q3C251	Citrullus lanatus	['Eukaryota', 'Viridiplantae', 'Streptophyta', 'Embryophyta', 'Tracheophyta', 'Spermatophyta', 'Magnoliopsida', 'eudicotyledons', 'Gunneridae', 'Pentapetalae', 'rosids', 'fabids', 'Cucurbitales', 'Cucurbitaceae', 'Benincaseae', 'Citrullus']
Q9MV14	Citrus sinensis	['Eukaryota', 'Viridiplantae', 'Streptophyta', 'Embryophyta', 'Tracheophyta', 'Spermatophyta', 'Magnoliopsida', 'eudicotyledons', 'Gunneridae', 'Pentapetalae', 'rosids', 'malvids', 'Sapindales', 'Rutaceae', 'Aurantioideae', 'Citrus']
P83592	Corallina officinalis	['Eukaryota', 'Rhodophyta', 'Florideophyceae', 'Corallinophycidae', 'Corallinales', 'Corallinaceae', 'Corallinoideae', 'Corallina']
Q96398	Cucumis sativus	['Eukaryota', 'Viridiplantae', 'Streptophyta', 'Embryophyta', 'Tracheophyta', 'Spermatophyta', 'Magnoliopsida', 'eudicotyledons', 'Gunneridae', 'Pentapetalae', 'rosids', 'fabids', 'Cucurbitales', 'Cucurbitaceae', 'Benincaseae', 'Cucumis']
P32869	Cucumis sativus	['Eukaryota', 'Viridiplantae', 'Streptophyta', 'Embryophyta', 'Tracheophyta', 'Spermatophyta', 'Magnoliopsida', 'eudicotyledons', 'Gunneridae', 'Pentapetalae', 'rosids', 'fabids', 'Cucurbitales', 'Cucurbitaceae', 'Benincaseae', 'Cucumis']
P93115	Cucumis sativus	['Eukaryota', 'Viridiplantae', 'Streptophyta', 'Embryophyta', 'Tracheophyta', 'Spermatophyta', 'Magnoliopsida', 'eudicotyledons', 'Gunneridae', 'Pentapetalae', 'rosids', 'fabids', 'Cucurbitales', 'Cucurbitaceae', 'Benincaseae', 'Cucumis']
Q00598	Cyanophora paradoxa	['Eukaryota', 'Glaucocystophyceae', 'Cyanophoraceae', 'Cyanophora']
Q8GZR2	Euglena gracilis	['Eukaryota', 'Discoba', 'Euglenozoa', 'Euglenida', 'Spirocuta', 'Euglenophyceae', 'Euglenales', 'Euglenaceae', 'Euglena']
P46483	Euglena gracilis	['Eukaryota', 'Discoba', 'Euglenozoa', 'Euglenida', 'Spirocuta', 'Euglenophyceae', 'Euglenales', 'Euglenaceae', 'Euglena']
Q39735	Flaveria bidentis	['Eukaryota', 'Viridiplantae', 'Streptophyta', 'Embryophyta', 'Tracheophyta', 'Spermatophyta', 'Magnoliopsida', 'eudicotyledons', 'Gunneridae', 'Pentapetalae', 'asterids', 'campanulids', 'Asterales', 'Asteraceae', 'Asteroideae', 'Heliantheae alliance', 'Tageteae', 'Flaveria']
Q39734	Flaveria brownii	['Eukaryota', 'Viridiplantae', 'Streptophyta', 'Embryophyta', 'Tracheophyta', 'Spermatophyta', 'Magnoliopsida', 'eudicotyledons', 'Gunneridae', 'Pentapetalae', 'asterids', 'campanulids', 'Asterales', 'Asteraceae', 'Asteroideae', 'Heliantheae alliance', 'Tageteae', 'Flaveria']
Q9AWB2	Glycine max	['Eukaryota', 'Viridiplantae', 'Streptophyta', 'Embryophyta', 'Tracheophyta', 'Spermatophyta', 'Magnoliopsida', 'eudicotyledons', 'Gunneridae', 'Pentapetalae', 'rosids', 'fabids', 'Fabales', 'Fabaceae', 'Papilionoideae', '50 kb inversion clade', 'NPAAA clade', 'indigoferoid/millettioid clade', 'Phaseoleae', 'Glycine', 'Glycine subgen. Soja']
P19976	Glycine max	['Eukaryota', 'Viridiplantae', 'Streptophyta', 'Embryophyta', 'Tracheophyta', 'Spermatophyta', 'Magnoliopsida', 'eudicotyledons', 'Gunneridae', 'Pentapetalae', 'rosids', 'fabids', 'Fabales', 'Fabaceae', 'Papilionoideae', '50 kb inversion clade', 'NPAAA clade', 'indigoferoid/millettioid clade', 'Phaseoleae', 'Glycine', 'Glycine subgen. Soja']
P36213	Hordeum vulgare	['Eukaryota', 'Viridiplantae', 'Streptophyta', 'Embryophyta', 'Tracheophyta', 'Spermatophyta', 'Magnoliopsida', 'Liliopsida', 'Poales', 'Poaceae', 'BOP clade', 'Pooideae', 'Triticodae', 'Triticeae', 'Hordeinae', 'Hordeum']
Q42843	Hordeum vulgare	['Eukaryota', 'Viridiplantae', 'Streptophyta', 'Embryophyta', 'Tracheophyta', 'Spermatophyta', 'Magnoliopsida', 'Liliopsida', 'Poales', 'Poaceae', 'BOP clade', 'Pooideae', 'Triticodae', 'Triticeae', 'Hordeinae', 'Hordeum']
P09842	Hordeum vulgare	['Eukaryota', 'Viridiplantae', 'Streptophyta', 'Embryophyta', 'Tracheophyta', 'Spermatophyta', 'Magnoliopsida', 'Liliopsida', 'Poales', 'Poaceae', 'BOP clade', 'Pooideae', 'Triticodae', 'Triticeae', 'Hordeinae', 'Hordeum']
P36886	Hordeum vulgare	['Eukaryota', 'Viridiplantae', 'Streptophyta', 'Embryophyta', 'Tracheophyta', 'Spermatophyta', 'Magnoliopsida', 'Liliopsida', 'Poales', 'Poaceae', 'BOP clade', 'Pooideae', 'Triticodae', 'Triticeae', 'Hordeinae', 'Hordeum']
Q9SDM1	Hordeum vulgare	['Eukaryota', 'Viridiplantae', 'Streptophyta', 'Embryophyta', 'Tracheophyta', 'Spermatophyta', 'Magnoliopsida', 'Liliopsida', 'Poales', 'Poaceae', 'BOP clade', 'Pooideae', 'Triticodae', 'Triticeae', 'Hordeinae', 'Hordeum']
P08817	Hordeum vulgare	['Eukaryota', 'Viridiplantae', 'Streptophyta', 'Embryophyta', 'Tracheophyta', 'Spermatophyta', 'Magnoliopsida', 'Liliopsida', 'Poales', 'Poaceae', 'BOP clade', 'Pooideae', 'Triticodae', 'Triticeae', 'Hordeinae', 'Hordeum']
P02902	Hordeum vulgare	['Eukaryota', 'Viridiplantae', 'Streptophyta', 'Embryophyta', 'Tracheophyta', 'Spermatophyta', 'Magnoliopsida', 'Liliopsida', 'Poales', 'Poaceae', 'BOP clade', 'Pooideae', 'Triticodae', 'Triticeae', 'Hordeinae', 'Hordeum']
P13192	Hordeum vulgare	['Eukaryota', 'Viridiplantae', 'Streptophyta', 'Embryophyta', 'Tracheophyta', 'Spermatophyta', 'Magnoliopsida', 'Liliopsida', 'Poales', 'Poaceae', 'BOP clade', 'Pooideae', 'Triticodae', 'Triticeae', 'Hordeinae', 'Hordeum']
P13194	Hordeum vulgare	['Eukaryota', 'Viridiplantae', 'Streptophyta', 'Embryophyta', 'Tracheophyta', 'Spermatophyta', 'Magnoliopsida', 'Liliopsida', 'Poales', 'Poaceae', 'BOP clade', 'Pooideae', 'Triticodae', 'Triticeae', 'Hordeinae', 'Hordeum']
Q03460	Medicago sativa	['Eukaryota', 'Viridiplantae', 'Streptophyta', 'Embryophyta', 'Tracheophyta', 'Spermatophyta', 'Magnoliopsida', 'eudicotyledons', 'Gunneridae', 'Pentapetalae', 'rosids', 'fabids', 'Fabales', 'Fabaceae', 'Papilionoideae', '50 kb inversion clade', 'NPAAA clade', 'Hologalegina', 'IRL clade', 'Trifolieae', 'Medicago']
P19684	Nicotiana sylvestris	['Eukaryota', 'Viridiplantae', 'Streptophyta', 'Embryophyta', 'Tracheophyta', 'Spermatophyta', 'Magnoliopsida', 'eudicotyledons', 'Gunneridae', 'Pentapetalae', 'asterids', 'lamiids', 'Solanales', 'Solanaceae', 'Nicotianoideae', 'Nicotianeae', 'Nicotiana']
P19682	Nicotiana sylvestris	['Eukaryota', 'Viridiplantae', 'Streptophyta', 'Embryophyta', 'Tracheophyta', 'Spermatophyta', 'Magnoliopsida', 'eudicotyledons', 'Gunneridae', 'Pentapetalae', 'asterids', 'lamiids', 'Solanales', 'Solanaceae', 'Nicotianoideae', 'Nicotianeae', 'Nicotiana']
P19683	Nicotiana sylvestris	['Eukaryota', 'Viridiplantae', 'Streptophyta', 'Embryophyta', 'Tracheophyta', 'Spermatophyta', 'Magnoliopsida', 'eudicotyledons', 'Gunneridae', 'Pentapetalae', 'asterids', 'lamiids', 'Solanales', 'Solanaceae', 'Nicotianoideae', 'Nicotianeae', 'Nicotiana']
P30155	Nicotiana tabacum	['Eukaryota', 'Viridiplantae', 'Streptophyta', 'Embryophyta', 'Tracheophyta', 'Spermatophyta', 'Magnoliopsida', 'eudicotyledons', 'Gunneridae', 'Pentapetalae', 'asterids', 'lamiids', 'Solanales', 'Solanaceae', 'Nicotianoideae', 'Nicotianeae', 'Nicotiana']
P30956	Nicotiana tabacum	['Eukaryota', 'Viridiplantae', 'Streptophyta', 'Embryophyta', 'Tracheophyta', 'Spermatophyta', 'Magnoliopsida', 'eudicotyledons', 'Gunneridae', 'Pentapetalae', 'asterids', 'lamiids', 'Solanales', 'Solanaceae', 'Nicotianoideae', 'Nicotianeae', 'Nicotiana']
P69249	Nicotiana tabacum	['Eukaryota', 'Viridiplantae', 'Streptophyta', 'Embryophyta', 'Tracheophyta', 'Spermatophyta', 'Magnoliopsida', 'eudicotyledons', 'Gunneridae', 'Pentapetalae', 'asterids', 'lamiids', 'Solanales', 'Solanaceae', 'Nicotianoideae', 'Nicotianeae', 'Nicotiana']
P24929	Nicotiana tabacum	['Eukaryota', 'Viridiplantae', 'Streptophyta', 'Embryophyta', 'Tracheophyta', 'Spermatophyta', 'Magnoliopsida', 'eudicotyledons', 'Gunneridae', 'Pentapetalae', 'asterids', 'lamiids', 'Solanales', 'Solanaceae', 'Nicotianoideae', 'Nicotianeae', 'Nicotiana']
O82802	Nicotiana tabacum	['Eukaryota', 'Viridiplantae', 'Streptophyta', 'Embryophyta', 'Tracheophyta', 'Spermatophyta', 'Magnoliopsida', 'eudicotyledons', 'Gunneridae', 'Pentapetalae', 'asterids', 'lamiids', 'Solanales', 'Solanaceae', 'Nicotianoideae', 'Nicotianeae', 'Nicotiana']
P29790	Nicotiana tabacum	['Eukaryota', 'Viridiplantae', 'Streptophyta', 'Embryophyta', 'Tracheophyta', 'Spermatophyta', 'Magnoliopsida', 'eudicotyledons', 'Gunneridae', 'Pentapetalae', 'asterids', 'lamiids', 'Solanales', 'Solanaceae', 'Nicotianoideae', 'Nicotianeae', 'Nicotiana']
Q02764	Nicotiana tabacum	['Eukaryota', 'Viridiplantae', 'Streptophyta', 'Embryophyta', 'Tracheophyta', 'Spermatophyta', 'Magnoliopsida', 'eudicotyledons', 'Gunneridae', 'Pentapetalae', 'asterids', 'lamiids', 'Solanales', 'Solanaceae', 'Nicotianoideae', 'Nicotianeae', 'Nicotiana']
P18212	Nicotiana tabacum	['Eukaryota', 'Viridiplantae', 'Streptophyta', 'Embryophyta', 'Tracheophyta', 'Spermatophyta', 'Magnoliopsida', 'eudicotyledons', 'Gunneridae', 'Pentapetalae', 'asterids', 'lamiids', 'Solanales', 'Solanaceae', 'Nicotianoideae', 'Nicotianeae', 'Nicotiana']
Q852S5	Nicotiana tabacum	['Eukaryota', 'Viridiplantae', 'Streptophyta', 'Embryophyta', 'Tracheophyta', 'Spermatophyta', 'Magnoliopsida', 'eudicotyledons', 'Gunneridae', 'Pentapetalae', 'asterids', 'lamiids', 'Solanales', 'Solanaceae', 'Nicotianoideae', 'Nicotianeae', 'Nicotiana']
Q42968	Oryza glaberrima	['Eukaryota', 'Viridiplantae', 'Streptophyta', 'Embryophyta', 'Tracheophyta', 'Spermatophyta', 'Magnoliopsida', 'Liliopsida', 'Poales', 'Poaceae', 'BOP clade', 'Oryzoideae', 'Oryzeae', 'Oryzinae', 'Oryza']
Q01401	Oryza sativa subsp. japonica	['Eukaryota', 'Viridiplantae', 'Streptophyta', 'Embryophyta', 'Tracheophyta', 'Spermatophyta', 'Magnoliopsida', 'Liliopsida', 'Poales', 'Poaceae', 'BOP clade', 'Oryzoideae', 'Oryzeae', 'Oryzinae', 'Oryza', 'Oryza sativa']
P41345	Oryza sativa subsp. japonica	['Eukaryota', 'Viridiplantae', 'Streptophyta', 'Embryophyta', 'Tracheophyta', 'Spermatophyta', 'Magnoliopsida', 'Liliopsida', 'Poales', 'Poaceae', 'BOP clade', 'Oryzoideae', 'Oryzeae', 'Oryzinae', 'Oryza', 'Oryza sativa']
Q0DFC9	Oryza sativa subsp. japonica	['Eukaryota', 'Viridiplantae', 'Streptophyta', 'Embryophyta', 'Tracheophyta', 'Spermatophyta', 'Magnoliopsida', 'Liliopsida', 'Poales', 'Poaceae', 'BOP clade', 'Oryzoideae', 'Oryzeae', 'Oryzinae', 'Oryza', 'Oryza sativa']
Q0DEC8	Oryza sativa subsp. japonica	['Eukaryota', 'Viridiplantae', 'Streptophyta', 'Embryophyta', 'Tracheophyta', 'Spermatophyta', 'Magnoliopsida', 'Liliopsida', 'Poales', 'Poaceae', 'BOP clade', 'Oryzoideae', 'Oryzeae', 'Oryzinae', 'Oryza', 'Oryza sativa']
D0TZF0	Oryza sativa subsp. japonica	['Eukaryota', 'Viridiplantae', 'Streptophyta', 'Embryophyta', 'Tracheophyta', 'Spermatophyta', 'Magnoliopsida', 'Liliopsida', 'Poales', 'Poaceae', 'BOP clade', 'Oryzoideae', 'Oryzeae', 'Oryzinae', 'Oryza', 'Oryza sativa']
P14655	Oryza sativa subsp. japonica	['Eukaryota', 'Viridiplantae', 'Streptophyta', 'Embryophyta', 'Tracheophyta', 'Spermatophyta', 'Magnoliopsida', 'Liliopsida', 'Poales', 'Poaceae', 'BOP clade', 'Oryzoideae', 'Oryzeae', 'Oryzinae', 'Oryza', 'Oryza sativa']
P93431	Oryza sativa subsp. japonica	['Eukaryota', 'Viridiplantae', 'Streptophyta', 'Embryophyta', 'Tracheophyta', 'Spermatophyta', 'Magnoliopsida', 'Liliopsida', 'Poales', 'Poaceae', 'BOP clade', 'Oryzoideae', 'Oryzeae', 'Oryzinae', 'Oryza', 'Oryza sativa']
Q40677	Oryza sativa subsp. japonica	['Eukaryota', 'Viridiplantae', 'Streptophyta', 'Embryophyta', 'Tracheophyta', 'Spermatophyta', 'Magnoliopsida', 'Liliopsida', 'Poales', 'Poaceae', 'BOP clade', 'Oryzoideae', 'Oryzeae', 'Oryzinae', 'Oryza', 'Oryza sativa']
Q0J8M2	Oryza sativa subsp. japonica	['Eukaryota', 'Viridiplantae', 'Streptophyta', 'Embryophyta', 'Tracheophyta', 'Spermatophyta', 'Magnoliopsida', 'Liliopsida', 'Poales', 'Poaceae', 'BOP clade', 'Oryzoideae', 'Oryzeae', 'Oryzinae', 'Oryza', 'Oryza sativa']
Q0INY7	Oryza sativa subsp. japonica	['Eukaryota', 'Viridiplantae', 'Streptophyta', 'Embryophyta', 'Tracheophyta', 'Spermatophyta', 'Magnoliopsida', 'Liliopsida', 'Poales', 'Poaceae', 'BOP clade', 'Oryzoideae', 'Oryzeae', 'Oryzinae', 'Oryza', 'Oryza sativa']
Q6ER94	Oryza sativa subsp. japonica	['Eukaryota', 'Viridiplantae', 'Streptophyta', 'Embryophyta', 'Tracheophyta', 'Spermatophyta', 'Magnoliopsida', 'Liliopsida', 'Poales', 'Poaceae', 'BOP clade', 'Oryzoideae', 'Oryzeae', 'Oryzinae', 'Oryza', 'Oryza sativa']
Q6AU80	Oryza sativa subsp. japonica	['Eukaryota', 'Viridiplantae', 'Streptophyta', 'Embryophyta', 'Tracheophyta', 'Spermatophyta', 'Magnoliopsida', 'Liliopsida', 'Poales', 'Poaceae', 'BOP clade', 'Oryzoideae', 'Oryzeae', 'Oryzinae', 'Oryza', 'Oryza sativa']
Q9ZTP5	Oryza sativa subsp. japonica	['Eukaryota', 'Viridiplantae', 'Streptophyta', 'Embryophyta', 'Tracheophyta', 'Spermatophyta', 'Magnoliopsida', 'Liliopsida', 'Poales', 'Poaceae', 'BOP clade', 'Oryzoideae', 'Oryzeae', 'Oryzinae', 'Oryza', 'Oryza sativa']
Q69S39	Oryza sativa subsp. japonica	['Eukaryota', 'Viridiplantae', 'Streptophyta', 'Embryophyta', 'Tracheophyta', 'Spermatophyta', 'Magnoliopsida', 'Liliopsida', 'Poales', 'Poaceae', 'BOP clade', 'Oryzoideae', 'Oryzeae', 'Oryzinae', 'Oryza', 'Oryza sativa']
P93407	Oryza sativa subsp. japonica	['Eukaryota', 'Viridiplantae', 'Streptophyta', 'Embryophyta', 'Tracheophyta', 'Spermatophyta', 'Magnoliopsida', 'Liliopsida', 'Poales', 'Poaceae', 'BOP clade', 'Oryzoideae', 'Oryzeae', 'Oryzinae', 'Oryza', 'Oryza sativa']
B3EWI4	Petunia hybrida	['Eukaryota', 'Viridiplantae', 'Streptophyta', 'Embryophyta', 'Tracheophyta', 'Spermatophyta', 'Magnoliopsida', 'eudicotyledons', 'Gunneridae', 'Pentapetalae', 'asterids', 'lamiids', 'Solanales', 'Solanaceae', 'Petunioideae', 'Petunia']
Q01289	Pisum sativum	['Eukaryota', 'Viridiplantae', 'Streptophyta', 'Embryophyta', 'Tracheophyta', 'Spermatophyta', 'Magnoliopsida', 'eudicotyledons', 'Gunneridae', 'Pentapetalae', 'rosids', 'fabids', 'Fabales', 'Fabaceae', 'Papilionoideae', '50 kb inversion clade', 'NPAAA clade', 'Hologalegina', 'IRL clade', 'Fabeae', 'Pisum']
Q43093	Pisum sativum	['Eukaryota', 'Viridiplantae', 'Streptophyta', 'Embryophyta', 'Tracheophyta', 'Spermatophyta', 'Magnoliopsida', 'eudicotyledons', 'Gunneridae', 'Pentapetalae', 'rosids', 'fabids', 'Fabales', 'Fabaceae', 'Papilionoideae', '50 kb inversion clade', 'NPAAA clade', 'Hologalegina', 'IRL clade', 'Fabeae', 'Pisum']
Q43715	Pisum sativum	['Eukaryota', 'Viridiplantae', 'Streptophyta', 'Embryophyta', 'Tracheophyta', 'Spermatophyta', 'Magnoliopsida', 'eudicotyledons', 'Gunneridae', 'Pentapetalae', 'rosids', 'fabids', 'Fabales', 'Fabaceae', 'Papilionoideae', '50 kb inversion clade', 'NPAAA clade', 'Hologalegina', 'IRL clade', 'Fabeae', 'Pisum']
Q43092	Pisum sativum	['Eukaryota', 'Viridiplantae', 'Streptophyta', 'Embryophyta', 'Tracheophyta', 'Spermatophyta', 'Magnoliopsida', 'eudicotyledons', 'Gunneridae', 'Pentapetalae', 'rosids', 'fabids', 'Fabales', 'Fabaceae', 'Papilionoideae', '50 kb inversion clade', 'NPAAA clade', 'Hologalegina', 'IRL clade', 'Fabeae', 'Pisum']
P09911	Pisum sativum	['Eukaryota', 'Viridiplantae', 'Streptophyta', 'Embryophyta', 'Tracheophyta', 'Spermatophyta', 'Magnoliopsida', 'eudicotyledons', 'Gunneridae', 'Pentapetalae', 'rosids', 'fabids', 'Fabales', 'Fabaceae', 'Papilionoideae', '50 kb inversion clade', 'NPAAA clade', 'Hologalegina', 'IRL clade', 'Fabeae', 'Pisum']
Q41008	Pisum sativum	['Eukaryota', 'Viridiplantae', 'Streptophyta', 'Embryophyta', 'Tracheophyta', 'Spermatophyta', 'Magnoliopsida', 'eudicotyledons', 'Gunneridae', 'Pentapetalae', 'rosids', 'fabids', 'Fabales', 'Fabaceae', 'Papilionoideae', '50 kb inversion clade', 'NPAAA clade', 'Hologalegina', 'IRL clade', 'Fabeae', 'Pisum']
P21528	Pisum sativum	['Eukaryota', 'Viridiplantae', 'Streptophyta', 'Embryophyta', 'Tracheophyta', 'Spermatophyta', 'Magnoliopsida', 'eudicotyledons', 'Gunneridae', 'Pentapetalae', 'rosids', 'fabids', 'Fabales', 'Fabaceae', 'Papilionoideae', '50 kb inversion clade', 'NPAAA clade', 'Hologalegina', 'IRL clade', 'Fabeae', 'Pisum']
Q9ZST9	Pisum sativum	['Eukaryota', 'Viridiplantae', 'Streptophyta', 'Embryophyta', 'Tracheophyta', 'Spermatophyta', 'Magnoliopsida', 'eudicotyledons', 'Gunneridae', 'Pentapetalae', 'rosids', 'fabids', 'Fabales', 'Fabaceae', 'Papilionoideae', '50 kb inversion clade', 'NPAAA clade', 'Hologalegina', 'IRL clade', 'Fabeae', 'Pisum']
Q02758	Pisum sativum	['Eukaryota', 'Viridiplantae', 'Streptophyta', 'Embryophyta', 'Tracheophyta', 'Spermatophyta', 'Magnoliopsida', 'eudicotyledons', 'Gunneridae', 'Pentapetalae', 'rosids', 'fabids', 'Fabales', 'Fabaceae', 'Papilionoideae', '50 kb inversion clade', 'NPAAA clade', 'Hologalegina', 'IRL clade', 'Fabeae', 'Pisum']
Q75NZ0	Pisum sativum	['Eukaryota', 'Viridiplantae', 'Streptophyta', 'Embryophyta', 'Tracheophyta', 'Spermatophyta', 'Magnoliopsida', 'eudicotyledons', 'Gunneridae', 'Pentapetalae', 'rosids', 'fabids', 'Fabales', 'Fabaceae', 'Papilionoideae', '50 kb inversion clade', 'NPAAA clade', 'Hologalegina', 'IRL clade', 'Fabeae', 'Pisum']
Q9ZP40	Pisum sativum	['Eukaryota', 'Viridiplantae', 'Streptophyta', 'Embryophyta', 'Tracheophyta', 'Spermatophyta', 'Magnoliopsida', 'eudicotyledons', 'Gunneridae', 'Pentapetalae', 'rosids', 'fabids', 'Fabales', 'Fabaceae', 'Papilionoideae', '50 kb inversion clade', 'NPAAA clade', 'Hologalegina', 'IRL clade', 'Fabeae', 'Pisum']
P21727	Pisum sativum	['Eukaryota', 'Viridiplantae', 'Streptophyta', 'Embryophyta', 'Tracheophyta', 'Spermatophyta', 'Magnoliopsida', 'eudicotyledons', 'Gunneridae', 'Pentapetalae', 'rosids', 'fabids', 'Fabales', 'Fabaceae', 'Papilionoideae', '50 kb inversion clade', 'NPAAA clade', 'Hologalegina', 'IRL clade', 'Fabeae', 'Pisum']
P17067	Pisum sativum	['Eukaryota', 'Viridiplantae', 'Streptophyta', 'Embryophyta', 'Tracheophyta', 'Spermatophyta', 'Magnoliopsida', 'eudicotyledons', 'Gunneridae', 'Pentapetalae', 'rosids', 'fabids', 'Fabales', 'Fabaceae', 'Papilionoideae', '50 kb inversion clade', 'NPAAA clade', 'Hologalegina', 'IRL clade', 'Fabeae', 'Pisum']
Q41058	Pisum sativum	['Eukaryota', 'Viridiplantae', 'Streptophyta', 'Embryophyta', 'Tracheophyta', 'Spermatophyta', 'Magnoliopsida', 'eudicotyledons', 'Gunneridae', 'Pentapetalae', 'rosids', 'fabids', 'Fabales', 'Fabaceae', 'Papilionoideae', '50 kb inversion clade', 'NPAAA clade', 'Hologalegina', 'IRL clade', 'Fabeae', 'Pisum']
P19975	Pisum sativum	['Eukaryota', 'Viridiplantae', 'Streptophyta', 'Embryophyta', 'Tracheophyta', 'Spermatophyta', 'Magnoliopsida', 'eudicotyledons', 'Gunneridae', 'Pentapetalae', 'rosids', 'fabids', 'Fabales', 'Fabaceae', 'Papilionoideae', '50 kb inversion clade', 'NPAAA clade', 'Hologalegina', 'IRL clade', 'Fabeae', 'Pisum']
P08927	Pisum sativum	['Eukaryota', 'Viridiplantae', 'Streptophyta', 'Embryophyta', 'Tracheophyta', 'Spermatophyta', 'Magnoliopsida', 'eudicotyledons', 'Gunneridae', 'Pentapetalae', 'rosids', 'fabids', 'Fabales', 'Fabaceae', 'Papilionoideae', '50 kb inversion clade', 'NPAAA clade', 'Hologalegina', 'IRL clade', 'Fabeae', 'Pisum']
P08926	Pisum sativum	['Eukaryota', 'Viridiplantae', 'Streptophyta', 'Embryophyta', 'Tracheophyta', 'Spermatophyta', 'Magnoliopsida', 'eudicotyledons', 'Gunneridae', 'Pentapetalae', 'rosids', 'fabids', 'Fabales', 'Fabaceae', 'Papilionoideae', '50 kb inversion clade', 'NPAAA clade', 'Hologalegina', 'IRL clade', 'Fabeae', 'Pisum']
P16059	Pisum sativum	['Eukaryota', 'Viridiplantae', 'Streptophyta', 'Embryophyta', 'Tracheophyta', 'Spermatophyta', 'Magnoliopsida', 'eudicotyledons', 'Gunneridae', 'Pentapetalae', 'rosids', 'fabids', 'Fabales', 'Fabaceae', 'Papilionoideae', '50 kb inversion clade', 'NPAAA clade', 'Hologalegina', 'IRL clade', 'Fabeae', 'Pisum']
P47923	Pisum sativum	['Eukaryota', 'Viridiplantae', 'Streptophyta', 'Embryophyta', 'Tracheophyta', 'Spermatophyta', 'Magnoliopsida', 'eudicotyledons', 'Gunneridae', 'Pentapetalae', 'rosids', 'fabids', 'Fabales', 'Fabaceae', 'Papilionoideae', '50 kb inversion clade', 'NPAAA clade', 'Hologalegina', 'IRL clade', 'Fabeae', 'Pisum']
O24303	Pisum sativum	['Eukaryota', 'Viridiplantae', 'Streptophyta', 'Embryophyta', 'Tracheophyta', 'Spermatophyta', 'Magnoliopsida', 'eudicotyledons', 'Gunneridae', 'Pentapetalae', 'rosids', 'fabids', 'Fabales', 'Fabaceae', 'Papilionoideae', '50 kb inversion clade', 'NPAAA clade', 'Hologalegina', 'IRL clade', 'Fabeae', 'Pisum']
Q9ZST8	Pisum sativum	['Eukaryota', 'Viridiplantae', 'Streptophyta', 'Embryophyta', 'Tracheophyta', 'Spermatophyta', 'Magnoliopsida', 'eudicotyledons', 'Gunneridae', 'Pentapetalae', 'rosids', 'fabids', 'Fabales', 'Fabaceae', 'Papilionoideae', '50 kb inversion clade', 'NPAAA clade', 'Hologalegina', 'IRL clade', 'Fabeae', 'Pisum']
P11970	Populus nigra	['Eukaryota', 'Viridiplantae', 'Streptophyta', 'Embryophyta', 'Tracheophyta', 'Spermatophyta', 'Magnoliopsida', 'eudicotyledons', 'Gunneridae', 'Pentapetalae', 'rosids', 'fabids', 'Malpighiales', 'Salicaceae', 'Saliceae', 'Populus']
P00299	Populus nigra	['Eukaryota', 'Viridiplantae', 'Streptophyta', 'Embryophyta', 'Tracheophyta', 'Spermatophyta', 'Magnoliopsida', 'eudicotyledons', 'Gunneridae', 'Pentapetalae', 'rosids', 'fabids', 'Malpighiales', 'Salicaceae', 'Saliceae', 'Populus']
P30943	Rhodomonas sp. (strain CS 24)	['Eukaryota', 'Cryptophyceae', 'Pyrenomonadales', 'Pyrenomonadaceae', 'Rhodomonas']
Q43117	Ricinus communis	['Eukaryota', 'Viridiplantae', 'Streptophyta', 'Embryophyta', 'Tracheophyta', 'Spermatophyta', 'Magnoliopsida', 'eudicotyledons', 'Gunneridae', 'Pentapetalae', 'rosids', 'fabids', 'Malpighiales', 'Euphorbiaceae', 'Acalyphoideae', 'Acalypheae', 'Ricinus']
Q9FYS3	Secale cereale	['Eukaryota', 'Viridiplantae', 'Streptophyta', 'Embryophyta', 'Tracheophyta', 'Spermatophyta', 'Magnoliopsida', 'Liliopsida', 'Poales', 'Poaceae', 'BOP clade', 'Pooideae', 'Triticodae', 'Triticeae', 'Hordeinae', 'Secale']
P46225	Secale cereale	['Eukaryota', 'Viridiplantae', 'Streptophyta', 'Embryophyta', 'Tracheophyta', 'Spermatophyta', 'Magnoliopsida', 'Liliopsida', 'Poales', 'Poaceae', 'BOP clade', 'Pooideae', 'Triticodae', 'Triticeae', 'Hordeinae', 'Secale']
P27489	Solanum lycopersicum	['Eukaryota', 'Viridiplantae', 'Streptophyta', 'Embryophyta', 'Tracheophyta', 'Spermatophyta', 'Magnoliopsida', 'eudicotyledons', 'Gunneridae', 'Pentapetalae', 'asterids', 'lamiids', 'Solanales', 'Solanaceae', 'Solanoideae', 'Solaneae', 'Solanum', 'Solanum subgen. Lycopersicon']
P25306	Solanum lycopersicum	['Eukaryota', 'Viridiplantae', 'Streptophyta', 'Embryophyta', 'Tracheophyta', 'Spermatophyta', 'Magnoliopsida', 'eudicotyledons', 'Gunneridae', 'Pentapetalae', 'asterids', 'lamiids', 'Solanales', 'Solanaceae', 'Solanoideae', 'Solaneae', 'Solanum', 'Solanum subgen. Lycopersicon']
P80471	Solanum tuberosum	['Eukaryota', 'Viridiplantae', 'Streptophyta', 'Embryophyta', 'Tracheophyta', 'Spermatophyta', 'Magnoliopsida', 'eudicotyledons', 'Gunneridae', 'Pentapetalae', 'asterids', 'lamiids', 'Solanales', 'Solanaceae', 'Solanoideae', 'Solaneae', 'Solanum']
Q9AWA5	Solanum tuberosum	['Eukaryota', 'Viridiplantae', 'Streptophyta', 'Embryophyta', 'Tracheophyta', 'Spermatophyta', 'Magnoliopsida', 'eudicotyledons', 'Gunneridae', 'Pentapetalae', 'asterids', 'lamiids', 'Solanales', 'Solanaceae', 'Solanoideae', 'Solaneae', 'Solanum']
P04045	Solanum tuberosum	['Eukaryota', 'Viridiplantae', 'Streptophyta', 'Embryophyta', 'Tracheophyta', 'Spermatophyta', 'Magnoliopsida', 'eudicotyledons', 'Gunneridae', 'Pentapetalae', 'asterids', 'lamiids', 'Solanales', 'Solanaceae', 'Solanoideae', 'Solaneae', 'Solanum']
Q43847	Solanum tuberosum	['Eukaryota', 'Viridiplantae', 'Streptophyta', 'Embryophyta', 'Tracheophyta', 'Spermatophyta', 'Magnoliopsida', 'eudicotyledons', 'Gunneridae', 'Pentapetalae', 'asterids', 'lamiids', 'Solanales', 'Solanaceae', 'Solanoideae', 'Solaneae', 'Solanum']
Q06801	Solanum tuberosum	['Eukaryota', 'Viridiplantae', 'Streptophyta', 'Embryophyta', 'Tracheophyta', 'Spermatophyta', 'Magnoliopsida', 'eudicotyledons', 'Gunneridae', 'Pentapetalae', 'asterids', 'lamiids', 'Solanales', 'Solanaceae', 'Solanoideae', 'Solaneae', 'Solanum']
P32260	Spinacia oleracea	['Eukaryota', 'Viridiplantae', 'Streptophyta', 'Embryophyta', 'Tracheophyta', 'Spermatophyta', 'Magnoliopsida', 'eudicotyledons', 'Gunneridae', 'Pentapetalae', 'Caryophyllales', 'Chenopodiaceae', 'Chenopodioideae', 'Anserineae', 'Spinacia']
P09559	Spinacia oleracea	['Eukaryota', 'Viridiplantae', 'Streptophyta', 'Embryophyta', 'Tracheophyta', 'Spermatophyta', 'Magnoliopsida', 'eudicotyledons', 'Gunneridae', 'Pentapetalae', 'Caryophyllales', 'Chenopodiaceae', 'Chenopodioideae', 'Anserineae', 'Spinacia']
P82412	Spinacia oleracea	['Eukaryota', 'Viridiplantae', 'Streptophyta', 'Embryophyta', 'Tracheophyta', 'Spermatophyta', 'Magnoliopsida', 'eudicotyledons', 'Gunneridae', 'Pentapetalae', 'Caryophyllales', 'Chenopodiaceae', 'Chenopodioideae', 'Anserineae', 'Spinacia']
P82193	Spinacia oleracea	['Eukaryota', 'Viridiplantae', 'Streptophyta', 'Embryophyta', 'Tracheophyta', 'Spermatophyta', 'Magnoliopsida', 'eudicotyledons', 'Gunneridae', 'Pentapetalae', 'Caryophyllales', 'Chenopodiaceae', 'Chenopodioideae', 'Anserineae', 'Spinacia']
P82190	Spinacia oleracea	['Eukaryota', 'Viridiplantae', 'Streptophyta', 'Embryophyta', 'Tracheophyta', 'Spermatophyta', 'Magnoliopsida', 'eudicotyledons', 'Gunneridae', 'Pentapetalae', 'Caryophyllales', 'Chenopodiaceae', 'Chenopodioideae', 'Anserineae', 'Spinacia']
P31164	Spinacia oleracea	['Eukaryota', 'Viridiplantae', 'Streptophyta', 'Embryophyta', 'Tracheophyta', 'Spermatophyta', 'Magnoliopsida', 'eudicotyledons', 'Gunneridae', 'Pentapetalae', 'Caryophyllales', 'Chenopodiaceae', 'Chenopodioideae', 'Anserineae', 'Spinacia']
Q9LE95	Spinacia oleracea	['Eukaryota', 'Viridiplantae', 'Streptophyta', 'Embryophyta', 'Tracheophyta', 'Spermatophyta', 'Magnoliopsida', 'eudicotyledons', 'Gunneridae', 'Pentapetalae', 'Caryophyllales', 'Chenopodiaceae', 'Chenopodioideae', 'Anserineae', 'Spinacia']
P82180	Spinacia oleracea	['Eukaryota', 'Viridiplantae', 'Streptophyta', 'Embryophyta', 'Tracheophyta', 'Spermatophyta', 'Magnoliopsida', 'eudicotyledons', 'Gunneridae', 'Pentapetalae', 'Caryophyllales', 'Chenopodiaceae', 'Chenopodioideae', 'Anserineae', 'Spinacia']
P29344	Spinacia oleracea	['Eukaryota', 'Viridiplantae', 'Streptophyta', 'Embryophyta', 'Tracheophyta', 'Spermatophyta', 'Magnoliopsida', 'eudicotyledons', 'Gunneridae', 'Pentapetalae', 'Caryophyllales', 'Chenopodiaceae', 'Chenopodioideae', 'Anserineae', 'Spinacia']
P80470	Spinacia oleracea	['Eukaryota', 'Viridiplantae', 'Streptophyta', 'Embryophyta', 'Tracheophyta', 'Spermatophyta', 'Magnoliopsida', 'eudicotyledons', 'Gunneridae', 'Pentapetalae', 'Caryophyllales', 'Chenopodiaceae', 'Chenopodioideae', 'Anserineae', 'Spinacia']
P12353	Spinacia oleracea	['Eukaryota', 'Viridiplantae', 'Streptophyta', 'Embryophyta', 'Tracheophyta', 'Spermatophyta', 'Magnoliopsida', 'eudicotyledons', 'Gunneridae', 'Pentapetalae', 'Caryophyllales', 'Chenopodiaceae', 'Chenopodioideae', 'Anserineae', 'Spinacia']
P07854	Spinacia oleracea	['Eukaryota', 'Viridiplantae', 'Streptophyta', 'Embryophyta', 'Tracheophyta', 'Spermatophyta', 'Magnoliopsida', 'eudicotyledons', 'Gunneridae', 'Pentapetalae', 'Caryophyllales', 'Chenopodiaceae', 'Chenopodioideae', 'Anserineae', 'Spinacia']
P27684	Spinacia oleracea	['Eukaryota', 'Viridiplantae', 'Streptophyta', 'Embryophyta', 'Tracheophyta', 'Spermatophyta', 'Magnoliopsida', 'eudicotyledons', 'Gunneridae', 'Pentapetalae', 'Caryophyllales', 'Chenopodiaceae', 'Chenopodioideae', 'Anserineae', 'Spinacia']
P16096	Spinacia oleracea	['Eukaryota', 'Viridiplantae', 'Streptophyta', 'Embryophyta', 'Tracheophyta', 'Spermatophyta', 'Magnoliopsida', 'eudicotyledons', 'Gunneridae', 'Pentapetalae', 'Caryophyllales', 'Chenopodiaceae', 'Chenopodioideae', 'Anserineae', 'Spinacia']
P12333	Spinacia oleracea	['Eukaryota', 'Viridiplantae', 'Streptophyta', 'Embryophyta', 'Tracheophyta', 'Spermatophyta', 'Magnoliopsida', 'eudicotyledons', 'Gunneridae', 'Pentapetalae', 'Caryophyllales', 'Chenopodiaceae', 'Chenopodioideae', 'Anserineae', 'Spinacia']
P38365	Spinacia oleracea	['Eukaryota', 'Viridiplantae', 'Streptophyta', 'Embryophyta', 'Tracheophyta', 'Spermatophyta', 'Magnoliopsida', 'eudicotyledons', 'Gunneridae', 'Pentapetalae', 'Caryophyllales', 'Chenopodiaceae', 'Chenopodioideae', 'Anserineae', 'Spinacia']
P19866	Spinacia oleracea	['Eukaryota', 'Viridiplantae', 'Streptophyta', 'Embryophyta', 'Tracheophyta', 'Spermatophyta', 'Magnoliopsida', 'eudicotyledons', 'Gunneridae', 'Pentapetalae', 'Caryophyllales', 'Chenopodiaceae', 'Chenopodioideae', 'Anserineae', 'Spinacia']
P82278	Spinacia oleracea	['Eukaryota', 'Viridiplantae', 'Streptophyta', 'Embryophyta', 'Tracheophyta', 'Spermatophyta', 'Magnoliopsida', 'eudicotyledons', 'Gunneridae', 'Pentapetalae', 'Caryophyllales', 'Chenopodiaceae', 'Chenopodioideae', 'Anserineae', 'Spinacia']
P82163	Spinacia oleracea	['Eukaryota', 'Viridiplantae', 'Streptophyta', 'Embryophyta', 'Tracheophyta', 'Spermatophyta', 'Magnoliopsida', 'eudicotyledons', 'Gunneridae', 'Pentapetalae', 'Caryophyllales', 'Chenopodiaceae', 'Chenopodioideae', 'Anserineae', 'Spinacia']
P82137	Spinacia oleracea	['Eukaryota', 'Viridiplantae', 'Streptophyta', 'Embryophyta', 'Tracheophyta', 'Spermatophyta', 'Magnoliopsida', 'eudicotyledons', 'Gunneridae', 'Pentapetalae', 'Caryophyllales', 'Chenopodiaceae', 'Chenopodioideae', 'Anserineae', 'Spinacia']
P82245	Spinacia oleracea	['Eukaryota', 'Viridiplantae', 'Streptophyta', 'Embryophyta', 'Tracheophyta', 'Spermatophyta', 'Magnoliopsida', 'eudicotyledons', 'Gunneridae', 'Pentapetalae', 'Caryophyllales', 'Chenopodiaceae', 'Chenopodioideae', 'Anserineae', 'Spinacia']
P82413	Spinacia oleracea	['Eukaryota', 'Viridiplantae', 'Streptophyta', 'Embryophyta', 'Tracheophyta', 'Spermatophyta', 'Magnoliopsida', 'eudicotyledons', 'Gunneridae', 'Pentapetalae', 'Caryophyllales', 'Chenopodiaceae', 'Chenopodioideae', 'Anserineae', 'Spinacia']
O49937	Spinacia oleracea	['Eukaryota', 'Viridiplantae', 'Streptophyta', 'Embryophyta', 'Tracheophyta', 'Spermatophyta', 'Magnoliopsida', 'eudicotyledons', 'Gunneridae', 'Pentapetalae', 'Caryophyllales', 'Chenopodiaceae', 'Chenopodioideae', 'Anserineae', 'Spinacia']
P12355	Spinacia oleracea	['Eukaryota', 'Viridiplantae', 'Streptophyta', 'Embryophyta', 'Tracheophyta', 'Spermatophyta', 'Magnoliopsida', 'eudicotyledons', 'Gunneridae', 'Pentapetalae', 'Caryophyllales', 'Chenopodiaceae', 'Chenopodioideae', 'Anserineae', 'Spinacia']
P07591	Spinacia oleracea	['Eukaryota', 'Viridiplantae', 'Streptophyta', 'Embryophyta', 'Tracheophyta', 'Spermatophyta', 'Magnoliopsida', 'eudicotyledons', 'Gunneridae', 'Pentapetalae', 'Caryophyllales', 'Chenopodiaceae', 'Chenopodioideae', 'Anserineae', 'Spinacia']
O20250	Spinacia oleracea	['Eukaryota', 'Viridiplantae', 'Streptophyta', 'Embryophyta', 'Tracheophyta', 'Spermatophyta', 'Magnoliopsida', 'eudicotyledons', 'Gunneridae', 'Pentapetalae', 'Caryophyllales', 'Chenopodiaceae', 'Chenopodioideae', 'Anserineae', 'Spinacia']
P31853	Spinacia oleracea	['Eukaryota', 'Viridiplantae', 'Streptophyta', 'Embryophyta', 'Tracheophyta', 'Spermatophyta', 'Magnoliopsida', 'eudicotyledons', 'Gunneridae', 'Pentapetalae', 'Caryophyllales', 'Chenopodiaceae', 'Chenopodioideae', 'Anserineae', 'Spinacia']
P11402	Spinacia oleracea	['Eukaryota', 'Viridiplantae', 'Streptophyta', 'Embryophyta', 'Tracheophyta', 'Spermatophyta', 'Magnoliopsida', 'eudicotyledons', 'Gunneridae', 'Pentapetalae', 'Caryophyllales', 'Chenopodiaceae', 'Chenopodioideae', 'Anserineae', 'Spinacia']
O04121	Spinacia oleracea	['Eukaryota', 'Viridiplantae', 'Streptophyta', 'Embryophyta', 'Tracheophyta', 'Spermatophyta', 'Magnoliopsida', 'eudicotyledons', 'Gunneridae', 'Pentapetalae', 'Caryophyllales', 'Chenopodiaceae', 'Chenopodioideae', 'Anserineae', 'Spinacia']
Q01292	Spinacia oleracea	['Eukaryota', 'Viridiplantae', 'Streptophyta', 'Embryophyta', 'Tracheophyta', 'Spermatophyta', 'Magnoliopsida', 'eudicotyledons', 'Gunneridae', 'Pentapetalae', 'Caryophyllales', 'Chenopodiaceae', 'Chenopodioideae', 'Anserineae', 'Spinacia']
P24493	Spinacia oleracea	['Eukaryota', 'Viridiplantae', 'Streptophyta', 'Embryophyta', 'Tracheophyta', 'Spermatophyta', 'Magnoliopsida', 'eudicotyledons', 'Gunneridae', 'Pentapetalae', 'Caryophyllales', 'Chenopodiaceae', 'Chenopodioideae', 'Anserineae', 'Spinacia']
P22418	Spinacia oleracea	['Eukaryota', 'Viridiplantae', 'Streptophyta', 'Embryophyta', 'Tracheophyta', 'Spermatophyta', 'Magnoliopsida', 'eudicotyledons', 'Gunneridae', 'Pentapetalae', 'Caryophyllales', 'Chenopodiaceae', 'Chenopodioideae', 'Anserineae', 'Spinacia']
P00221	Spinacia oleracea	['Eukaryota', 'Viridiplantae', 'Streptophyta', 'Embryophyta', 'Tracheophyta', 'Spermatophyta', 'Magnoliopsida', 'eudicotyledons', 'Gunneridae', 'Pentapetalae', 'Caryophyllales', 'Chenopodiaceae', 'Chenopodioideae', 'Anserineae', 'Spinacia']
P82231	Spinacia oleracea	['Eukaryota', 'Viridiplantae', 'Streptophyta', 'Embryophyta', 'Tracheophyta', 'Spermatophyta', 'Magnoliopsida', 'eudicotyledons', 'Gunneridae', 'Pentapetalae', 'Caryophyllales', 'Chenopodiaceae', 'Chenopodioideae', 'Anserineae', 'Spinacia']
Q9LWB5	Spinacia oleracea	['Eukaryota', 'Viridiplantae', 'Streptophyta', 'Embryophyta', 'Tracheophyta', 'Spermatophyta', 'Magnoliopsida', 'eudicotyledons', 'Gunneridae', 'Pentapetalae', 'Caryophyllales', 'Chenopodiaceae', 'Chenopodioideae', 'Anserineae', 'Spinacia']
P22798	Spinacia oleracea	['Eukaryota', 'Viridiplantae', 'Streptophyta', 'Embryophyta', 'Tracheophyta', 'Spermatophyta', 'Magnoliopsida', 'eudicotyledons', 'Gunneridae', 'Pentapetalae', 'Caryophyllales', 'Chenopodiaceae', 'Chenopodioideae', 'Anserineae', 'Spinacia']
P24613	Spinacia oleracea	['Eukaryota', 'Viridiplantae', 'Streptophyta', 'Embryophyta', 'Tracheophyta', 'Spermatophyta', 'Magnoliopsida', 'eudicotyledons', 'Gunneridae', 'Pentapetalae', 'Caryophyllales', 'Chenopodiaceae', 'Chenopodioideae', 'Anserineae', 'Spinacia']
P52426	Spinacia oleracea	['Eukaryota', 'Viridiplantae', 'Streptophyta', 'Embryophyta', 'Tracheophyta', 'Spermatophyta', 'Magnoliopsida', 'eudicotyledons', 'Gunneridae', 'Pentapetalae', 'Caryophyllales', 'Chenopodiaceae', 'Chenopodioideae', 'Anserineae', 'Spinacia']
P19954	Spinacia oleracea	['Eukaryota', 'Viridiplantae', 'Streptophyta', 'Embryophyta', 'Tracheophyta', 'Spermatophyta', 'Magnoliopsida', 'eudicotyledons', 'Gunneridae', 'Pentapetalae', 'Caryophyllales', 'Chenopodiaceae', 'Chenopodioideae', 'Anserineae', 'Spinacia']
P09856	Spinacia oleracea	['Eukaryota', 'Viridiplantae', 'Streptophyta', 'Embryophyta', 'Tracheophyta', 'Spermatophyta', 'Magnoliopsida', 'eudicotyledons', 'Gunneridae', 'Pentapetalae', 'Caryophyllales', 'Chenopodiaceae', 'Chenopodioideae', 'Anserineae', 'Spinacia']
P48629	Spinacia oleracea	['Eukaryota', 'Viridiplantae', 'Streptophyta', 'Embryophyta', 'Tracheophyta', 'Spermatophyta', 'Magnoliopsida', 'eudicotyledons', 'Gunneridae', 'Pentapetalae', 'Caryophyllales', 'Chenopodiaceae', 'Chenopodioideae', 'Anserineae', 'Spinacia']
P82249	Spinacia oleracea	['Eukaryota', 'Viridiplantae', 'Streptophyta', 'Embryophyta', 'Tracheophyta', 'Spermatophyta', 'Magnoliopsida', 'eudicotyledons', 'Gunneridae', 'Pentapetalae', 'Caryophyllales', 'Chenopodiaceae', 'Chenopodioideae', 'Anserineae', 'Spinacia']
P82277	Spinacia oleracea	['Eukaryota', 'Viridiplantae', 'Streptophyta', 'Embryophyta', 'Tracheophyta', 'Spermatophyta', 'Magnoliopsida', 'eudicotyledons', 'Gunneridae', 'Pentapetalae', 'Caryophyllales', 'Chenopodiaceae', 'Chenopodioideae', 'Anserineae', 'Spinacia']
P82162	Spinacia oleracea	['Eukaryota', 'Viridiplantae', 'Streptophyta', 'Embryophyta', 'Tracheophyta', 'Spermatophyta', 'Magnoliopsida', 'eudicotyledons', 'Gunneridae', 'Pentapetalae', 'Caryophyllales', 'Chenopodiaceae', 'Chenopodioideae', 'Anserineae', 'Spinacia']
P82191	Spinacia oleracea	['Eukaryota', 'Viridiplantae', 'Streptophyta', 'Embryophyta', 'Tracheophyta', 'Spermatophyta', 'Magnoliopsida', 'eudicotyledons', 'Gunneridae', 'Pentapetalae', 'Caryophyllales', 'Chenopodiaceae', 'Chenopodioideae', 'Anserineae', 'Spinacia']
P82403	Spinacia oleracea	['Eukaryota', 'Viridiplantae', 'Streptophyta', 'Embryophyta', 'Tracheophyta', 'Spermatophyta', 'Magnoliopsida', 'eudicotyledons', 'Gunneridae', 'Pentapetalae', 'Caryophyllales', 'Chenopodiaceae', 'Chenopodioideae', 'Anserineae', 'Spinacia']
Q43157	Spinacia oleracea	['Eukaryota', 'Viridiplantae', 'Streptophyta', 'Embryophyta', 'Tracheophyta', 'Spermatophyta', 'Magnoliopsida', 'eudicotyledons', 'Gunneridae', 'Pentapetalae', 'Caryophyllales', 'Chenopodiaceae', 'Chenopodioideae', 'Anserineae', 'Spinacia']
P02398	Spinacia oleracea	['Eukaryota', 'Viridiplantae', 'Streptophyta', 'Embryophyta', 'Tracheophyta', 'Spermatophyta', 'Magnoliopsida', 'eudicotyledons', 'Gunneridae', 'Pentapetalae', 'Caryophyllales', 'Chenopodiaceae', 'Chenopodioideae', 'Anserineae', 'Spinacia']
P82248	Spinacia oleracea	['Eukaryota', 'Viridiplantae', 'Streptophyta', 'Embryophyta', 'Tracheophyta', 'Spermatophyta', 'Magnoliopsida', 'eudicotyledons', 'Gunneridae', 'Pentapetalae', 'Caryophyllales', 'Chenopodiaceae', 'Chenopodioideae', 'Anserineae', 'Spinacia']
P23326	Spinacia oleracea	['Eukaryota', 'Viridiplantae', 'Streptophyta', 'Embryophyta', 'Tracheophyta', 'Spermatophyta', 'Magnoliopsida', 'eudicotyledons', 'Gunneridae', 'Pentapetalae', 'Caryophyllales', 'Chenopodiaceae', 'Chenopodioideae', 'Anserineae', 'Spinacia']
Q9LRI8	Spinacia oleracea	['Eukaryota', 'Viridiplantae', 'Streptophyta', 'Embryophyta', 'Tracheophyta', 'Spermatophyta', 'Magnoliopsida', 'eudicotyledons', 'Gunneridae', 'Pentapetalae', 'Caryophyllales', 'Chenopodiaceae', 'Chenopodioideae', 'Anserineae', 'Spinacia']
P08980	Spinacia oleracea	['Eukaryota', 'Viridiplantae', 'Streptophyta', 'Embryophyta', 'Tracheophyta', 'Spermatophyta', 'Magnoliopsida', 'eudicotyledons', 'Gunneridae', 'Pentapetalae', 'Caryophyllales', 'Chenopodiaceae', 'Chenopodioideae', 'Anserineae', 'Spinacia']
P05435	Spinacia oleracea	['Eukaryota', 'Viridiplantae', 'Streptophyta', 'Embryophyta', 'Tracheophyta', 'Spermatophyta', 'Magnoliopsida', 'eudicotyledons', 'Gunneridae', 'Pentapetalae', 'Caryophyllales', 'Chenopodiaceae', 'Chenopodioideae', 'Anserineae', 'Spinacia']
P16016	Spinacia oleracea	['Eukaryota', 'Viridiplantae', 'Streptophyta', 'Embryophyta', 'Tracheophyta', 'Spermatophyta', 'Magnoliopsida', 'eudicotyledons', 'Gunneridae', 'Pentapetalae', 'Caryophyllales', 'Chenopodiaceae', 'Chenopodioideae', 'Anserineae', 'Spinacia']
P41348	Spinacia oleracea	['Eukaryota', 'Viridiplantae', 'Streptophyta', 'Embryophyta', 'Tracheophyta', 'Spermatophyta', 'Magnoliopsida', 'eudicotyledons', 'Gunneridae', 'Pentapetalae', 'Caryophyllales', 'Chenopodiaceae', 'Chenopodioideae', 'Anserineae', 'Spinacia']
P00455	Spinacia oleracea	['Eukaryota', 'Viridiplantae', 'Streptophyta', 'Embryophyta', 'Tracheophyta', 'Spermatophyta', 'Magnoliopsida', 'eudicotyledons', 'Gunneridae', 'Pentapetalae', 'Caryophyllales', 'Chenopodiaceae', 'Chenopodioideae', 'Anserineae', 'Spinacia']
Q9ST69	Spinacia oleracea	['Eukaryota', 'Viridiplantae', 'Streptophyta', 'Embryophyta', 'Tracheophyta', 'Spermatophyta', 'Magnoliopsida', 'eudicotyledons', 'Gunneridae', 'Pentapetalae', 'Caryophyllales', 'Chenopodiaceae', 'Chenopodioideae', 'Anserineae', 'Spinacia']
P82244	Spinacia oleracea	['Eukaryota', 'Viridiplantae', 'Streptophyta', 'Embryophyta', 'Tracheophyta', 'Spermatophyta', 'Magnoliopsida', 'eudicotyledons', 'Gunneridae', 'Pentapetalae', 'Caryophyllales', 'Chenopodiaceae', 'Chenopodioideae', 'Anserineae', 'Spinacia']
P27683	Spinacia oleracea	['Eukaryota', 'Viridiplantae', 'Streptophyta', 'Embryophyta', 'Tracheophyta', 'Spermatophyta', 'Magnoliopsida', 'eudicotyledons', 'Gunneridae', 'Pentapetalae', 'Caryophyllales', 'Chenopodiaceae', 'Chenopodioideae', 'Anserineae', 'Spinacia']
P82139	Spinacia oleracea	['Eukaryota', 'Viridiplantae', 'Streptophyta', 'Embryophyta', 'Tracheophyta', 'Spermatophyta', 'Magnoliopsida', 'eudicotyledons', 'Gunneridae', 'Pentapetalae', 'Caryophyllales', 'Chenopodiaceae', 'Chenopodioideae', 'Anserineae', 'Spinacia']
P82195	Spinacia oleracea	['Eukaryota', 'Viridiplantae', 'Streptophyta', 'Embryophyta', 'Tracheophyta', 'Spermatophyta', 'Magnoliopsida', 'eudicotyledons', 'Gunneridae', 'Pentapetalae', 'Caryophyllales', 'Chenopodiaceae', 'Chenopodioideae', 'Anserineae', 'Spinacia']
P82192	Spinacia oleracea	['Eukaryota', 'Viridiplantae', 'Streptophyta', 'Embryophyta', 'Tracheophyta', 'Spermatophyta', 'Magnoliopsida', 'eudicotyledons', 'Gunneridae', 'Pentapetalae', 'Caryophyllales', 'Chenopodiaceae', 'Chenopodioideae', 'Anserineae', 'Spinacia']
P82130	Spinacia oleracea	['Eukaryota', 'Viridiplantae', 'Streptophyta', 'Embryophyta', 'Tracheophyta', 'Spermatophyta', 'Magnoliopsida', 'eudicotyledons', 'Gunneridae', 'Pentapetalae', 'Caryophyllales', 'Chenopodiaceae', 'Chenopodioideae', 'Anserineae', 'Spinacia']
P82024	Spinacia oleracea	['Eukaryota', 'Viridiplantae', 'Streptophyta', 'Embryophyta', 'Tracheophyta', 'Spermatophyta', 'Magnoliopsida', 'eudicotyledons', 'Gunneridae', 'Pentapetalae', 'Caryophyllales', 'Chenopodiaceae', 'Chenopodioideae', 'Anserineae', 'Spinacia']
P12629	Spinacia oleracea	['Eukaryota', 'Viridiplantae', 'Streptophyta', 'Embryophyta', 'Tracheophyta', 'Spermatophyta', 'Magnoliopsida', 'eudicotyledons', 'Gunneridae', 'Pentapetalae', 'Caryophyllales', 'Chenopodiaceae', 'Chenopodioideae', 'Anserineae', 'Spinacia']
P82194	Spinacia oleracea	['Eukaryota', 'Viridiplantae', 'Streptophyta', 'Embryophyta', 'Tracheophyta', 'Spermatophyta', 'Magnoliopsida', 'eudicotyledons', 'Gunneridae', 'Pentapetalae', 'Caryophyllales', 'Chenopodiaceae', 'Chenopodioideae', 'Anserineae', 'Spinacia']
P47910	Spinacia oleracea	['Eukaryota', 'Viridiplantae', 'Streptophyta', 'Embryophyta', 'Tracheophyta', 'Spermatophyta', 'Magnoliopsida', 'eudicotyledons', 'Gunneridae', 'Pentapetalae', 'Caryophyllales', 'Chenopodiaceae', 'Chenopodioideae', 'Anserineae', 'Spinacia']
P12302	Spinacia oleracea	['Eukaryota', 'Viridiplantae', 'Streptophyta', 'Embryophyta', 'Tracheophyta', 'Spermatophyta', 'Magnoliopsida', 'eudicotyledons', 'Gunneridae', 'Pentapetalae', 'Caryophyllales', 'Chenopodiaceae', 'Chenopodioideae', 'Anserineae', 'Spinacia']
P07505	Spinacia oleracea	['Eukaryota', 'Viridiplantae', 'Streptophyta', 'Embryophyta', 'Tracheophyta', 'Spermatophyta', 'Magnoliopsida', 'eudicotyledons', 'Gunneridae', 'Pentapetalae', 'Caryophyllales', 'Chenopodiaceae', 'Chenopodioideae', 'Anserineae', 'Spinacia']
P12301	Spinacia oleracea	['Eukaryota', 'Viridiplantae', 'Streptophyta', 'Embryophyta', 'Tracheophyta', 'Spermatophyta', 'Magnoliopsida', 'eudicotyledons', 'Gunneridae', 'Pentapetalae', 'Caryophyllales', 'Chenopodiaceae', 'Chenopodioideae', 'Anserineae', 'Spinacia']
P82411	Spinacia oleracea	['Eukaryota', 'Viridiplantae', 'Streptophyta', 'Embryophyta', 'Tracheophyta', 'Spermatophyta', 'Magnoliopsida', 'eudicotyledons', 'Gunneridae', 'Pentapetalae', 'Caryophyllales', 'Chenopodiaceae', 'Chenopodioideae', 'Anserineae', 'Spinacia']
P51874	Symbiodinium sp.	['Eukaryota', 'Sar', 'Alveolata', 'Dinophyceae', 'Suessiales', 'Symbiodiniaceae', 'Symbiodinium']
P26956	Tetradesmus obliquus	['Eukaryota', 'Viridiplantae', 'Chlorophyta', 'core chlorophytes', 'Chlorophyceae', 'CS clade', 'Sphaeropleales', 'Scenedesmaceae', 'Tetradesmus']
Q1XIR9	Triticum aestivum	['Eukaryota', 'Viridiplantae', 'Streptophyta', 'Embryophyta', 'Tracheophyta', 'Spermatophyta', 'Magnoliopsida', 'Liliopsida', 'Poales', 'Poaceae', 'BOP clade', 'Pooideae', 'Triticodae', 'Triticeae', 'Triticinae', 'Triticum']
Q1XH05	Triticum aestivum	['Eukaryota', 'Viridiplantae', 'Streptophyta', 'Embryophyta', 'Tracheophyta', 'Spermatophyta', 'Magnoliopsida', 'Liliopsida', 'Poales', 'Poaceae', 'BOP clade', 'Pooideae', 'Triticodae', 'Triticeae', 'Triticinae', 'Triticum']
P24847	Triticum aestivum	['Eukaryota', 'Viridiplantae', 'Streptophyta', 'Embryophyta', 'Tracheophyta', 'Spermatophyta', 'Magnoliopsida', 'Liliopsida', 'Poales', 'Poaceae', 'BOP clade', 'Pooideae', 'Triticodae', 'Triticeae', 'Triticinae', 'Triticum']
P24846	Triticum aestivum	['Eukaryota', 'Viridiplantae', 'Streptophyta', 'Embryophyta', 'Tracheophyta', 'Spermatophyta', 'Magnoliopsida', 'Liliopsida', 'Poales', 'Poaceae', 'BOP clade', 'Pooideae', 'Triticodae', 'Triticeae', 'Triticinae', 'Triticum']
P27736	Triticum aestivum	['Eukaryota', 'Viridiplantae', 'Streptophyta', 'Embryophyta', 'Tracheophyta', 'Spermatophyta', 'Magnoliopsida', 'Liliopsida', 'Poales', 'Poaceae', 'BOP clade', 'Pooideae', 'Triticodae', 'Triticeae', 'Triticinae', 'Triticum']
P00228	Triticum aestivum	['Eukaryota', 'Viridiplantae', 'Streptophyta', 'Embryophyta', 'Tracheophyta', 'Spermatophyta', 'Magnoliopsida', 'Liliopsida', 'Poales', 'Poaceae', 'BOP clade', 'Pooideae', 'Triticodae', 'Triticeae', 'Triticinae', 'Triticum']
I4DST8	Tulipa gesneriana	['Eukaryota', 'Viridiplantae', 'Streptophyta', 'Embryophyta', 'Tracheophyta', 'Spermatophyta', 'Magnoliopsida', 'Liliopsida', 'Liliales', 'Liliaceae', 'Tulipa']
A0A0H5BMX5	Tulipa gesneriana	['Eukaryota', 'Viridiplantae', 'Streptophyta', 'Embryophyta', 'Tracheophyta', 'Spermatophyta', 'Magnoliopsida', 'Liliopsida', 'Liliales', 'Liliaceae', 'Tulipa']
R4X5P0	Tulipa gesneriana	['Eukaryota', 'Viridiplantae', 'Streptophyta', 'Embryophyta', 'Tracheophyta', 'Spermatophyta', 'Magnoliopsida', 'Liliopsida', 'Liliales', 'Liliaceae', 'Tulipa']
R4X4V6	Tulipa gesneriana	['Eukaryota', 'Viridiplantae', 'Streptophyta', 'Embryophyta', 'Tracheophyta', 'Spermatophyta', 'Magnoliopsida', 'Liliopsida', 'Liliales', 'Liliaceae', 'Tulipa']
R4X244	Tulipa gesneriana	['Eukaryota', 'Viridiplantae', 'Streptophyta', 'Embryophyta', 'Tracheophyta', 'Spermatophyta', 'Magnoliopsida', 'Liliopsida', 'Liliales', 'Liliaceae', 'Tulipa']
I4DST9	Tulipa gesneriana	['Eukaryota', 'Viridiplantae', 'Streptophyta', 'Embryophyta', 'Tracheophyta', 'Spermatophyta', 'Magnoliopsida', 'Liliopsida', 'Liliales', 'Liliaceae', 'Tulipa']
Q41635	Umbellularia californica	['Eukaryota', 'Viridiplantae', 'Streptophyta', 'Embryophyta', 'Tracheophyta', 'Spermatophyta', 'Magnoliopsida', 'Magnoliidae', 'Laurales', 'Lauraceae', 'Umbellularia']
P29036	Zea mays	['Eukaryota', 'Viridiplantae', 'Streptophyta', 'Embryophyta', 'Tracheophyta', 'Spermatophyta', 'Magnoliopsida', 'Liliopsida', 'Poales', 'Poaceae', 'PACMAD clade', 'Panicoideae', 'Andropogonodae', 'Andropogoneae', 'Tripsacinae', 'Zea']
P49235	Zea mays	['Eukaryota', 'Viridiplantae', 'Streptophyta', 'Embryophyta', 'Tracheophyta', 'Spermatophyta', 'Magnoliopsida', 'Liliopsida', 'Poales', 'Poaceae', 'PACMAD clade', 'Panicoideae', 'Andropogonodae', 'Andropogoneae', 'Tripsacinae', 'Zea']
P29390	Zea mays	['Eukaryota', 'Viridiplantae', 'Streptophyta', 'Embryophyta', 'Tracheophyta', 'Spermatophyta', 'Magnoliopsida', 'Liliopsida', 'Poales', 'Poaceae', 'PACMAD clade', 'Panicoideae', 'Andropogonodae', 'Andropogoneae', 'Tripsacinae', 'Zea']
P26259	Zea mays	['Eukaryota', 'Viridiplantae', 'Streptophyta', 'Embryophyta', 'Tracheophyta', 'Spermatophyta', 'Magnoliopsida', 'Liliopsida', 'Poales', 'Poaceae', 'PACMAD clade', 'Panicoideae', 'Andropogonodae', 'Andropogoneae', 'Tripsacinae', 'Zea']
P27787	Zea mays	['Eukaryota', 'Viridiplantae', 'Streptophyta', 'Embryophyta', 'Tracheophyta', 'Spermatophyta', 'Magnoliopsida', 'Liliopsida', 'Poales', 'Poaceae', 'PACMAD clade', 'Panicoideae', 'Andropogonodae', 'Andropogoneae', 'Tripsacinae', 'Zea']
O80429	Zea mays	['Eukaryota', 'Viridiplantae', 'Streptophyta', 'Embryophyta', 'Tracheophyta', 'Spermatophyta', 'Magnoliopsida', 'Liliopsida', 'Poales', 'Poaceae', 'PACMAD clade', 'Panicoideae', 'Andropogonodae', 'Andropogoneae', 'Tripsacinae', 'Zea']
P05348	Zea mays	['Eukaryota', 'Viridiplantae', 'Streptophyta', 'Embryophyta', 'Tracheophyta', 'Spermatophyta', 'Magnoliopsida', 'Liliopsida', 'Poales', 'Poaceae', 'PACMAD clade', 'Panicoideae', 'Andropogonodae', 'Andropogoneae', 'Tripsacinae', 'Zea']
P15719	Zea mays	['Eukaryota', 'Viridiplantae', 'Streptophyta', 'Embryophyta', 'Tracheophyta', 'Spermatophyta', 'Magnoliopsida', 'Liliopsida', 'Poales', 'Poaceae', 'PACMAD clade', 'Panicoideae', 'Andropogonodae', 'Andropogoneae', 'Tripsacinae', 'Zea']
Q08047	Zea mays	['Eukaryota', 'Viridiplantae', 'Streptophyta', 'Embryophyta', 'Tracheophyta', 'Spermatophyta', 'Magnoliopsida', 'Liliopsida', 'Poales', 'Poaceae', 'PACMAD clade', 'Panicoideae', 'Andropogonodae', 'Andropogoneae', 'Tripsacinae', 'Zea']
P11155	Zea mays	['Eukaryota', 'Viridiplantae', 'Streptophyta', 'Embryophyta', 'Tracheophyta', 'Spermatophyta', 'Magnoliopsida', 'Liliopsida', 'Poales', 'Poaceae', 'PACMAD clade', 'Panicoideae', 'Andropogonodae', 'Andropogoneae', 'Tripsacinae', 'Zea']
