# Supplementary material for: Reliability of plastid and mitochondrial localisation prediction declines rapidly with the evolutionary distance to the training set increasing
Source: PLoS Comput Biol. 2024 Nov 11;20(11):e1012575. doi: 10.1371/journal.pcbi.1012575 (PMC11581415; doi:10.1371/journal.pcbi.1012575)
Supplement: S10 Data — (XLSX) [file pcbi.1012575.s020.xlsx]

## Sheet: Source Data Fig S6
PP_Pl-FN-WoLFPSORT_barcello_proteinID	PP_Pl-FN-WoLFPSORT_barcello_location	AT_pl-FN-WoLFPSORT_barcello_proteinID	AT_pl-FN-WoLFPSORT_barcello_location	PP_Mt-FN-TargetP_barcello_proteinID	PP_Mt-FN-TargetP_barcello_location	PP_Mt-FN-WoLFPSORT_barcello_proteinID	PP_Mt-FN-WoLFPSORT_barcello_location	PP_Pl-FN-TargetP_barcello_proteinID	PP_Pl-FN-TargetP_barcello_location	AT_pl-FN-TargetP_barcello_proteinID	AT_pl-FN-TargetP_barcello_location	PP_Pl-FN-Localizer_barcello_proteinID	PP_Pl-FN-Localizer_barcello_location	AT_pl-FN-Localizer_barcello_proteinID	AT_pl-FN-Localizer_barcello_location
ppp:112272703	Mitochondrion	ath:AT1G06190	Nucleus	ppp:112272703	Mitochondrion	ppp:112272693	Mitochondrion	ppp:112272651	Mitochondrion	ath:AT1G06190	Nucleus	ppp:112272785	Mitochondrion	ath:AT1G33780	Cytoplasm
ppp:112272708	Mitochondrion	ath:AT1G30610	Nucleus	ppp:112272853	Mitochondrion	ppp:112272703	Mitochondrion	ppp:112272722	Mitochondrion	ath:AT1G33780	Cytoplasm	ppp:112272882	No-hit	ath:AT1G73885	No-hit
ppp:112272722	Mitochondrion	ath:AT1G74730	No-hit	ppp:112272949	Cytoplasm	ppp:112272755	Mitochondrion	ppp:112272785	Mitochondrion	ath:AT1G73885	No-hit	ppp:112273257	Cytoplasm	ath:AT1G45170	Cytoplasm
ppp:112272760	Cytoplasm	ath:AT1G66330	Cytoplasm	ppp:112272978	Mitochondrion	ppp:112272785	Mitochondrion	ppp:112272882	No-hit	ath:AT1G45170	Cytoplasm	ppp:112273566	Cytoplasm	ath:AT1G06870	Mitochondrion
ppp:112272785	Mitochondrion	ath:AT1G72810	Cytoplasm	ppp:112273203	Nucleus	ppp:112272853	Mitochondrion	ppp:112272979	Cytoplasm	ath:AT1G06870	Mitochondrion	ppp:112273628	Cytoplasm	ath:AT1G50450	Mitochondrion
ppp:112272882	No-hit	ath:AT1G15730	Extracellular	ppp:112273259	Mitochondrion	ppp:112272949	Cytoplasm	ppp:112273257	Cytoplasm	ath:AT1G03030	Nucleus	ppp:112273668	Cytoplasm	ath:AT1G33330	Extracellular
ppp:112272978	Mitochondrion	ath:AT1G33780	Cytoplasm	ppp:112273052	Cytoplasm	ppp:112272968	Mitochondrion	ppp:112273259	Mitochondrion	ath:AT1G50450	Mitochondrion	ppp:112273997	Mitochondrion	ath:AT1G21065	Extracellular
ppp:112272979	Cytoplasm	ath:AT1G73885	No-hit	ppp:112273274	Mitochondrion	ppp:112272978	Mitochondrion	ppp:112273511	Cytoplasm	ath:AT1G22940	Mitochondrion	ppp:112274170	Nucleus	ath:AT1G54150	Cytoplasm
ppp:112273040	Nucleus	ath:AT1G35250	Cytoplasm	ppp:112273312	Extracellular	ppp:112273203	Nucleus	ppp:112273566	Cytoplasm	ath:AT1G14150	Mitochondrion	ppp:112274328	Cytoplasm	ath:AT1G65630	Mitochondrion
ppp:112273257	Cytoplasm	ath:AT1G45170	Cytoplasm	ppp:112273321	Mitochondrion	ppp:112273259	Mitochondrion	ppp:112273628	Cytoplasm	ath:AT1G48520	Mitochondrion	ppp:112274399	Cytoplasm	ath:AT1G59560	Extracellular
ppp:112273259	Mitochondrion	ath:AT1G06870	Mitochondrion	ppp:112273324	Cytoplasm	ppp:112273052	Cytoplasm	ppp:112273997	Mitochondrion	ath:AT1G15410	Cytoplasm	ppp:112274440	Mitochondrion	ath:AT1G48420	Mitochondrion
ppp:112273274	Mitochondrion	ath:AT1G65410	Cytoplasm	ppp:112273350	Nucleus	ppp:112273274	Mitochondrion	ppp:112274170	Nucleus	ath:AT1G33330	Extracellular	ppp:112274525	Nucleus	ath:AT1G80770	Cytoplasm
ppp:112273511	Cytoplasm	ath:AT1G65230	No-hit	ppp:112273376	Nucleus	ppp:112273312	Extracellular	ppp:112274328	Cytoplasm	ath:AT1G27070	Cytoplasm	ppp:112275030	Nucleus	ath:AT1G69370	Mitochondrion
ppp:112273514	Mitochondrion	ath:AT1G74880	Mitochondrion	ppp:112273380	Cytoplasm	ppp:112273321	Mitochondrion	ppp:112274399	Cytoplasm	ath:AT1G03055	Extracellular	ppp:112275049	No-hit	ath:AT1G51170	Nucleus
ppp:112273566	Cytoplasm	ath:AT1G03030	Nucleus	ppp:112273418	Cytoplasm	ppp:112273324	Cytoplasm	ppp:112274440	Mitochondrion	ath:AT1G60990	Cytoplasm	ppp:112275113	Cytoplasm	ath:AT1G14830	Mitochondrion
ppp:112273588	Mitochondrion	ath:AT1G54350	Mitochondrion	ppp:112273461	Cytoplasm	ppp:112273350	Nucleus	ppp:112274525	Nucleus	ath:AT1G21065	Extracellular	ppp:112275294	No-hit	ath:AT1G02280	Cytoplasm
ppp:112273628	Cytoplasm	ath:AT1G50450	Mitochondrion	ppp:112273476	Cytoplasm	ppp:112273376	Nucleus	ppp:112274966	Mitochondrion	ath:AT1G60600	Cytoplasm	ppp:112275373	No-hit	ath:AT1G58200	Cytoplasm
ppp:112273646	Mitochondrion	ath:AT1G74710	Cytoplasm	ppp:112273483	Cytoplasm	ppp:112273380	Cytoplasm	ppp:112275030	Nucleus	ath:AT1G54150	Cytoplasm	ppp:112275491	Cytoplasm	ath:AT1G06380	Nucleus
ppp:112273660	Extracellular	ath:AT1G22940	Mitochondrion	ppp:112273502	Mitochondrion	ppp:112273418	Cytoplasm	ppp:112275049	No-hit	ath:AT1G01790	Cytoplasm	ppp:112275513	Mitochondrion	ath:AT1G52510	Cytoplasm
ppp:112273997	Mitochondrion	ath:AT1G14150	Mitochondrion	ppp:112273603	Nucleus	ppp:112273461	Cytoplasm	ppp:112275113	Cytoplasm	ath:AT1G65630	Mitochondrion	ppp:112275815	No-hit	ath:AT1G30680	Mitochondrion
ppp:112274124	Mitochondrion	ath:AT1G12800	Cytoplasm	ppp:112273621	Cytoplasm	ppp:112273476	Cytoplasm	ppp:112275294	No-hit	ath:AT1G76450	Nucleus	ppp:112276056	No-hit	ath:AT1G16790	No-hit
ppp:112274170	Nucleus	ath:AT1G48520	Mitochondrion	ppp:112273657	Mitochondrion	ppp:112273483	Cytoplasm	ppp:112275373	No-hit	ath:AT1G74960	Mitochondrion	ppp:112276132	Cytoplasm	ath:AT1G13900	Extracellular
ppp:112274252	Mitochondrion	ath:AT1G31220	Mitochondrion	ppp:112273661	Mitochondrion	ppp:112273502	Mitochondrion	ppp:112275382	Nucleus	ath:AT1G24090	Mitochondrion	ppp:112276142	Mitochondrion	ath:AT1G33290	Nucleus
ppp:112274328	Cytoplasm	ath:AT1G15410	Cytoplasm	ppp:112273872	Cytoplasm	ppp:112273588	Mitochondrion	ppp:112275487	Extracellular	ath:AT1G78510	Cytoplasm	ppp:112276517	Mitochondrion	ath:AT1G68570	Cytoplasm
ppp:112274368	Mitochondrion	ath:AT1G18060	No-hit	ppp:112274087	Cytoplasm	ppp:112273603	Nucleus	ppp:112275491	Cytoplasm	ath:AT1G36180	Cytoplasm	ppp:112276587	Nucleus	ath:AT1G77590	Mitochondrion
ppp:112274399	Cytoplasm	ath:AT1G73540	Cytoplasm	ppp:112274124	Mitochondrion	ppp:112273605	Mitochondrion	ppp:112275513	Mitochondrion	ath:AT1G59560	Extracellular	ppp:112276670	Mitochondrion	ath:AT1G31170	Mitochondrion
ppp:112274401	Mitochondrion	ath:AT1G27070	Cytoplasm	ppp:112274184	Cytoplasm	ppp:112273621	Cytoplasm	ppp:112275584	No-hit	ath:AT1G48420	Mitochondrion	ppp:112276829	Nucleus	ath:AT1G11290	Cytoplasm
ppp:112274440	Mitochondrion	ath:AT1G03055	Extracellular	ppp:112274251	Mitochondrion	ppp:112273657	Mitochondrion	ppp:112275723	Mitochondrion	ath:AT1G80770	Cytoplasm	ppp:112276833	No-hit	ath:AT1G05580	Cytoplasm
ppp:112274523	No-hit	ath:AT1G26090	Extracellular	ppp:112274252	Mitochondrion	ppp:112273661	Mitochondrion	ppp:112275813	Mitochondrion	ath:AT1G71460	Cytoplasm	ppp:112276990	Extracellular	ath:AT1G33810	No-hit
ppp:112274525	Nucleus	ath:AT1G60990	Cytoplasm	ppp:112274328	Cytoplasm	ppp:112273681	Mitochondrion	ppp:112275815	No-hit	ath:AT1G69370	Mitochondrion	ppp:112277134	Cytoplasm	ath:AT1G14270	Cytoplasm
ppp:112274661	Mitochondrion	ath:AT1G56180	No-hit	ppp:112274403	Cytoplasm	ppp:112273684	Mitochondrion	ppp:112275823	Mitochondrion	ath:AT1G51170	Nucleus	ppp:112277694	Cytoplasm	ath:AT1G42430	Nucleus
ppp:112274710	Mitochondrion	ath:AT1G54580	Mitochondrion	ppp:112274570	Cytoplasm	ppp:112273872	Cytoplasm	ppp:112276056	No-hit	ath:AT1G14830	Mitochondrion	ppp:112277874	Mitochondrion	ath:AT1G63900	Extracellular
ppp:112275030	Nucleus	ath:AT1G49630	Mitochondrion	ppp:112274645	Mitochondrion	ppp:112274087	Cytoplasm	ppp:112276067	Cytoplasm	ath:AT1G76570	Cytoplasm	ppp:112278439	Extracellular	ath:AT1G55920	Extracellular
ppp:112275049	No-hit	ath:AT1G35290	Mitochondrion	ppp:112274689	Cytoplasm	ppp:112274124	Mitochondrion	ppp:112276132	Cytoplasm	ath:AT1G30100	Cytoplasm	ppp:112278473	Mitochondrion	ath:AT1G64860	Mitochondrion
ppp:112275107	Mitochondrion	ath:AT1G30510	Cytoplasm	ppp:112274821	Cytoplasm	ppp:112274135	Mitochondrion	ppp:112276261	Cytoplasm	ath:AT1G02280	Cytoplasm	ppp:112278523	Cytoplasm	ath:AT1G11720	Cytoplasm
ppp:112275113	Cytoplasm	ath:AT1G16300	Mitochondrion	ppp:112274881	Cytoplasm	ppp:112274184	Cytoplasm	ppp:112276517	Mitochondrion	ath:AT1G64150	Cytoplasm	ppp:112278708	Mitochondrion	ath:AT1G71720	Cytoplasm
ppp:112275199	Mitochondrion	ath:AT1G08540	Nucleus	ppp:112274966	Mitochondrion	ppp:112274244	Mitochondrion	ppp:112276587	Nucleus	ath:AT1G54780	Cytoplasm	ppp:112278733	Cytoplasm	ath:AT1G07700	Cytoplasm
ppp:112275231	Mitochondrion	ath:AT1G65070	Cytoplasm	ppp:112275022	Extracellular	ppp:112274251	Mitochondrion	ppp:112276691	Cytoplasm	ath:AT1G58200	Cytoplasm	ppp:112279263	Cytoplasm	ath:AT1G11870	Mitochondrion
ppp:112275294	No-hit	ath:AT1G06130	Mitochondrion	ppp:112275033	Cytoplasm	ppp:112274252	Mitochondrion	ppp:112276829	Nucleus	ath:AT1G31330	Mitochondrion	ppp:112280107	Mitochondrion	ath:AT1G64190	Cytoplasm
ppp:112275373	No-hit	ath:AT1G21065	Extracellular	ppp:112275049	No-hit	ppp:112274328	Cytoplasm	ppp:112276833	No-hit	ath:AT1G50200	Mitochondrion	ppp:112280210	Mitochondrion	ath:AT1G59840	Cytoplasm
ppp:112275382	Nucleus	ath:AT1G60600	Cytoplasm	ppp:112275055	Mitochondrion	ppp:112274403	Cytoplasm	ppp:112276990	Extracellular	ath:AT1G74070	Nucleus	ppp:112280612	Mitochondrion	ath:AT1G11320	No-hit
ppp:112275465	Mitochondrion	ath:AT1G61800	Nucleus	ppp:112275069	Mitochondrion	ppp:112274570	Cytoplasm	ppp:112277134	Cytoplasm	ath:AT1G76100	Extracellular	ppp:112280853	Mitochondrion	ath:AT1G72030	Nucleus
ppp:112275491	Cytoplasm	ath:AT1G42970	Cytoplasm	ppp:112275088	Cytoplasm	ppp:112274645	Mitochondrion	ppp:112277470	Mitochondrion	ath:AT1G23400	Nucleus	ppp:112281398	Cytoplasm	ath:AT1G06820	Cytoplasm
ppp:112275513	Mitochondrion	ath:AT1G80560	Mitochondrion	ppp:112275143	Cytoplasm	ppp:112274647	Mitochondrion	ppp:112277609	No-hit	ath:AT1G70760	Mitochondrion	ppp:112281452	Cytoplasm	ath:AT1G73110	Extracellular
ppp:112275550	Mitochondrion	ath:AT1G23740	Mitochondrion	ppp:112275182	Mitochondrion	ppp:112274685	Mitochondrion	ppp:112277694	Cytoplasm	ath:AT1G03600	Mitochondrion	ppp:112281501	Cytoplasm	ath:AT1G44000	Cytoplasm
ppp:112275584	No-hit	ath:AT1G65420	Mitochondrion	ppp:112275196	Cytoplasm	ppp:112274686	Mitochondrion	ppp:112277874	Mitochondrion	ath:AT1G06380	Nucleus	ppp:112281516	Cytoplasm	ath:AT1G77090	Cytoplasm
ppp:112275813	Mitochondrion	ath:AT1G10910	Cytoplasm	ppp:112275199	Mitochondrion	ppp:112274689	Cytoplasm	ppp:112277985	Mitochondrion	ath:AT1G20810	Mitochondrion	ppp:112281545	No-hit	ath:AT1G09340	Mitochondrion
ppp:112275815	No-hit	ath:AT1G54150	Cytoplasm	ppp:112275230	Cytoplasm	ppp:112274821	Cytoplasm	ppp:112278149	Nucleus	ath:AT1G77122	Mitochondrion	ppp:112281585	Nucleus	ath:AT1G21350	No-hit
ppp:112275823	Mitochondrion	ath:AT1G15980	Cytoplasm	ppp:112275231	Mitochondrion	ppp:112274881	Cytoplasm	ppp:112278047	Mitochondrion	ath:AT1G12250	Nucleus	ppp:112281732	Cytoplasm	ath:AT1G12770	Mitochondrion
ppp:112275884	Mitochondrion	ath:AT1G71810	Mitochondrion	ppp:112275373	No-hit	ppp:112274939	Mitochondrion	ppp:112278473	Mitochondrion	ath:AT1G59990	Mitochondrion	ppp:112281726	Mitochondrion	ath:AT1G63770	Cytoplasm
ppp:112276032	Mitochondrion	ath:AT1G02910	Mitochondrion	ppp:112275512	Cytoplasm	ppp:112274966	Mitochondrion	ppp:112278523	Cytoplasm	ath:AT1G52510	Cytoplasm	ppp:112281915	Mitochondrion	ath:AT1G06080	Cytoplasm
ppp:112276039	Mitochondrion	ath:AT1G01790	Cytoplasm	ppp:112275532	Extracellular	ppp:112275022	Extracellular	ppp:112278708	Mitochondrion	ath:AT1G30680	Mitochondrion	ppp:112282274	Cytoplasm	ath:AT1G31180	Mitochondrion
ppp:112276042	Extracellular	ath:AT1G55140	Mitochondrion	ppp:112275717	Cytoplasm	ppp:112275033	Cytoplasm	ppp:112278733	Cytoplasm	ath:AT1G68720	Cytoplasm	ppp:112282542	Mitochondrion	ath:AT1G30580	Cytoplasm
ppp:112276056	No-hit	ath:AT1G65630	Mitochondrion	ppp:112275798	No-hit	ppp:112275049	No-hit	ppp:112279263	Cytoplasm	ath:AT1G04620	Mitochondrion	ppp:112282646	Cytoplasm	ath:AT1G26340	Cytoplasm
ppp:112276067	Cytoplasm	ath:AT1G76450	Nucleus	ppp:112275813	Mitochondrion	ppp:112275055	Mitochondrion	ppp:112279875	Cytoplasm	ath:AT1G16790	No-hit	ppp:112282660	Cytoplasm	ath:AT1G22850	Cytoplasm
ppp:112276082	Mitochondrion	ath:AT1G74960	Mitochondrion	ppp:112275815	No-hit	ppp:112275069	Mitochondrion	ppp:112279974	Mitochondrion	ath:AT1G13900	Extracellular	ppp:112282985	Nucleus	ath:AT1G76405	Cytoplasm
ppp:112276132	Cytoplasm	ath:AT1G04940	Nucleus	ppp:112275853	Cytoplasm	ppp:112275088	Cytoplasm	ppp:112280026	Mitochondrion	ath:AT1G08550	Cytoplasm	ppp:112283221	Mitochondrion	ath:AT1G78390	Cytoplasm
ppp:112276142	Mitochondrion	ath:AT1G26160	Mitochondrion	ppp:112275855	Cytoplasm	ppp:112275143	Cytoplasm	ppp:112280107	Mitochondrion	ath:AT1G33290	Nucleus	ppp:112283740	Mitochondrion	ath:AT1G60550	Mitochondrion
ppp:112276214	Mitochondrion	ath:AT1G63610	No-hit	ppp:112275928	Mitochondrion	ppp:112275182	Mitochondrion	ppp:112280210	Mitochondrion	ath:AT1G68570	Cytoplasm	ppp:112283797	No-hit	ath:AT1G09940	Mitochondrion
ppp:112276261	Cytoplasm	ath:AT1G51110	Mitochondrion	ppp:112275957	Mitochondrion	ppp:112275196	Cytoplasm	ppp:112280608	Mitochondrion	ath:AT1G77590	Mitochondrion	ppp:112283846	Mitochondrion	ath:AT1G31160	Mitochondrion
ppp:112276454	Mitochondrion	ath:AT1G52590	Mitochondrion	ppp:112275958	Cytoplasm	ppp:112275199	Mitochondrion	ppp:112280612	Mitochondrion	ath:AT1G31170	Mitochondrion	ppp:112283982	Nucleus	ath:AT1G64810	Mitochondrion
ppp:112276517	Mitochondrion	ath:AT1G14810	Mitochondrion	ppp:112275967	Mitochondrion	ppp:112275230	Cytoplasm	ppp:112280626	Mitochondrion	ath:AT1G66670	Nucleus	ppp:112284352	Nucleus	ath:AT1G71240	No-hit
ppp:112276588	Cytoplasm	ath:AT1G59560	Extracellular	ppp:112276002	Mitochondrion	ppp:112275231	Mitochondrion	ppp:112280661	Mitochondrion	ath:AT1G11290	Cytoplasm	ppp:112284586	Mitochondrion	ath:AT1G19600	Cytoplasm
ppp:112276587	Nucleus	ath:AT1G29395	Mitochondrion	ppp:112276004	Cytoplasm	ppp:112275373	No-hit	ppp:112280853	Mitochondrion	ath:AT1G45474	Mitochondrion	ppp:112284729	Mitochondrion	ath:AT1G73170	Mitochondrion
ppp:112276635	Mitochondrion	ath:AT1G80770	Cytoplasm	ppp:112276051	Cytoplasm	ppp:112275473	Nucleus	ppp:112280945	Mitochondrion	ath:AT1G70070	Cytoplasm	ppp:112284896	Mitochondrion	ath:AT1G27680	Cytoplasm
ppp:112276670	Mitochondrion	ath:AT1G71460	Cytoplasm	ppp:112276126	Cytoplasm	ppp:112275512	Cytoplasm	ppp:112280991	Mitochondrion	ath:AT1G05580	Cytoplasm	ppp:112284960	Mitochondrion	ath:AT2G44640	Cytoplasm
ppp:112276691	Cytoplasm	ath:AT1G69370	Mitochondrion	ppp:112276157	Cytoplasm	ppp:112275532	Extracellular	ppp:112281305	Mitochondrion	ath:AT1G33810	No-hit	ppp:112285159	Cytoplasm	ath:AT2G36250	Cytoplasm
ppp:112276765	No-hit	ath:AT1G32160	Cytoplasm	ppp:112276165	Cytoplasm	ppp:112275610	Mitochondrion	ppp:112281452	Cytoplasm	ath:AT1G08570	Cytoplasm	ppp:112285204	Extracellular	ath:AT2G01670	Mitochondrion
ppp:112276828	Cytoplasm	ath:AT1G29700	No-hit	ppp:112276192	Cytoplasm	ppp:112275717	Cytoplasm	ppp:112281476	Mitochondrion	ath:AT1G78915	No-hit	ppp:112285605	Cytoplasm	ath:AT2G10940	Extracellular
ppp:112276829	Nucleus	ath:AT1G51170	Nucleus	ppp:112276252	Cytoplasm	ppp:112275798	No-hit	ppp:112281501	Cytoplasm	ath:AT1G14270	Cytoplasm	ppp:112285911	Mitochondrion	ath:AT2G21710	Cytoplasm
ppp:112276833	No-hit	ath:AT1G08250	Cytoplasm	ppp:112276328	Cytoplasm	ppp:112275813	Mitochondrion	ppp:112281516	Cytoplasm	ath:AT1G42430	Nucleus	ppp:112286343	No-hit	ath:AT2G45990	No-hit
ppp:112276841	Mitochondrion	ath:AT1G14830	Mitochondrion	ppp:112276517	Mitochondrion	ppp:112275815	No-hit	ppp:112281545	No-hit	ath:AT1G63900	Extracellular	ppp:112286378	Cytoplasm	ath:AT2G30790	Extracellular
ppp:112276879	Cytoplasm	ath:AT1G05190	Mitochondrion	ppp:112276657	Mitochondrion	ppp:112275853	Cytoplasm	ppp:112281585	Nucleus	ath:AT1G67820	Cytoplasm	ppp:112287008	Mitochondrion	ath:AT2G47390	Mitochondrion
ppp:112277020	Mitochondrion	ath:AT1G32080	Cytoplasm	ppp:112276687	Extracellular	ppp:112275855	Cytoplasm	ppp:112281636	Cytoplasm	ath:AT1G06430	Mitochondrion	ppp:112287128	Mitochondrion	ath:AT2G47490	Cytoplasm
ppp:112277134	Cytoplasm	ath:AT1G18440	Mitochondrion	ppp:112276714	Extracellular	ppp:112275926	Mitochondrion	ppp:112281726	Mitochondrion	ath:AT1G66520	Mitochondrion	ppp:112287247	No-hit	ath:AT2G37770	Cytoplasm
ppp:112277420	Mitochondrion	ath:AT1G30100	Cytoplasm	ppp:112276731	Cytoplasm	ppp:112275928	Mitochondrion	ppp:112281830	Nucleus	ath:AT1G55920	Extracellular	ppp:112287290	Cytoplasm	ath:AT2G11810	Cytoplasm
ppp:112277504	Mitochondrion	ath:AT1G10522	Mitochondrion	ppp:112276765	No-hit	ppp:112275957	Mitochondrion	ppp:112281915	Mitochondrion	ath:AT1G17420	Cytoplasm	ppp:112287356	Cytoplasm	ath:AT2G16500	Cytoplasm
ppp:112277549	Cytoplasm	ath:AT1G29040	No-hit	ppp:112276804	Cytoplasm	ppp:112275958	Cytoplasm	ppp:112282036	No-hit	ath:AT1G54520	Mitochondrion	ppp:112287421	Mitochondrion	ath:AT2G20920	Cytoplasm
ppp:112277609	No-hit	ath:AT1G15820	Mitochondrion	ppp:112276829	Nucleus	ppp:112275967	Mitochondrion	ppp:112282145	Cytoplasm	ath:AT1G15060	No-hit	ppp:112287846	Extracellular	ath:AT2G21385	No-hit
ppp:112277838	Mitochondrion	ath:AT1G64770	Cytoplasm	ppp:112276866	Cytoplasm	ppp:112275989	Mitochondrion	ppp:112282241	Mitochondrion	ath:AT1G15390	Mitochondrion	ppp:112287866	Cytoplasm	ath:AT2G16070	Cytoplasm
ppp:112277874	Mitochondrion	ath:AT1G02280	Cytoplasm	ppp:112276876	Cytoplasm	ppp:112276002	Mitochondrion	ppp:112282274	Cytoplasm	ath:AT1G64860	Mitochondrion	ppp:112288054	Extracellular	ath:AT2G35040	Cytoplasm
ppp:112277879	Mitochondrion	ath:AT1G64150	Cytoplasm	ppp:112276887	Cytoplasm	ppp:112276004	Cytoplasm	ppp:112282404	No-hit	ath:AT1G78010	Mitochondrion	ppp:112288327	No-hit	ath:AT2G19490	Mitochondrion
ppp:112277892	Mitochondrion	ath:AT1G48650	Mitochondrion	ppp:112276908	Cytoplasm	ppp:112276051	Cytoplasm	ppp:112282542	Mitochondrion	ath:AT1G20340	Mitochondrion	ppp:112288498	Extracellular	ath:AT2G03050	Mitochondrion
ppp:112277955	Cytoplasm	ath:AT1G54780	Cytoplasm	ppp:112276918	Mitochondrion	ppp:112276105	Mitochondrion	ppp:112282609	Mitochondrion	ath:AT1G11720	Cytoplasm	ppp:112288614	Cytoplasm	ath:AT2G25870	Mitochondrion
ppp:112277956	Cytoplasm	ath:AT1G58200	Cytoplasm	ppp:112276991	Nucleus	ppp:112276126	Cytoplasm	ppp:112282660	Cytoplasm	ath:AT1G22700	Mitochondrion	ppp:112288727	Mitochondrion	ath:AT2G43950	Nucleus
ppp:112278023	Mitochondrion	ath:AT1G31190	Mitochondrion	ppp:112277139	Cytoplasm	ppp:112276141	Mitochondrion	ppp:112282817	Cytoplasm	ath:AT1G11870	Mitochondrion	ppp:112288918	Mitochondrion	ath:AT2G28900	Extracellular
ppp:112278044	Mitochondrion	ath:AT1G31330	Mitochondrion	ppp:112277170	Mitochondrion	ppp:112276157	Cytoplasm	ppp:112282855	Mitochondrion	ath:AT1G64190	Cytoplasm	ppp:112289122	Nucleus	ath:AT2G40690	Cytoplasm
ppp:112278069	Mitochondrion	ath:AT1G07010	Mitochondrion	ppp:112277201	Mitochondrion	ppp:112276165	Cytoplasm	ppp:112282949	Cytoplasm	ath:AT1G59840	Cytoplasm	ppp:112289125	Mitochondrion	ath:AT2G16640	Cytoplasm
ppp:112278149	Nucleus	ath:AT1G50200	Mitochondrion	ppp:112277304	Cytoplasm	ppp:112276185	Mitochondrion	ppp:112282972	No-hit	ath:AT1G51400	Mitochondrion	ppp:112289478	Cytoplasm	ath:AT2G42770	Cytoplasm
ppp:112278275	Cytoplasm	ath:AT1G74070	Nucleus	ppp:112277402	Cytoplasm	ppp:112276192	Cytoplasm	ppp:112282985	Nucleus	ath:AT1G11320	No-hit	ppp:112289645	Cytoplasm	ath:AT2G43620	Extracellular
ppp:112278348	Mitochondrion	ath:AT1G19150	Mitochondrion	ppp:112277422	Extracellular	ppp:112276229	Mitochondrion	ppp:112283221	Mitochondrion	ath:AT1G25290	Mitochondrion	ppp:112289532	Cytoplasm	ath:AT2G17695	Cytoplasm
ppp:112278439	Extracellular	ath:AT1G50840	Mitochondrion	ppp:112277451	Extracellular	ppp:112276252	Cytoplasm	ppp:112283477	No-hit	ath:AT1G72030	Nucleus	ppp:112289756	Nucleus	ath:AT2G17730	Cytoplasm
ppp:112278450	Mitochondrion	ath:AT1G12900	Cytoplasm	ppp:112277490	Cytoplasm	ppp:112276263	Mitochondrion	ppp:112283663	Mitochondrion	ath:AT1G73090	No-hit	ppp:112289952	Nucleus	ath:AT2G26310	Cytoplasm
ppp:112278473	Mitochondrion	ath:AT1G77490	Mitochondrion	ppp:112277534	Cytoplasm	ppp:112276328	Cytoplasm	ppp:112283740	Mitochondrion	ath:AT1G05385	Mitochondrion	ppp:112290022	Mitochondrion	ath:AT2G01320	Cytoplasm
ppp:112278499	Mitochondrion	ath:AT1G80600	Mitochondrion	ppp:112277544	No-hit	ppp:112276407	Mitochondrion	ppp:112283797	No-hit	ath:AT1G32070	Cytoplasm	ppp:112290195	Mitochondrion	ath:AT2G17750	Extracellular
ppp:112278522	Mitochondrion	ath:AT1G70760	Mitochondrion	ppp:112277665	No-hit	ppp:112276517	Mitochondrion	ppp:112283982	Nucleus	ath:AT1G68460	Nucleus	ppp:112290375	Extracellular	ath:AT2G01870	No-hit
ppp:112278523	Cytoplasm	ath:AT1G48850	Cytoplasm	ppp:112277771	Cytoplasm	ppp:112276657	Mitochondrion	ppp:112284352	Nucleus	ath:AT1G06820	Cytoplasm	ppp:112290414	Mitochondrion	ath:AT2G35800	Cytoplasm
ppp:112278543	Mitochondrion	ath:AT1G56500	Cytoplasm	ppp:112277871	Cytoplasm	ppp:112276687	Extracellular	ppp:112284729	Mitochondrion	ath:AT1G73110	Extracellular	ppp:112290688	Cytoplasm	ath:AT2G35010	Mitochondrion
ppp:112278708	Mitochondrion	ath:AT1G06380	Nucleus	ppp:112277879	Mitochondrion	ppp:112276714	Extracellular	ppp:112284960	Mitochondrion	ath:AT1G05900	Mitochondrion	ppp:112290692	No-hit	ath:AT3G17970	Extracellular
ppp:112278729	Cytoplasm	ath:AT1G29390	Cytoplasm	ppp:112277955	Cytoplasm	ppp:112276731	Cytoplasm	ppp:112284962	Mitochondrion	ath:AT1G76730	Nucleus	ppp:112291014	Nucleus	ath:AT3G13740	Cytoplasm
ppp:112278733	Cytoplasm	ath:AT1G23360	Cytoplasm	ppp:112277985	Mitochondrion	ppp:112276765	No-hit	ppp:112285159	Cytoplasm	ath:AT1G77090	Cytoplasm	ppp:112291309	Mitochondrion	ath:AT3G54960	Extracellular
ppp:112278943	Cytoplasm	ath:AT1G20810	Mitochondrion	ppp:112278007	Cytoplasm	ppp:112276804	Cytoplasm	ppp:112285204	Extracellular	ath:AT1G09340	Mitochondrion	ppp:112291487	Cytoplasm	ath:AT3G47070	No-hit
ppp:112278946	Mitochondrion	ath:AT1G10310	Mitochondrion	ppp:112278270	Nucleus	ppp:112276829	Nucleus	ppp:112285293	Cytoplasm	ath:AT1G30520	Cytoplasm	ppp:112291703	Nucleus	ath:AT3G10230	Cytoplasm
ppp:112279263	Cytoplasm	ath:AT1G77122	Mitochondrion	ppp:112278271	Cytoplasm	ppp:112276866	Cytoplasm	ppp:112285605	Cytoplasm	ath:AT1G53120	Extracellular	ppp:112291824	Nucleus	ath:AT3G26580	No-hit
ppp:112279439	Mitochondrion	ath:AT1G55370	Cytoplasm	ppp:112278312	Mitochondrion	ppp:112276876	Cytoplasm	ppp:112285911	Mitochondrion	ath:AT1G31410	Cytoplasm	ppp:112291840	No-hit	ath:AT3G16480	Mitochondrion
ppp:112279875	Cytoplasm	ath:AT1G67080	Nucleus	ppp:112278360	Cytoplasm	ppp:112276887	Cytoplasm	ppp:112285928	Cytoplasm	ath:AT1G21350	No-hit	ppp:112292009	Mitochondrion	ath:AT3G12600	Cytoplasm
ppp:112279974	Mitochondrion	ath:AT1G52510	Cytoplasm	ppp:112278364	Mitochondrion	ppp:112276902	Mitochondrion	ppp:112285932	Mitochondrion	ath:AT1G29900	Cytoplasm	ppp:112292113	Nucleus	ath:AT3G52420	Extracellular
ppp:112280002	Mitochondrion	ath:AT1G30680	Mitochondrion	ppp:112278407	Cytoplasm	ppp:112276908	Cytoplasm	ppp:112286343	No-hit	ath:AT1G54870	Cytoplasm	ppp:112292276	No-hit	ath:AT3G44160	Cytoplasm
ppp:112280017	Cytoplasm	ath:AT1G68720	Cytoplasm	ppp:112278430	Mitochondrion	ppp:112276918	Mitochondrion	ppp:112286349	No-hit	ath:AT1G12770	Mitochondrion	ppp:112292873	Cytoplasm	ath:AT3G28220	Nucleus
ppp:112280026	Mitochondrion	ath:AT1G20830	Cytoplasm	ppp:112278439	Extracellular	ppp:112276991	Nucleus	ppp:112286377	Mitochondrion	ath:AT1G63770	Cytoplasm	ppp:112293384	Mitochondrion	ath:AT3G15690	Nucleus
ppp:112280107	Mitochondrion	ath:AT1G74030	Cytoplasm	ppp:112278450	Mitochondrion	ppp:112277134	Cytoplasm	ppp:112286378	Cytoplasm	ath:AT1G18170	Cytoplasm	ppp:112293464	Cytoplasm	ath:AT3G63170	Mitochondrion
ppp:112280120	Mitochondrion	ath:AT1G04620	Mitochondrion	ppp:112278485	Mitochondrion	ppp:112277139	Cytoplasm	ppp:112286755	Mitochondrion	ath:AT1G22660	Mitochondrion	ppp:112293556	Mitochondrion	ath:AT3G48620	Extracellular
ppp:112280125	Mitochondrion	ath:AT1G57770	Cytoplasm	ppp:112278523	Cytoplasm	ppp:112277170	Mitochondrion	ppp:112287128	Mitochondrion	ath:AT1G06080	Cytoplasm	ppp:112293572	Mitochondrion	ath:AT3G06960	Cytoplasm
ppp:112280136	Nucleus	ath:AT1G16790	No-hit	ppp:112278525	Nucleus	ppp:112277201	Mitochondrion	ppp:112287247	No-hit	ath:AT1G31180	Mitochondrion	ppp:112293875	Cytoplasm	ath:AT3G26690	Nucleus
ppp:112280210	Mitochondrion	ath:AT1G13900	Extracellular	ppp:112278586	Cytoplasm	ppp:112277304	Cytoplasm	ppp:112287290	Cytoplasm	ath:AT1G03160	Mitochondrion	ppp:112294036	Mitochondrion	ath:AT3G06510	Extracellular
ppp:112280347	No-hit	ath:AT1G08550	Cytoplasm	ppp:112278659	Cytoplasm	ppp:112277402	Cytoplasm	ppp:112287356	Cytoplasm	ath:AT1G30580	Cytoplasm	ppp:112294189	Cytoplasm	ath:AT3G62590	Cytoplasm
ppp:112280560	Cytoplasm	ath:AT1G33290	Nucleus	ppp:112278678	Mitochondrion	ppp:112277422	Extracellular	ppp:112287421	Mitochondrion	ath:AT1G26340	Cytoplasm	ppp:112294508	Mitochondrion	ath:AT3G53170	Cytoplasm
ppp:112280608	Mitochondrion	ath:AT1G68570	Cytoplasm	ppp:112278684	Cytoplasm	ppp:112277451	Extracellular	ppp:112287664	Mitochondrion	ath:AT1G22850	Cytoplasm	ppp:112294774	Mitochondrion	ath:AT3G12700	Cytoplasm
ppp:112280612	Mitochondrion	ath:AT1G77590	Mitochondrion	ppp:112278805	Extracellular	ppp:112277490	Cytoplasm	ppp:112287831	Mitochondrion	ath:AT1G76405	Cytoplasm	ppp:112295126	Mitochondrion	ath:AT3G63160	Cytoplasm
ppp:112280661	Mitochondrion	ath:AT1G31170	Mitochondrion	ppp:112278819	Cytoplasm	ppp:112277534	Cytoplasm	ppp:112287846	Extracellular	ath:AT1G19720	Cytoplasm	ppp:112295317	Cytoplasm	ath:AT3G59840	No-hit
ppp:112280705	Mitochondrion	ath:AT1G69830	Cytoplasm	ppp:112278836	Cytoplasm	ppp:112277544	No-hit	ppp:112287866	Cytoplasm	ath:AT1G78390	Cytoplasm	ppp:112295340	Cytoplasm	ath:AT3G03380	Cytoplasm
ppp:112280853	Mitochondrion	ath:AT1G11290	Cytoplasm	ppp:112278997	Mitochondrion	ppp:112277665	No-hit	ppp:112287893	Cytoplasm	ath:AT1G60550	Mitochondrion	ppp:112295367	Nucleus	ath:AT3G50380	Extracellular
ppp:112281223	Mitochondrion	ath:AT1G45474	Mitochondrion	ppp:112279044	Cytoplasm	ppp:112277771	Cytoplasm	ppp:112288054	Extracellular	ath:AT1G17050	Cytoplasm	ppp:112295649	Mitochondrion	ath:AT3G12345	Mitochondrion
ppp:112281262	Mitochondrion	ath:AT1G70070	Cytoplasm	ppp:112279082	Cytoplasm	ppp:112277871	Cytoplasm	ppp:112288217	Extracellular	ath:AT1G11790	Cytoplasm	ppp:112295719	Mitochondrion	ath:AT3G62880	Cytoplasm
ppp:112281298	Mitochondrion	ath:AT1G05580	Cytoplasm	ppp:112279092	Cytoplasm	ppp:112277874	Mitochondrion	ppp:112288327	No-hit	ath:AT1G19660	Mitochondrion	ppp:112295744	Nucleus	ath:AT3G62530	Mitochondrion
ppp:112281303	Mitochondrion	ath:AT1G33810	No-hit	ppp:112279213	Mitochondrion	ppp:112277879	Mitochondrion	ppp:112288494	Extracellular	ath:AT1G50250	Mitochondrion	ppp:112296038	No-hit	ath:AT3G59980	Mitochondrion
ppp:112281305	Mitochondrion	ath:AT1G08570	Cytoplasm	ppp:112279282	Extracellular	ppp:112277955	Cytoplasm	ppp:112288498	Extracellular	ath:AT1G64810	Mitochondrion	ppp:112296042	Cytoplasm	ath:AT3G27190	Cytoplasm
ppp:112281398	Cytoplasm	ath:AT1G50020	No-hit	ppp:112279380	Extracellular	ppp:112277985	Mitochondrion	ppp:112288587	Cytoplasm	ath:AT1G06680	Mitochondrion	ppp:112296090	No-hit	ath:AT3G02150	Nucleus
ppp:112281410	Mitochondrion	ath:AT1G21650	Mitochondrion	ppp:112279434	Cytoplasm	ppp:112278007	Cytoplasm	ppp:112288614	Cytoplasm	ath:AT1G71240	No-hit	ppp:2546702	Cytoplasm	ath:AT3G09210	Mitochondrion
ppp:112281432	Mitochondrion	ath:AT1G78915	No-hit	ppp:112279464	Nucleus	ppp:112278013	Mitochondrion	ppp:112288918	Mitochondrion	ath:AT1G79790	Cytoplasm	ppp:2546695	Cytoplasm	ath:AT3G57090	Cytoplasm
ppp:112281452	Cytoplasm	ath:AT1G14270	Cytoplasm	ppp:112279703	Cytoplasm	ppp:112278216	Mitochondrion	ppp:112288984	Mitochondrion	ath:AT1G73750	No-hit			ath:AT3G47490	No-hit
ppp:112281476	Mitochondrion	ath:AT1G42430	Nucleus	ppp:112279925	Extracellular	ppp:112278270	Nucleus	ppp:112289122	Nucleus	ath:AT1G53670	Extracellular			ath:AT3G15095	No-hit
ppp:112281478	Mitochondrion	ath:AT1G24360	Mitochondrion	ppp:112279950	Cytoplasm	ppp:112278271	Cytoplasm	ppp:112289125	Mitochondrion	ath:AT1G02660	Cytoplasm			ath:AT3G07700	Mitochondrion
ppp:112281501	Cytoplasm	ath:AT1G63900	Extracellular	ppp:112279966	Extracellular	ppp:112278312	Mitochondrion	ppp:112289478	Cytoplasm	ath:AT1G26220	Mitochondrion			ath:AT3G57190	Mitochondrion
ppp:112281506	Mitochondrion	ath:AT1G45230	Nucleus	ppp:112279999	Cytoplasm	ppp:112278360	Cytoplasm	ppp:112289599	Mitochondrion	ath:AT1G05800	Cytoplasm			ath:AT3G26570	Mitochondrion
ppp:112281516	Cytoplasm	ath:AT1G36280	Mitochondrion	ppp:112280092	Mitochondrion	ppp:112278364	Mitochondrion	ppp:112289616	Mitochondrion	ath:AT1G19600	Cytoplasm			ath:AT3G10840	Cytoplasm
ppp:112281545	No-hit	ath:AT1G15510	Cytoplasm	ppp:112280120	Mitochondrion	ppp:112278407	Cytoplasm	ppp:112289645	Cytoplasm	ath:AT1G73170	Mitochondrion			ath:AT3G49560	Cytoplasm
ppp:112281585	Nucleus	ath:AT1G67820	Cytoplasm	ppp:112280206	Cytoplasm	ppp:112278430	Mitochondrion	ppp:112289532	Cytoplasm	ath:AT1G27680	Cytoplasm			ath:AT3G46610	Mitochondrion
ppp:112281640	No-hit	ath:AT1G71480	No-hit	ppp:112280369	Extracellular	ppp:112278439	Extracellular	ppp:112289756	Nucleus	ath:AT1G55040	Extracellular			ath:AT3G46630	Mitochondrion
ppp:112281642	Cytoplasm	ath:AT1G06430	Mitochondrion	ppp:112280381	Cytoplasm	ppp:112278450	Mitochondrion	ppp:112289952	Nucleus	ath:AT1G72520	Cytoplasm			ath:AT3G14420	Cytoplasm
ppp:112281732	Cytoplasm	ath:AT1G79560	Cytoplasm	ppp:112280399	Nucleus	ppp:112278452	Mitochondrion	ppp:112290003	Mitochondrion	ath:AT2G41460	Mitochondrion			ath:AT3G19720	Nucleus
ppp:112281740	Mitochondrion	ath:AT1G08070	Cytoplasm	ppp:112280427	Mitochondrion	ppp:112278485	Mitochondrion	ppp:112290022	Mitochondrion	ath:AT2G01755	No-hit			ath:AT3G52230	No-hit
ppp:112281726	Mitochondrion	ath:AT1G71500	Mitochondrion	ppp:112280433	Cytoplasm	ppp:112278523	Cytoplasm	ppp:112290195	Mitochondrion	ath:AT2G44640	Cytoplasm			ath:AT3G56130	Mitochondrion
ppp:112281914	Extracellular	ath:AT1G68830	Cytoplasm	ppp:112280458	No-hit	ppp:112278525	Nucleus	ppp:112290375	Extracellular	ath:AT2G21370	Mitochondrion			ath:AT3G25690	Cytoplasm
ppp:112281915	Mitochondrion	ath:AT1G55920	Extracellular	ppp:112280467	Extracellular	ppp:112278538	Mitochondrion	ppp:112290414	Mitochondrion	ath:AT2G39290	Mitochondrion			ath:AT3G53130	Nucleus
ppp:112281929	Cytoplasm	ath:AT1G17420	Cytoplasm	ppp:112280481	Cytoplasm	ppp:112278586	Cytoplasm	ppp:112290635	Mitochondrion	ath:AT2G37400	Mitochondrion			ath:AT3G29185	No-hit
ppp:112281944	No-hit	ath:AT1G67280	Mitochondrion	ppp:112280488	Cytoplasm	ppp:112278659	Cytoplasm	ppp:112290688	Cytoplasm	ath:AT2G01670	Mitochondrion			ath:AT3G56690	Cytoplasm
ppp:112282036	No-hit	ath:AT1G54520	Mitochondrion	ppp:112280526	Mitochondrion	ppp:112278678	Mitochondrion	ppp:112290692	No-hit	ath:AT2G04400	Mitochondrion			ath:AT3G63110	Cytoplasm
ppp:112282145	Cytoplasm	ath:AT1G15390	Mitochondrion	ppp:112280550	Nucleus	ppp:112278684	Cytoplasm	ppp:112290888	Cytoplasm	ath:AT2G45350	Cytoplasm			ath:AT4G22930	Cytoplasm
ppp:112282215	No-hit	ath:AT1G44446	Cytoplasm	ppp:112280554	Nucleus	ppp:112278805	Extracellular	ppp:112291014	Nucleus	ath:AT2G10940	Extracellular			ath:AT4G38225	No-hit
ppp:112282241	Mitochondrion	ath:AT1G75460	Nucleus	ppp:112280612	Mitochondrion	ppp:112278819	Cytoplasm	ppp:112291309	Mitochondrion	ath:AT2G30320	Mitochondrion			ath:AT4G19390	No-hit
ppp:112282252	Mitochondrion	ath:AT1G64860	Mitochondrion	ppp:112280626	Mitochondrion	ppp:112278836	Cytoplasm	ppp:112291505	Extracellular	ath:AT2G35130	Mitochondrion			ath:AT4G17090	Cytoplasm
ppp:112282274	Cytoplasm	ath:AT1G78010	Mitochondrion	ppp:112280645	Cytoplasm	ppp:112278870	Mitochondrion	ppp:112291703	Nucleus	ath:AT2G21710	Cytoplasm			ath:AT4G16160	Cytoplasm
ppp:112282542	Mitochondrion	ath:AT1G24040	Nucleus	ppp:112280679	Cytoplasm	ppp:112278997	Mitochondrion	ppp:112291706	Mitochondrion	ath:AT2G45990	No-hit			ath:AT4G33650	Nucleus
ppp:112282609	Mitochondrion	ath:AT1G63940	Mitochondrion	ppp:112280718	Nucleus	ppp:112279044	Cytoplasm	ppp:112291725	Nucleus	ath:AT2G30790	Extracellular			ath:AT4G13010	Cytoplasm
ppp:112282646	Cytoplasm	ath:AT1G58300	Mitochondrion	ppp:112280853	Mitochondrion	ppp:112279082	Cytoplasm	ppp:112291824	Nucleus	ath:AT2G20020	Nucleus			ath:AT4G34710	Cytoplasm
ppp:112282660	Cytoplasm	ath:AT1G79600	Mitochondrion	ppp:112280874	No-hit	ppp:112279092	Cytoplasm	ppp:112291840	No-hit	ath:AT2G33270	Nucleus			ath:AT4G03200	Cytoplasm
ppp:112282695	No-hit	ath:AT1G11720	Cytoplasm	ppp:112280889	Cytoplasm	ppp:112279164	Mitochondrion	ppp:112292009	Mitochondrion	ath:AT2G02980	Cytoplasm			ath:AT4G32250	Cytoplasm
ppp:112282817	Cytoplasm	ath:AT1G28150	Nucleus	ppp:112281076	Cytoplasm	ppp:112279213	Mitochondrion	ppp:112292102	Mitochondrion	ath:AT2G34460	Mitochondrion			ath:AT4G04330	Nucleus
ppp:112282855	Mitochondrion	ath:AT1G71720	Cytoplasm	ppp:112281088	Nucleus	ppp:112279282	Extracellular	ppp:112292113	Nucleus	ath:AT2G28605	Mitochondrion			ath:AT4G38160	Nucleus
ppp:112282889	Mitochondrion	ath:AT1G79850	Mitochondrion	ppp:112281126	Mitochondrion	ppp:112279380	Extracellular	ppp:112292276	No-hit	ath:AT2G32040	Cytoplasm			ath:AT4G02510	Cytoplasm
ppp:112282925	Mitochondrion	ath:AT1G69720	Mitochondrion	ppp:112281223	Mitochondrion	ppp:112279434	Cytoplasm	ppp:112292402	Mitochondrion	ath:AT2G47490	Cytoplasm			ath:AT4G21445	No-hit
ppp:112282949	Cytoplasm	ath:AT1G22700	Mitochondrion	ppp:112281251	Cytoplasm	ppp:112279464	Nucleus	ppp:112292631	Cytoplasm	ath:AT2G37770	Cytoplasm			ath:AT4G15530	Cytoplasm
ppp:112282973	Nucleus	ath:AT1G17870	Cytoplasm	ppp:112281262	Mitochondrion	ppp:112279703	Cytoplasm	ppp:112292817	Cytoplasm	ath:AT2G11810	Cytoplasm			ath:AT4G39620	Cytoplasm
ppp:112282985	Nucleus	ath:AT1G17650	Cytoplasm	ppp:112281330	Mitochondrion	ppp:112279925	Extracellular	ppp:112292873	Cytoplasm	ath:AT2G29760	Cytoplasm			ath:AT4G30490	Mitochondrion
ppp:112283221	Mitochondrion	ath:AT1G73530	Nucleus	ppp:112281398	Cytoplasm	ppp:112279950	Cytoplasm	ppp:112293016	Cytoplasm	ath:AT2G25660	Mitochondrion			ath:AT4G17540	No-hit
ppp:112283391	Cytoplasm	ath:AT1G07700	Cytoplasm	ppp:112281432	Mitochondrion	ppp:112279966	Extracellular	ppp:112293246	Mitochondrion	ath:AT2G37860	Cytoplasm			ath:AT4G31290	Cytoplasm
ppp:112283428	Mitochondrion	ath:AT1G24280	Cytoplasm	ppp:112281452	Cytoplasm	ppp:112279999	Cytoplasm	ppp:112293384	Mitochondrion	ath:AT2G16500	Cytoplasm			ath:AT4G26670	Cytoplasm
ppp:112283458	Mitochondrion	ath:AT1G18730	Cytoplasm	ppp:112281478	Mitochondrion	ppp:112280092	Mitochondrion	ppp:112293464	Cytoplasm	ath:AT2G31040	Cytoplasm			ath:AT4G09080	Cytoplasm
ppp:112283596	Mitochondrion	ath:AT1G56200	Extracellular	ppp:112281501	Cytoplasm	ppp:112280120	Mitochondrion	ppp:112293556	Mitochondrion	ath:AT2G02590	No-hit			ath:AT4G15440	Cytoplasm
ppp:112283663	Mitochondrion	ath:AT1G63680	Mitochondrion	ppp:112281516	Cytoplasm	ppp:112280151	Mitochondrion	ppp:112293853	Extracellular	ath:AT2G31450	Mitochondrion			ath:AT4G27800	Mitochondrion
ppp:112283728	Mitochondrion	ath:AT1G24490	Nucleus	ppp:112281545	No-hit	ppp:112280180	Mitochondrion	ppp:112293875	Cytoplasm	ath:AT2G30200	Mitochondrion			ath:AT4G19985	Cytoplasm
ppp:112283740	Mitochondrion	ath:AT1G74640	No-hit	ppp:112281606	Mitochondrion	ppp:112280206	Cytoplasm	ppp:112293990	No-hit	ath:AT2G42070	Extracellular			ath:AT4G00550	Cytoplasm
ppp:112283797	No-hit	ath:AT1G70610	Mitochondrion	ppp:112281618	Cytoplasm	ppp:112280265	Extracellular	ppp:112294115	Mitochondrion	ath:AT2G34640	Nucleus			ath:AT4G32400	Cytoplasm
ppp:112283839	Mitochondrion	ath:AT1G67840	Cytoplasm	ppp:112281670	Cytoplasm	ppp:112280369	Extracellular	ppp:112294187	Cytoplasm	ath:AT2G18940	Cytoplasm			ath:AT4G25100	Cytoplasm
ppp:112283846	Mitochondrion	ath:AT1G64190	Cytoplasm	ppp:112281717	Extracellular	ppp:112280381	Cytoplasm	ppp:112294189	Cytoplasm	ath:AT2G21385	No-hit			ath:AT4G02990	Nucleus
ppp:112283863	Mitochondrion	ath:AT1G59840	Cytoplasm	ppp:112281774	Extracellular	ppp:112280399	Nucleus	ppp:112294469	Mitochondrion	ath:AT2G16070	Cytoplasm			ath:AT4G35130	Cytoplasm
ppp:112283955	Cytoplasm	ath:AT1G19690	Cytoplasm	ppp:112281791	Nucleus	ppp:112280427	Mitochondrion	ppp:112294508	Mitochondrion	ath:AT2G35040	Cytoplasm			ath:AT4G02520	Mitochondrion
ppp:112283990	Mitochondrion	ath:AT1G11320	No-hit	ppp:112281831	Cytoplasm	ppp:112280433	Cytoplasm	ppp:112294552	Cytoplasm	ath:AT2G19490	Mitochondrion			ath:AT4G28740	Cytoplasm
ppp:112283995	Mitochondrion	ath:AT1G25290	Mitochondrion	ppp:112282145	Cytoplasm	ppp:112280458	No-hit	ppp:112294774	Mitochondrion	ath:AT2G03050	Mitochondrion			ath:AT4G34620	Mitochondrion
ppp:112283982	Nucleus	ath:AT1G74260	Mitochondrion	ppp:112282265	Mitochondrion	ppp:112280467	Extracellular	ppp:112295030	Cytoplasm	ath:AT2G43235	No-hit			ath:AT4G01010	Cytoplasm
ppp:112284006	Cytoplasm	ath:AT1G52220	Mitochondrion	ppp:112282312	Cytoplasm	ppp:112280481	Cytoplasm	ppp:112295042	Mitochondrion	ath:AT2G15820	Cytoplasm			ath:AT4G01030	Cytoplasm
ppp:112284352	Nucleus	ath:AT1G05385	Mitochondrion	ppp:112282313	Cytoplasm	ppp:112280488	Cytoplasm	ppp:112295317	Cytoplasm	ath:AT2G31890	Nucleus			ath:AT5G01650	Extracellular
ppp:112284651	Cytoplasm	ath:AT1G32070	Cytoplasm	ppp:112282327	Mitochondrion	ppp:112280526	Mitochondrion	ppp:112295340	Cytoplasm	ath:AT2G22870	Mitochondrion			ath:AT5G65685	Cytoplasm
ppp:112284664	Cytoplasm	ath:AT1G08380	Cytoplasm	ppp:112282376	Nucleus	ppp:112280550	Nucleus	ppp:112295367	Nucleus	ath:AT2G30390	Cytoplasm			ath:AT5G45760	Cytoplasm
ppp:112284797	No-hit	ath:AT1G49970	Nucleus	ppp:112282483	Mitochondrion	ppp:112280554	Nucleus	ppp:112295649	Mitochondrion	ath:AT2G25870	Mitochondrion			ath:AT5G21222	Cytoplasm
ppp:112284896	Mitochondrion	ath:AT1G67700	Cytoplasm	ppp:112282495	Cytoplasm	ppp:112280612	Mitochondrion	ppp:112295719	Mitochondrion	ath:AT2G47450	Cytoplasm			ath:AT5G48220	Cytoplasm
ppp:112284960	Mitochondrion	ath:AT1G68460	Nucleus	ppp:112282532	Mitochondrion	ppp:112280626	Mitochondrion	ppp:112295744	Nucleus	ath:AT2G21970	Cytoplasm			ath:AT5G06690	Mitochondrion
ppp:112285054	Mitochondrion	ath:AT1G06820	Cytoplasm	ppp:112282542	Mitochondrion	ppp:112280645	Cytoplasm	ppp:112296038	No-hit	ath:AT2G27820	Mitochondrion			ath:AT5G05000	Cytoplasm
ppp:112285159	Cytoplasm	ath:AT1G73110	Extracellular	ppp:112282558	Cytoplasm	ppp:112280679	Cytoplasm	ppp:112296042	Cytoplasm	ath:AT2G31270	Nucleus			ath:AT5G02580	No-hit
ppp:112285204	Extracellular	ath:AT1G05900	Mitochondrion	ppp:112282567	Cytoplasm	ppp:112280718	Nucleus	ppp:112296072	No-hit	ath:AT2G39470	Mitochondrion			ath:AT5G61670	Nucleus
ppp:112285230	Cytoplasm	ath:AT1G01860	Cytoplasm	ppp:112282599	Cytoplasm	ppp:112280771	Mitochondrion	ppp:112296073	Mitochondrion	ath:AT2G44810	Mitochondrion			ath:AT5G20380	Mitochondrion
ppp:112285605	Cytoplasm	ath:AT1G44000	Cytoplasm	ppp:112282642	Cytoplasm	ppp:112280783	Mitochondrion	ppp:112296090	No-hit	ath:AT2G01918	Cytoplasm			ath:AT5G23890	No-hit
ppp:112285615	No-hit	ath:AT1G51440	Mitochondrion	ppp:112282695	No-hit	ppp:112280853	Mitochondrion	ppp:2546702	Cytoplasm	ath:AT2G43950	Nucleus			ath:AT5G36950	Mitochondrion
ppp:112285741	Cytoplasm	ath:AT1G76730	Nucleus	ppp:112282698	Nucleus	ppp:112280874	No-hit	ppp:2546695	Cytoplasm	ath:AT2G30550	Cytoplasm			ath:AT5G05980	Mitochondrion
ppp:112285911	Mitochondrion	ath:AT1G78930	Mitochondrion	ppp:112282756	Extracellular	ppp:112280889	Cytoplasm			ath:AT2G36390	Cytoplasm			ath:AT5G53280	Cytoplasm
ppp:112285928	Cytoplasm	ath:AT1G77090	Cytoplasm	ppp:112282773	Nucleus	ppp:112280903	Mitochondrion			ath:AT2G28900	Extracellular			ath:AT5G22640	Cytoplasm
ppp:112285932	Mitochondrion	ath:AT1G33265	Mitochondrion	ppp:112282775	Mitochondrion	ppp:112280991	Mitochondrion			ath:AT2G44990	Cytoplasm			ath:AT5G56730	Cytoplasm
ppp:112286028	Mitochondrion	ath:AT1G09340	Mitochondrion	ppp:112282782	Cytoplasm	ppp:112281076	Cytoplasm			ath:AT2G16640	Cytoplasm			ath:AT5G14060	Mitochondrion
ppp:112286255	Mitochondrion	ath:AT1G30520	Cytoplasm	ppp:112282845	Mitochondrion	ppp:112281088	Nucleus			ath:AT2G16800	Cytoplasm			ath:AT5G04130	Mitochondrion
ppp:112286273	No-hit	ath:AT1G52670	Mitochondrion	ppp:112282871	Cytoplasm	ppp:112280914	Mitochondrion			ath:AT2G42770	Cytoplasm			ath:AT5G67370	Cytoplasm
ppp:112286343	No-hit	ath:AT1G19740	Nucleus	ppp:112282884	Cytoplasm	ppp:112281126	Mitochondrion			ath:AT2G43620	Extracellular			ath:AT5G20410	Cytoplasm
ppp:112286349	No-hit	ath:AT1G17745	Mitochondrion	ppp:112282925	Mitochondrion	ppp:112281163	Mitochondrion			ath:AT2G17695	Cytoplasm			ath:AT5G16010	Mitochondrion
ppp:112286377	Mitochondrion	ath:AT1G74470	Mitochondrion	ppp:112282949	Cytoplasm	ppp:112281223	Mitochondrion			ath:AT2G15690	Mitochondrion			ath:AT5G24650	Cytoplasm
ppp:112286378	Cytoplasm	ath:AT1G53120	Extracellular	ppp:112282958	Nucleus	ppp:112281251	Cytoplasm			ath:AT2G17730	Cytoplasm			ath:AT5G51020	Cytoplasm
ppp:112286473	Mitochondrion	ath:AT1G54500	Cytoplasm	ppp:112283037	Cytoplasm	ppp:112281262	Mitochondrion			ath:AT2G26310	Cytoplasm			ath:AT5G49820	Cytoplasm
ppp:112286613	Mitochondrion	ath:AT1G51100	Extracellular	ppp:112283108	Mitochondrion	ppp:112281305	Mitochondrion			ath:AT2G26340	No-hit			ath:AT5G49740	Cytoplasm
ppp:112286645	Mitochondrion	ath:AT1G21350	No-hit	ppp:112283185	Cytoplasm	ppp:112281330	Mitochondrion			ath:AT2G36990	Cytoplasm			ath:AT5G66040	Mitochondrion
ppp:112286823	Mitochondrion	ath:AT1G09130	Cytoplasm	ppp:112283220	Cytoplasm	ppp:112281354	Extracellular			ath:AT2G31400	Cytoplasm			ath:AT5G58370	Nucleus
ppp:112286856	Mitochondrion	ath:AT1G80300	Mitochondrion	ppp:112283222	Mitochondrion	ppp:112281386	Mitochondrion			ath:AT2G01320	Cytoplasm			ath:AT5G63060	Cytoplasm
ppp:112286951	Mitochondrion	ath:AT1G54870	Cytoplasm	ppp:112283319	Cytoplasm	ppp:112281392	Mitochondrion			ath:AT2G31670	Nucleus			ath:AT5G39830	Mitochondrion
ppp:112286995	Cytoplasm	ath:AT1G12770	Mitochondrion	ppp:112283473	Cytoplasm	ppp:112281398	Cytoplasm			ath:AT2G31840	Nucleus			ath:AT5G42310	Mitochondrion
ppp:112287008	Mitochondrion	ath:AT1G63770	Cytoplasm	ppp:112283476	Mitochondrion	ppp:112281432	Mitochondrion			ath:AT2G17750	Extracellular			ath:AT5G21990	Cytoplasm
ppp:112287048	Mitochondrion	ath:AT1G18170	Cytoplasm	ppp:112283528	Cytoplasm	ppp:112281452	Cytoplasm			ath:AT2G30570	Mitochondrion			ath:AT5G41120	Mitochondrion
ppp:112287069	Mitochondrion	ath:AT1G44920	No-hit	ppp:112283542	Mitochondrion	ppp:112281465	Mitochondrion			ath:AT2G01870	No-hit			ath:AT5G02180	Cytoplasm
ppp:112287128	Mitochondrion	ath:AT1G22660	Mitochondrion	ppp:112283545	Cytoplasm	ppp:112281478	Mitochondrion			ath:AT2G43560	Cytoplasm			ath:AT5G42080	Nucleus
ppp:112287247	No-hit	ath:AT1G06080	Cytoplasm	ppp:112283562	Cytoplasm	ppp:112281501	Cytoplasm			ath:AT2G35800	Cytoplasm			ath:AT5G66550	Extracellular
ppp:112287251	Mitochondrion	ath:AT1G78620	Mitochondrion	ppp:112283598	Mitochondrion	ppp:112281516	Cytoplasm			ath:AT2G25830	Mitochondrion			ath:AT5G08410	Mitochondrion
ppp:112287290	Cytoplasm	ath:AT1G68660	Cytoplasm	ppp:112283683	No-hit	ppp:112281545	No-hit			ath:AT2G39000	Cytoplasm			ath:AT5G40870	Cytoplasm
ppp:112287356	Cytoplasm	ath:AT1G08520	Mitochondrion	ppp:112283741	Cytoplasm	ppp:112281606	Mitochondrion			ath:AT2G33980	Cytoplasm			ath:AT5G63980	Cytoplasm
ppp:112287366	Cytoplasm	ath:AT1G35340	No-hit	ppp:112283755	Cytoplasm	ppp:112281618	Cytoplasm			ath:AT2G30440	Mitochondrion			ath:AT5G51720	Extracellular
ppp:112287421	Mitochondrion	ath:AT1G23180	Mitochondrion	ppp:112283797	No-hit	ppp:112281670	Cytoplasm			ath:AT2G35260	No-hit			ath:AT5G54290	Cytoplasm
ppp:112287496	Mitochondrion	ath:AT1G02560	Mitochondrion	ppp:112283828	Nucleus	ppp:112281717	Extracellular			ath:AT2G47910	Extracellular			ath:AT5G14200	Mitochondrion
ppp:112287583	Cytoplasm	ath:AT1G64970	Mitochondrion	ppp:112283851	Cytoplasm	ppp:112281774	Extracellular			ath:AT2G35010	Mitochondrion			ath:AT5G66380	Mitochondrion
ppp:112287615	Extracellular	ath:AT1G31180	Mitochondrion	ppp:112283896	Cytoplasm	ppp:112281791	Nucleus			ath:AT2G31690	Cytoplasm			ath:AT5G05740	Mitochondrion
ppp:112287651	Cytoplasm	ath:AT1G03160	Mitochondrion	ppp:112283901	Cytoplasm	ppp:112281831	Cytoplasm			ath:AT2G19870	Mitochondrion			ath:AT5G64050	Mitochondrion
ppp:112287731	Mitochondrion	ath:AT1G30580	Cytoplasm	ppp:112283902	Cytoplasm	ppp:112281915	Mitochondrion			ath:AT2G40400	Cytoplasm			ath:AT5G40560	Mitochondrion
ppp:112287789	No-hit	ath:AT1G26340	Cytoplasm	ppp:112283934	Cytoplasm	ppp:112281950	Mitochondrion			ath:AT2G23070	Mitochondrion			ath:AT5G57960	Cytoplasm
ppp:112287831	Mitochondrion	ath:AT1G22850	Cytoplasm	ppp:112283936	Cytoplasm	ppp:112282139	Mitochondrion			ath:AT2G04270	Nucleus			ath:AT5G35210	Cytoplasm
ppp:112287860	Mitochondrion	ath:AT1G76405	Cytoplasm	ppp:112284048	Mitochondrion	ppp:112282145	Cytoplasm			ath:AT2G44920	Cytoplasm			ath:AT5G20250	Cytoplasm
ppp:112287866	Cytoplasm	ath:AT1G19720	Cytoplasm	ppp:112284098	No-hit	ppp:112282232	Mitochondrion			ath:AT2G34860	Mitochondrion			ath:AT5G46110	Mitochondrion
ppp:112287893	Cytoplasm	ath:AT1G62780	No-hit	ppp:112284198	Nucleus	ppp:112282241	Mitochondrion			ath:AT2G39080	Cytoplasm			ath:AT5G39210	Cytoplasm
ppp:112288054	Extracellular	ath:AT1G53280	Mitochondrion	ppp:112284217	Nucleus	ppp:112282265	Mitochondrion			ath:AT2G22450	Mitochondrion			ath:AT5G20935	Cytoplasm
ppp:112288327	No-hit	ath:AT1G05750	Cytoplasm	ppp:112284233	Mitochondrion	ppp:112282312	Cytoplasm			ath:AT3G17970	Extracellular			ath:AT5G55510	Cytoplasm
ppp:112288494	Extracellular	ath:AT1G19800	Cytoplasm	ppp:112284250	Mitochondrion	ppp:112282313	Cytoplasm			ath:AT3G56710	Nucleus			ath:AT5G63890	Mitochondrion
ppp:112288498	Extracellular	ath:AT1G03630	Mitochondrion	ppp:112284289	Cytoplasm	ppp:112282327	Mitochondrion			ath:AT3G13740	Cytoplasm			ath:AT5G17530	Cytoplasm
ppp:112288519	Cytoplasm	ath:AT1G16880	Mitochondrion	ppp:112284298	Nucleus	ppp:112282336	Mitochondrion			ath:AT3G55760	Nucleus			ath:AT5G42960	Cytoplasm
ppp:112288549	Mitochondrion	ath:AT1G60550	Mitochondrion	ppp:112284369	Cytoplasm	ppp:112282376	Nucleus			ath:AT3G48870	Mitochondrion			ath:AT5G39940	Extracellular
ppp:112288552	No-hit	ath:AT1G74040	Cytoplasm	ppp:112284404	Cytoplasm	ppp:112282414	Cytoplasm			ath:AT3G47390	Mitochondrion			ath:AT5G25900	Extracellular
ppp:112288587	Cytoplasm	ath:AT1G44575	Mitochondrion	ppp:112284382	Cytoplasm	ppp:112282483	Mitochondrion			ath:AT3G54960	Extracellular			ath:AT5G17670	Mitochondrion
ppp:112288602	Mitochondrion	ath:AT1G48450	Nucleus	ppp:112284414	Mitochondrion	ppp:112282495	Cytoplasm			ath:AT3G06980	Nucleus			ath:AT5G16180	Mitochondrion
ppp:112288614	Cytoplasm	ath:AT1G64510	Mitochondrion	ppp:112284429	Cytoplasm	ppp:112282532	Mitochondrion			ath:AT3G11670	Cytoplasm			ath:AT5G39960	Mitochondrion
ppp:112288744	Mitochondrion	ath:AT1G09940	Mitochondrion	ppp:112284493	Cytoplasm	ppp:112282542	Mitochondrion			ath:AT3G13180	Cytoplasm			ath:AT5G47760	Cytoplasm
ppp:112288750	Cytoplasm	ath:AT1G53800	No-hit	ppp:112284584	Cytoplasm	ppp:112282558	Cytoplasm			ath:AT3G10230	Cytoplasm			ath:AT5G08610	Mitochondrion
ppp:112288859	Mitochondrion	ath:AT1G17050	Cytoplasm	ppp:112284651	Cytoplasm	ppp:112282567	Cytoplasm			ath:AT3G26580	No-hit			ath:AT5G53860	No-hit
ppp:112288898	Mitochondrion	ath:AT1G31800	Mitochondrion	ppp:112284680	Cytoplasm	ppp:112282599	Cytoplasm			ath:AT3G05790	Mitochondrion			ath:AT5G67570	Nucleus
ppp:112288918	Mitochondrion	ath:AT1G11790	Cytoplasm	ppp:112284687	Extracellular	ppp:112282633	Mitochondrion			ath:AT3G18390	Nucleus
ppp:112288937	No-hit	ath:AT1G75690	Cytoplasm	ppp:112284728	Mitochondrion	ppp:112282642	Cytoplasm			ath:AT3G16480	Mitochondrion
ppp:112289009	Mitochondrion	ath:AT1G19660	Mitochondrion	ppp:112284744	Mitochondrion	ppp:112282652	Mitochondrion			ath:AT3G52170	No-hit
ppp:112289125	Mitochondrion	ath:AT1G79750	Mitochondrion	ppp:112284757	Mitochondrion	ppp:112282695	No-hit			ath:AT3G55330	Mitochondrion
ppp:112289340	Cytoplasm	ath:AT1G50250	Mitochondrion	ppp:112284761	Cytoplasm	ppp:112282698	Nucleus			ath:AT3G59780	Cytoplasm
ppp:112289434	Mitochondrion	ath:AT1G64810	Mitochondrion	ppp:112284797	No-hit	ppp:112282756	Extracellular			ath:AT3G12600	Cytoplasm
ppp:112289478	Cytoplasm	ath:AT1G72640	Cytoplasm	ppp:112284836	Mitochondrion	ppp:112282773	Nucleus			ath:AT3G52420	Extracellular
ppp:112289599	Mitochondrion	ath:AT1G59720	Cytoplasm	ppp:112284913	Cytoplasm	ppp:112282775	Mitochondrion			ath:AT3G27925	Mitochondrion
ppp:112289611	Mitochondrion	ath:AT1G03475	Mitochondrion	ppp:112284932	Extracellular	ppp:112282782	Cytoplasm			ath:AT3G44160	Cytoplasm
ppp:112289616	Mitochondrion	ath:AT1G35420	Mitochondrion	ppp:112284935	Extracellular	ppp:112282845	Mitochondrion			ath:AT3G60880	Mitochondrion
ppp:112289622	Mitochondrion	ath:AT1G28530	No-hit	ppp:112284951	Cytoplasm	ppp:112282856	Mitochondrion			ath:AT3G28220	Nucleus
ppp:112289645	Cytoplasm	ath:AT1G06680	Mitochondrion	ppp:112284966	Cytoplasm	ppp:112282871	Cytoplasm			ath:AT3G09650	Cytoplasm
ppp:112289532	Cytoplasm	ath:AT1G21640	Cytoplasm	ppp:112284987	Cytoplasm	ppp:112282884	Cytoplasm			ath:AT3G23710	Nucleus
ppp:112289756	Nucleus	ath:AT1G68590	Nucleus	ppp:112285125	Extracellular	ppp:112282925	Mitochondrion			ath:AT3G57180	Cytoplasm
ppp:112289952	Nucleus	ath:AT1G13280	Extracellular	ppp:112285175	No-hit	ppp:112282949	Cytoplasm			ath:AT3G54090	Cytoplasm
ppp:112289959	No-hit	ath:AT1G11750	Mitochondrion	ppp:112285204	Extracellular	ppp:112282958	Nucleus			ath:AT3G48620	Extracellular
ppp:112290003	Mitochondrion	ath:AT1G71240	No-hit	ppp:112285230	Cytoplasm	ppp:112283037	Cytoplasm			ath:AT3G53470	No-hit
ppp:112290022	Mitochondrion	ath:AT1G15500	Mitochondrion	ppp:112285297	Mitochondrion	ppp:112283108	Mitochondrion			ath:AT3G56140	Cytoplasm
ppp:112290072	No-hit	ath:AT1G62640	Cytoplasm	ppp:112285448	No-hit	ppp:112283185	Cytoplasm			ath:AT3G06960	Cytoplasm
ppp:112290195	Mitochondrion	ath:AT1G79790	Cytoplasm	ppp:112285688	Cytoplasm	ppp:112283220	Cytoplasm			ath:AT3G49140	Extracellular
ppp:112290375	Extracellular	ath:AT1G73750	No-hit	ppp:112285691	Cytoplasm	ppp:112283222	Mitochondrion			ath:AT3G26690	Nucleus
ppp:112290414	Mitochondrion	ath:AT1G79530	Mitochondrion	ppp:112285744	Mitochondrion	ppp:112283319	Cytoplasm			ath:AT3G02040	Cytoplasm
ppp:112290427	Mitochondrion	ath:AT1G53670	Extracellular	ppp:112285842	Cytoplasm	ppp:112283473	Cytoplasm			ath:AT3G06510	Extracellular
ppp:112290442	Mitochondrion	ath:AT1G30380	Mitochondrion	ppp:112285868	Mitochondrion	ppp:112283476	Mitochondrion			ath:AT3G53560	Mitochondrion
ppp:112290531	Mitochondrion	ath:AT1G02660	Cytoplasm	ppp:112285877	Mitochondrion	ppp:112283487	Mitochondrion			ath:AT3G44720	Cytoplasm
ppp:112290581	Mitochondrion	ath:AT1G32520	No-hit	ppp:112285909	Mitochondrion	ppp:112283528	Cytoplasm			ath:AT3G25660	Mitochondrion
ppp:112290664	No-hit	ath:AT1G54570	Mitochondrion	ppp:112286006	Cytoplasm	ppp:112283542	Mitochondrion			ath:AT3G62590	Cytoplasm
ppp:112290678	Mitochondrion	ath:AT1G70200	No-hit	ppp:112286084	Nucleus	ppp:112283545	Cytoplasm			ath:AT3G24220	Cytoplasm
ppp:112290688	Cytoplasm	ath:AT1G26220	Mitochondrion	ppp:112286085	Cytoplasm	ppp:112283562	Cytoplasm			ath:AT3G53170	Cytoplasm
ppp:112290692	No-hit	ath:AT1G05800	Cytoplasm	ppp:112286250	Mitochondrion	ppp:112283598	Mitochondrion			ath:AT3G10970	Cytoplasm
ppp:112290727	Cytoplasm	ath:AT1G19600	Cytoplasm	ppp:112286279	Cytoplasm	ppp:112283644	Cytoplasm			ath:AT3G46980	Cytoplasm
ppp:112290838	Mitochondrion	ath:AT1G73170	Mitochondrion	ppp:112286327	Mitochondrion	ppp:112283648	Mitochondrion			ath:AT3G01440	Mitochondrion
ppp:112290888	Cytoplasm	ath:AT1G27680	Cytoplasm	ppp:112286351	Cytoplasm	ppp:112283658	Mitochondrion			ath:AT3G12700	Cytoplasm
ppp:112290966	Mitochondrion	ath:AT1G14030	Mitochondrion	ppp:112286379	Extracellular	ppp:112283683	No-hit			ath:AT3G09580	Mitochondrion
ppp:112291014	Nucleus	ath:AT1G55040	Extracellular	ppp:112286378	Cytoplasm	ppp:112283741	Cytoplasm			ath:AT3G63160	Cytoplasm
ppp:112291423	Extracellular	ath:AT1G10830	Mitochondrion	ppp:112286380	Cytoplasm	ppp:112283755	Cytoplasm			ath:AT3G19180	Cytoplasm
ppp:112291479	Mitochondrion	ath:AT1G15710	Cytoplasm	ppp:112286508	Mitochondrion	ppp:112283797	No-hit			ath:AT3G04760	Cytoplasm
ppp:112291487	Cytoplasm	ath:AT1G32500	Mitochondrion	ppp:112286538	Nucleus	ppp:112283828	Nucleus			ath:AT3G11560	Mitochondrion
ppp:112291505	Extracellular	ath:AT1G16720	Nucleus	ppp:112286590	Mitochondrion	ppp:112283851	Cytoplasm			ath:AT3G16290	Mitochondrion
ppp:112291567	Nucleus	ath:AT1G28140	No-hit	ppp:112286645	Mitochondrion	ppp:112283896	Cytoplasm			ath:AT3G23070	Mitochondrion
ppp:112291703	Nucleus	ath:AT1G72520	Cytoplasm	ppp:112286678	Extracellular	ppp:112283901	Cytoplasm			ath:AT3G01480	Mitochondrion
ppp:112291706	Mitochondrion	ath:AT1G27510	Extracellular	ppp:112286755	Mitochondrion	ppp:112283902	Cytoplasm			ath:AT3G13070	Nucleus
ppp:112291725	Nucleus	ath:AT1G53520	Cytoplasm	ppp:112286766	Cytoplasm	ppp:112283934	Cytoplasm			ath:AT3G02900	No-hit
ppp:112291749	Cytoplasm	ath:AT2G05990	Mitochondrion	ppp:112286790	Cytoplasm	ppp:112283936	Cytoplasm			ath:AT3G14900	No-hit
ppp:112291824	Nucleus	ath:AT2G41460	Mitochondrion	ppp:112286820	Nucleus	ppp:112284048	Mitochondrion			ath:AT3G20440	Cytoplasm
ppp:112291840	No-hit	ath:AT2G40100	Mitochondrion	ppp:112286823	Mitochondrion	ppp:112284098	No-hit			ath:AT3G59840	No-hit
ppp:112291953	Mitochondrion	ath:AT2G47730	Mitochondrion	ppp:112286843	Mitochondrion	ppp:112284198	Nucleus			ath:AT3G03380	Cytoplasm
ppp:112292009	Mitochondrion	ath:AT2G44640	Cytoplasm	ppp:112286857	Cytoplasm	ppp:112284217	Nucleus			ath:AT3G15520	Cytoplasm
ppp:112292042	No-hit	ath:AT2G43030	Mitochondrion	ppp:112286856	Mitochondrion	ppp:112284233	Mitochondrion			ath:AT3G48500	Cytoplasm
ppp:112292054	Cytoplasm	ath:AT2G21960	No-hit	ppp:112286873	Cytoplasm	ppp:112284250	Mitochondrion			ath:AT3G46100	Mitochondrion
ppp:112292113	Nucleus	ath:AT2G21370	Mitochondrion	ppp:112286940	Cytoplasm	ppp:112284289	Cytoplasm			ath:AT3G50380	Extracellular
ppp:112292276	No-hit	ath:AT2G31530	Mitochondrion	ppp:112286983	Nucleus	ppp:112284298	Nucleus			ath:AT3G47060	Mitochondrion
ppp:112292402	Mitochondrion	ath:AT2G39290	Mitochondrion	ppp:112286994	Cytoplasm	ppp:112284369	Cytoplasm			ath:AT3G25740	Mitochondrion
ppp:112292456	Mitochondrion	ath:AT2G17972	No-hit	ppp:112286996	Mitochondrion	ppp:112284404	Cytoplasm			ath:AT3G62880	Cytoplasm
ppp:112292462	Mitochondrion	ath:AT2G43750	Mitochondrion	ppp:112287000	Cytoplasm	ppp:112284382	Cytoplasm			ath:AT3G62530	Mitochondrion
ppp:112292495	No-hit	ath:AT2G36250	Cytoplasm	ppp:112287039	Mitochondrion	ppp:112284414	Mitochondrion			ath:AT3G10420	Mitochondrion
ppp:112292578	Mitochondrion	ath:AT2G42220	Cytoplasm	ppp:112287139	Cytoplasm	ppp:112284429	Cytoplasm			ath:AT3G52180	Mitochondrion
ppp:112292593	Cytoplasm	ath:AT2G25080	Nucleus	ppp:112287251	Mitochondrion	ppp:112284493	Cytoplasm			ath:AT3G02450	Nucleus
ppp:112292631	Cytoplasm	ath:AT2G43945	No-hit	ppp:112287303	Cytoplasm	ppp:112284584	Cytoplasm			ath:AT3G27190	Cytoplasm
ppp:112292632	Mitochondrion	ath:AT2G42130	Mitochondrion	ppp:112287496	Mitochondrion	ppp:112284651	Cytoplasm			ath:AT3G02150	Nucleus
ppp:112292655	No-hit	ath:AT2G37400	Mitochondrion	ppp:112287534	Mitochondrion	ppp:112284680	Cytoplasm			ath:AT3G57680	Cytoplasm
ppp:112292673	Mitochondrion	ath:AT2G01670	Mitochondrion	ppp:112287541	Mitochondrion	ppp:112284687	Extracellular			ath:AT3G09210	Mitochondrion
ppp:112292706	Mitochondrion	ath:AT2G21330	Mitochondrion	ppp:112287569	Cytoplasm	ppp:112284728	Mitochondrion			ath:AT3G57090	Cytoplasm
ppp:112292747	Mitochondrion	ath:AT2G28000	Mitochondrion	ppp:112287616	Mitochondrion	ppp:112284729	Mitochondrion			ath:AT3G17470	Cytoplasm
ppp:112292756	Mitochondrion	ath:AT2G45350	Cytoplasm	ppp:112287651	Cytoplasm	ppp:112284732	Mitochondrion			ath:AT3G47490	No-hit
ppp:112292797	No-hit	ath:AT2G10940	Extracellular	ppp:112287653	Cytoplasm	ppp:112284744	Mitochondrion			ath:AT3G14110	Cytoplasm
ppp:112292817	Cytoplasm	ath:AT2G30320	Mitochondrion	ppp:112287757	Mitochondrion	ppp:112284757	Mitochondrion			ath:AT3G15095	No-hit
ppp:112292864	No-hit	ath:AT2G35130	Mitochondrion	ppp:112287891	Cytoplasm	ppp:112284761	Cytoplasm			ath:AT3G60370	Extracellular
ppp:112292873	Cytoplasm	ath:AT2G45770	Cytoplasm	ppp:112287893	Cytoplasm	ppp:112284797	No-hit			ath:AT3G09250	Cytoplasm
ppp:112292936	Mitochondrion	ath:AT2G43630	No-hit	ppp:112287898	Cytoplasm	ppp:112284815	Cytoplasm			ath:AT3G57190	Mitochondrion
ppp:112292938	Nucleus	ath:AT2G39140	Mitochondrion	ppp:112287921	Cytoplasm	ppp:112284836	Mitochondrion			ath:AT3G26570	Mitochondrion
ppp:112293016	Cytoplasm	ath:AT2G21710	Cytoplasm	ppp:112288009	Mitochondrion	ppp:112284913	Cytoplasm			ath:AT3G10840	Cytoplasm
ppp:112293051	Mitochondrion	ath:AT2G25840	Mitochondrion	ppp:112288038	Mitochondrion	ppp:112284928	No-hit			ath:AT3G49560	Cytoplasm
ppp:112293074	Nucleus	ath:AT2G43090	Mitochondrion	ppp:112288048	Extracellular	ppp:112284932	Extracellular			ath:AT3G46610	Mitochondrion
ppp:112293246	Mitochondrion	ath:AT2G33450	Mitochondrion	ppp:112288054	Extracellular	ppp:112284935	Extracellular			ath:AT3G29240	Cytoplasm
ppp:112293464	Cytoplasm	ath:AT2G44530	Mitochondrion	ppp:112288125	Mitochondrion	ppp:112284951	Cytoplasm			ath:AT3G21055	Mitochondrion
ppp:112293479	Mitochondrion	ath:AT2G05620	Extracellular	ppp:112288157	Mitochondrion	ppp:112284966	Cytoplasm			ath:AT3G46630	Mitochondrion
ppp:112293549	Nucleus	ath:AT2G45990	No-hit	ppp:112288158	Cytoplasm	ppp:112284987	Cytoplasm			ath:AT3G47860	Extracellular
ppp:112293556	Mitochondrion	ath:AT2G30790	Extracellular	ppp:112288193	Cytoplasm	ppp:112285125	Extracellular			ath:AT3G50820	Cytoplasm
ppp:112293572	Mitochondrion	ath:AT2G30170	Cytoplasm	ppp:112288229	Cytoplasm	ppp:112285175	No-hit			ath:AT3G52750	Mitochondrion
ppp:112293635	Mitochondrion	ath:AT2G20020	Nucleus	ppp:112288317	Mitochondrion	ppp:112285204	Extracellular			ath:AT3G14420	Cytoplasm
ppp:112293731	Mitochondrion	ath:AT2G23390	No-hit	ppp:112288325	Cytoplasm	ppp:112285230	Cytoplasm			ath:AT3G04890	No-hit
ppp:112293739	Mitochondrion	ath:AT2G48120	Extracellular	ppp:112288524	Mitochondrion	ppp:112285297	Mitochondrion			ath:AT3G10940	Cytoplasm
ppp:112293853	Extracellular	ath:AT2G04530	Cytoplasm	ppp:112288564	Mitochondrion	ppp:112285350	Mitochondrion			ath:AT3G63370	Cytoplasm
ppp:112293875	Cytoplasm	ath:AT2G32180	No-hit	ppp:112288618	Extracellular	ppp:112285448	No-hit			ath:AT3G04340	Cytoplasm
ppp:112293990	No-hit	ath:AT2G47390	Mitochondrion	ppp:112288620	Nucleus	ppp:112285688	Cytoplasm			ath:AT3G19720	Nucleus
ppp:112294036	Mitochondrion	ath:AT2G33270	Nucleus	ppp:112288622	Mitochondrion	ppp:112285691	Cytoplasm			ath:AT3G52230	No-hit
ppp:112294115	Mitochondrion	ath:AT2G02980	Cytoplasm	ppp:112288666	Cytoplasm	ppp:112285744	Mitochondrion			ath:AT3G16000	Cytoplasm
ppp:112294187	Cytoplasm	ath:AT2G34460	Mitochondrion	ppp:112288671	Cytoplasm	ppp:112285802	Mitochondrion			ath:AT3G56650	Cytoplasm
ppp:112294189	Cytoplasm	ath:AT2G28605	Mitochondrion	ppp:112288675	Mitochondrion	ppp:112285842	Cytoplasm			ath:AT3G56130	Mitochondrion
ppp:112294508	Mitochondrion	ath:AT2G32040	Cytoplasm	ppp:112288762	Cytoplasm	ppp:112285868	Mitochondrion			ath:AT3G29320	Cytoplasm
ppp:112294552	Cytoplasm	ath:AT2G47490	Cytoplasm	ppp:112288772	Mitochondrion	ppp:112285877	Mitochondrion			ath:AT3G25690	Cytoplasm
ppp:112294563	No-hit	ath:AT2G24060	Nucleus	ppp:112288778	Mitochondrion	ppp:112285909	Mitochondrion			ath:AT3G51870	Cytoplasm
ppp:112294774	Mitochondrion	ath:AT2G45150	Mitochondrion	ppp:112288855	Mitochondrion	ppp:112285911	Mitochondrion			ath:AT3G29185	No-hit
ppp:112295030	Cytoplasm	ath:AT2G37770	Cytoplasm	ppp:112288876	Nucleus	ppp:112286006	Cytoplasm			ath:AT3G10270	Mitochondrion
ppp:112295042	Mitochondrion	ath:AT2G11810	Cytoplasm	ppp:112288911	Cytoplasm	ppp:112286084	Nucleus			ath:AT3G17040	Cytoplasm
ppp:112295126	Mitochondrion	ath:AT2G21170	Mitochondrion	ppp:112289047	Cytoplasm	ppp:112286085	Cytoplasm			ath:AT3G10060	Mitochondrion
ppp:112295195	Extracellular	ath:AT2G29760	Cytoplasm	ppp:112289074	Cytoplasm	ppp:112286142	Mitochondrion			ath:AT3G56690	Cytoplasm
ppp:112295268	Mitochondrion	ath:AT2G36000	Nucleus	ppp:112289137	Cytoplasm	ppp:112286250	Mitochondrion			ath:AT3G08640	Mitochondrion
ppp:112295317	Cytoplasm	ath:AT2G36145	No-hit	ppp:112289157	Mitochondrion	ppp:112286254	Cytoplasm			ath:AT3G63110	Cytoplasm
ppp:112295338	Mitochondrion	ath:AT2G43100	Cytoplasm	ppp:112289159	Cytoplasm	ppp:112286279	Cytoplasm			ath:AT4G14605	Cytoplasm
ppp:112295340	Cytoplasm	ath:AT2G25660	Mitochondrion	ppp:112289185	Cytoplasm	ppp:112286327	Mitochondrion			ath:AT4G22930	Cytoplasm
ppp:112295343	Mitochondrion	ath:AT2G32640	No-hit	ppp:112289521	Cytoplasm	ppp:112286351	Cytoplasm			ath:AT4G11570	Mitochondrion
ppp:112295347	Mitochondrion	ath:AT2G38270	Mitochondrion	ppp:112289574	Mitochondrion	ppp:112286355	Mitochondrion			ath:AT4G19390	No-hit
ppp:112295367	Nucleus	ath:AT2G41680	Mitochondrion	ppp:112289576	Cytoplasm	ppp:112286379	Extracellular			ath:AT4G30825	Mitochondrion
ppp:112295397	Mitochondrion	ath:AT2G42975	No-hit	ppp:112289579	Cytoplasm	ppp:112286378	Cytoplasm			ath:AT4G17090	Cytoplasm
ppp:112295409	Cytoplasm	ath:AT2G37860	Cytoplasm	ppp:112289591	No-hit	ppp:112286380	Cytoplasm			ath:AT4G39460	Mitochondrion
ppp:112295478	Mitochondrion	ath:AT2G34180	Nucleus	ppp:112289622	Mitochondrion	ppp:112286491	Mitochondrion			ath:AT4G01650	No-hit
ppp:112295490	Mitochondrion	ath:AT2G16500	Cytoplasm	ppp:112289631	Cytoplasm	ppp:112286508	Mitochondrion			ath:AT4G16160	Cytoplasm
ppp:112295507	Cytoplasm	ath:AT2G20920	Cytoplasm	ppp:112289837	Nucleus	ppp:112286538	Nucleus			ath:AT4G18810	Cytoplasm
ppp:112295649	Mitochondrion	ath:AT2G31040	Cytoplasm	ppp:112289844	Cytoplasm	ppp:112286590	Mitochondrion			ath:AT4G33650	Nucleus
ppp:112295719	Mitochondrion	ath:AT2G26900	Mitochondrion	ppp:112289914	Mitochondrion	ppp:112286645	Mitochondrion			ath:AT4G13010	Cytoplasm
ppp:112295744	Nucleus	ath:AT2G02590	No-hit	ppp:112289917	Cytoplasm	ppp:112286678	Extracellular			ath:AT4G34710	Cytoplasm
ppp:112295939	Mitochondrion	ath:AT2G31450	Mitochondrion	ppp:112289961	Mitochondrion	ppp:112286755	Mitochondrion			ath:AT4G03200	Cytoplasm
ppp:112296038	No-hit	ath:AT2G20690	Mitochondrion	ppp:112290075	Mitochondrion	ppp:112286766	Cytoplasm			ath:AT4G38100	Mitochondrion
ppp:112296042	Cytoplasm	ath:AT2G05070	Cytoplasm	ppp:112290179	Nucleus	ppp:112286790	Cytoplasm			ath:AT4G32250	Cytoplasm
ppp:112296072	No-hit	ath:AT2G05100	Cytoplasm	ppp:112290202	Nucleus	ppp:112286820	Nucleus			ath:AT4G16820	Nucleus
ppp:112296073	Mitochondrion	ath:AT2G31810	Nucleus	ppp:112290263	No-hit	ppp:112286823	Mitochondrion			ath:AT4G34830	Cytoplasm
ppp:112296085	Mitochondrion	ath:AT2G38550	Cytoplasm	ppp:112290269	Cytoplasm	ppp:112286843	Mitochondrion			ath:AT4G38160	Nucleus
ppp:112296090	No-hit	ath:AT2G30200	Mitochondrion	ppp:112290284	Cytoplasm	ppp:112286857	Cytoplasm			ath:AT4G39040	Cytoplasm
ppp:112296118	Cytoplasm	ath:AT2G37920	Nucleus	ppp:112290347	Mitochondrion	ppp:112286856	Mitochondrion			ath:AT4G02510	Cytoplasm
ppp:2546702	Cytoplasm	ath:AT2G45290	Mitochondrion	ppp:112290387	Mitochondrion	ppp:112286873	Cytoplasm			ath:AT4G21445	No-hit
ppp:2546695	Cytoplasm	ath:AT2G40300	Mitochondrion	ppp:112290498	Mitochondrion	ppp:112286940	Cytoplasm			ath:AT4G02530	Mitochondrion
		ath:AT2G42070	Extracellular	ppp:112290512	Extracellular	ppp:112286979	Mitochondrion			ath:AT4G39210	Cytoplasm
		ath:AT2G26540	Cytoplasm	ppp:112290542	Mitochondrion	ppp:112286983	Nucleus			ath:AT4G31210	Mitochondrion
		ath:AT2G34640	Nucleus	ppp:112290574	Cytoplasm	ppp:112286994	Cytoplasm			ath:AT4G09040	Nucleus
		ath:AT2G39190	Cytoplasm	ppp:112290628	Extracellular	ppp:112286996	Mitochondrion			ath:AT4G17740	Cytoplasm
		ath:AT2G21385	No-hit	ppp:112290635	Mitochondrion	ppp:112287000	Cytoplasm			ath:AT4G31050	Cytoplasm
		ath:AT2G16070	Cytoplasm	ppp:112290688	Cytoplasm	ppp:112287039	Mitochondrion			ath:AT4G15510	Cytoplasm
		ath:AT2G44050	Mitochondrion	ppp:112290692	No-hit	ppp:112287128	Mitochondrion			ath:AT4G15530	Cytoplasm
		ath:AT2G35040	Cytoplasm	ppp:112290726	Cytoplasm	ppp:112287135	Mitochondrion			ath:AT4G21210	Mitochondrion
		ath:AT2G34590	Cytoplasm	ppp:112290888	Cytoplasm	ppp:112287139	Cytoplasm			ath:AT4G12470	Extracellular
		ath:AT2G19490	Mitochondrion	ppp:112290929	Mitochondrion	ppp:112287251	Mitochondrion			ath:AT4G39620	Cytoplasm
		ath:AT2G03050	Mitochondrion	ppp:112290940	Cytoplasm	ppp:112287303	Cytoplasm			ath:AT4G26555	Cytoplasm
		ath:AT2G15820	Cytoplasm	ppp:112290949	Mitochondrion	ppp:112287496	Mitochondrion			ath:AT4G18370	Extracellular
		ath:AT2G31890	Nucleus	ppp:112291056	No-hit	ppp:112287534	Mitochondrion			ath:AT4G30490	Mitochondrion
		ath:AT2G34620	Cytoplasm	ppp:112291200	Extracellular	ppp:112287541	Mitochondrion			ath:AT4G00370	Cytoplasm
		ath:AT2G22870	Mitochondrion	ppp:112291300	Mitochondrion	ppp:112287569	Cytoplasm			ath:AT4G17540	No-hit
		ath:AT2G25870	Mitochondrion	ppp:112291326	Cytoplasm	ppp:112287616	Mitochondrion			ath:AT4G31290	Cytoplasm
		ath:AT2G47450	Cytoplasm	ppp:112291350	Cytoplasm	ppp:112287645	Cytoplasm			ath:AT4G38020	Cytoplasm
		ath:AT2G44650	Mitochondrion	ppp:112291375	Mitochondrion	ppp:112287651	Cytoplasm			ath:AT4G13830	Nucleus
		ath:AT2G27820	Mitochondrion	ppp:112291437	Cytoplasm	ppp:112287653	Cytoplasm			ath:AT4G26670	Cytoplasm
		ath:AT2G31270	Nucleus	ppp:112291453	Mitochondrion	ppp:112287756	Mitochondrion			ath:AT4G13500	No-hit
		ath:AT2G26840	Cytoplasm	ppp:112291524	Cytoplasm	ppp:112287757	Mitochondrion			ath:AT4G31780	Cytoplasm
		ath:AT2G39470	Mitochondrion	ppp:112291538	Mitochondrion	ppp:112287891	Cytoplasm			ath:AT4G09080	Cytoplasm
		ath:AT2G41950	No-hit	ppp:112291542	Cytoplasm	ppp:112287893	Cytoplasm			ath:AT4G37270	Mitochondrion
		ath:AT2G39930	Cytoplasm	ppp:112291573	Cytoplasm	ppp:112287898	Cytoplasm			ath:AT4G37000	Nucleus
		ath:AT2G21530	Nucleus	ppp:112291601	Nucleus	ppp:112287921	Cytoplasm			ath:AT4G15440	Cytoplasm
		ath:AT2G01918	Cytoplasm	ppp:112291670	Mitochondrion	ppp:112288009	Mitochondrion			ath:AT4G39710	Extracellular
		ath:AT2G32230	Mitochondrion	ppp:112291690	Mitochondrion	ppp:112288038	Mitochondrion			ath:AT4G30620	Mitochondrion
		ath:AT2G43950	Nucleus	ppp:112291749	Cytoplasm	ppp:112288048	Extracellular			ath:AT4G37040	Mitochondrion
		ath:AT2G37660	Mitochondrion	ppp:112291773	Mitochondrion	ppp:112288054	Extracellular			ath:AT4G34240	Mitochondrion
		ath:AT2G18710	Cytoplasm	ppp:112291978	Extracellular	ppp:112288083	Mitochondrion			ath:AT4G33350	Nucleus
		ath:AT2G30550	Cytoplasm	ppp:112292080	Cytoplasm	ppp:112288125	Mitochondrion			ath:AT4G14070	Cytoplasm
		ath:AT2G01590	Cytoplasm	ppp:112292102	Mitochondrion	ppp:112288153	Mitochondrion			ath:AT4G27800	Mitochondrion
		ath:AT2G36390	Cytoplasm	ppp:112292188	Cytoplasm	ppp:112288157	Mitochondrion			ath:AT4G32915	Mitochondrion
		ath:AT2G28900	Extracellular	ppp:112292366	Cytoplasm	ppp:112288158	Cytoplasm			ath:AT4G19985	Cytoplasm
		ath:AT2G44990	Cytoplasm	ppp:112292402	Mitochondrion	ppp:112288193	Cytoplasm			ath:AT4G10000	No-hit
		ath:AT2G19940	Cytoplasm	ppp:112292589	Cytoplasm	ppp:112288229	Cytoplasm			ath:AT4G24930	Extracellular
		ath:AT2G40690	Cytoplasm	ppp:112292631	Cytoplasm	ppp:112288274	Mitochondrion			ath:AT4G26300	Cytoplasm
		ath:AT2G24090	Mitochondrion	ppp:112292632	Mitochondrion	ppp:112288317	Mitochondrion			ath:AT4G13250	Mitochondrion
		ath:AT2G16640	Cytoplasm	ppp:112292701	Mitochondrion	ppp:112288325	Cytoplasm			ath:AT4G20010	Nucleus
		ath:AT2G03140	Nucleus	ppp:112292723	Nucleus	ppp:112288524	Mitochondrion			ath:AT4G00550	Cytoplasm
		ath:AT2G16800	Cytoplasm	ppp:112292747	Mitochondrion	ppp:112288564	Mitochondrion			ath:AT4G32400	Cytoplasm
		ath:AT2G38140	Extracellular	ppp:112292817	Cytoplasm	ppp:112288618	Extracellular			ath:AT4G25100	Cytoplasm
		ath:AT2G21280	Mitochondrion	ppp:112292841	Cytoplasm	ppp:112288620	Nucleus			ath:AT4G32260	Cytoplasm
		ath:AT2G42770	Cytoplasm	ppp:112292873	Cytoplasm	ppp:112288622	Mitochondrion			ath:AT4G19100	Cytoplasm
		ath:AT2G43620	Extracellular	ppp:112292900	Nucleus	ppp:112288666	Cytoplasm			ath:AT4G02990	Nucleus
		ath:AT2G17695	Cytoplasm	ppp:112293016	Cytoplasm	ppp:112288671	Cytoplasm			ath:AT4G21280	Mitochondrion
		ath:AT2G15690	Mitochondrion	ppp:112293046	Mitochondrion	ppp:112288675	Mitochondrion			ath:AT4G39940	Cytoplasm
		ath:AT2G17730	Cytoplasm	ppp:112293094	Cytoplasm	ppp:112288762	Cytoplasm			ath:AT4G01050	Cytoplasm
		ath:AT2G35500	Cytoplasm	ppp:112293100	Cytoplasm	ppp:112288772	Mitochondrion			ath:AT4G33760	Mitochondrion
		ath:AT2G26310	Cytoplasm	ppp:112293108	Mitochondrion	ppp:112288778	Mitochondrion			ath:AT4G35130	Cytoplasm
		ath:AT2G23670	No-hit	ppp:112293115	Cytoplasm	ppp:112288855	Mitochondrion			ath:AT4G02520	Mitochondrion
		ath:AT2G26340	No-hit	ppp:112293143	Cytoplasm	ppp:112288876	Nucleus			ath:AT4G28740	Cytoplasm
		ath:AT2G36990	Cytoplasm	ppp:112293225	Mitochondrion	ppp:112288911	Cytoplasm			ath:AT4G31040	Nucleus
		ath:AT2G29690	Cytoplasm	ppp:112293257	Cytoplasm	ppp:112289047	Cytoplasm			ath:AT4G02260	Cytoplasm
		ath:AT2G31400	Cytoplasm	ppp:112293259	Cytoplasm	ppp:112289074	Cytoplasm			ath:AT4G34620	Mitochondrion
		ath:AT2G21590	Cytoplasm	ppp:112293356	Extracellular	ppp:112289125	Mitochondrion			ath:AT4G03415	Cytoplasm
		ath:AT2G32650	No-hit	ppp:112293426	Mitochondrion	ppp:112289137	Cytoplasm			ath:AT4G01010	Cytoplasm
		ath:AT2G01320	Cytoplasm	ppp:112293457	Cytoplasm	ppp:112289157	Mitochondrion			ath:AT4G00630	Cytoplasm
		ath:AT2G31670	Nucleus	ppp:112293464	Cytoplasm	ppp:112289159	Cytoplasm			ath:AT4G09010	Cytoplasm
		ath:AT2G46820	Mitochondrion	ppp:112293477	Mitochondrion	ppp:112289169	Mitochondrion			ath:AT4G38380	Cytoplasm
		ath:AT2G31840	Nucleus	ppp:112293478	No-hit	ppp:112289185	Cytoplasm			ath:AT4G39030	Mitochondrion
		ath:AT2G17750	Extracellular	ppp:112293488	Cytoplasm	ppp:112289207	Mitochondrion			ath:AT4G08280	Nucleus
		ath:AT2G30570	Mitochondrion	ppp:112293516	Cytoplasm	ppp:112289393	Mitochondrion			ath:AT4G25270	Cytoplasm
		ath:AT2G01870	No-hit	ppp:112293626	No-hit	ppp:112289500	Extracellular			ath:AT4G01030	Cytoplasm
		ath:AT2G02740	Cytoplasm	ppp:112293700	Mitochondrion	ppp:112289501	Extracellular			ath:AT4G01037	Nucleus
		ath:AT2G35800	Cytoplasm	ppp:112293860	Cytoplasm	ppp:112289521	Cytoplasm			ath:AT5G01650	Extracellular
		ath:AT2G38060	Cytoplasm	ppp:112293875	Cytoplasm	ppp:112289574	Mitochondrion			ath:AT5G65685	Cytoplasm
		ath:AT2G25830	Mitochondrion	ppp:112293925	Cytoplasm	ppp:112289576	Cytoplasm			ath:AT5G45760	Cytoplasm
		ath:AT2G29630	Mitochondrion	ppp:112293933	Cytoplasm	ppp:112289578	Cytoplasm			ath:AT5G21222	Cytoplasm
		ath:AT2G46910	Nucleus	ppp:112293998	Cytoplasm	ppp:112289579	Cytoplasm			ath:AT5G48220	Cytoplasm
		ath:AT2G27290	Mitochondrion	ppp:112294021	Mitochondrion	ppp:112289591	No-hit			ath:AT5G52970	Cytoplasm
		ath:AT2G14910	No-hit	ppp:112294187	Cytoplasm	ppp:112289601	Mitochondrion			ath:AT5G61440	Cytoplasm
		ath:AT2G17240	No-hit	ppp:112294189	Cytoplasm	ppp:112289599	Mitochondrion			ath:AT5G62140	No-hit
		ath:AT2G01110	Mitochondrion	ppp:112294396	Nucleus	ppp:112289622	Mitochondrion			ath:AT5G06220	Cytoplasm
		ath:AT2G37240	Mitochondrion	ppp:112294414	Cytoplasm	ppp:112289631	Cytoplasm			ath:AT5G02250	Cytoplasm
		ath:AT2G30440	Mitochondrion	ppp:112294493	Cytoplasm	ppp:112289680	Mitochondrion			ath:AT5G06690	Mitochondrion
		ath:AT2G38040	Cytoplasm	ppp:112294494	Cytoplasm	ppp:112289837	Nucleus			ath:AT5G48910	Cytoplasm
		ath:AT2G24820	Extracellular	ppp:112294495	Cytoplasm	ppp:112289844	Cytoplasm			ath:AT5G14740	Cytoplasm
		ath:AT2G43180	Cytoplasm	ppp:112294503	Cytoplasm	ppp:112289914	Mitochondrion			ath:AT5G10910	Mitochondrion
		ath:AT2G47910	Extracellular	ppp:112294512	Mitochondrion	ppp:112289917	Cytoplasm			ath:AT5G05000	Cytoplasm
		ath:AT2G26550	Mitochondrion	ppp:112294552	Cytoplasm	ppp:112289961	Mitochondrion			ath:AT5G02580	No-hit
		ath:AT2G35010	Mitochondrion	ppp:112294592	Mitochondrion	ppp:112290003	Mitochondrion			ath:AT5G57040	Cytoplasm
		ath:AT2G17265	Cytoplasm	ppp:112294674	Cytoplasm	ppp:112290019	Mitochondrion			ath:AT5G46390	Cytoplasm
		ath:AT2G44040	Mitochondrion	ppp:112294774	Mitochondrion	ppp:112290075	Mitochondrion			ath:AT5G61670	Nucleus
		ath:AT2G18950	Mitochondrion	ppp:112294838	Cytoplasm	ppp:112290179	Nucleus			ath:AT5G53490	Cytoplasm
		ath:AT2G37690	Mitochondrion	ppp:112294925	Mitochondrion	ppp:112290202	Nucleus			ath:AT5G24120	Nucleus
		ath:AT2G21340	Cytoplasm	ppp:112294958	No-hit	ppp:112290263	No-hit			ath:AT5G23890	No-hit
		ath:AT2G29650	Mitochondrion	ppp:112294988	Extracellular	ppp:112290269	Cytoplasm			ath:AT5G36950	Mitochondrion
		ath:AT2G31690	Cytoplasm	ppp:112295087	Extracellular	ppp:112290284	Cytoplasm			ath:AT5G35220	Mitochondrion
		ath:AT2G20725	Cytoplasm	ppp:112295181	Cytoplasm	ppp:112290347	Mitochondrion			ath:AT5G58770	Cytoplasm
		ath:AT2G19870	Mitochondrion	ppp:112295243	Cytoplasm	ppp:112290387	Mitochondrion			ath:AT5G53280	Cytoplasm
		ath:AT2G40400	Cytoplasm	ppp:112295317	Cytoplasm	ppp:112290438	Mitochondrion			ath:AT5G22640	Cytoplasm
		ath:AT2G04270	Nucleus	ppp:112295338	Mitochondrion	ppp:112290485	Mitochondrion			ath:AT5G56730	Cytoplasm
		ath:AT2G04842	Mitochondrion	ppp:112295343	Mitochondrion	ppp:112290498	Mitochondrion			ath:AT5G04130	Mitochondrion
		ath:AT2G44920	Cytoplasm	ppp:112295390	Cytoplasm	ppp:112290512	Extracellular			ath:AT5G01500	Cytoplasm
		ath:AT2G14750	Mitochondrion	ppp:112295391	Mitochondrion	ppp:112290542	Mitochondrion			ath:AT5G67370	Cytoplasm
		ath:AT2G15620	Mitochondrion	ppp:112295454	Cytoplasm	ppp:112290574	Cytoplasm			ath:AT5G20410	Cytoplasm
		ath:AT2G04030	Mitochondrion	ppp:112295490	Mitochondrion	ppp:112290628	Extracellular			ath:AT5G16010	Mitochondrion
		ath:AT2G04039	No-hit	ppp:112295544	Mitochondrion	ppp:112290635	Mitochondrion			ath:AT5G24650	Cytoplasm
		ath:AT2G39080	Cytoplasm	ppp:112295704	Mitochondrion	ppp:112290662	Mitochondrion			ath:AT5G51020	Cytoplasm
		ath:AT2G22450	Mitochondrion	ppp:112295742	Extracellular	ppp:112290688	Cytoplasm			ath:AT5G49820	Cytoplasm
		ath:AT3G17970	Extracellular	ppp:112295941	Cytoplasm	ppp:112290692	No-hit			ath:AT5G19620	Cytoplasm
		ath:AT3G56710	Nucleus	ppp:112295957	Cytoplasm	ppp:112290726	Cytoplasm			ath:AT5G02830	Cytoplasm
		ath:AT3G01510	Cytoplasm	ppp:112295965	Cytoplasm	ppp:112290780	Mitochondrion			ath:AT5G52780	Mitochondrion
		ath:AT3G18420	Mitochondrion	ppp:112295993	Cytoplasm	ppp:112290797	Mitochondrion			ath:AT5G54090	Mitochondrion
		ath:AT3G13740	Cytoplasm	ppp:112296038	No-hit	ppp:112290817	Mitochondrion			ath:AT5G45040	Cytoplasm
		ath:AT3G55760	Nucleus	ppp:112296041	Mitochondrion	ppp:112290888	Cytoplasm			ath:AT5G49740	Cytoplasm
		ath:AT3G48870	Mitochondrion	ppp:112296042	Cytoplasm	ppp:112290921	Mitochondrion			ath:AT5G52440	Nucleus
		ath:AT3G47390	Mitochondrion	ppp:112296072	No-hit	ppp:112290929	Mitochondrion			ath:AT5G36880	Cytoplasm
		ath:AT3G54960	Extracellular	ppp:112296073	Mitochondrion	ppp:112290940	Cytoplasm			ath:AT5G11450	Nucleus
		ath:AT3G06980	Nucleus	ppp:112296079	Mitochondrion	ppp:112290949	Mitochondrion			ath:AT5G66040	Mitochondrion
		ath:AT3G27840	Mitochondrion	ppp:112296101	Mitochondrion	ppp:112290963	Mitochondrion			ath:AT5G58370	Nucleus
		ath:AT3G61870	No-hit	ppp:112296103	Cytoplasm	ppp:112290975	Mitochondrion			ath:AT5G14460	Mitochondrion
		ath:AT3G11670	Cytoplasm	ppp:2546702	Cytoplasm	ppp:112291048	Mitochondrion			ath:AT5G63060	Cytoplasm
		ath:AT3G11980	Cytoplasm			ppp:112291056	No-hit			ath:AT5G39830	Mitochondrion
		ath:AT3G15000	Cytoplasm			ppp:112291200	Extracellular			ath:AT5G21990	Cytoplasm
		ath:AT3G13180	Cytoplasm			ppp:112291221	Mitochondrion			ath:AT5G13390	No-hit
		ath:AT3G21110	Mitochondrion			ppp:112291300	Mitochondrion			ath:AT5G41120	Mitochondrion
		ath:AT3G47070	No-hit			ppp:112291326	Cytoplasm			ath:AT5G02180	Cytoplasm
		ath:AT3G10230	Cytoplasm			ppp:112291350	Cytoplasm			ath:AT5G42080	Nucleus
		ath:AT3G26580	No-hit			ppp:112291375	Mitochondrion			ath:AT5G66550	Extracellular
		ath:AT3G57430	Cytoplasm			ppp:112291386	Mitochondrion			ath:AT5G40870	Cytoplasm
		ath:AT3G21580	Cytoplasm			ppp:112291397	Mitochondrion			ath:AT5G63980	Cytoplasm
		ath:AT3G62410	Cytoplasm			ppp:112291437	Cytoplasm			ath:AT5G66570	Mitochondrion
		ath:AT3G01060	No-hit			ppp:112291441	Cytoplasm			ath:AT5G40850	Mitochondrion
		ath:AT3G04650	Mitochondrion			ppp:112291453	Mitochondrion			ath:AT5G54290	Cytoplasm
		ath:AT3G18390	Nucleus			ppp:112291521	Mitochondrion			ath:AT5G27270	Cytoplasm
		ath:AT3G56090	Cytoplasm			ppp:112291524	Cytoplasm			ath:AT5G22790	Cytoplasm
		ath:AT3G16480	Mitochondrion			ppp:112291538	Mitochondrion			ath:AT5G67520	Cytoplasm
		ath:AT3G04790	Mitochondrion			ppp:112291542	Cytoplasm			ath:AT5G66380	Mitochondrion
		ath:AT3G09050	No-hit			ppp:112291566	Mitochondrion			ath:AT5G05740	Mitochondrion
		ath:AT3G15900	No-hit			ppp:112291573	Cytoplasm			ath:AT5G01590	Cytoplasm
		ath:AT3G52170	No-hit			ppp:112291601	Nucleus			ath:AT5G40560	Mitochondrion
		ath:AT3G55330	Mitochondrion			ppp:112291670	Mitochondrion			ath:AT5G26940	Cytoplasm
		ath:AT3G13490	Mitochondrion			ppp:112291690	Mitochondrion			ath:AT5G34930	Cytoplasm
		ath:AT3G56330	Cytoplasm			ppp:112291749	Cytoplasm			ath:AT5G57960	Cytoplasm
		ath:AT3G01920	Mitochondrion			ppp:112291773	Mitochondrion			ath:AT5G27390	No-hit
		ath:AT3G23940	Mitochondrion			ppp:112291801	Mitochondrion			ath:AT5G63100	Mitochondrion
		ath:AT3G12600	Cytoplasm			ppp:112291887	Mitochondrion			ath:AT5G35210	Cytoplasm
		ath:AT3G54640	Mitochondrion			ppp:112291978	Extracellular			ath:AT5G05200	Mitochondrion
		ath:AT3G27750	Mitochondrion			ppp:112292080	Cytoplasm			ath:AT5G20250	Cytoplasm
		ath:AT3G59300	Nucleus			ppp:112292102	Mitochondrion			ath:AT5G46110	Mitochondrion
		ath:AT3G52420	Extracellular			ppp:112292188	Cytoplasm			ath:AT5G13120	Mitochondrion
		ath:AT3G19170	Mitochondrion			ppp:112292348	Mitochondrion			ath:AT5G39210	Cytoplasm
		ath:AT3G27690	Cytoplasm			ppp:112292366	Cytoplasm			ath:AT5G08340	Cytoplasm
		ath:AT3G44160	Cytoplasm			ppp:112292402	Mitochondrion			ath:AT5G42270	Mitochondrion
		ath:AT3G11170	Mitochondrion			ppp:112292590	Mitochondrion			ath:AT5G48960	Cytoplasm
		ath:AT3G59870	No-hit			ppp:112292589	Cytoplasm			ath:AT5G04810	Cytoplasm
		ath:AT3G10620	Mitochondrion			ppp:112292606	Mitochondrion			ath:AT5G38660	Cytoplasm
		ath:AT3G17810	Cytoplasm			ppp:112292631	Cytoplasm			ath:AT5G23330	Mitochondrion
		ath:AT3G23920	Cytoplasm			ppp:112292632	Mitochondrion			ath:AT5G55510	Cytoplasm
		ath:AT3G12080	Cytoplasm			ppp:112292672	Mitochondrion			ath:AT5G13270	Cytoplasm
		ath:AT3G46780	Cytoplasm			ppp:112292701	Mitochondrion			ath:AT5G45680	Cytoplasm
		ath:AT3G28220	Nucleus			ppp:112292723	Nucleus			ath:AT5G19040	Cytoplasm
		ath:AT3G04000	Mitochondrion			ppp:112292747	Mitochondrion			ath:AT5G23120	Mitochondrion
		ath:AT3G23710	Nucleus			ppp:112292817	Cytoplasm			ath:AT5G52110	Cytoplasm
		ath:AT3G17830	Mitochondrion			ppp:112292841	Cytoplasm			ath:AT5G63890	Mitochondrion
		ath:AT3G57180	Cytoplasm			ppp:112292873	Cytoplasm			ath:AT5G64040	Cytoplasm
		ath:AT3G08920	Mitochondrion			ppp:112292900	Nucleus			ath:AT5G02860	Cytoplasm
		ath:AT3G21200	Cytoplasm			ppp:112292939	Mitochondrion			ath:AT5G13530	Nucleus
		ath:AT3G15690	Nucleus			ppp:112293016	Cytoplasm			ath:AT5G42765	No-hit
		ath:AT3G44880	Cytoplasm			ppp:112293046	Mitochondrion			ath:AT5G17530	Cytoplasm
		ath:AT3G63170	Mitochondrion			ppp:112293094	Cytoplasm			ath:AT5G48470	Cytoplasm
		ath:AT3G54090	Cytoplasm			ppp:112293100	Cytoplasm			ath:AT5G55740	Mitochondrion
		ath:AT3G60750	Mitochondrion			ppp:112293108	Mitochondrion			ath:AT5G42960	Cytoplasm
		ath:AT3G24430	Mitochondrion			ppp:112293115	Cytoplasm			ath:AT5G39940	Extracellular
		ath:AT3G24506	No-hit			ppp:112293143	Cytoplasm			ath:AT5G25900	Extracellular
		ath:AT3G13470	Mitochondrion			ppp:112293165	Cytoplasm			ath:AT5G17670	Mitochondrion
		ath:AT3G48620	Extracellular			ppp:112293209	Mitochondrion			ath:AT5G16180	Mitochondrion
		ath:AT3G53920	Nucleus			ppp:112293225	Mitochondrion			ath:AT5G09790	Nucleus
		ath:AT3G53470	No-hit			ppp:112293257	Cytoplasm			ath:AT5G39960	Mitochondrion
		ath:AT3G43520	Mitochondrion			ppp:112293259	Cytoplasm			ath:AT5G67290	Extracellular
		ath:AT3G56140	Cytoplasm			ppp:112293306	No-hit			ath:AT5G15250	Cytoplasm
		ath:AT3G26710	Cytoplasm			ppp:112293356	Extracellular			ath:AT5G42130	Mitochondrion
		ath:AT3G06960	Cytoplasm			ppp:112293416	Mitochondrion			ath:AT5G19380	Cytoplasm
		ath:AT3G49140	Extracellular			ppp:112293426	Mitochondrion			ath:AT5G66470	Mitochondrion
		ath:AT3G02060	Mitochondrion			ppp:112293457	Cytoplasm			ath:AT5G47760	Cytoplasm
		ath:AT3G09150	Cytoplasm			ppp:112293464	Cytoplasm			ath:AT5G59750	Mitochondrion
		ath:AT3G15360	Mitochondrion			ppp:112293477	Mitochondrion			ath:AT5G08610	Mitochondrion
		ath:AT3G01180	Mitochondrion			ppp:112293478	No-hit			ath:AT5G39790	Cytoplasm
		ath:AT3G08940	Mitochondrion			ppp:112293488	Cytoplasm			ath:AT5G13410	Cytoplasm
		ath:AT3G26690	Nucleus			ppp:112293516	Cytoplasm			ath:AT5G53860	No-hit
		ath:AT3G02040	Cytoplasm			ppp:112293601	Mitochondrion			ath:AT5G19370	Mitochondrion
		ath:AT3G11050	Cytoplasm			ppp:112293626	No-hit			ath:AT5G67570	Nucleus
		ath:AT3G52960	Mitochondrion			ppp:112293700	Mitochondrion
		ath:AT3G53560	Mitochondrion			ppp:112293742	Mitochondrion
		ath:AT3G44720	Cytoplasm			ppp:112293744	Mitochondrion
		ath:AT3G25660	Mitochondrion			ppp:112293860	Cytoplasm
		ath:AT3G23790	Mitochondrion			ppp:112293903	Mitochondrion
		ath:AT3G04260	Nucleus			ppp:112293912	Mitochondrion
		ath:AT3G62590	Cytoplasm			ppp:112293925	Cytoplasm
		ath:AT3G05350	Mitochondrion			ppp:112293933	Cytoplasm
		ath:AT3G24220	Cytoplasm			ppp:112293998	Cytoplasm
		ath:AT3G54660	Cytoplasm			ppp:112294021	Mitochondrion
		ath:AT3G53170	Cytoplasm			ppp:112294187	Cytoplasm
		ath:AT3G10970	Cytoplasm			ppp:112294189	Cytoplasm
		ath:AT3G46980	Cytoplasm			ppp:112294396	Nucleus
		ath:AT3G01440	Mitochondrion			ppp:112294414	Cytoplasm
		ath:AT3G12700	Cytoplasm			ppp:112294493	Cytoplasm
		ath:AT3G28460	Nucleus			ppp:112294494	Cytoplasm
		ath:AT3G25680	No-hit			ppp:112294495	Cytoplasm
		ath:AT3G08010	Cytoplasm			ppp:112294503	Cytoplasm
		ath:AT3G08630	Mitochondrion			ppp:112294508	Mitochondrion
		ath:AT3G18110	Mitochondrion			ppp:112294512	Mitochondrion
		ath:AT3G09580	Mitochondrion			ppp:112294552	Cytoplasm
		ath:AT3G56940	Cytoplasm			ppp:112294572	Mitochondrion
		ath:AT3G63160	Cytoplasm			ppp:112294592	Mitochondrion
		ath:AT3G26650	Cytoplasm			ppp:112294632	Mitochondrion
		ath:AT3G22890	Cytoplasm			ppp:112294659	Mitochondrion
		ath:AT3G19180	Cytoplasm			ppp:112294674	Cytoplasm
		ath:AT3G04760	Cytoplasm			ppp:112294774	Mitochondrion
		ath:AT3G55250	Mitochondrion			ppp:112294838	Cytoplasm
		ath:AT3G58990	Mitochondrion			ppp:112294925	Mitochondrion
		ath:AT3G56160	Mitochondrion			ppp:112294958	No-hit
		ath:AT3G04870	Cytoplasm			ppp:112294988	Extracellular
		ath:AT3G11560	Mitochondrion			ppp:112295087	Extracellular
		ath:AT3G16290	Mitochondrion			ppp:112295090	Mitochondrion
		ath:AT3G23070	Mitochondrion			ppp:112295091	Mitochondrion
		ath:AT3G01480	Mitochondrion			ppp:112295181	Cytoplasm
		ath:AT3G13070	Nucleus			ppp:112295243	Cytoplasm
		ath:AT3G02900	No-hit			ppp:112295317	Cytoplasm
		ath:AT3G05625	Mitochondrion			ppp:112295338	Mitochondrion
		ath:AT3G14900	No-hit			ppp:112295343	Mitochondrion
		ath:AT3G20440	Cytoplasm			ppp:112295390	Cytoplasm
		ath:AT3G03380	Cytoplasm			ppp:112295391	Mitochondrion
		ath:AT3G04550	Cytoplasm			ppp:112295454	Cytoplasm
		ath:AT3G56830	Mitochondrion			ppp:112295470	Mitochondrion
		ath:AT3G54890	Mitochondrion			ppp:112295473	Mitochondrion
		ath:AT3G15520	Cytoplasm			ppp:112295490	Mitochondrion
		ath:AT3G06430	Cytoplasm			ppp:112295544	Mitochondrion
		ath:AT3G48500	Cytoplasm			ppp:112295704	Mitochondrion
		ath:AT3G18870	Nucleus			ppp:112295719	Mitochondrion
		ath:AT3G25760	Mitochondrion			ppp:112295742	Extracellular
		ath:AT3G46100	Mitochondrion			ppp:112295941	Cytoplasm
		ath:AT3G50380	Extracellular			ppp:112295957	Cytoplasm
		ath:AT3G12345	Mitochondrion			ppp:112295965	Cytoplasm
		ath:AT3G47060	Mitochondrion			ppp:112295993	Cytoplasm
		ath:AT3G48560	Cytoplasm			ppp:112296038	No-hit
		ath:AT3G47650	Cytoplasm			ppp:112296041	Mitochondrion
		ath:AT3G10050	Mitochondrion			ppp:112296042	Cytoplasm
		ath:AT3G47470	Cytoplasm			ppp:112296072	No-hit
		ath:AT3G62880	Cytoplasm			ppp:112296073	Mitochondrion
		ath:AT3G56040	Cytoplasm			ppp:112296079	Mitochondrion
		ath:AT3G27850	Mitochondrion			ppp:112296101	Mitochondrion
		ath:AT3G62530	Mitochondrion			ppp:112296103	Cytoplasm
		ath:AT3G58610	Cytoplasm			ppp:2546702	Cytoplasm
		ath:AT3G24190	Nucleus
		ath:AT3G10420	Mitochondrion
		ath:AT3G57050	Cytoplasm
		ath:AT3G26840	Mitochondrion
		ath:AT3G22690	Cytoplasm
		ath:AT3G47450	Mitochondrion
		ath:AT3G53580	Mitochondrion
		ath:AT3G20330	Mitochondrion
		ath:AT3G52180	Mitochondrion
		ath:AT3G02450	Nucleus
		ath:AT3G23400	Nucleus
		ath:AT3G25780	Cytoplasm
		ath:AT3G27190	Cytoplasm
		ath:AT3G59040	Cytoplasm
		ath:AT3G02150	Nucleus
		ath:AT3G57680	Cytoplasm
		ath:AT3G14390	Mitochondrion
		ath:AT3G61080	Extracellular
		ath:AT3G26060	Mitochondrion
		ath:AT3G09210	Mitochondrion
		ath:AT3G57090	Cytoplasm
		ath:AT3G21140	No-hit
		ath:AT3G17470	Cytoplasm
		ath:AT3G19160	Mitochondrion
		ath:AT3G47490	No-hit
		ath:AT3G14110	Cytoplasm
		ath:AT3G53900	Mitochondrion
		ath:AT3G44890	Mitochondrion
		ath:AT3G15095	No-hit
		ath:AT3G09490	Mitochondrion
		ath:AT3G27160	Nucleus
		ath:AT3G60370	Extracellular
		ath:AT3G51140	Mitochondrion
		ath:AT3G17800	Cytoplasm
		ath:AT3G19220	Mitochondrion
		ath:AT3G29200	Nucleus
		ath:AT3G63190	Mitochondrion
		ath:AT3G09250	Cytoplasm
		ath:AT3G19810	Nucleus
		ath:AT3G12930	Mitochondrion
		ath:AT3G07700	Mitochondrion
		ath:AT3G23700	Cytoplasm
		ath:AT3G57190	Mitochondrion
		ath:AT3G18680	Extracellular
		ath:AT3G17170	Nucleus
		ath:AT3G51510	No-hit
		ath:AT3G26570	Mitochondrion
		ath:AT3G15850	Mitochondrion
		ath:AT3G10840	Cytoplasm
		ath:AT3G19490	Cytoplasm
		ath:AT3G49560	Cytoplasm
		ath:AT3G46610	Mitochondrion
		ath:AT3G59400	Nucleus
		ath:AT3G29240	Cytoplasm
		ath:AT3G08740	Mitochondrion
		ath:AT3G46630	Mitochondrion
		ath:AT3G01370	Cytoplasm
		ath:AT3G06350	Mitochondrion
		ath:AT3G52750	Mitochondrion
		ath:AT3G14420	Cytoplasm
		ath:AT3G04890	No-hit
		ath:AT3G20680	No-hit
		ath:AT3G10940	Cytoplasm
		ath:AT3G25480	Extracellular
		ath:AT3G63370	Cytoplasm
		ath:AT3G57560	Mitochondrion
		ath:AT3G20230	Mitochondrion
		ath:AT3G04340	Cytoplasm
		ath:AT3G25920	Nucleus
		ath:AT3G19720	Nucleus
		ath:AT3G52230	No-hit
		ath:AT3G16000	Cytoplasm
		ath:AT3G55010	Cytoplasm
		ath:AT3G56650	Cytoplasm
		ath:AT3G56130	Mitochondrion
		ath:AT3G11945	Mitochondrion
		ath:AT3G29320	Cytoplasm
		ath:AT3G25690	Cytoplasm
		ath:AT3G60620	Mitochondrion
		ath:AT3G51820	Cytoplasm
		ath:AT3G51870	Cytoplasm
		ath:AT3G53130	Nucleus
		ath:AT3G14440	Cytoplasm
		ath:AT3G17930	No-hit
		ath:AT3G61320	Mitochondrion
		ath:AT3G26900	Mitochondrion
		ath:AT3G49680	Mitochondrion
		ath:AT3G57610	Cytoplasm
		ath:AT3G14050	Nucleus
		ath:AT3G29185	No-hit
		ath:AT3G54210	Mitochondrion
		ath:AT3G10270	Mitochondrion
		ath:AT3G14930	Cytoplasm
		ath:AT3G57280	Cytoplasm
		ath:AT3G17040	Cytoplasm
		ath:AT3G53700	Mitochondrion
		ath:AT3G25770	Mitochondrion
		ath:AT3G18270	Cytoplasm
		ath:AT3G56010	No-hit
		ath:AT3G56690	Cytoplasm
		ath:AT3G19900	No-hit
		ath:AT3G63410	Cytoplasm
		ath:AT3G54050	Mitochondrion
		ath:AT3G63110	Cytoplasm
		ath:AT4G22890	Cytoplasm
		ath:AT4G14605	Cytoplasm
		ath:AT4G20130	Mitochondrion
		ath:AT4G22240	Nucleus
		ath:AT4G03320	Mitochondrion
		ath:AT4G22930	Cytoplasm
		ath:AT4G11570	Mitochondrion
		ath:AT4G25450	Mitochondrion
		ath:AT4G19390	No-hit
		ath:AT4G12830	Mitochondrion
		ath:AT4G15560	Cytoplasm
		ath:AT4G11910	Mitochondrion
		ath:AT4G30825	Mitochondrion
		ath:AT4G33480	No-hit
		ath:AT4G17090	Cytoplasm
		ath:AT4G05180	Mitochondrion
		ath:AT4G18240	Cytoplasm
		ath:AT4G27700	Mitochondrion
		ath:AT4G34090	Cytoplasm
		ath:AT4G36530	Cytoplasm
		ath:AT4G17300	Mitochondrion
		ath:AT4G23940	Cytoplasm
		ath:AT4G13550	Mitochondrion
		ath:AT4G37200	Mitochondrion
		ath:AT4G25650	Cytoplasm
		ath:AT4G05390	Cytoplasm
		ath:AT4G39460	Mitochondrion
		ath:AT4G20960	Cytoplasm
		ath:AT4G18440	Mitochondrion
		ath:AT4G13200	Cytoplasm
		ath:AT4G01800	Cytoplasm
		ath:AT4G01650	No-hit
		ath:AT4G25080	Mitochondrion
		ath:AT4G16160	Cytoplasm
		ath:AT4G26370	No-hit
		ath:AT4G34190	Cytoplasm
		ath:AT4G38490	No-hit
		ath:AT4G18810	Cytoplasm
		ath:AT4G33650	Nucleus
		ath:AT4G13670	Cytoplasm
		ath:AT4G13010	Cytoplasm
		ath:AT4G34710	Cytoplasm
		ath:AT4G17600	Cytoplasm
		ath:AT4G33460	Mitochondrion
		ath:AT4G03200	Cytoplasm
		ath:AT4G25910	Mitochondrion
		ath:AT4G01310	Mitochondrion
		ath:AT4G32250	Cytoplasm
		ath:AT4G16820	Nucleus
		ath:AT4G04330	Nucleus
		ath:AT4G02790	Mitochondrion
		ath:AT4G29840	Cytoplasm
		ath:AT4G38160	Nucleus
		ath:AT4G30690	Mitochondrion
		ath:AT4G01883	No-hit
		ath:AT4G12030	Mitochondrion
		ath:AT4G04350	Mitochondrion
		ath:AT4G39040	Cytoplasm
		ath:AT4G30910	Mitochondrion
		ath:AT4G02510	Cytoplasm
		ath:AT4G00490	Mitochondrion
		ath:AT4G21445	No-hit
		ath:AT4G28025	No-hit
		ath:AT4G39210	Cytoplasm
		ath:AT4G37510	Cytoplasm
		ath:AT4G10300	No-hit
		ath:AT4G31210	Mitochondrion
		ath:AT4G09040	Nucleus
		ath:AT4G22840	Mitochondrion
		ath:AT4G31850	Mitochondrion
		ath:AT4G30950	Mitochondrion
		ath:AT4G17740	Cytoplasm
		ath:AT4G31050	Cytoplasm
		ath:AT4G15510	Cytoplasm
		ath:AT4G19170	Cytoplasm
		ath:AT4G32770	Cytoplasm
		ath:AT4G31870	Nucleus
		ath:AT4G36910	Mitochondrion
		ath:AT4G24620	Cytoplasm
		ath:AT4G33500	Cytoplasm
		ath:AT4G15530	Cytoplasm
		ath:AT4G10340	Mitochondrion
		ath:AT4G21210	Mitochondrion
		ath:AT4G39620	Cytoplasm
		ath:AT4G10750	Cytoplasm
		ath:AT4G17560	Mitochondrion
		ath:AT4G26555	Cytoplasm
		ath:AT4G18370	Extracellular
		ath:AT4G30490	Mitochondrion
		ath:AT4G33520	Cytoplasm
		ath:AT4G30720	Cytoplasm
		ath:AT4G00370	Cytoplasm
		ath:AT4G09020	Cytoplasm
		ath:AT4G17540	No-hit
		ath:AT4G22920	Cytoplasm
		ath:AT4G18350	Cytoplasm
		ath:AT4G34020	Cytoplasm
		ath:AT4G31290	Cytoplasm
		ath:AT4G38020	Cytoplasm
		ath:AT4G13830	Nucleus
		ath:AT4G38970	Cytoplasm
		ath:AT4G14210	Cytoplasm
		ath:AT4G35440	Mitochondrion
		ath:AT4G26670	Cytoplasm
		ath:AT4G13500	No-hit
		ath:AT4G37925	Extracellular
		ath:AT4G37920	Cytoplasm
		ath:AT4G04770	Cytoplasm
		ath:AT4G03150	No-hit
		ath:AT4G31780	Cytoplasm
		ath:AT4G09080	Cytoplasm
		ath:AT4G37270	Mitochondrion
		ath:AT4G28590	Nucleus
		ath:AT4G37000	Nucleus
		ath:AT4G24090	No-hit
		ath:AT4G16060	No-hit
		ath:AT4G15440	Cytoplasm
		ath:AT4G39710	Extracellular
		ath:AT4G30620	Mitochondrion
		ath:AT4G37040	Mitochondrion
		ath:AT4G34240	Mitochondrion
		ath:AT4G25700	Mitochondrion
		ath:AT4G11960	Mitochondrion
		ath:AT4G27030	Cytoplasm
		ath:AT4G38460	Cytoplasm
		ath:AT4G14070	Cytoplasm
		ath:AT4G20760	Cytoplasm
		ath:AT4G27800	Mitochondrion
		ath:AT4G28660	Mitochondrion
		ath:AT4G11980	Mitochondrion
		ath:AT4G32915	Mitochondrion
		ath:AT4G19985	Cytoplasm
		ath:AT4G10000	No-hit
		ath:AT4G31390	Cytoplasm
		ath:AT4G24930	Extracellular
		ath:AT4G26300	Cytoplasm
		ath:AT4G13250	Mitochondrion
		ath:AT4G20010	Nucleus
		ath:AT4G18750	Cytoplasm
		ath:AT4G23890	Cytoplasm
		ath:AT4G12060	Mitochondrion
		ath:AT4G39980	Cytoplasm
		ath:AT4G15110	Mitochondrion
		ath:AT4G19710	Cytoplasm
		ath:AT4G09350	Cytoplasm
		ath:AT4G00550	Cytoplasm
		ath:AT4G17840	No-hit
		ath:AT4G32400	Cytoplasm
		ath:AT4G34120	Mitochondrion
		ath:AT4G04020	Nucleus
		ath:AT4G31990	Cytoplasm
		ath:AT4G14510	Nucleus
		ath:AT4G39960	Mitochondrion
		ath:AT4G35080	Cytoplasm
		ath:AT4G25100	Cytoplasm
		ath:AT4G28706	Cytoplasm
		ath:AT4G19100	Cytoplasm
		ath:AT4G25370	Mitochondrion
		ath:AT4G02990	Nucleus
		ath:AT4G21280	Mitochondrion
		ath:AT4G14680	Mitochondrion
		ath:AT4G39940	Cytoplasm
		ath:AT4G22260	Mitochondrion
		ath:AT4G01050	Cytoplasm
		ath:AT4G33760	Mitochondrion
		ath:AT4G35130	Cytoplasm
		ath:AT4G02520	Mitochondrion
		ath:AT4G28030	Cytoplasm
		ath:AT4G28740	Cytoplasm
		ath:AT4G31040	Nucleus
		ath:AT4G20360	Mitochondrion
		ath:AT4G00030	Mitochondrion
		ath:AT4G32810	Cytoplasm
		ath:AT4G24460	Mitochondrion
		ath:AT4G02260	Cytoplasm
		ath:AT4G34620	Mitochondrion
		ath:AT4G26500	Mitochondrion
		ath:AT4G03415	Cytoplasm
		ath:AT4G01010	Cytoplasm
		ath:AT4G33510	Mitochondrion
		ath:AT4G00630	Cytoplasm
		ath:AT4G01900	Cytoplasm
		ath:AT4G09010	Cytoplasm
		ath:AT4G36040	Nucleus
		ath:AT4G18480	Cytoplasm
		ath:AT4G34350	Mitochondrion
		ath:AT4G04850	Cytoplasm
		ath:AT4G39030	Mitochondrion
		ath:AT4G09730	Nucleus
		ath:AT4G08280	Nucleus
		ath:AT4G35760	Cytoplasm
		ath:AT4G01030	Cytoplasm
		ath:AT4G01037	Nucleus
		ath:AT4G01690	Cytoplasm
		ath:AT5G01650	Extracellular
		ath:AT5G65685	Cytoplasm
		ath:AT5G03650	Mitochondrion
		ath:AT5G36700	Mitochondrion
		ath:AT5G45760	Cytoplasm
		ath:AT5G21222	Cytoplasm
		ath:AT5G48220	Cytoplasm
		ath:AT5G52970	Cytoplasm
		ath:AT5G08650	Cytoplasm
		ath:AT5G47840	Mitochondrion
		ath:AT5G35100	Extracellular
		ath:AT5G47860	No-hit
		ath:AT5G04360	Cytoplasm
		ath:AT5G61440	Cytoplasm
		ath:AT5G54770	Mitochondrion
		ath:AT5G62140	No-hit
		ath:AT5G58870	Nucleus
		ath:AT5G02250	Cytoplasm
		ath:AT5G55580	Mitochondrion
		ath:AT5G54180	Extracellular
		ath:AT5G63420	Nucleus
		ath:AT5G06690	Mitochondrion
		ath:AT5G14740	Cytoplasm
		ath:AT5G10910	Mitochondrion
		ath:AT5G64860	Mitochondrion
		ath:AT5G04490	Mitochondrion
		ath:AT5G05000	Cytoplasm
		ath:AT5G02580	No-hit
		ath:AT5G57040	Cytoplasm
		ath:AT5G46390	Cytoplasm
		ath:AT5G13770	Nucleus
		ath:AT5G13110	Cytoplasm
		ath:AT5G03420	Cytoplasm
		ath:AT5G49030	Cytoplasm
		ath:AT5G61670	Nucleus
		ath:AT5G20380	Mitochondrion
		ath:AT5G51070	Cytoplasm
		ath:AT5G50210	Mitochondrion
		ath:AT5G53490	Cytoplasm
		ath:AT5G24120	Nucleus
		ath:AT5G13280	Mitochondrion
		ath:AT5G59200	Cytoplasm
		ath:AT5G23890	No-hit
		ath:AT5G36950	Mitochondrion
		ath:AT5G08740	Mitochondrion
		ath:AT5G65220	Mitochondrion
		ath:AT5G22620	Mitochondrion
		ath:AT5G35220	Mitochondrion
		ath:AT5G05980	Mitochondrion
		ath:AT5G13730	Nucleus
		ath:AT5G08720	Cytoplasm
		ath:AT5G42070	No-hit
		ath:AT5G58770	Cytoplasm
		ath:AT5G53280	Cytoplasm
		ath:AT5G22640	Cytoplasm
		ath:AT5G56730	Cytoplasm
		ath:AT5G24690	Cytoplasm
		ath:AT5G14060	Mitochondrion
		ath:AT5G17560	Mitochondrion
		ath:AT5G35970	Nucleus
		ath:AT5G44590	Mitochondrion
		ath:AT5G12040	Mitochondrion
		ath:AT5G51100	Mitochondrion
		ath:AT5G04130	Mitochondrion
		ath:AT5G54810	Mitochondrion
		ath:AT5G43750	Cytoplasm
		ath:AT5G01500	Cytoplasm
		ath:AT5G67370	Cytoplasm
		ath:AT5G24314	Cytoplasm
		ath:AT5G45170	Cytoplasm
		ath:AT5G20410	Cytoplasm
		ath:AT5G16660	No-hit
		ath:AT5G38530	Mitochondrion
		ath:AT5G46420	Mitochondrion
		ath:AT5G52570	Mitochondrion
		ath:AT5G55710	Extracellular
		ath:AT5G16010	Mitochondrion
		ath:AT5G51820	Mitochondrion
		ath:AT5G02120	Mitochondrion
		ath:AT5G24650	Cytoplasm
		ath:AT5G52100	Mitochondrion
		ath:AT5G17520	Cytoplasm
		ath:AT5G64290	Cytoplasm
		ath:AT5G51020	Cytoplasm
		ath:AT5G57850	Mitochondrion
		ath:AT5G46290	Cytoplasm
		ath:AT5G19210	Mitochondrion
		ath:AT5G22800	Mitochondrion
		ath:AT5G19855	Mitochondrion
		ath:AT5G40950	Mitochondrion
		ath:AT5G49820	Cytoplasm
		ath:AT5G08050	No-hit
		ath:AT5G19620	Cytoplasm
		ath:AT5G11880	Mitochondrion
		ath:AT5G14100	Cytoplasm
		ath:AT5G17660	Mitochondrion
		ath:AT5G02830	Cytoplasm
		ath:AT5G52780	Mitochondrion
		ath:AT5G54090	Mitochondrion
		ath:AT5G58330	Cytoplasm
		ath:AT5G45040	Cytoplasm
		ath:AT5G49740	Cytoplasm
		ath:AT5G48440	Mitochondrion
		ath:AT5G52440	Nucleus
		ath:AT5G42480	Mitochondrion
		ath:AT5G19460	Mitochondrion
		ath:AT5G36880	Cytoplasm
		ath:AT5G64300	Mitochondrion
		ath:AT5G16150	Mitochondrion
		ath:AT5G11450	Nucleus
		ath:AT5G23060	Cytoplasm
		ath:AT5G24490	Mitochondrion
		ath:AT5G10490	Mitochondrion
		ath:AT5G46580	Cytoplasm
		ath:AT5G66040	Mitochondrion
		ath:AT5G58370	Nucleus
		ath:AT5G53580	Mitochondrion
		ath:AT5G27290	No-hit
		ath:AT5G14460	Mitochondrion
		ath:AT5G63060	Cytoplasm
		ath:AT5G39830	Mitochondrion
		ath:AT5G58260	Cytoplasm
		ath:AT5G42310	Mitochondrion
		ath:AT5G06290	Cytoplasm
		ath:AT5G21990	Cytoplasm
		ath:AT5G03910	Mitochondrion
		ath:AT5G13390	No-hit
		ath:AT5G13420	Mitochondrion
		ath:AT5G24020	Mitochondrion
		ath:AT5G41120	Mitochondrion
		ath:AT5G02180	Cytoplasm
		ath:AT5G62790	Cytoplasm
		ath:AT5G14260	Cytoplasm
		ath:AT5G23020	Mitochondrion
		ath:AT5G63040	No-hit
		ath:AT5G42080	Nucleus
		ath:AT5G59250	Mitochondrion
		ath:AT5G55280	Cytoplasm
		ath:AT5G18570	Cytoplasm
		ath:AT5G12130	Cytoplasm
		ath:AT5G42650	Nucleus
		ath:AT5G66550	Extracellular
		ath:AT5G08410	Mitochondrion
		ath:AT5G40870	Cytoplasm
		ath:AT5G63980	Cytoplasm
		ath:AT5G61580	Cytoplasm
		ath:AT5G07020	Cytoplasm
		ath:AT5G26030	Cytoplasm
		ath:AT5G35170	Cytoplasm
		ath:AT5G66190	Mitochondrion
		ath:AT5G24060	Cytoplasm
		ath:AT5G40850	Mitochondrion
		ath:AT5G44000	Cytoplasm
		ath:AT5G51720	Extracellular
		ath:AT5G54290	Cytoplasm
		ath:AT5G19540	No-hit
		ath:AT5G27270	Cytoplasm
		ath:AT5G52960	No-hit
		ath:AT5G14910	No-hit
		ath:AT5G05580	Mitochondrion
		ath:AT5G01600	Cytoplasm
		ath:AT5G21930	Cytoplasm
		ath:AT5G51110	Nucleus
		ath:AT5G67520	Cytoplasm
		ath:AT5G14200	Mitochondrion
		ath:AT5G04740	Nucleus
		ath:AT5G10920	Cytoplasm
		ath:AT5G66380	Mitochondrion
		ath:AT5G52010	No-hit
		ath:AT5G42390	Cytoplasm
		ath:AT5G05740	Mitochondrion
		ath:AT5G01590	Cytoplasm
		ath:AT5G64380	Mitochondrion
		ath:AT5G48730	Cytoplasm
		ath:AT5G03370	Extracellular
		ath:AT5G40560	Mitochondrion
		ath:AT5G19500	Mitochondrion
		ath:AT5G52920	Cytoplasm
		ath:AT5G49970	Cytoplasm
		ath:AT5G37360	No-hit
		ath:AT5G26940	Cytoplasm
		ath:AT5G44650	Nucleus
		ath:AT5G34930	Cytoplasm
		ath:AT5G38290	Cytoplasm
		ath:AT5G58250	Mitochondrion
		ath:AT5G50280	Nucleus
		ath:AT5G57960	Cytoplasm
		ath:AT5G63100	Mitochondrion
		ath:AT5G36790	Mitochondrion
		ath:AT5G35210	Cytoplasm
		ath:AT5G05200	Mitochondrion
		ath:AT5G61410	Cytoplasm
		ath:AT5G20250	Cytoplasm
		ath:AT5G01920	Mitochondrion
		ath:AT5G67030	Cytoplasm
		ath:AT5G16715	Mitochondrion
		ath:AT5G46110	Mitochondrion
		ath:AT5G13120	Mitochondrion
		ath:AT5G63310	Mitochondrion
		ath:AT5G39210	Cytoplasm
		ath:AT5G20935	Cytoplasm
		ath:AT5G22630	Cytoplasm
		ath:AT5G08340	Cytoplasm
		ath:AT5G56500	Cytoplasm
		ath:AT5G02940	Mitochondrion
		ath:AT5G48960	Cytoplasm
		ath:AT5G13720	No-hit
		ath:AT5G04810	Cytoplasm
		ath:AT5G24850	Mitochondrion
		ath:AT5G11480	Mitochondrion
		ath:AT5G54270	Cytoplasm
		ath:AT5G38660	Cytoplasm
		ath:AT5G54800	Mitochondrion
		ath:AT5G23330	Mitochondrion
		ath:AT5G51545	Mitochondrion
		ath:AT5G55510	Cytoplasm
		ath:AT5G24300	Cytoplasm
		ath:AT5G03800	Cytoplasm
		ath:AT5G19750	Cytoplasm
		ath:AT5G09650	Mitochondrion
		ath:AT5G26820	Cytoplasm
		ath:AT5G52540	Mitochondrion
		ath:AT5G13270	Cytoplasm
		ath:AT5G48300	Mitochondrion
		ath:AT5G45680	Cytoplasm
		ath:AT5G04140	Cytoplasm
		ath:AT5G43745	Mitochondrion
		ath:AT5G01530	Mitochondrion
		ath:AT5G23310	Extracellular
		ath:AT5G47110	Cytoplasm
		ath:AT5G60600	Cytoplasm
		ath:AT5G62720	No-hit
		ath:AT5G19040	Cytoplasm
		ath:AT5G22830	Cytoplasm
		ath:AT5G04440	No-hit
		ath:AT5G38520	Mitochondrion
		ath:AT5G24400	Mitochondrion
		ath:AT5G52110	Cytoplasm
		ath:AT5G63890	Mitochondrion
		ath:AT5G64040	Cytoplasm
		ath:AT5G21430	Cytoplasm
		ath:AT5G10160	Mitochondrion
		ath:AT5G02860	Cytoplasm
		ath:AT5G13530	Nucleus
		ath:AT5G16620	Nucleus
		ath:AT5G42765	No-hit
		ath:AT5G17530	Cytoplasm
		ath:AT5G64280	Cytoplasm
		ath:AT5G17790	Cytoplasm
		ath:AT5G48470	Cytoplasm
		ath:AT5G06130	Cytoplasm
		ath:AT5G55740	Mitochondrion
		ath:AT5G49910	Cytoplasm
		ath:AT5G42960	Cytoplasm
		ath:AT5G15530	Mitochondrion
		ath:AT5G39940	Extracellular
		ath:AT5G25900	Extracellular
		ath:AT5G17670	Mitochondrion
		ath:AT5G16180	Mitochondrion
		ath:AT5G15760	Cytoplasm
		ath:AT5G19470	Mitochondrion
		ath:AT5G09790	Nucleus
		ath:AT5G26742	Nucleus
		ath:AT5G39960	Mitochondrion
		ath:AT5G10690	Mitochondrion
		ath:AT5G67290	Extracellular
		ath:AT5G42130	Mitochondrion
		ath:AT5G15700	Nucleus
		ath:AT5G45930	Mitochondrion
		ath:AT5G13630	Mitochondrion
		ath:AT5G66055	Mitochondrion
		ath:AT5G66050	Cytoplasm
		ath:AT5G19380	Cytoplasm
		ath:AT5G16140	Cytoplasm
		ath:AT5G12860	Mitochondrion
		ath:AT5G66470	Mitochondrion
		ath:AT5G59750	Mitochondrion
		ath:AT5G13650	Mitochondrion
		ath:AT5G04260	Cytoplasm
		ath:AT5G06340	Nucleus
		ath:AT5G65620	Nucleus
		ath:AT5G65780	Mitochondrion
		ath:AT5G08610	Mitochondrion
		ath:AT5G08415	Mitochondrion
		ath:AT5G39790	Cytoplasm
		ath:AT5G30510	Cytoplasm
		ath:AT5G03900	Mitochondrion
		ath:AT5G65840	Cytoplasm
		ath:AT5G53860	No-hit
		ath:AT5G43780	Cytoplasm
		ath:AT5G04900	Mitochondrion
		ath:AT5G08280	Cytoplasm
		ath:AT5G14660	Extracellular
		ath:AT5G22510	Cytoplasm
		ath:AT5G60750	Nucleus
		ath:AT5G04590	Mitochondrion
		ath:AT5G15450	Mitochondrion
		ath:AT5G17990	Extracellular
		ath:AT5G67570	Nucleus
