# Supplementary material for: Reliability of plastid and mitochondrial localisation prediction declines rapidly with the evolutionary distance to the training set increasing
Source: PLoS Comput Biol. 2024 Nov 11;20(11):e1012575. doi: 10.1371/journal.pcbi.1012575 (PMC11581415; doi:10.1371/journal.pcbi.1012575)
Supplement: S11 Data — (XLSX) [file pcbi.1012575.s021.xlsx]

## Sheet: Source Data Fig S7
ATP_predicted_dual_targeted	ath_dual_PDDB
AT1G50920	AT3G05790
AT1G44000	AT3G23070
AT1G50900	AT1G30580
AT1G09795	AT1G48520
AT1G79600	AT1G13270
AT1G09590	AT4G32915
AT1G65770	AT5G23060
AT1G51310	AT3G48110
AT1G73480	AT5G15700
AT1G09690	AT5G08740
AT1G49630	AT1G22660
AT1G55670	AT2G15690
AT1G16330	AT5G64050
AT1G14410	AT5G52520
AT1G19660	AT1G63940
AT1G70350	AT4G34620
AT1G69210	AT5G14660
AT1G13280	AT3G25740
AT1G49380	AT5G23040
AT1G65500	AT1G74260
AT1G68990	AT2G32230
AT1G70610	AT4G32400
AT1G77640	AT1G15390
AT1G29700	AT3G10690
AT1G07280	AT2G21385
AT1G78910	AT2G31170
AT1G32440	AT4G37000
AT1G61080	AT3G16480
AT1G26880	AT4G17300
AT1G67460	AT3G03380
AT1G56500	AT5G04130
AT1G07040	AT3G57090
AT1G06950	AT4G37040
AT1G03600	AT4G08390
AT1G29460	AT3G25660
AT1G04420	AT3G55400
AT1G66230	AT3G19170
AT1G32060	AT1G50200
AT1G32080	AT3G15000
AT1G09830	AT3G02660
AT1G74600	AT2G04842
AT1G32350	AT2G39290
AT1G54120	AT3G46100
AT1G29900	AT5G24650
AT1G79750	AT1G13900
AT1G57660	AT2G22870
AT1G65260	AT3G10270
AT1G22410	AT3G13490
AT1G21570	AT3G58140
AT1G57860	AT1G65630
AT1G78110	AT3G49560
AT1G24570	AT4G03320
AT1G73750	AT1G11870
AT1G78140	AT4G02990
AT1G65410	AT5G22800
AT1G01950	AT4G30490
AT1G10590	AT1G55040
AT1G55140	AT2G40300
AT1G08380	AT2G19490
AT1G05140	AT1G14270
AT1G35940	AT4G38160
AT1G69830	AT5G36950
AT1G54520	AT1G30680
AT1G61640	AT5G54770
AT1G69790	AT1G49630
AT1G05280	AT5G65620
AT1G08640	AT5G26940
AT1G54940	AT3G62530
AT1G70200	AT5G17660
AT1G21400	AT4G33760
AT1G52160	AT1G22940
AT1G18600	AT2G25840
AT1G34000
AT1G08040
AT1G75460
AT1G22230
AT1G08020
AT1G30475
AT1G75380
AT1G75330
AT1G78560
AT1G73110
AT1G30120
AT1G16610
AT1G40115
AT1G07795
AT1G10330
AT1G26100
AT1G26160
AT1G48850
AT1G30890
AT1G24280
AT1G30610
AT1G52420
AT1G52580
AT1G52550
AT1G52300
AT1G78930
AT1G48420
AT1G22660
AT1G11800
AT1G74380
AT1G68180
AT1G74120
AT1G33270
AT1G67810
AT1G15250
AT1G76490
AT1G62150
AT1G50200
AT1G62190
AT1G06130
AT1G55370
AT1G33250
AT1G66670
AT1G66330
AT1G32730
AT1G74290
AT1G74280
AT1G71730
AT1G35420
AT1G12430
AT1G06180
AT1G48100
AT1G76620
AT1G15510
AT1G11870
AT1G03310
AT1G67840
AT1G19800
AT1G04940
AT1G55205
AT2G41040
AT2G22200
AT2G30695
AT2G40400
AT2G23820
AT2G44940
AT2G30560
AT2G20890
AT2G12280
AT2G20270
AT2G41460
AT2G39290
AT2G22870
AT2G26140
AT2G42710
AT2G46190
AT2G21380
AT2G03740
AT2G30920
AT2G21385
AT2G42070
AT2G15470
AT2G19870
AT2G15460
AT2G24060
AT2G34540
AT2G21230
AT2G17570
AT2G41680
AT2G04842
AT2G37510
AT2G40600
AT2G26550
AT2G18500
AT2G25830
AT2G04170
AT2G25840
AT2G04190
AT2G17033
AT2G33855
AT2G31400
AT2G30320
AT2G38550
AT2G28800
AT2G15000
AT2G33740
AT2G39670
AT2G30200
AT2G30950
AT2G34330
AT2G35240
AT2G29670
AT2G34050
AT2G32640
AT2G27510
AT2G20360
AT2G21990
AT2G03140
AT2G28030
AT2G35010
AT2G20820
AT2G10110
AT2G31180
AT2G36895
AT2G27800
AT2G43400
AT2G28480
AT2G07722
AT2G21340
AT2G31350
AT2G24120
AT2G44500
AT2G43235
AT3G58140
AT3G32930
AT3G52380
AT3G48110
AT3G46100
AT3G13674
AT3G49690
AT3G08640
AT3G08630
AT3G05780
AT3G06200
AT3G16080
AT3G25860
AT3G49350
AT3G23830
AT3G01085
AT3G02730
AT3G29290
AT3G20540
AT3G17690
AT3G16260
AT3G01040
AT3G48000
AT3G11460
AT3G32896
AT3G03760
AT3G03710
AT3G62030
AT3G10350
AT3G10690
AT3G11690
AT3G16540
AT3G09650
AT3G17800
AT3G44770
AT3G03630
AT3G13110
AT3G42810
AT3G17910
AT3G46980
AT3G19540
AT3G26900
AT3G10200
AT3G57430
AT3G57810
AT3G56940
AT3G54210
AT3G53100
AT3G10190
AT3G23170
AT3G56920
AT3G56810
AT3G15357
AT3G56820
AT3G50920
AT3G19480
AT3G19490
AT3G50880
AT3G23250
AT3G61770
AT3G25740
AT3G47150
AT3G19670
AT3G47590
AT3G22960
AT3G43540
AT3G02900
AT3G23070
AT3G63410
AT3G63190
AT3G63140
AT3G09320
AT3G14070
AT3G14060
AT3G13490
AT3G55410
AT3G27750
AT3G55400
AT3G60550
AT3G24590
AT3G30360
AT3G19170
AT3G23700
AT3G47930
AT3G15140
AT3G51070
AT3G56700
AT3G02660
AT3G25440
AT3G59500
AT3G48560
AT3G21300
AT3G27220
AT3G57280
AT3G27830
AT3G29430
AT3G12955
AT3G10050
AT3G52760
AT3G26060
AT3G21700
AT3G16760
AT3G18680
AT3G42181
AT4G37040
AT4G22240
AT4G17300
AT4G23650
AT4G22740
AT4G09630
AT4G05180
AT4G09730
AT4G31930
AT4G19390
AT4G26500
AT4G31870
AT4G18370
AT4G35250
AT4G18480
AT4G02780
AT4G18420
AT4G01800
AT4G33580
AT4G40045
AT4G27600
AT4G08390
AT4G26160
AT4G13850
AT4G36040
AT4G36110
AT4G12410
AT4G29120
AT4G33780
AT4G25450
AT4G39050
AT4G39040
AT4G13680
AT4G33760
AT4G36810
AT4G14120
AT4G34190
AT4G28660
AT4G33905
AT4G25190
AT4G19710
AT4G38660
AT4G17560
AT4G19830
AT4G36910
AT4G11960
AT4G21140
AT4G01580
AT4G01570
AT4G21170
AT4G25840
AT4G33630
AT4G25630
AT4G17650
AT4G20700
AT4G20740
AT4G00620
AT4G21770
AT4G39690
AT4G10840
AT4G16610
AT4G34740
AT4G24280
AT4G02990
AT4G04640
AT4G34830
AT4G02790
AT4G08013
AT4G29570
AT4G11175
AT4G33470
AT4G29670
AT4G01985
AT4G16700
AT4G39610
AT4G26900
AT4G02070
AT4G01690
AT4G38225
AT4G06735
AT4G10465
AT4G03298
AT5G06580
AT5G36790
AT5G02050
AT5G17280
AT5G65683
AT5G16400
AT5G06290
AT5G16290
AT5G07950
AT5G14100
AT5G36210
AT5G16390
AT5G63620
AT5G36700
AT5G58270
AT5G56310
AT5G47390
AT5G19500
AT5G35570
AT5G53920
AT5G54100
AT5G43160
AT5G17790
AT5G26030
AT5G61470
AT5G26570
AT5G35630
AT5G21930
AT5G49030
AT5G10490
AT5G52540
AT5G52520
AT5G52470
AT5G04740
AT5G04440
AT5G53460
AT5G01790
AT5G50100
AT5G22800
AT5G25425
AT5G04590
AT5G46290
AT5G49840
AT5G27300
AT5G55210
AT5G62990
AT5G55140
AT5G06990
AT5G55200
AT5G12430
AT5G12460
AT5G49910
AT5G04895
AT5G49940
AT5G19460
AT5G13610
AT5G44060
AT5G41970
AT5G51690
AT5G17040
AT5G16890
AT5G24400
AT5G66190
AT5G51740
AT5G03370
AT5G17230
AT5G16715
AT5G35970
AT5G06790
AT5G06720
AT5G13720
AT5G29000
AT5G23070
AT5G23120
AT5G09840
AT5G45590
AT5G50280
AT5G24620
AT5G52020
AT5G33320
AT5G59400
AT5G60730
AT5G37850
AT5G43140
AT5G55880
AT5G37880
AT5G55890
AT5G44750
AT5G59240
AT5G37590
AT5G20380
AT5G20370
AT5G43770
AT5G14460
AT5G05900
AT5G64050
AT5G15980
AT5G44780
AT5G15700
AT5G15470
AT5G64670
AT5G11270
AT5G64290
AT5G14780
AT5G48335
AT5G32470
AT5G52930
AT5G64280
AT5G53080
AT5G51080
AT5G28237
AT5G19940
AT5G33390
AT5G39790
AT5G11090
AT5G65230
AT5G60960
AT5G56110
AT5G51010
AT5G56090
AT5G09300
AT5G51100
AT5G23900
AT5G23890
AT5G59610
AT5G14660
AT5G09995
AT5G04130
AT5G09230
AT5G44785
AT5G49970
AT5G03406
