# Supplementary material for: Reliability of plastid and mitochondrial localisation prediction declines rapidly with the evolutionary distance to the training set increasing
Source: PLoS Comput Biol. 2024 Nov 11;20(11):e1012575. doi: 10.1371/journal.pcbi.1012575 (PMC11581415; doi:10.1371/journal.pcbi.1012575)
Supplement: S12 Data — (XLSX) [file pcbi.1012575.s022.xlsx]

## Sheet: Wheat_plastid_mito_exp
locus	taxaid	assembly	description	residues	mwt	pi	gravy	location_consensus	location_all_predictors	location_bacello	location_chlorop	location_epiloc	location_ipsort	location_mitoprot	location_multiloc2	location_plantmploc	location_pprowler	location_predotar	location_pts1	location_targetp	location_wolfpsort	location_yloc	athaliana	blast_id
TraesCS1A01G379000.1	Wheat	1A		553	59165.9	5.9653	-0.0529837	mitochondrion	mitochondrion,plastid		plastid		mitochondrion		mitochondrion		mitochondrion	mitochondrion		mitochondrion	mitochondrion	mitochondrion	AT5G08680.1	3248321
TraesCS1B01G162300.1	Wheat	1B		574	61066.9	5.19632	-0.0890244	mitochondrion	mitochondrion,plastid		plastid		mitochondrion		mitochondrion		mitochondrion	mitochondrion		mitochondrion	mitochondrion	mitochondrion	AT3G23990.1	3261678
TraesCS1B01G434000.1	Wheat	1B		509	54346.2	4.92419	0.0294695	golgi	extracellular,vacuole,plasma membrane,golgi,endoplasmic reticulum				extracellular,vacuole,plasma membrane,golgi,endoplasmic reticulum		vacuole		extracellular,vacuole,plasma membrane,golgi,endoplasmic reticulum	extracellular,vacuole,plasma membrane,golgi,endoplasmic reticulum		extracellular,vacuole,plasma membrane,golgi,endoplasmic reticulum	golgi	vacuole	AT1G11910.1	3277640
TraesCS1B01G478800.1	Wheat	1B		248	26770.9	8.98865	-0.104839	plastid	mitochondrion,plastid		plastid		mitochondrion		plastid		mitochondrion	plastid		plastid	mitochondrion	plastid	AT4G11010.1	3280096
TraesCS2A01G187300.1	Wheat	2A		330	34285.5	8.12911	0.0333333	mitochondrion	mitochondrion,plastid		plastid		mitochondrion		mitochondrion		mitochondrion	mitochondrion		mitochondrion	mitochondrion	mitochondrion	AT5G23250.1	3317529
TraesCS2A01G403100.2	Wheat	2A		1099	121986	9.80647	-0.565059	mitochondrion,plastid	mitochondrion,nucleus,cytosol						cytosol		mitochondrion				nucleus	nucleus	AT1G48410.1	3330902
TraesCS2D01G467900.1	Wheat	2D		414	44339.4	8.80024	-0.141787	mitochondrion	mitochondrion,plastid				mitochondrion		mitochondrion		mitochondrion	mitochondrion		mitochondrion	plastid	mitochondrion	AT1G11860.3	3406709
TraesCS2D01G575200.1	Wheat	2D		675	72124.7	4.94068	-0.279556	mitochondrion,plastid	mitochondrion				mitochondrion		mitochondrion		mitochondrion	mitochondrion		mitochondrion	mitochondrion	mitochondrion	AT5G09590.1	3412695
TraesCS3A01G210600.1	Wheat	3A		275	29899.4	7.36419	-0.198545	mitochondrion,nucleus,plastid,cytosol	cytosol						cytosol		mitochondrion				cytosol	cytosol	AT3G01280.1	3426751
TraesCS3A01G250200.1	Wheat	3A		1031	111079	6.84214	-0.0966052	mitochondrion	mitochondrion,plastid		plastid		mitochondrion		mitochondrion		mitochondrion	mitochondrion		mitochondrion	mitochondrion	mitochondrion	AT2G26080.1	3429298
TraesCS3A01G264700.1	Wheat	3A		551	58934.6	6.15719	-0.0666062	mitochondrion	mitochondrion,plastid		plastid		mitochondrion		mitochondrion		mitochondrion	mitochondrion		mitochondrion	mitochondrion	mitochondrion	AT5G08680.1	3430361
TraesCS3B01G126300.2	Wheat	3B		505	53296.6	6.96057	-0.0421782	mitochondrion	mitochondrion,plastid		plastid		mitochondrion		mitochondrion		mitochondrion	mitochondrion		mitochondrion	plastid	mitochondrion	AT1G51980.1	3453352
TraesCS3D01G236200.1	Wheat	3D		340	35468.9	8.58346	0.137647	mitochondrion	mitochondrion				mitochondrion		mitochondrion		mitochondrion	mitochondrion		mitochondrion	mitochondrion	mitochondrion	AT1G53240.1	3497100
TraesCS4A01G035700.1	Wheat	4A		813	90146.3	4.90876	-0.388315	plastid	plastid,cytosol						cytosol		mitochondrion			plastid	cytosol	cytosol	AT5G03340.1	3517990
TraesCS4A01G056200.2	Wheat	4A		530	58525.9	6.25758	-0.182264	mitochondrion	mitochondrion				mitochondrion		mitochondrion		mitochondrion	mitochondrion		mitochondrion	mitochondrion	mitochondrion	AT3G02090.1	3519183
TraesCS4A01G177600.1	Wheat	4A		432	47783.4	7.4386	-0.354861	plastid	plastid,cytosol		plastid		plastid		cytosol		plastid	plastid		plastid	plastid	plastid	AT2G39730.2	3527312
TraesCS4B01G047900.1	Wheat	4B		741	80133.4	6.59565	-0.145749	plastid	mitochondrion,plastid		plastid		mitochondrion		mitochondrion		mitochondrion	mitochondrion		mitochondrion	mitochondrion	mitochondrion	AT5G37510.1	3548304
TraesCS4D01G068100.1	Wheat	4D		510	56125.3	8.49756	-0.27549	mitochondrion	mitochondrion				mitochondrion		mitochondrion		mitochondrion	mitochondrion		mitochondrion	mitochondrion	mitochondrion	AT4G37930.1	3573725
TraesCS4D01G170200.1	Wheat	4D		494	53235.2	7.68017	-0.159312	plastid	mitochondrion,plastid				mitochondrion		mitochondrion		mitochondrion	mitochondrion		mitochondrion	plastid	mitochondrion	AT2G47510.1	3580349
TraesCS5B01G189000.1	Wheat	5B		275	28936.3	8.81679	-0.0945455	mitochondrion	mitochondrion,nucleus						nucleus		mitochondrion				mitochondrion	mitochondrion	AT3G01280.1	3636419
TraesCS5B01G298800.1	Wheat	5B		160	17176	8.34964	0.078125	plastid	mitochondrion,plastid				mitochondrion		mitochondrion		mitochondrion	mitochondrion		mitochondrion	plastid	mitochondrion	AT3G07480.1	3642826
TraesCS5D01G118800.1	Wheat	5D		241	26299.8	7.03332	-0.311618	plastid	cytosol						cytosol		mitochondrion				cytosol	cytosol	AT5G63400.1	3665389
TraesCS5D01G258900.2	Wheat	5D		781	88365.5	4.65393	-0.547887	plastid	mitochondrion,plastid		plastid		mitochondrion		plastid		plastid	mitochondrion		plastid	plastid	mitochondrion	AT2G04030.1	3674117
TraesCS5D01G425100.1	Wheat	5D		476	52692.9	6.71097	-0.259454	plastid	mitochondrion,cytosol	cytosol					cytosol		mitochondrion				cytosol	cytosol	ATCG00490.1	3683835
TraesCS5D01G442000.1	Wheat	5D		456	48995.9	8.15032	-0.139912	mitochondrion,plastid	mitochondrion,plastid		plastid		extracellular,vacuole,plasma membrane,golgi,endoplasmic reticulum		plastid		mitochondrion	mitochondrion		mitochondrion	plastid	mitochondrion	AT5G18170.1	3684716
TraesCS5D01G550700.1	Wheat	5D		588	61765.1	5.03357	-0.025	plastid	plastid		plastid		mitochondrion		plastid		plastid	plastid		plastid	plastid	plastid	AT2G28000.1	3690905
TraesCS6A01G312200.1	Wheat	6A		164	17298.1	4.81981	-0.221951	mitochondrion	mitochondrion				mitochondrion		mitochondrion		mitochondrion	mitochondrion		mitochondrion	mitochondrion	mitochondrion	AT1G32470.1	3710272
TraesCS6B01G120900.1	Wheat	6B		238	27151.2	8.73486	-0.471849	mitochondrion	mitochondrion				mitochondrion		mitochondrion		mitochondrion	mitochondrion		mitochondrion	mitochondrion	mitochondrion	AT2G21870.1	3723054
TraesCS6B01G367800.1	Wheat	6B		647	71127.6	4.80315	-0.408501	golgi,plastid	cytosol						cytosol		mitochondrion				cytosol	cytosol	AT5G02500.1	3738152
TraesCS6D01G209200.1	Wheat	6D		422	45187.1	6.91542	-0.013981	mitochondrion	mitochondrion				mitochondrion		mitochondrion		mitochondrion	mitochondrion		mitochondrion	mitochondrion	mitochondrion	AT2G20420.1	3756475
TraesCS7B01G066000.2	Wheat	7B		247	25874	8.88211	-0.104858	plastid	plastid		plastid		plastid		plastid		plastid	plastid		plastid	plastid	plastid	AT5G20720.1	3804690
TraesCS7B01G204400.1	Wheat	7B		494	53147.3	7.4607	-0.0987854	plastid	mitochondrion,plastid		plastid		mitochondrion		mitochondrion		mitochondrion	mitochondrion		mitochondrion	plastid	plastid	AT1G63940.2	3813530
TraesCSU01G009200.1	Wheat	Un		578	61370.6	4.83685	-0.0564014	mitochondrion,plastid	plastid		plastid		mitochondrion		plastid		plastid	plastid		plastid	plastid	plastid	AT2G28000.1	3863619
TraesCSU01G105300.1	Wheat	Un		492	56553	7.04785	-0.515244	mitochondrion,golgi,plastid	peroxisome,cytosol						cytosol		mitochondrion				peroxisome	peroxisome	AT4G35090.1	3868979

## Sheet: Wheat_plastid_mito_pred
locus	taxaid	assembly	description	residues	mwt	pi	gravy	location_consensus	location_all_predictors	location_bacello	location_chlorop	location_epiloc	location_ipsort	location_mitoprot	location_multiloc2	location_plantmploc	location_pprowler	location_predotar	location_pts1	location_targetp	location_wolfpsort	location_yloc	athaliana	blast_id
TraesCS1A01G004900.1	Wheat	1A		479	52860.9	5.17323	0.0943633	mitochondrion,plastid,plasma membrane,cytosol	mitochondrion,plastid,plasma membrane,cytosol				plastid		cytosol		mitochondrion			mitochondrion	plastid	plasma membrane	AT1G80570.1	3226298
TraesCS1A01G020400.1	Wheat	1A		907	98255.2	8.45525	-0.46516	mitochondrion,nucleus,plastid,cytosol	mitochondrion,nucleus,plastid,cytosol						mitochondrion		mitochondrion	plastid			nucleus	cytosol	AT5G42140.1	3227147
TraesCS1A01G025100.1	Wheat	1A		304	33092.6	11.1233	-0.206579	mitochondrion,plastid	mitochondrion,plastid		plastid		plastid		mitochondrion		mitochondrion	mitochondrion		mitochondrion	plastid	plastid	AT4G28360.1	3227386
TraesCS1A01G028800.1	Wheat	1A		542	60974.5	8.12228	0.0134686	mitochondrion,plastid,golgi,cytosol	mitochondrion,extracellular,vacuole,plasma membrane,cytosol,plastid,golgi,endoplasmic reticulum				mitochondrion		cytosol		extracellular,vacuole,plasma membrane,golgi,endoplasmic reticulum	mitochondrion			plastid	golgi	AT1G58390.1	3227600
TraesCS1A01G030600.1	Wheat	1A		136	14676.8	7.15924	0.344118	mitochondrion,plastid,golgi,endoplasmic reticulum	mitochondrion,plastid,golgi,endoplasmic reticulum						golgi		extracellular,vacuole,plasma membrane,golgi,endoplasmic reticulum			mitochondrion	endoplasmic reticulum	plastid	AT2G29020.1	3227690
TraesCS1A01G033800.1	Wheat	1A		432	48471.8	8.03762	-0.328472	mitochondrion,plastid	mitochondrion,plastid,golgi,endoplasmic reticulum		plastid		plastid		endoplasmic reticulum		mitochondrion	plastid		mitochondrion	mitochondrion	golgi	AT3G09410.1	3227873
TraesCS1A01G048300.1	Wheat	1A		990	108511	6.79158	-0.143939	mitochondrion,plastid,nucleus	mitochondrion,plastid,nucleus						mitochondrion		mitochondrion				plastid	nucleus	AT3G22980.1	3228633
TraesCS1A01G048400.1	Wheat	1A		234	26091.2	4.76996	-0.24188	mitochondrion,extracellular,vacuole,plasma membrane,cytosol,plastid,golgi,endoplasmic reticulum	mitochondrion,extracellular,vacuole,plasma membrane,cytosol,plastid,golgi,endoplasmic reticulum						cytosol		mitochondrion			extracellular,vacuole,plasma membrane,golgi,endoplasmic reticulum	plastid	mitochondrion	AT3G04710.1	3228638
TraesCS1A01G049400.1	Wheat	1A		274	30063.8	4.67582	-0.69708	mitochondrion,nucleus,plastid,cytosol	mitochondrion,nucleus,plastid,cytosol						cytosol		mitochondrion			plastid	mitochondrion	nucleus	AT2G20620.1	4653102
TraesCS1A01G055000.1	Wheat	1A		377	40793.7	6.5584	0.387003	mitochondrion,plastid	mitochondrion,plasma membrane,peroxisome,plastid		plastid		plastid		peroxisome		plastid	plastid		mitochondrion	plasma membrane	mitochondrion	AT5G12130.2	3228997
TraesCS1A01G055400.1	Wheat	1A		763	85322.8	6.58584	-0.198165	mitochondrion,plastid	mitochondrion,plastid		plastid		mitochondrion		mitochondrion		mitochondrion	mitochondrion		plastid	plastid	mitochondrion	AT5G02250.1	3229017
TraesCS1A01G055400.2	Wheat	1A		774	86489.2	6.70794	-0.202067	mitochondrion,plastid	mitochondrion,plastid		plastid		mitochondrion		mitochondrion		mitochondrion	mitochondrion		plastid	plastid	mitochondrion	AT5G02250.1	3229022
TraesCS1A01G057400.1	Wheat	1A		717	78959.5	8.30746	0.064993	mitochondrion,plastid	mitochondrion,plastid		plastid		plastid		plastid		mitochondrion	mitochondrion		mitochondrion	mitochondrion	plastid	AT1G12300.1	3229120
TraesCS1A01G063300.1	Wheat	1A		472	52937.9	9.51701	-0.00233051	mitochondrion,plastid,cytosol	mitochondrion,plastid,cytosol						cytosol		mitochondrion				plastid	mitochondrion	AT5G60610.2	3229437
TraesCS1A01G063400.1	Wheat	1A		343	39489.2	10.3017	-0.239942	mitochondrion,plastid	mitochondrion,plastid,nucleus		plastid		mitochondrion		mitochondrion		mitochondrion			plastid	mitochondrion	nucleus	AT1G11620.1	3229442
TraesCS1A01G064000.1	Wheat	1A		382	41353.9	9.7409	-0.331152	mitochondrion,plastid,cytosol,golgi,nucleus	mitochondrion,plastid,cytosol,golgi,nucleus		plastid				golgi		mitochondrion			mitochondrion	cytosol	nucleus	AT1G27600.1	3229483
TraesCS1A01G065500.1	Wheat	1A		78	8314.75	10.4836	-0.719231	mitochondrion,nucleus,plastid,cytosol	mitochondrion,nucleus,plastid,cytosol				mitochondrion		cytosol		mitochondrion			mitochondrion	plastid	nucleus	AT5G65750.1	3229590
TraesCS1A01G070900.4	Wheat	1A		611	68140.4	9.04277	-0.443044	mitochondrion,plastid	mitochondrion,plastid,cytosol		plastid		mitochondrion		mitochondrion		mitochondrion			mitochondrion	plastid	cytosol	AT5G60720.1	3229934
TraesCS1A01G071500.1	Wheat	1A		107	12150.8	10.0691	-0.157009	mitochondrion,plastid	mitochondrion,extracellular,vacuole,plasma membrane,cytosol,plastid,golgi,endoplasmic reticulum		plastid				cytosol		extracellular,vacuole,plasma membrane,golgi,endoplasmic reticulum	plastid			mitochondrion	mitochondrion	AT5G20090.1	3229975
TraesCS1A01G073000.1	Wheat	1A		243	26604.3	8.25119	-0.204527	mitochondrion,plastid	mitochondrion,plastid		plastid		mitochondrion		mitochondrion		mitochondrion	mitochondrion		mitochondrion	plastid	plastid	AT4G01995.1	3230063
TraesCS1A01G073000.2	Wheat	1A		275	29826.1	8.41945	-0.142182	mitochondrion,plastid	mitochondrion,plastid		plastid		mitochondrion		mitochondrion		mitochondrion	mitochondrion		mitochondrion	plastid	plastid	AT4G01995.1	3230068
TraesCS1A01G079300.1	Wheat	1A		229	24373.3	11.5005	-0.225328	mitochondrion,plastid	mitochondrion,nucleus,plastid,cytosol		plastid		mitochondrion		cytosol		mitochondrion	mitochondrion		mitochondrion	plastid	nucleus	AT1G49770.1	3230438
TraesCS1A01G081100.1	Wheat	1A		110	12330.4	5.81144	-0.925455	mitochondrion,plastid	mitochondrion,plastid		plastid		mitochondrion		mitochondrion		mitochondrion	mitochondrion		plastid	plastid	mitochondrion	AT1G32730.1	3230529
TraesCS1A01G081200.1	Wheat	1A		435	46857.2	5.42994	0.0514943	mitochondrion,plastid	mitochondrion,plastid,cytosol				mitochondrion		mitochondrion		plastid	plastid		plastid	cytosol	mitochondrion	AT3G62160.1	3230534
TraesCS1A01G086800.1	Wheat	1A		422	47388.8	9.24046	-0.538863	mitochondrion,plastid	mitochondrion,plastid		plastid		mitochondrion		mitochondrion		mitochondrion	mitochondrion		plastid	plastid	mitochondrion	AT4G03020.1	3230824
TraesCS1A01G092300.1	Wheat	1A		317	34683.6	5.71391	-0.24511	mitochondrion,plastid,cytosol	mitochondrion,plastid,cytosol						cytosol		mitochondrion				plastid	mitochondrion	AT1G67580.1	3231161
TraesCS1A01G092700.1	Wheat	1A		292	30789.8	8.1198	0.176712	mitochondrion,peroxisome,plastid	mitochondrion,peroxisome,plastid						peroxisome		mitochondrion				plastid	mitochondrion	AT3G12290.1	3231180
TraesCS1A01G092700.2	Wheat	1A		324	34594.2	8.83565	0.0820988	mitochondrion,peroxisome,plastid	mitochondrion,peroxisome,plastid						peroxisome		mitochondrion				plastid	mitochondrion	AT2G38660.1	3231188
TraesCS1A01G099700.1	Wheat	1A		364	40411.1	9.44551	-0.209615	mitochondrion,plastid	mitochondrion,plastid		plastid		plastid		plastid		mitochondrion	mitochondrion		mitochondrion	plastid	mitochondrion	AT1G11900.1	3231623
TraesCS1A01G101100.1	Wheat	1A		348	38881.7	4.94293	-0.0951149	mitochondrion,plastid	mitochondrion,plastid,cytosol				mitochondrion		cytosol		mitochondrion	mitochondrion		mitochondrion	plastid	plastid	AT3G06190.1	3231710
TraesCS1A01G103200.1	Wheat	1A		372	40580.9	6.9574	-0.268817	mitochondrion,plastid,golgi,cytosol	mitochondrion,extracellular,vacuole,plasma membrane,cytosol,plastid,golgi,endoplasmic reticulum				extracellular,vacuole,plasma membrane,golgi,endoplasmic reticulum		golgi		extracellular,vacuole,plasma membrane,golgi,endoplasmic reticulum			mitochondrion	plastid	cytosol	AT1G32300.1	3231818
TraesCS1A01G114300.3	Wheat	1A		376	42100.7	8.78937	0.075	mitochondrion,extracellular,plastid,nucleus	mitochondrion,extracellular,plastid,nucleus				plastid		extracellular		mitochondrion			mitochondrion	nucleus	plastid	AT3G58940.1	3232478
TraesCS1A01G127800.1	Wheat	1A		145	16552.9	9.36759	-0.609655	mitochondrion,plastid,peroxisome,cytosol	mitochondrion,plastid,peroxisome,cytosol						peroxisome		mitochondrion			mitochondrion	plastid	cytosol	AT1G54930.1	3233311
TraesCS1A01G129900.1	Wheat	1A		146	15239.2	11.1221	-0.6	mitochondrion,plastid	mitochondrion,plastid		plastid		mitochondrion		mitochondrion		plastid	plastid		mitochondrion	plastid	mitochondrion	AT5G37170.3	4653114
TraesCS1A01G132600.1	Wheat	1A		761	85499.8	7.15008	-0.199737	mitochondrion,plastid,plasma membrane,cytosol	mitochondrion,plastid,plasma membrane,cytosol				mitochondrion		mitochondrion		mitochondrion			plastid	plasma membrane	cytosol	AT1G59820.1	3233567
TraesCS1A01G132600.3	Wheat	1A		1246	141162	8.08678	-0.0973515	mitochondrion,plastid,plasma membrane,cytosol	mitochondrion,plastid,plasma membrane,cytosol				mitochondrion		mitochondrion		mitochondrion			plastid	plasma membrane	cytosol	AT1G59820.1	3233577
TraesCS1A01G133600.1	Wheat	1A		89	9948.57	8.35639	-0.92809	mitochondrion,nucleus,plastid,cytosol	mitochondrion,nucleus,plastid,cytosol						cytosol		mitochondrion			mitochondrion	plastid	nucleus	AT5G35180.4	3233672
TraesCS1A01G136100.1	Wheat	1A		253	26476.6	6.68562	-0.11502	mitochondrion,plastid	mitochondrion,peroxisome,plastid		plastid		mitochondrion		peroxisome		mitochondrion			plastid	mitochondrion	mitochondrion	AT4G36750.1	3233888
TraesCS1A01G146400.1	Wheat	1A		298	31606.9	6.21561	0.0788591	mitochondrion,plastid	mitochondrion,plastid				mitochondrion		mitochondrion		mitochondrion			mitochondrion	plastid	plastid	AT2G33050.1	3234654
TraesCS1A01G147400.1	Wheat	1A		395	42273.7	8.09251	0.136962	mitochondrion,plastid	mitochondrion,plastid		plastid		plastid		mitochondrion		mitochondrion	mitochondrion		mitochondrion	plastid	plastid	AT4G28706.1	3234699
TraesCS1A01G149100.1	Wheat	1A		395	44513.7	9.28878	-0.126582	mitochondrion,plastid	mitochondrion,peroxisome,plastid		plastid		plastid		mitochondrion		mitochondrion			mitochondrion	plastid	peroxisome	AT3G04460.1	3234824
TraesCS1A01G150800.1	Wheat	1A		619	70675	8.893	-0.0365105	mitochondrion,plastid,plasma membrane,cytosol	mitochondrion,plastid,plasma membrane,cytosol				plastid		cytosol		mitochondrion			mitochondrion	plastid	plasma membrane	AT1G02190.1	3234917
TraesCS1A01G158600.1	Wheat	1A		281	30273.9	4.16894	-0.454804	mitochondrion,extracellular,vacuole,plasma membrane,cytosol,plastid,golgi,endoplasmic reticulum	mitochondrion,extracellular,vacuole,plasma membrane,cytosol,plastid,golgi,endoplasmic reticulum				mitochondrion		mitochondrion		mitochondrion			extracellular,vacuole,plasma membrane,golgi,endoplasmic reticulum	plastid	cytosol	AT5G18130.1	3235382
TraesCS1A01G160500.1	Wheat	1A		884	97324.8	9.59669	-0.929186	mitochondrion,plastid,cytosol	mitochondrion,plastid,cytosol		plastid		mitochondrion		cytosol		mitochondrion	mitochondrion		mitochondrion	plastid	cytosol	AT3G19840.1	3235508
TraesCS1A01G162300.1	Wheat	1A		423	44880.8	6.38576	0.341135	mitochondrion,plastid	mitochondrion,plastid				mitochondrion		mitochondrion		mitochondrion			mitochondrion	plastid	plastid	AT1G49350.1	3235621
TraesCS1A01G162300.2	Wheat	1A		421	44928.8	6.74578	0.280048	mitochondrion,plastid	mitochondrion,plastid				mitochondrion		mitochondrion		mitochondrion			mitochondrion	plastid	plastid	AT1G49350.1	3235626
TraesCS1A01G162400.1	Wheat	1A		370	38134.9	4.15988	-0.273243	mitochondrion,plastid,vacuole,cytosol	mitochondrion,plastid,vacuole,cytosol				mitochondrion		cytosol		mitochondrion			mitochondrion	plastid	vacuole	AT3G19950.2	3235632
TraesCS1A01G163300.1	Wheat	1A		162	17716.7	4.949	-0.801852	mitochondrion,nucleus,plastid,cytosol	mitochondrion,nucleus,plastid,cytosol				mitochondrion		cytosol		mitochondrion			plastid	mitochondrion	nucleus	AT1G03550.4	3235696
TraesCS1A01G165400.1	Wheat	1A		263	27551.7	8.79092	0.568441	mitochondrion,plasma membrane,golgi,plastid	mitochondrion,plasma membrane,golgi,plastid						golgi		extracellular,vacuole,plasma membrane,golgi,endoplasmic reticulum			mitochondrion	plasma membrane	plastid	AT1G73190.1	3235827
TraesCS1A01G171800.1	Wheat	1A		221	23517.8	10.8207	0.138009	mitochondrion,nucleus,plastid,cytosol	mitochondrion,nucleus,plastid,cytosol						nucleus		mitochondrion			mitochondrion	plastid	cytosol
TraesCS1A01G173200.1	Wheat	1A		202	21524.5	4.44601	-0.168812	mitochondrion,endoplasmic reticulum,plastid,cytosol	mitochondrion,endoplasmic reticulum,plastid,cytosol				mitochondrion		cytosol		mitochondrion			mitochondrion	plastid	endoplasmic reticulum	AT4G14965.1	3236304
TraesCS1A01G173700.4	Wheat	1A		482	52658.9	8.93899	-0.161618	mitochondrion,plastid	mitochondrion,plastid,cytosol		plastid		mitochondrion		mitochondrion		plastid			plastid	mitochondrion	cytosol	AT3G55630.2	3236363
TraesCS1A01G173700.5	Wheat	1A		467	51094.9	8.93049	-0.181799	mitochondrion,plastid	mitochondrion,plastid,cytosol		plastid		mitochondrion		mitochondrion		plastid			plastid	mitochondrion	cytosol	AT3G55630.2	3236368
TraesCS1A01G179500.1	Wheat	1A		279	30323.6	8.21502	-0.0609319	mitochondrion,plastid	mitochondrion,plastid		plastid		mitochondrion		mitochondrion		plastid	mitochondrion		plastid	mitochondrion	plastid	AT2G46910.1	3236700
TraesCS1A01G182600.1	Wheat	1A		410	44033.8	5.1212	-0.0680488	mitochondrion,plastid,cytosol	mitochondrion,plastid,cytosol						cytosol		mitochondrion				plastid	mitochondrion	AT2G17030.1	3236861
TraesCS1A01G189800.1	Wheat	1A		405	43922	9.53672	-0.109136	mitochondrion,plastid	mitochondrion,plastid		plastid		mitochondrion		mitochondrion		mitochondrion	mitochondrion		mitochondrion	plastid	plastid	AT5G62050.1	3237298
TraesCS1A01G192200.2	Wheat	1A		88	9383.83	5.03657	-0.810227	mitochondrion,nucleus,plastid,cytosol	mitochondrion,nucleus,plastid,cytosol				mitochondrion		cytosol		mitochondrion			plastid	mitochondrion	nucleus	AT1G22140.3	3237433
TraesCS1A01G193800.1	Wheat	1A		91	9343.25	8.5503	0.154945	mitochondrion,extracellular,plastid	mitochondrion,extracellular,plastid						extracellular		mitochondrion				mitochondrion	plastid	AT2G35470.1	3237509
TraesCS1A01G201700.1	Wheat	1A		249	25145.9	8.36431	-0.0879518	mitochondrion,plasma membrane,golgi,plastid	mitochondrion,plasma membrane,golgi,plastid				plastid		golgi		mitochondrion	mitochondrion			plastid	plasma membrane	AT1G20823.1	3238016
TraesCS1A01G204200.1	Wheat	1A		486	53673.9	6.54532	-0.508025	mitochondrion,nucleus,plastid,cytosol	mitochondrion,nucleus,plastid,cytosol						cytosol		mitochondrion			mitochondrion	plastid	nucleus	AT4G35140.1	3238158
TraesCS1A01G204200.2	Wheat	1A		488	53915.3	6.62387	-0.506148	mitochondrion,nucleus,plastid,cytosol	mitochondrion,nucleus,plastid,cytosol						cytosol		mitochondrion			mitochondrion	plastid	nucleus	AT4G35140.1	3238163
TraesCS1A01G206600.2	Wheat	1A		995	112504	5.8409	-0.267739	mitochondrion,plastid	mitochondrion,plastid,peroxisome,endoplasmic reticulum		plastid		mitochondrion		endoplasmic reticulum		extracellular,vacuole,plasma membrane,golgi,endoplasmic reticulum	mitochondrion		mitochondrion	plastid	peroxisome	AT5G04480.1	3238292
TraesCS1A01G209400.1	Wheat	1A		625	65649.2	6.34128	-0.02176	mitochondrion,plastid	mitochondrion,plastid,nucleus		plastid				mitochondrion		mitochondrion			mitochondrion	nucleus	plastid	AT4G00150.1	3238462
TraesCS1A01G210700.1	Wheat	1A		293	30536.5	10.728	-0.187713	mitochondrion,plastid	mitochondrion,plastid		plastid		mitochondrion		mitochondrion		mitochondrion	mitochondrion		mitochondrion	plastid	plastid	AT1G62520.1	3238534
TraesCS1A01G211600.1	Wheat	1A		246	26576.1	10.7105	-0.321138	mitochondrion,plastid	mitochondrion,plastid		plastid		plastid		mitochondrion		plastid	mitochondrion		plastid	plastid	mitochondrion	AT1G12244.1	3238579
TraesCS1A01G211600.2	Wheat	1A		157	16295.9	12.0214	-0.156688	mitochondrion,plastid	mitochondrion,plastid		plastid		plastid		mitochondrion		plastid	mitochondrion		plastid	plastid	mitochondrion	AT1G12244.1	3238584
TraesCS1A01G220600.1	Wheat	1A		500	53651.6	8.83311	0.2576	mitochondrion,extracellular,plasma membrane,plastid	mitochondrion,extracellular,vacuole,plasma membrane,plastid,golgi,endoplasmic reticulum						extracellular		extracellular,vacuole,plasma membrane,golgi,endoplasmic reticulum			mitochondrion	plastid	plasma membrane	AT1G02390.1	3239096
TraesCS1A01G227900.1	Wheat	1A		306	33876.5	9.13953	-0.276144	mitochondrion,plastid	mitochondrion,plastid		plastid		plastid		mitochondrion		plastid	mitochondrion		plastid	plastid	mitochondrion	AT4G16060.1	3239556
TraesCS1A01G228000.1	Wheat	1A		373	40930.6	8.26306	-0.318231	mitochondrion,peroxisome,plastid	mitochondrion,peroxisome,plastid						peroxisome		mitochondrion				plastid	mitochondrion	AT3G05640.3	3239560
TraesCS1A01G234700.1	Wheat	1A		495	54069.2	4.84052	0.0977778	mitochondrion,plastid	mitochondrion,extracellular,vacuole,plasma membrane,cytosol,plastid,golgi,endoplasmic reticulum		plastid		extracellular,vacuole,plasma membrane,golgi,endoplasmic reticulum		mitochondrion		extracellular,vacuole,plasma membrane,golgi,endoplasmic reticulum	extracellular,vacuole,plasma membrane,golgi,endoplasmic reticulum		mitochondrion	plastid	cytosol	AT1G50460.1	3239942
TraesCS1A01G240200.1	Wheat	1A		181	18855.5	5.87632	-0.988398	mitochondrion,nucleus,plastid,cytosol	mitochondrion,nucleus,plastid,cytosol						cytosol		mitochondrion			plastid	mitochondrion	nucleus	AT3G05935.2	3240326
TraesCS1A01G241100.1	Wheat	1A		205	21554.9	8.84634	-0.102927	mitochondrion,plastid	mitochondrion,plastid				plastid		mitochondrion		mitochondrion			mitochondrion	plastid	plastid	AT5G12340.2	3240371
TraesCS1A01G243100.2	Wheat	1A		255	28715.3	9.13887	-0.503529	mitochondrion,plastid	mitochondrion,extracellular,vacuole,plasma membrane,endoplasmic reticulum,plastid,golgi,nucleus		plastid		plastid		mitochondrion		mitochondrion	extracellular,vacuole,plasma membrane,golgi,endoplasmic reticulum		mitochondrion	plastid	nucleus	AT1G31500.6	3240496
TraesCS1A01G244900.2	Wheat	1A		557	61249.8	9.96636	-0.237702	mitochondrion,plastid	mitochondrion,golgi,plastid		plastid		plastid		golgi		plastid			plastid	mitochondrion	mitochondrion	AT2G41640.1	3240607
TraesCS1A01G247000.1	Wheat	1A		179	19506.4	8.4797	0.0122905	mitochondrion,plastid,nucleus	mitochondrion,plastid,nucleus				mitochondrion		nucleus		mitochondrion				plastid	mitochondrion	AT5G61090.1	3240740
TraesCS1A01G247100.1	Wheat	1A		793	85716.4	6.74433	-0.0297604	mitochondrion,plastid	mitochondrion,plastid		plastid		plastid		mitochondrion		plastid	mitochondrion		plastid	mitochondrion	plastid	AT1G03310.2	3240744
TraesCS1A01G251500.1	Wheat	1A		273	31733.6	9.69482	-1.01648	mitochondrion,plastid,nucleus	mitochondrion,plastid,nucleus		plastid		mitochondrion		nucleus		mitochondrion	mitochondrion		mitochondrion	plastid	nucleus	AT2G42080.1	3240997
TraesCS1A01G252400.1	Wheat	1A		215	22759.9	8.39874	-0.272093	mitochondrion,plastid	mitochondrion,plastid		plastid		mitochondrion		mitochondrion		mitochondrion	mitochondrion		plastid	plastid	mitochondrion	AT4G21860.3	3241057
TraesCS1A01G252500.1	Wheat	1A		89	9410.88	4.71663	-0.68427	mitochondrion,nucleus,plastid,cytosol	mitochondrion,nucleus,plastid,cytosol				mitochondrion		cytosol		mitochondrion			plastid	mitochondrion	nucleus	AT5G18920.1	3241062
TraesCS1A01G258700.1	Wheat	1A		384	42118.8	9.75252	0.135156	mitochondrion,golgi,plastid	mitochondrion,extracellular,vacuole,plasma membrane,plastid,golgi,endoplasmic reticulum		plastid		mitochondrion		mitochondrion		mitochondrion	extracellular,vacuole,plasma membrane,golgi,endoplasmic reticulum		mitochondrion	plastid	golgi	AT1G61970.2	3241419
TraesCS1A01G263000.1	Wheat	1A		358	38373.3	5.80811	-0.276536	mitochondrion,plastid	mitochondrion,plastid		plastid		mitochondrion		mitochondrion		plastid	mitochondrion		plastid	plastid	mitochondrion	AT1G33780.1	3241699
TraesCS1A01G269800.1	Wheat	1A		168	17184	4.70255	-0.399405	mitochondrion,nucleus,plastid,cytosol	mitochondrion,nucleus,plastid,cytosol				mitochondrion		cytosol		mitochondrion			mitochondrion	plastid	nucleus	AT5G20910.1	3242100
TraesCS1A01G275100.1	Wheat	1A		146	15579.7	11.6611	-0.591781	mitochondrion,plastid	mitochondrion,plastid		plastid		mitochondrion		mitochondrion		plastid	plastid		mitochondrion	plastid	mitochondrion	AT3G59410.5	3242372
TraesCS1A01G281200.1	Wheat	1A		377	40101	12.4648	-0.482228	mitochondrion,plastid,nucleus	mitochondrion,plastid,nucleus				plastid		plastid		mitochondrion				nucleus	mitochondrion	AT3G05330.1	3242791
TraesCS1A01G291300.1	Wheat	1A		373	43322.5	9.90483	-0.317962	mitochondrion,vacuole,golgi,plastid	mitochondrion,vacuole,golgi,plastid				mitochondrion		vacuole		mitochondrion			mitochondrion	plastid	golgi	AT5G41980.1	3243429
TraesCS1A01G295200.1	Wheat	1A		856	93460.7	6.38793	-0.246846	mitochondrion,plastid	mitochondrion,plastid		plastid		plastid		mitochondrion		plastid	mitochondrion		plastid			AT3G56040.1	3243623
TraesCS1A01G303300.1	Wheat	1A		455	52518.4	8.43525	-0.411648	mitochondrion,plastid	mitochondrion,plastid,nucleus		plastid		plastid		mitochondrion		mitochondrion			plastid	mitochondrion	nucleus	AT3G54190.1	3244075
TraesCS1A01G305000.1	Wheat	1A		382	40139.7	6.59347	0.174869	mitochondrion,plastid	mitochondrion,plastid				plastid		mitochondrion		mitochondrion			plastid	plastid	mitochondrion	AT4G35030.4	3244162
TraesCS1A01G311200.1	Wheat	1A		302	31593.6	8.97406	-0.0993377	mitochondrion,plastid,cytosol	mitochondrion,plastid,cytosol						cytosol		mitochondrion				plastid	mitochondrion	AT3G63060.1	3244522
TraesCS1A01G311700.1	Wheat	1A		119	13047.1	8.23718	-1.05462	mitochondrion,nucleus,plastid,cytosol	mitochondrion,nucleus,plastid,cytosol						cytosol		mitochondrion			plastid	mitochondrion	nucleus	AT4G37710.1	3244541
TraesCS1A01G315300.1	Wheat	1A		368	41412.1	7.04758	-0.293478	mitochondrion,plastid,cytosol	mitochondrion,plastid,cytosol						cytosol		mitochondrion				plastid	mitochondrion	AT1G53500.1	3244780
TraesCS1A01G317700.1	Wheat	1A		93	11320	11.378	0.245161	mitochondrion,extracellular,plastid,cytosol	mitochondrion,extracellular,vacuole,plasma membrane,cytosol,plastid,golgi,endoplasmic reticulum						cytosol		extracellular,vacuole,plasma membrane,golgi,endoplasmic reticulum			mitochondrion	plastid	extracellular	AT1G72560.1	3244908
TraesCS1A01G332000.1	Wheat	1A		174	17305.6	11.7184	-0.322414	mitochondrion,plastid,cytosol	mitochondrion,plastid,cytosol				mitochondrion		cytosol		mitochondrion				plastid	mitochondrion	AT4G37700.1	3245727
TraesCS1A01G337100.1	Wheat	1A		419	48258.3	6.32066	-0.325537	mitochondrion,plastid,golgi,endoplasmic reticulum	mitochondrion,plastid,golgi,endoplasmic reticulum				mitochondrion		endoplasmic reticulum		mitochondrion			mitochondrion	plastid	golgi	AT5G07610.1	3245975
TraesCS1A01G338200.1	Wheat	1A		902	101185	5.29082	-0.21663	mitochondrion,plastid	mitochondrion,plastid,peroxisome,cytosol		plastid		mitochondrion		peroxisome		mitochondrion	mitochondrion		mitochondrion	plastid	cytosol	AT1G06410.1	3246026
TraesCS1A01G341600.1	Wheat	1A		152	17547.7	7.84633	-0.754605	mitochondrion,nucleus,plastid,cytosol	mitochondrion,nucleus,plastid,cytosol						cytosol		mitochondrion			mitochondrion	plastid	nucleus	AT3G16360.2	3246192
TraesCS1A01G342100.1	Wheat	1A		127	13404.2	12.3408	-0.325984	mitochondrion,plastid	mitochondrion,plastid				mitochondrion		plastid		mitochondrion			mitochondrion	plastid	mitochondrion	AT5G40153.1	3246222
TraesCS1A01G345500.1	Wheat	1A		746	83306.5	7.07599	-0.303485	mitochondrion,plastid,plasma membrane,cytosol	mitochondrion,plastid,plasma membrane,cytosol						cytosol		mitochondrion			mitochondrion	plastid	plasma membrane	AT1G51850.1	3246415
TraesCS1A01G346700.1	Wheat	1A		304	33963.5	9.21106	-0.314803	mitochondrion,nucleus,plastid,cytosol	mitochondrion,nucleus,plastid,cytosol						cytosol		mitochondrion			mitochondrion	plastid	nucleus	AT5G52880.1	3246479
TraesCS1A01G351800.1	Wheat	1A		888	96212.3	6.98605	0.196284	mitochondrion,plastid,endoplasmic reticulum	mitochondrion,extracellular,vacuole,plasma membrane,plastid,golgi,endoplasmic reticulum		plastid		plastid		mitochondrion		mitochondrion	extracellular,vacuole,plasma membrane,golgi,endoplasmic reticulum		mitochondrion	plastid	endoplasmic reticulum	AT1G16480.1	3246805
TraesCS1A01G355200.2	Wheat	1A		468	50440	6.80623	-0.00982906	mitochondrion,plastid	mitochondrion,extracellular,vacuole,plasma membrane,plastid,golgi,endoplasmic reticulum				extracellular,vacuole,plasma membrane,golgi,endoplasmic reticulum		plastid		mitochondrion	extracellular,vacuole,plasma membrane,golgi,endoplasmic reticulum		mitochondrion	plastid	mitochondrion	AT2G19860.1	3246989
TraesCS1A01G355500.1	Wheat	1A		572	63866.8	9.80588	-0.279895	mitochondrion,plastid,vacuole,nucleus	mitochondrion,extracellular,vacuole,plasma membrane,endoplasmic reticulum,plastid,golgi,nucleus						mitochondrion		extracellular,vacuole,plasma membrane,golgi,endoplasmic reticulum	plastid			vacuole	nucleus	AT1G28240.1	3247001
TraesCS1A01G357500.1	Wheat	1A		543	60329.1	10.2861	-0.774217	mitochondrion,plastid,cytosol	mitochondrion,plastid,cytosol		plastid				cytosol		mitochondrion	mitochondrion		mitochondrion	plastid	cytosol	AT1G14380.7	3247103
TraesCS1A01G357500.2	Wheat	1A		544	60457.3	10.3174	-0.779963	mitochondrion,plastid,cytosol	mitochondrion,plastid,cytosol		plastid				cytosol		mitochondrion	mitochondrion		mitochondrion	plastid	cytosol	AT1G14380.7	3247108
TraesCS1A01G357500.3	Wheat	1A		579	64212.7	10.4249	-0.815889	mitochondrion,plastid,cytosol	mitochondrion,plastid,cytosol		plastid				cytosol		mitochondrion	mitochondrion		mitochondrion	plastid	cytosol	AT1G74690.1	3247109
TraesCS1A01G359600.1	Wheat	1A		365	39945.7	6.84497	-0.178904	mitochondrion,plastid,cytosol	mitochondrion,plastid,cytosol						mitochondrion		mitochondrion				cytosol	plastid	AT2G39760.1	3247229
TraesCS1A01G363700.1	Wheat	1A		197	22000	11.1484	-0.541624	mitochondrion,extracellular,vacuole,plasma membrane,cytosol,plastid,golgi,peroxisome,endoplasmic reticulum	mitochondrion,extracellular,vacuole,plasma membrane,cytosol,plastid,golgi,peroxisome,endoplasmic reticulum				extracellular,vacuole,plasma membrane,golgi,endoplasmic reticulum		peroxisome		extracellular,vacuole,plasma membrane,golgi,endoplasmic reticulum	mitochondrion		extracellular,vacuole,plasma membrane,golgi,endoplasmic reticulum	plastid	cytosol	AT2G19730.1	3247461
TraesCS1A01G366700.1	Wheat	1A		712	80289.8	9.14543	-0.622472	mitochondrion,extracellular,nucleus,vacuole,plasma membrane,cytosol,plastid,golgi,endoplasmic reticulum	mitochondrion,extracellular,nucleus,vacuole,plasma membrane,cytosol,plastid,golgi,endoplasmic reticulum				mitochondrion		nucleus		mitochondrion	extracellular,vacuole,plasma membrane,golgi,endoplasmic reticulum		mitochondrion	plastid	cytosol	AT2G21520.1	3247655
TraesCS1A01G367000.1	Wheat	1A		454	47593.1	4.4726	0.0491189	mitochondrion,vacuole,plastid	mitochondrion,vacuole,plastid						vacuole		mitochondrion				plastid	mitochondrion	AT1G05100.1	3247678
TraesCS1A01G368700.1	Wheat	1A		444	47922.6	9.34836	-0.00563063	mitochondrion,plastid	mitochondrion,plastid				plastid		mitochondrion		mitochondrion	plastid			plastid	mitochondrion	AT1G07740.1	3247757
TraesCS1A01G369700.1	Wheat	1A		565	62497.9	4.90144	-0.377168	mitochondrion,plastid,cytosol	mitochondrion,plastid,cytosol				mitochondrion		mitochondrion		mitochondrion				plastid	cytosol	AT2G01600.1	3247812
TraesCS1A01G371800.1	Wheat	1A		258	27649.6	10.9798	-0.126744	mitochondrion,plastid	mitochondrion,plastid		plastid		mitochondrion		mitochondrion		mitochondrion	mitochondrion		plastid	mitochondrion	plastid	AT1G18440.1	3247926
TraesCS1A01G373600.1	Wheat	1A		673	74591	6.34166	-0.0520059	mitochondrion,nucleus,plastid,cytosol	mitochondrion,nucleus,plastid,cytosol				mitochondrion		cytosol		mitochondrion			mitochondrion	nucleus	plastid	AT3G14470.1	3248027
TraesCS1A01G383400.1	Wheat	1A		116	12718.5	7.19669	-0.426724	mitochondrion,plastid,cytosol	mitochondrion,plastid,cytosol				mitochondrion		mitochondrion		mitochondrion				plastid	cytosol	AT5G53710.1	3248541
TraesCS1A01G385300.1	Wheat	1A		459	51107	9.74477	-0.143137	mitochondrion,plastid	mitochondrion,plastid		plastid		mitochondrion		mitochondrion		mitochondrion	mitochondrion		plastid	plastid	mitochondrion	AT2G02030.1	3248634
TraesCS1A01G387800.1	Wheat	1A		377	39173.8	9.99256	-0.0984085	mitochondrion,plastid	mitochondrion,plastid,cytosol		plastid		plastid		cytosol		mitochondrion			mitochondrion	plastid	mitochondrion	AT5G67020.1	3248768
TraesCS1A01G390800.1	Wheat	1A		280	30356.6	7.05249	0.0546429	mitochondrion,plastid	mitochondrion,plastid				mitochondrion		mitochondrion		mitochondrion			mitochondrion	plastid	plastid	AT2G29150.1	3248935
TraesCS1A01G390900.1	Wheat	1A		259	27808.3	5.16324	0.0127413	mitochondrion,plastid	mitochondrion,plastid				mitochondrion		mitochondrion		mitochondrion			mitochondrion	plastid	plastid	AT2G29150.1	3248937
TraesCS1A01G394800.1	Wheat	1A		286	28143.2	4.23839	-0.718182	mitochondrion,plastid,cytosol	mitochondrion,plastid,cytosol						cytosol		mitochondrion				plastid	mitochondrion	AT1G55540.1	3249158
TraesCS1A01G410800.1	Wheat	1A		164	17870.6	10.1264	-0.00609756	mitochondrion,plastid	mitochondrion,plastid		plastid		mitochondrion		mitochondrion		mitochondrion	mitochondrion		mitochondrion	plastid	plastid	AT1G64355.3	3250095
TraesCS1A01G410800.2	Wheat	1A		158	17148.7	10.811	-0.0341772	mitochondrion,plastid	mitochondrion,plastid		plastid		mitochondrion		mitochondrion		mitochondrion	mitochondrion		mitochondrion	plastid	plastid	AT1G64355.1	3250102
TraesCS1A01G414200.1	Wheat	1A		198	21533.4	10.9779	-0.416667	mitochondrion,plastid	mitochondrion,plastid		plastid		mitochondrion		mitochondrion		mitochondrion	mitochondrion		plastid	plastid	mitochondrion	AT4G29110.1	3250294
TraesCS1A01G421100.1	Wheat	1A		80	9518.07	12.6128	0.2425	mitochondrion,plastid	mitochondrion,extracellular,vacuole,plasma membrane,plastid,golgi,endoplasmic reticulum		plastid		mitochondrion		extracellular		extracellular,vacuole,plasma membrane,golgi,endoplasmic reticulum			mitochondrion	plastid	mitochondrion	AT3G55860.1	3250673
TraesCS1A01G427700.1	Wheat	1A		202	21688.3	9.21566	-0.29703	mitochondrion,plastid	mitochondrion,plastid				mitochondrion		plastid		mitochondrion			mitochondrion	plastid	mitochondrion	AT4G14770.2	3251047
TraesCS1A01G427900.1	Wheat	1A		156	18024.1	9.65259	-0.25641	mitochondrion,plastid	mitochondrion,peroxisome,plastid		plastid		mitochondrion		peroxisome		mitochondrion			mitochondrion	plastid	mitochondrion	AT3G42860.1	3251057
TraesCS1A01G439900.1	Wheat	1A		420	49122.4	8.32909	-0.69	mitochondrion,nucleus,plastid,cytosol	mitochondrion,nucleus,plastid,cytosol						cytosol		mitochondrion			mitochondrion	plastid	nucleus	AT2G06541.2	3251742
TraesCS1A01G444300.1	Wheat	1A		241	26131.2	8.98967	-0.126141	mitochondrion,plastid	mitochondrion,plastid		plastid		mitochondrion		mitochondrion		mitochondrion	mitochondrion		plastid	mitochondrion	plastid	AT4G11010.1	3251998
TraesCS1B01G001200.1	Wheat	1B		167	18412.3	7.02251	-0.636527	mitochondrion,plastid,cytosol	mitochondrion,plastid,cytosol						cytosol		mitochondrion				plastid	mitochondrion	AT1G10875.1	3252186
TraesCS1B01G005100.1	Wheat	1B		813	90213.4	8.15126	-0.197171	mitochondrion,plastid,plasma membrane,nucleus	mitochondrion,plastid,plasma membrane,nucleus				plastid		nucleus		mitochondrion			mitochondrion	plastid	plasma membrane	AT1G71790.1	3252430
TraesCS1B01G009400.1	Wheat	1B		1695	192566	7.08823	-0.179115	mitochondrion,nucleus,plastid,cytosol	mitochondrion,nucleus,plastid,cytosol						nucleus		mitochondrion			mitochondrion	plastid	cytosol	AT3G46730.1	3252720
TraesCS1B01G024600.1	Wheat	1B		233	25604.4	10.357	-1.08369	mitochondrion,plastid	mitochondrion,nucleus,plastid,cytosol		plastid		mitochondrion		cytosol		mitochondrion	mitochondrion		mitochondrion	plastid	nucleus	AT2G18465.1	3253543
TraesCS1B01G031300.1	Wheat	1B		692	75902.3	5.39684	-0.582948	mitochondrion,golgi,plastid	mitochondrion,extracellular,vacuole,plasma membrane,plastid,golgi,endoplasmic reticulum		plastid		extracellular,vacuole,plasma membrane,golgi,endoplasmic reticulum		golgi		mitochondrion	extracellular,vacuole,plasma membrane,golgi,endoplasmic reticulum		mitochondrion	plastid	mitochondrion
TraesCS1B01G031300.2	Wheat	1B		555	60903.9	5.5749	-0.562883	mitochondrion,golgi,plastid	mitochondrion,extracellular,vacuole,plasma membrane,plastid,golgi,endoplasmic reticulum		plastid		extracellular,vacuole,plasma membrane,golgi,endoplasmic reticulum		golgi		mitochondrion	extracellular,vacuole,plasma membrane,golgi,endoplasmic reticulum		mitochondrion	plastid	mitochondrion	AT1G17860.1	4653177
TraesCS1B01G037700.1	Wheat	1B		133	14342.3	7.06968	0.387218	mitochondrion,plastid,peroxisome,endoplasmic reticulum	mitochondrion,plastid,peroxisome,endoplasmic reticulum				mitochondrion		peroxisome		extracellular,vacuole,plasma membrane,golgi,endoplasmic reticulum			mitochondrion	endoplasmic reticulum	plastid	AT5G59410.1	3254256
TraesCS1B01G042000.1	Wheat	1B		432	48437.7	8.03433	-0.324306	mitochondrion,plastid	mitochondrion,plastid,golgi,endoplasmic reticulum		plastid		plastid		endoplasmic reticulum		mitochondrion	plastid		mitochondrion	mitochondrion	golgi	AT3G09410.1	3254480
TraesCS1B01G042100.1	Wheat	1B		624	66785	8.21677	-0.434615	mitochondrion,plastid,peroxisome,nucleus	mitochondrion,plastid,peroxisome,nucleus						peroxisome		mitochondrion	mitochondrion			plastid	nucleus	AT1G07630.1	3254486
TraesCS1B01G042700.1	Wheat	1B		144	16177.4	8.21588	-0.451389	mitochondrion,extracellular,plastid,cytosol	mitochondrion,extracellular,plastid,cytosol				mitochondrion		extracellular		mitochondrion			mitochondrion	plastid	cytosol	AT3G49645.1	4653178
TraesCS1B01G047700.1	Wheat	1B		371	40360.6	10.0114	0.157682	mitochondrion,plastid	mitochondrion,plastid		plastid		mitochondrion		mitochondrion		mitochondrion	mitochondrion		mitochondrion	plastid	plastid	AT5G07900.1	3254800
TraesCS1B01G050700.1	Wheat	1B		427	48679.1	6.5115	-0.774005	mitochondrion,nucleus,plastid,cytosol	mitochondrion,nucleus,plastid,cytosol				mitochondrion		cytosol		mitochondrion			mitochondrion	plastid	nucleus	AT1G31814.1	3254995
TraesCS1B01G053800.1	Wheat	1B		413	46023.7	8.13128	-0.250605	mitochondrion,plastid	mitochondrion,plastid,cytosol				plastid		mitochondrion		plastid	mitochondrion		plastid	plastid	cytosol	AT3G04710.1	3255175
TraesCS1B01G064100.1	Wheat	1B		116	12881.8	10.7615	0.0284483	mitochondrion,plastid	mitochondrion,plastid,nucleus	nucleus	plastid		mitochondrion		mitochondrion		mitochondrion	mitochondrion		plastid	plastid	mitochondrion	AT4G37930.1	3255729
TraesCS1B01G065200.1	Wheat	1B		113	12517.4	5.05075	0.486726	mitochondrion,plasma membrane,plastid	mitochondrion,extracellular,vacuole,plasma membrane,plastid,golgi,endoplasmic reticulum	extracellular,vacuole,plasma membrane,golgi,endoplasmic reticulum					plasma membrane		mitochondrion				plastid	mitochondrion	ATMG01120.1	3255781
TraesCS1B01G065600.1	Wheat	1B		113	12475.3	5.06499	0.426549	mitochondrion,plasma membrane,plastid	mitochondrion,plasma membrane,plastid	plastid					plasma membrane		mitochondrion				plastid	mitochondrion	ATMG01120.1	3255798
TraesCS1B01G069200.1	Wheat	1B		392	41960.8	7.3684	0.00790816	mitochondrion,plasma membrane,plastid	mitochondrion,extracellular,vacuole,plasma membrane,plastid,golgi,endoplasmic reticulum		plastid		mitochondrion		mitochondrion		plastid	extracellular,vacuole,plasma membrane,golgi,endoplasmic reticulum		mitochondrion	plastid	plasma membrane	AT3G62280.1	3255985
TraesCS1B01G072200.1	Wheat	1B		774	86420.1	6.63665	-0.200646	mitochondrion,plastid	mitochondrion,plastid		plastid		mitochondrion		mitochondrion		mitochondrion	mitochondrion		plastid	plastid	mitochondrion	AT5G02250.1	3256152
TraesCS1B01G074100.1	Wheat	1B		136	14477.3	8.43302	-0.0727941	mitochondrion,plastid	mitochondrion,extracellular,vacuole,plasma membrane,endoplasmic reticulum,plastid,golgi,nucleus	nucleus			extracellular,vacuole,plasma membrane,golgi,endoplasmic reticulum		mitochondrion		mitochondrion	plastid		extracellular,vacuole,plasma membrane,golgi,endoplasmic reticulum	plastid	mitochondrion	AT4G05030.2	3256273
TraesCS1B01G074200.1	Wheat	1B		143	15292.4	8.83169	-0.0363636	mitochondrion,plastid	mitochondrion,extracellular,vacuole,plasma membrane,plastid,golgi,endoplasmic reticulum				extracellular,vacuole,plasma membrane,golgi,endoplasmic reticulum		mitochondrion		mitochondrion	plastid		extracellular,vacuole,plasma membrane,golgi,endoplasmic reticulum	plastid	mitochondrion	AT3G20180.2	3256280
TraesCS1B01G074400.1	Wheat	1B		326	35430.6	4.92253	-0.00858896	mitochondrion,plastid,cytosol	mitochondrion,plastid,cytosol						cytosol		mitochondrion				plastid	mitochondrion	AT3G23630.1	3256291
TraesCS1B01G074600.1	Wheat	1B		780	85513.4	8.50146	0.0703846	mitochondrion,plastid	mitochondrion,plastid		plastid		mitochondrion		mitochondrion		mitochondrion	mitochondrion		mitochondrion	plastid	plastid	AT1G62670.1	3256304
TraesCS1B01G077700.1	Wheat	1B		248	27050.8	10.5656	-0.762903	mitochondrion,extracellular,plastid	mitochondrion,extracellular,plastid,nucleus	nucleus	plastid		plastid		extracellular		plastid	mitochondrion		mitochondrion	plastid	extracellular	AT4G31630.1	4653189
TraesCS1B01G081900.1	Wheat	1B		382	41386	9.91459	-0.32801	mitochondrion,plastid,cytosol,golgi,nucleus	mitochondrion,plastid,cytosol,golgi,nucleus		plastid				golgi		mitochondrion			mitochondrion	cytosol	nucleus	AT2G37090.1	3256701
TraesCS1B01G085200.1	Wheat	1B		702	76041.8	8.61269	-0.274359	mitochondrion,plastid	mitochondrion,plastid		plastid		mitochondrion		mitochondrion		mitochondrion	mitochondrion		plastid	plastid	mitochondrion	AT3G10420.2	3256914
TraesCS1B01G089800.1	Wheat	1B		107	12122.7	9.7933	-0.131776	mitochondrion,plastid	mitochondrion,plastid,cytosol		plastid				cytosol		mitochondrion	plastid			mitochondrion	mitochondrion	AT5G20090.2	3257157
TraesCS1B01G103600.1	Wheat	1B		515	57821.7	9.52437	-0.0514563	mitochondrion,plastid,nucleus	mitochondrion,plastid,nucleus		plastid		mitochondrion		nucleus		mitochondrion	mitochondrion		mitochondrion	plastid	nucleus	AT5G41630.1	3257921
TraesCS1B01G109400.1	Wheat	1B		543	59651.2	9.16442	-0.355801	mitochondrion,plastid	mitochondrion,plastid		plastid		plastid		mitochondrion		plastid	mitochondrion		mitochondrion	plastid	plastid	AT2G05940.1	3258277
TraesCS1B01G111700.1	Wheat	1B		360	40281	8.90764	-0.1925	mitochondrion,plastid	mitochondrion,plastid		plastid		plastid		plastid		mitochondrion	mitochondrion		mitochondrion	plastid	mitochondrion	AT1G11900.1	3258376
TraesCS1B01G111900.1	Wheat	1B		348	38860.6	5.03262	-0.0859195	mitochondrion,plastid	mitochondrion,plastid,cytosol				mitochondrion		cytosol		mitochondrion	mitochondrion		mitochondrion	plastid	plastid	AT3G06190.1	3258386
TraesCS1B01G114100.1	Wheat	1B		440	48812.7	6.89587	-0.127955	mitochondrion,plastid	mitochondrion,plastid	plastid	plastid		mitochondrion		mitochondrion		mitochondrion	mitochondrion		mitochondrion	plastid	plastid	AT4G05200.1	3258534
TraesCS1B01G119600.1	Wheat	1B		317	34716.7	5.31768	-0.213565	mitochondrion,plastid,cytosol	mitochondrion,nucleus,plastid,cytosol	nucleus					cytosol		mitochondrion				plastid	mitochondrion	AT1G67580.1	3258854
TraesCS1B01G119700.1	Wheat	1B		317	34730.7	5.32091	-0.213565	mitochondrion,plastid,cytosol	mitochondrion,nucleus,plastid,cytosol	nucleus					cytosol		mitochondrion				plastid	mitochondrion	AT1G67580.1	3258859
TraesCS1B01G119900.1	Wheat	1B		533	59431.3	7.23331	-0.0435272	mitochondrion,plastid,golgi,endoplasmic reticulum	mitochondrion,plastid,golgi,endoplasmic reticulum				mitochondrion		endoplasmic reticulum		extracellular,vacuole,plasma membrane,golgi,endoplasmic reticulum			mitochondrion	plastid	golgi	AT3G26300.1	3258868
TraesCS1B01G120300.2	Wheat	1B		324	34648.1	8.49385	0.0385802	mitochondrion,peroxisome,plastid	mitochondrion,plastid,peroxisome,cytosol	cytosol					peroxisome		mitochondrion				plastid	mitochondrion	AT3G12290.1	3258898
TraesCS1B01G136000.1	Wheat	1B		186	19753.2	10.6928	-0.5	mitochondrion,nucleus,plastid,cytosol	mitochondrion,nucleus,plastid,cytosol				plastid		cytosol		mitochondrion			mitochondrion	plastid	nucleus	AT4G31360.1	3259890
TraesCS1B01G140600.1	Wheat	1B		112	12549.1	4.47784	0.208036	mitochondrion,extracellular,plastid,cytosol	mitochondrion,extracellular,vacuole,plasma membrane,cytosol,plastid,golgi,endoplasmic reticulum	extracellular,vacuole,plasma membrane,golgi,endoplasmic reticulum					extracellular		mitochondrion	plastid			mitochondrion	cytosol	AT4G09490.1	3260156
TraesCS1B01G153100.1	Wheat	1B		623	69347.5	5.13205	-0.494703	mitochondrion,plastid,golgi,cytosol	mitochondrion,plastid,golgi,cytosol				mitochondrion		golgi		mitochondrion			mitochondrion	plastid	cytosol	AT1G08800.1	3261015
TraesCS1B01G154200.1	Wheat	1B		760	85356.7	7.36051	-0.195789	mitochondrion,plastid,plasma membrane,cytosol	mitochondrion,plastid,plasma membrane,cytosol	plastid			mitochondrion		mitochondrion		mitochondrion			plastid	plasma membrane	cytosol	AT1G59820.1	3261121
TraesCS1B01G154200.2	Wheat	1B		749	84072.2	7.33388	-0.206275	mitochondrion,plastid,plasma membrane,cytosol	mitochondrion,plastid,plasma membrane,cytosol	plastid			mitochondrion		mitochondrion		mitochondrion			plastid	plasma membrane	cytosol	AT1G17500.1	3261130
TraesCS1B01G154200.3	Wheat	1B		1072	120661	7.8176	-0.108769	mitochondrion,plastid,plasma membrane,cytosol	mitochondrion,plastid,plasma membrane,cytosol	plastid			mitochondrion		mitochondrion		mitochondrion			plastid	plasma membrane	cytosol	AT1G26130.3	3261135
TraesCS1B01G154200.4	Wheat	1B		1219	138092	8.22301	-0.12863	mitochondrion,plastid,plasma membrane,cytosol	mitochondrion,plasma membrane,plastid,cytosol,nucleus	nucleus			mitochondrion		mitochondrion		mitochondrion			plastid	plasma membrane	cytosol	AT1G59820.1	3261136
TraesCS1B01G154200.5	Wheat	1B		1245	141020	8.1559	-0.0924498	mitochondrion,plastid,plasma membrane,cytosol	mitochondrion,plasma membrane,plastid,cytosol,nucleus	nucleus			mitochondrion		mitochondrion		mitochondrion			plastid	plasma membrane	cytosol	AT1G59820.1	3261141
TraesCS1B01G155100.1	Wheat	1B		253	26426.4	6.3623	-0.132016	mitochondrion,plastid	mitochondrion,peroxisome,plastid		plastid		mitochondrion		peroxisome		mitochondrion			plastid	mitochondrion	mitochondrion	AT4G36750.1	3261221
TraesCS1B01G167000.1	Wheat	1B		395	44572.7	9.1717	-0.146835	mitochondrion,plastid	mitochondrion,peroxisome,plastid		plastid		plastid		mitochondrion		mitochondrion			mitochondrion	plastid	peroxisome	AT3G04460.1	3261972
TraesCS1B01G168400.1	Wheat	1B		619	70631.7	8.43724	-0.0373183	mitochondrion,plastid,plasma membrane,cytosol	mitochondrion,plastid,plasma membrane,cytosol				plastid		cytosol		mitochondrion			mitochondrion	plastid	plasma membrane	AT1G02205.2	3262055
TraesCS1B01G176100.1	Wheat	1B		876	96561.9	9.28961	-0.895662	mitochondrion,plastid,cytosol	mitochondrion,nucleus,plastid,cytosol	nucleus	plastid		mitochondrion		cytosol		mitochondrion	mitochondrion		mitochondrion	plastid	cytosol	AT3G19840.1	3262576
TraesCS1B01G178900.1	Wheat	1B		421	44895.8	7.01363	0.248219	mitochondrion,plastid	mitochondrion,plastid	plastid			mitochondrion		mitochondrion		mitochondrion			mitochondrion	plastid	plastid	AT1G49350.1	3262747
TraesCS1B01G179000.1	Wheat	1B		369	38037.8	4.15988	-0.247967	mitochondrion,plastid,vacuole,cytosol	mitochondrion,plastid,vacuole,cytosol				mitochondrion		cytosol		mitochondrion			mitochondrion	plastid	vacuole	AT3G19950.2	3262753
TraesCS1B01G179200.3	Wheat	1B		283	32532.7	6.75753	-0.0190813	mitochondrion,extracellular,vacuole,plasma membrane,cytosol,plastid,golgi,endoplasmic reticulum	mitochondrion,extracellular,vacuole,plasma membrane,cytosol,plastid,golgi,endoplasmic reticulum				plastid		mitochondrion		mitochondrion	extracellular,vacuole,plasma membrane,golgi,endoplasmic reticulum			plastid	cytosol	AT1G71270.1	3262772
TraesCS1B01G190700.1	Wheat	1B		384	42028.2	9.50559	-0.0817708	mitochondrion,plastid	mitochondrion,plastid,cytosol	plastid	plastid		mitochondrion		mitochondrion		plastid			plastid	mitochondrion	cytosol	AT3G10160.1	3263483
TraesCS1B01G190700.2	Wheat	1B		482	52442.8	8.6023	-0.103527	mitochondrion,plastid	mitochondrion,plastid,cytosol	plastid	plastid		mitochondrion		mitochondrion		plastid			plastid	mitochondrion	cytosol	AT3G10160.1	3263488
TraesCS1B01G190700.3	Wheat	1B		516	56218.4	8.53191	-0.0709302	mitochondrion,plastid	mitochondrion,nucleus,plastid,cytosol	nucleus	plastid		mitochondrion		mitochondrion		plastid			plastid	mitochondrion	cytosol	AT3G10160.1	3263493
TraesCS1B01G196300.1	Wheat	1B		288	31006.5	8.64839	0.0614583	mitochondrion,plastid	mitochondrion,plastid		plastid		mitochondrion		mitochondrion		plastid	mitochondrion		plastid			AT5G52110.1	3263838
TraesCS1B01G197400.1	Wheat	1B		407	44012.1	9.95718	-0.0972973	mitochondrion,plastid	mitochondrion,plastid	plastid	plastid		mitochondrion		mitochondrion		mitochondrion	mitochondrion		mitochondrion	plastid	plastid	AT5G62050.1	3263913
TraesCS1B01G197500.1	Wheat	1B		402	43324.3	9.37818	-0.0718905	mitochondrion,plastid	mitochondrion,plastid		plastid		mitochondrion		mitochondrion		mitochondrion	mitochondrion		mitochondrion	plastid	plastid	AT5G62050.1	3263918
TraesCS1B01G198100.1	Wheat	1B		410	44018.9	5.42706	-0.0619512	mitochondrion,plastid,cytosol	mitochondrion,plastid,cytosol						cytosol		mitochondrion				plastid	mitochondrion	AT2G17030.1	3263944
TraesCS1B01G204200.1	Wheat	1B		113	12628.5	5.11999	0.359292	mitochondrion,plasma membrane,plastid	mitochondrion,extracellular,vacuole,plasma membrane,plastid,golgi,endoplasmic reticulum	extracellular,vacuole,plasma membrane,golgi,endoplasmic reticulum					plasma membrane		mitochondrion				plastid	mitochondrion	ATMG01120.1	3264293
TraesCS1B01G206200.1	Wheat	1B		462	48970.9	4.92539	-0.101299	mitochondrion,plastid	mitochondrion,plastid		plastid		mitochondrion		mitochondrion		plastid	mitochondrion		plastid	plastid	mitochondrion	AT4G27600.1	3264416
TraesCS1B01G206800.1	Wheat	1B		313	31490.2	10.0885	0.261342	mitochondrion,plastid,cytosol	mitochondrion,plastid,cytosol						cytosol		mitochondrion				plastid	mitochondrion	AT5G46800.1	3264446
TraesCS1B01G207400.1	Wheat	1B		588	66566.5	9.7498	-0.0130952	mitochondrion,extracellular,vacuole,plasma membrane,cytosol,plastid,golgi,peroxisome,endoplasmic reticulum	mitochondrion,extracellular,vacuole,plasma membrane,cytosol,plastid,golgi,peroxisome,endoplasmic reticulum				mitochondrion		cytosol		mitochondrion	extracellular,vacuole,plasma membrane,golgi,endoplasmic reticulum		mitochondrion	plastid	peroxisome	AT1G43760.1	3264472
TraesCS1B01G207900.1	Wheat	1B		471	50667.5	9.89024	-0.492994	mitochondrion,plastid	mitochondrion,extracellular,vacuole,plasma membrane,cytosol,plastid,golgi,endoplasmic reticulum		plastid		mitochondrion		mitochondrion		mitochondrion	extracellular,vacuole,plasma membrane,golgi,endoplasmic reticulum		mitochondrion	plastid	cytosol	AT4G17890.1	3264502
TraesCS1B01G208800.1	Wheat	1B		121	12521	11.0614	-0.157851	mitochondrion,extracellular,plastid	mitochondrion,extracellular,plastid						extracellular		mitochondrion				mitochondrion	plastid	AT2G35470.1	3264539
TraesCS1B01G214900.1	Wheat	1B		332	34362.8	7.36234	0.0259036	mitochondrion,extracellular,vacuole,plastid	mitochondrion,extracellular,vacuole,plastid				mitochondrion		extracellular		extracellular,vacuole,plasma membrane,golgi,endoplasmic reticulum			mitochondrion	plastid	vacuole	AT5G17820.1	3264921
TraesCS1B01G216000.1	Wheat	1B		248	25079.8	8.36431	-0.0895161	mitochondrion,plasma membrane,golgi,plastid	mitochondrion,plasma membrane,golgi,plastid				mitochondrion		golgi		mitochondrion	mitochondrion			plastid	plasma membrane	AT1G20823.1	3264983
TraesCS1B01G217800.1	Wheat	1B		488	53922.2	6.41821	-0.520287	mitochondrion,nucleus,plastid,cytosol	mitochondrion,nucleus,plastid,cytosol						cytosol		mitochondrion			mitochondrion	plastid	nucleus	AT4G35140.1	3265093
TraesCS1B01G224700.1	Wheat	1B		293	30897	10.8574	-0.212969	mitochondrion,plastid	mitochondrion,plastid		plastid		mitochondrion		mitochondrion		mitochondrion	mitochondrion		mitochondrion	plastid	plastid	AT1G62520.1	3265508
TraesCS1B01G225900.1	Wheat	1B		298	32782.3	9.66345	-0.294631	mitochondrion,extracellular,plastid	mitochondrion,extracellular,plastid		plastid		plastid		extracellular		extracellular,vacuole,plasma membrane,golgi,endoplasmic reticulum	mitochondrion		mitochondrion	plastid	extracellular	AT1G65680.1	3265571
TraesCS1B01G227200.1	Wheat	1B		930	105614	8.06764	-0.43172	mitochondrion,nucleus,plastid,cytosol	mitochondrion,nucleus,plastid,cytosol				mitochondrion		nucleus		mitochondrion			mitochondrion	plastid	cytosol
TraesCS1B01G229100.1	Wheat	1B		356	38065.5	7.03149	-0.155056	mitochondrion,plastid	mitochondrion,plastid				mitochondrion		mitochondrion		mitochondrion			mitochondrion	plastid	plastid	AT1G02170.1	3265781
TraesCS1B01G229100.2	Wheat	1B		371	39883.8	7.27175	-0.130997	mitochondrion,plastid	mitochondrion,plastid				mitochondrion		mitochondrion		mitochondrion			mitochondrion	plastid	plastid	AT1G02170.1	3265786
TraesCS1B01G241500.1	Wheat	1B		165	17558.5	12.0587	-0.181212	mitochondrion,plastid,cytosol	mitochondrion,plastid,cytosol				mitochondrion		cytosol		extracellular,vacuole,plasma membrane,golgi,endoplasmic reticulum				plastid	mitochondrion	AT2G47485.1	3266536
TraesCS1B01G242100.1	Wheat	1B		306	33981.5	8.69503	-0.293137	mitochondrion,plastid	mitochondrion,plastid		plastid		plastid		mitochondrion		plastid	mitochondrion		plastid	plastid	mitochondrion	AT4G16060.1	3266576
TraesCS1B01G248900.1	Wheat	1B		500	54674.8	5.00142	0.065	mitochondrion,plastid	mitochondrion,plastid		plastid		extracellular,vacuole,plasma membrane,golgi,endoplasmic reticulum		mitochondrion		extracellular,vacuole,plasma membrane,golgi,endoplasmic reticulum	mitochondrion		mitochondrion	plastid	plastid	AT1G50460.3	3267027
TraesCS1B01G253000.1	Wheat	1B		205	21583.9	8.84634	-0.138537	mitochondrion,plastid	mitochondrion,plastid				plastid		mitochondrion		mitochondrion			mitochondrion	plastid	plastid	AT5G12340.2	3267294
TraesCS1B01G257700.1	Wheat	1B		788	85516.2	6.89628	-0.0244924	mitochondrion,plastid	mitochondrion,plastid		plastid		plastid		mitochondrion		plastid	plastid		plastid	mitochondrion	mitochondrion	AT1G03310.2	3267572
TraesCS1B01G262100.1	Wheat	1B		256	29904.2	9.50558	-1.17305	mitochondrion,plastid,nucleus	mitochondrion,plastid,nucleus		plastid		mitochondrion		nucleus		mitochondrion	mitochondrion		mitochondrion	plastid	nucleus	AT2G42080.1	3267808
TraesCS1B01G262100.2	Wheat	1B		258	30048.3	9.50558	-1.1686	mitochondrion,plastid,nucleus	mitochondrion,plastid,nucleus		plastid		mitochondrion		nucleus		mitochondrion	mitochondrion		mitochondrion	plastid	nucleus	AT2G42080.1	3267813
TraesCS1B01G264900.2	Wheat	1B		884	96200.8	4.91373	-0.123077	mitochondrion,plastid,cytosol	mitochondrion,plastid,cytosol				mitochondrion		cytosol		mitochondrion				plastid	mitochondrion	AT4G15530.5	3267999
TraesCS1B01G265500.1	Wheat	1B		89	9395.82	4.3844	-0.650562	mitochondrion,nucleus,plastid,cytosol	mitochondrion,nucleus,plastid,cytosol				mitochondrion		cytosol		mitochondrion			plastid	mitochondrion	nucleus	AT5G18920.1	3268039
TraesCS1B01G265600.1	Wheat	1B		219	23398.8	8.75571	-0.328767	mitochondrion,plastid	mitochondrion,plastid		plastid		mitochondrion		mitochondrion		mitochondrion	mitochondrion		plastid	plastid	mitochondrion	AT4G21860.3	3268041
TraesCS1B01G273600.1	Wheat	1B		357	38467.5	5.29006	-0.268347	mitochondrion,plastid	mitochondrion,plastid		plastid		mitochondrion		mitochondrion		mitochondrion	mitochondrion		plastid	plastid	mitochondrion	AT1G33780.1	3268574
TraesCS1B01G274000.1	Wheat	1B		913	102210	5.42038	-0.789047	mitochondrion,nucleus,plastid,cytosol	mitochondrion,nucleus,plastid,cytosol				mitochondrion		nucleus		mitochondrion			plastid	mitochondrion	cytosol	AT5G63700.1	3268599
TraesCS1B01G274000.2	Wheat	1B		928	103872	5.49015	-0.797629	mitochondrion,nucleus,plastid,cytosol	mitochondrion,nucleus,plastid,cytosol				mitochondrion		nucleus		mitochondrion			plastid	mitochondrion	cytosol	AT5G63700.1	3268604
TraesCS1B01G281500.1	Wheat	1B		182	19107.6	10.149	-0.191209	mitochondrion,nucleus,plastid,cytosol	mitochondrion,nucleus,plastid,cytosol						cytosol		mitochondrion			mitochondrion	plastid	nucleus	AT5G19790.1	3269041
TraesCS1B01G285400.2	Wheat	1B		411	43627	4.62928	0.157664	mitochondrion,vacuole,plasma membrane,plastid	mitochondrion,vacuole,plasma membrane,plastid						vacuole		extracellular,vacuole,plasma membrane,golgi,endoplasmic reticulum			mitochondrion	plastid	plasma membrane	AT1G32860.1	3269259
TraesCS1B01G304600.1	Wheat	1B		169	17880.9	11.0648	-0.433728	mitochondrion,plastid	mitochondrion,plastid,cytosol		plastid		mitochondrion		plastid		mitochondrion			mitochondrion	mitochondrion	cytosol	AT5G57510.1	3270391
TraesCS1B01G305600.1	Wheat	1B		251	27111.5	9.27215	-0.208367	mitochondrion,plastid	mitochondrion,plastid		plastid		mitochondrion		mitochondrion		mitochondrion	mitochondrion		plastid	plastid	mitochondrion	AT5G13810.1	3270451
TraesCS1B01G309600.1	Wheat	1B		189	20027.2	8.76491	-0.0359788	mitochondrion,plastid	mitochondrion,plastid,vacuole,endoplasmic reticulum		plastid		mitochondrion		endoplasmic reticulum		mitochondrion	mitochondrion		mitochondrion	plastid	vacuole	AT2G30370.3	3270639
TraesCS1B01G310200.1	Wheat	1B		357	39362.3	10.8585	-0.894118	mitochondrion,plastid	mitochondrion,plastid,nucleus		plastid		mitochondrion		mitochondrion		mitochondrion			mitochondrion	plastid	nucleus	AT2G30400.1	3270667
TraesCS1B01G316100.1	Wheat	1B		248	26289.9	9.86481	0.00645161	mitochondrion,plastid	mitochondrion,plastid,cytosol		plastid				plastid		mitochondrion			mitochondrion	cytosol	mitochondrion	AT3G01170.1	3271007
TraesCS1B01G317200.1	Wheat	1B		166	18597.6	11.8687	-0.584337	mitochondrion,plastid,nucleus	mitochondrion,plastid,nucleus		plastid		mitochondrion		nucleus		mitochondrion	mitochondrion		mitochondrion	plastid	nucleus	AT1G09200.1	3271076
TraesCS1B01G343400.1	Wheat	1B		156	17852	9.67252	-0.158333	mitochondrion,plastid	mitochondrion,peroxisome,plastid		plastid		mitochondrion		peroxisome		mitochondrion			mitochondrion	plastid	mitochondrion	AT3G42860.1	3272499
TraesCS1B01G345700.1	Wheat	1B		174	17431.8	11.7184	-0.337931	mitochondrion,plastid,cytosol	mitochondrion,plastid,cytosol				mitochondrion		cytosol		mitochondrion				plastid	mitochondrion	AT4G37700.1	3272643
TraesCS1B01G350300.1	Wheat	1B		198	21160.2	5.96341	-0.142424	mitochondrion,plastid	mitochondrion,plastid,peroxisome,cytosol		plastid		mitochondrion		peroxisome		mitochondrion	mitochondrion		mitochondrion	cytosol	plastid	AT2G01300.1	3272890
TraesCS1B01G350600.1	Wheat	1B		902	101109	5.35699	-0.224058	mitochondrion,plastid	mitochondrion,plastid,peroxisome,cytosol		plastid		mitochondrion		peroxisome		mitochondrion	mitochondrion		mitochondrion	plastid	cytosol	AT1G06410.3	3272901
TraesCS1B01G353000.1	Wheat	1B		113	12612.5	4.80084	0.429204	mitochondrion,plasma membrane,plastid	mitochondrion,plasma membrane,plastid						plasma membrane		mitochondrion				plastid	mitochondrion	ATMG01120.1	3273047
TraesCS1B01G354300.1	Wheat	1B		152	17577.7	7.84633	-0.771053	mitochondrion,nucleus,plastid,cytosol	mitochondrion,nucleus,plastid,cytosol						cytosol		mitochondrion			mitochondrion	plastid	nucleus	AT3G16360.2	3273120
TraesCS1B01G360600.1	Wheat	1B		310	34458.9	8.79891	-0.339677	mitochondrion,nucleus,plastid,cytosol	mitochondrion,nucleus,plastid,cytosol						cytosol		mitochondrion			mitochondrion	plastid	nucleus	AT5G52880.1	3273484
TraesCS1B01G362200.2	Wheat	1B		651	72876.8	9.74955	-0.182949	mitochondrion,plastid	mitochondrion,plastid,cytosol		plastid		mitochondrion		cytosol		mitochondrion			mitochondrion	plastid	mitochondrion	AT1G19230.1	3273577
TraesCS1B01G372900.1	Wheat	1B		533	56143.6	7.27041	0.0350844	mitochondrion,plastid	mitochondrion,plastid,cytosol		plastid		mitochondrion		cytosol		mitochondrion			mitochondrion	plastid	mitochondrion	AT1G08070.1	3274211
TraesCS1B01G374100.1	Wheat	1B		571	62719.8	10.143	-0.755517	mitochondrion,plastid,cytosol	mitochondrion,plastid,cytosol		plastid				cytosol		mitochondrion	mitochondrion		mitochondrion	plastid	cytosol	AT1G14380.7	3274282
TraesCS1B01G377600.1	Wheat	1B		349	37346	9.43105	-0.0744986	mitochondrion,extracellular,plasma membrane,plastid	mitochondrion,extracellular,plasma membrane,plastid				extracellular,vacuole,plasma membrane,golgi,endoplasmic reticulum		extracellular		mitochondrion			mitochondrion	plasma membrane	plastid	AT5G11840.1	3274498
TraesCS1B01G382500.1	Wheat	1B		1267	140837	5.6519	-0.0808998	mitochondrion,extracellular,vacuole,plasma membrane,cytosol,plastid,golgi,endoplasmic reticulum	mitochondrion,extracellular,vacuole,plasma membrane,cytosol,plastid,golgi,endoplasmic reticulum				mitochondrion		cytosol		extracellular,vacuole,plasma membrane,golgi,endoplasmic reticulum			extracellular,vacuole,plasma membrane,golgi,endoplasmic reticulum	plastid	mitochondrion	AT3G14460.1	3274774
TraesCS1B01G384200.1	Wheat	1B		156	17820.9	9.65358	-0.179487	mitochondrion,plastid	mitochondrion,peroxisome,plastid		plastid		mitochondrion		peroxisome		mitochondrion			mitochondrion	plastid	mitochondrion	AT3G42860.1	3274867
TraesCS1B01G384900.1	Wheat	1B		447	46762.8	4.64137	-0.00738255	mitochondrion,plastid,cytosol	mitochondrion,plastid,cytosol						cytosol		mitochondrion				plastid	mitochondrion	AT1G05100.1	3274911
TraesCS1B01G388800.1	Wheat	1B		564	62478.9	4.84572	-0.386702	mitochondrion,plastid,cytosol	mitochondrion,plastid,cytosol				mitochondrion		mitochondrion		mitochondrion				plastid	cytosol	AT2G01600.1	3275102
TraesCS1B01G388800.2	Wheat	1B		424	48240.8	6.13825	-0.329953	mitochondrion,plastid,cytosol	mitochondrion,plastid,cytosol				mitochondrion		mitochondrion		mitochondrion				plastid	cytosol	AT1G14910.1	3275108
TraesCS1B01G397900.1	Wheat	1B		80	9179.04	11.7116	-0.4575	mitochondrion,nucleus,plastid,cytosol	mitochondrion,nucleus,plastid,cytosol						mitochondrion		mitochondrion	plastid			nucleus	cytosol	AT5G65613.1	3275648
TraesCS1B01G399400.1	Wheat	1B		385	42527.3	9.50406	0.127532	mitochondrion,vacuole,plastid	mitochondrion,extracellular,vacuole,plasma membrane,plastid,golgi,endoplasmic reticulum		plastid		mitochondrion		mitochondrion		mitochondrion	extracellular,vacuole,plasma membrane,golgi,endoplasmic reticulum		mitochondrion	plastid	vacuole	AT5G07900.1	3275728
TraesCS1B01G402800.1	Wheat	1B		445	48503.8	6.50517	-0.0923596	mitochondrion,plastid,cytosol	mitochondrion,plastid,cytosol				mitochondrion		cytosol		mitochondrion				mitochondrion	plastid	AT2G24240.1	3275921
TraesCS1B01G409700.1	Wheat	1B		119	13051.8	8.50696	-0.363866	mitochondrion,plastid,cytosol	mitochondrion,plastid,cytosol				mitochondrion		mitochondrion		mitochondrion				plastid	cytosol	AT5G53710.1	3276276
TraesCS1B01G415300.1	Wheat	1B		376	39285.9	9.68995	-0.117287	mitochondrion,plastid	mitochondrion,plastid,cytosol		plastid		plastid		cytosol		mitochondrion			mitochondrion	plastid	mitochondrion	AT5G67020.1	3276551
TraesCS1B01G418000.1	Wheat	1B		361	34787.9	8.40021	0.0598338	mitochondrion,plastid	mitochondrion,plastid,cytosol		plastid		mitochondrion		plastid		mitochondrion			mitochondrion	cytosol	mitochondrion	AT5G11550.1	3276692
TraesCS1B01G419000.1	Wheat	1B		182	19559.5	6.26325	0.0230769	mitochondrion,plastid	mitochondrion,plastid				mitochondrion		mitochondrion		mitochondrion			mitochondrion	plastid	plastid	AT2G29150.1	3276747
TraesCS1B01G420800.1	Wheat	1B		403	42801.2	7.97758	-0.10794	mitochondrion,plastid,peroxisome,cytosol	mitochondrion,plastid,peroxisome,cytosol				mitochondrion		peroxisome		mitochondrion			mitochondrion	plastid	cytosol	AT1G02400.1	3276860
TraesCS1B01G423100.1	Wheat	1B		231	23670.5	3.75389	-0.931169	mitochondrion,nucleus,plastid,cytosol	mitochondrion,nucleus,plastid,cytosol		plastid				cytosol		mitochondrion				mitochondrion	nucleus	AT1G70060.1	4653228
TraesCS1B01G434100.1	Wheat	1B		705	75574.5	7.16965	-0.101986	mitochondrion,extracellular,plastid,cytosol	mitochondrion,extracellular,plastid,cytosol				mitochondrion		extracellular		mitochondrion			mitochondrion	cytosol	plastid	AT4G10540.1	3277649
TraesCS1B01G441100.1	Wheat	1B		439	48559	8.41807	0.0421412	mitochondrion,plastid	mitochondrion,plastid		plastid		mitochondrion		mitochondrion		mitochondrion	mitochondrion		mitochondrion	plastid	plastid	AT5G07900.1	3278032
TraesCS1B01G443500.1	Wheat	1B		205	22133.4	9.96462	0.296098	mitochondrion,plastid	mitochondrion,plastid		plastid		mitochondrion		mitochondrion		mitochondrion	mitochondrion		mitochondrion	plastid	plastid	AT4G02990.1	3278157
TraesCS1B01G449100.1	Wheat	1B		96	10725.7	9.54228	-0.619792	mitochondrion,nucleus,plastid,cytosol	mitochondrion,nucleus,plastid,cytosol						nucleus		mitochondrion	plastid			mitochondrion	cytosol	AT1G75250.2	3278455
TraesCS1B01G449300.1	Wheat	1B		96	10739.7	9.54228	-0.61875	mitochondrion,nucleus,plastid,cytosol	mitochondrion,nucleus,plastid,cytosol						nucleus		mitochondrion	plastid			mitochondrion	cytosol	AT4G39250.1	3278465
TraesCS1B01G449400.1	Wheat	1B		96	10751.8	9.54228	-0.655208	mitochondrion,nucleus,plastid,cytosol	mitochondrion,nucleus,plastid,cytosol						nucleus		mitochondrion	plastid			mitochondrion	cytosol	AT4G39250.1	3278471
TraesCS1B01G450500.1	Wheat	1B		255	27318	11.8038	-0.0717647	mitochondrion,plastid	mitochondrion,extracellular,vacuole,plasma membrane,plastid,golgi,endoplasmic reticulum		plastid		extracellular,vacuole,plasma membrane,golgi,endoplasmic reticulum		vacuole		extracellular,vacuole,plasma membrane,golgi,endoplasmic reticulum	mitochondrion		mitochondrion	plastid	golgi	AT5G66440.1	3278545
TraesCS1B01G452300.1	Wheat	1B		80	9425	12.5643	0.34625	mitochondrion,plastid	mitochondrion,extracellular,vacuole,plasma membrane,plastid,golgi,endoplasmic reticulum		plastid		mitochondrion		extracellular		extracellular,vacuole,plasma membrane,golgi,endoplasmic reticulum			mitochondrion	plastid	mitochondrion	AT1G06475.1	3278636
TraesCS1B01G463000.1	Wheat	1B		254	27294.2	8.46699	-0.175984	mitochondrion,nucleus,plastid,cytosol	mitochondrion,nucleus,plastid,cytosol						cytosol		mitochondrion			mitochondrion	nucleus	plastid	AT1G52700.2	3279221
TraesCS1B01G469900.1	Wheat	1B		109	11877.2	4.19591	0.180734	mitochondrion,plastid,cytosol	mitochondrion,plastid,cytosol				mitochondrion		mitochondrion		mitochondrion				plastid	cytosol	AT3G46940.1	3279648
TraesCS1D01G019900.1	Wheat	1D		909	98619.7	8.45552	-0.457096	mitochondrion,nucleus,plastid,cytosol	mitochondrion,nucleus,plastid,cytosol						mitochondrion		mitochondrion	plastid			nucleus	cytosol	AT5G42140.1	3281345
TraesCS1D01G031500.1	Wheat	1D		133	14356.4	7.06968	0.38797	mitochondrion,plastid,peroxisome,endoplasmic reticulum	mitochondrion,extracellular,vacuole,plasma membrane,plastid,golgi,peroxisome,endoplasmic reticulum				mitochondrion		peroxisome		extracellular,vacuole,plasma membrane,golgi,endoplasmic reticulum			mitochondrion	endoplasmic reticulum	plastid	AT5G59410.1	3281939
TraesCS1D01G032300.1	Wheat	1D		792	88109.1	8.77358	0.0441919	mitochondrion,plastid	mitochondrion,plastid		plastid		mitochondrion		plastid		mitochondrion	mitochondrion		mitochondrion	mitochondrion	plastid	AT1G12300.1	3281988
TraesCS1D01G033100.1	Wheat	1D		787	86840.9	8.32646	0.0182973	mitochondrion,plastid	mitochondrion,plastid,cytosol				mitochondrion		cytosol		mitochondrion	mitochondrion		mitochondrion	plastid	plastid	AT1G62670.1	3282026
TraesCS1D01G034900.1	Wheat	1D		435	48875.3	8.53494	-0.331034	mitochondrion,plastid	mitochondrion,plastid,golgi,endoplasmic reticulum		plastid		plastid		endoplasmic reticulum		mitochondrion	plastid		mitochondrion	mitochondrion	golgi	AT3G09410.1	3282131
TraesCS1D01G056100.1	Wheat	1D		774	86470.1	6.63665	-0.203101	mitochondrion,plastid	mitochondrion,plastid		plastid		mitochondrion		mitochondrion		mitochondrion	mitochondrion		plastid	plastid	mitochondrion	AT5G02250.1	3283305
TraesCS1D01G057500.1	Wheat	1D		142	15041.9	7.4951	-0.130282	mitochondrion,plastid	mitochondrion,extracellular,vacuole,plasma membrane,plastid,golgi,endoplasmic reticulum				extracellular,vacuole,plasma membrane,golgi,endoplasmic reticulum		mitochondrion		mitochondrion	plastid		extracellular,vacuole,plasma membrane,golgi,endoplasmic reticulum	plastid	mitochondrion	AT3G20180.3	3283392
TraesCS1D01G060000.1	Wheat	1D		480	51897.5	6.51639	-0.210625	mitochondrion,plastid	mitochondrion,plastid		plastid		mitochondrion		plastid		mitochondrion	mitochondrion		mitochondrion	plastid	mitochondrion	AT2G21370.1	3283542
TraesCS1D01G060000.2	Wheat	1D		405	43934.8	5.09532	-0.178025	mitochondrion,plastid	mitochondrion,plastid				mitochondrion		mitochondrion		mitochondrion			mitochondrion	plastid	plastid	AT2G21370.1	3283547
TraesCS1D01G064500.1	Wheat	1D		382	41355.9	9.91459	-0.342147	mitochondrion,plastid,cytosol,golgi,nucleus	mitochondrion,plastid,cytosol,golgi,nucleus		plastid				golgi		mitochondrion			mitochondrion	cytosol	nucleus	AT2G37090.1	3283767
TraesCS1D01G065100.1	Wheat	1D		373	42720	6.30257	-0.576139	mitochondrion,plastid,vacuole,endoplasmic reticulum	mitochondrion,extracellular,vacuole,plasma membrane,plastid,golgi,endoplasmic reticulum				plastid		endoplasmic reticulum		extracellular,vacuole,plasma membrane,golgi,endoplasmic reticulum			mitochondrion	plastid	vacuole	AT2G44925.1	3283799
TraesCS1D01G074900.1	Wheat	1D		464	50325.6	8.6174	-0.345474	mitochondrion,plastid,vacuole,cytosol	mitochondrion,extracellular,vacuole,plasma membrane,cytosol,plastid,golgi,endoplasmic reticulum	extracellular,vacuole,plasma membrane,golgi,endoplasmic reticulum			mitochondrion		vacuole		mitochondrion			mitochondrion	plastid	cytosol	AT2G32990.1	3284429
TraesCS1D01G075800.1	Wheat	1D		342	37364.3	8.99335	-0.0809942	mitochondrion,plastid	mitochondrion,plastid	plastid	plastid		mitochondrion		plastid		mitochondrion	mitochondrion		mitochondrion	plastid	mitochondrion	AT1G63150.1	3284466
TraesCS1D01G079700.1	Wheat	1D		742	79995.5	5.23433	-0.31186	mitochondrion,plastid	mitochondrion,plastid,nucleus				mitochondrion		nucleus		mitochondrion	plastid		mitochondrion	plastid	mitochondrion	AT5G26760.2	3284715
TraesCS1D01G084900.1	Wheat	1D		347	37501.9	9.33905	-0.258501	mitochondrion,plastid	mitochondrion,plastid		plastid		plastid		mitochondrion		mitochondrion	plastid		mitochondrion	plastid	mitochondrion	AT1G54870.2	3285033
TraesCS1D01G090200.1	Wheat	1D		401	44875.8	7.49765	-0.41596	mitochondrion,plastid	mitochondrion,plastid,cytosol		plastid		plastid		cytosol		plastid			mitochondrion	plastid	mitochondrion	AT4G13030.2	3285356
TraesCS1D01G093000.1	Wheat	1D		363	40450.1	8.90549	-0.212948	mitochondrion,plastid	mitochondrion,plastid		plastid		plastid		plastid		mitochondrion	mitochondrion		mitochondrion	plastid	mitochondrion	AT1G11900.1	3285523
TraesCS1D01G093100.1	Wheat	1D		518	56322.4	9.59723	0.057722	mitochondrion,plastid	mitochondrion,plastid,plasma membrane,cytosol	plastid	plastid		plastid		mitochondrion		mitochondrion	mitochondrion		plastid	plasma membrane	cytosol	AT3G23330.1	3285528
TraesCS1D01G093200.1	Wheat	1D		348	38851.6	5.05964	-0.150287	mitochondrion,plastid	mitochondrion,plastid,cytosol				mitochondrion		cytosol		mitochondrion	mitochondrion		mitochondrion	plastid	plastid	AT2G39760.1	3285537
TraesCS1D01G094000.1	Wheat	1D		200	21672.8	10.4402	-0.215	mitochondrion,nucleus,plastid,cytosol	mitochondrion,nucleus,plastid,cytosol	plastid			mitochondrion		cytosol		mitochondrion			mitochondrion	plastid	nucleus	AT4G09820.1	3285573
TraesCS1D01G100300.1	Wheat	1D		317	34649.6	5.71391	-0.237224	mitochondrion,plastid,cytosol	mitochondrion,plastid,cytosol						cytosol		mitochondrion				plastid	mitochondrion	AT1G67580.1	3285950
TraesCS1D01G100600.1	Wheat	1D		278	30469.5	4.83627	-0.238129	mitochondrion,plastid,cytosol	mitochondrion,nucleus,plastid,cytosol	nucleus					cytosol		mitochondrion				plastid	mitochondrion	AT3G48750.1	3285961
TraesCS1D01G101200.1	Wheat	1D		324	34654.2	8.49032	0.0608025	mitochondrion,peroxisome,plastid	mitochondrion,plastid,peroxisome,cytosol	cytosol					peroxisome		mitochondrion				plastid	mitochondrion	AT3G12290.1	3285996
TraesCS1D01G101200.2	Wheat	1D		292	30805.8	8.1198	0.167808	mitochondrion,peroxisome,plastid	mitochondrion,peroxisome,plastid						peroxisome		mitochondrion				plastid	mitochondrion	AT3G12290.1	3286001
TraesCS1D01G117200.1	Wheat	1D		180	20209.4	4.82836	-0.0727778	mitochondrion,extracellular,plastid	mitochondrion,extracellular,vacuole,plasma membrane,plastid,golgi,endoplasmic reticulum	extracellular,vacuole,plasma membrane,golgi,endoplasmic reticulum			extracellular,vacuole,plasma membrane,golgi,endoplasmic reticulum		mitochondrion		mitochondrion				plastid	extracellular	AT1G15380.1	3286963
TraesCS1D01G132400.1	Wheat	1D		63	7034.5	8.79479	-0.0634921	mitochondrion,plastid,plasma membrane,cytosol	mitochondrion,extracellular,vacuole,plasma membrane,cytosol,plastid,golgi,endoplasmic reticulum	extracellular,vacuole,plasma membrane,golgi,endoplasmic reticulum			mitochondrion		plasma membrane		mitochondrion			mitochondrion	plastid	cytosol	AT2G39740.1	3287980
TraesCS1D01G135500.1	Wheat	1D		749	84086.2	7.33388	-0.205875	mitochondrion,plastid,plasma membrane,cytosol	mitochondrion,plastid,plasma membrane,cytosol	plastid			mitochondrion		mitochondrion		mitochondrion			plastid	plasma membrane	cytosol	AT1G17500.1	3288188
TraesCS1D01G135500.2	Wheat	1D		1245	141052	8.22014	-0.0956627	mitochondrion,plastid,plasma membrane,cytosol	mitochondrion,plasma membrane,plastid,cytosol,nucleus	nucleus			mitochondrion		mitochondrion		mitochondrion			plastid	plasma membrane	cytosol	AT1G59820.1	3288189
TraesCS1D01G135500.3	Wheat	1D		1219	138124	8.28459	-0.131911	mitochondrion,plastid,plasma membrane,cytosol	mitochondrion,plasma membrane,plastid,cytosol,nucleus	nucleus			mitochondrion		mitochondrion		mitochondrion			plastid	plasma membrane	cytosol	AT1G59820.1	3288194
TraesCS1D01G135800.1	Wheat	1D		623	69515.8	5.34093	-0.488925	mitochondrion,plastid,golgi,cytosol	mitochondrion,extracellular,nucleus,vacuole,plasma membrane,cytosol,plastid,golgi,endoplasmic reticulum	nucleus			mitochondrion		golgi		extracellular,vacuole,plasma membrane,golgi,endoplasmic reticulum			mitochondrion	plastid	cytosol	AT5G16720.1	3288213
TraesCS1D01G137400.1	Wheat	1D		348	38001.9	6.29882	-0.0727011	mitochondrion,plastid,cytosol	mitochondrion,plastid,cytosol	plastid					cytosol		mitochondrion				plastid	mitochondrion	AT2G07698.1	3288368
TraesCS1D01G139800.1	Wheat	1D		669	74292.6	7.49576	-0.0177877	mitochondrion,plastid	mitochondrion,plastid				mitochondrion		mitochondrion		mitochondrion			mitochondrion	plastid	plastid	AT3G12780.1	3288529
TraesCS1D01G139800.3	Wheat	1D		529	58446.3	6.49562	0.0302457	mitochondrion,plastid	mitochondrion,plastid	plastid			mitochondrion		mitochondrion		mitochondrion			mitochondrion	plastid	plastid	AT3G12780.1	3288539
TraesCS1D01G142600.1	Wheat	1D		205	22145.6	5.36556	-0.133659	mitochondrion,extracellular,vacuole,plasma membrane,cytosol,plastid,golgi,endoplasmic reticulum	mitochondrion,extracellular,vacuole,plasma membrane,cytosol,plastid,golgi,endoplasmic reticulum				mitochondrion		mitochondrion		mitochondrion			extracellular,vacuole,plasma membrane,golgi,endoplasmic reticulum	plastid	cytosol	AT4G13720.2	3288736
TraesCS1D01G144900.1	Wheat	1D		683	72522.6	8.73917	-0.294436	mitochondrion,nucleus,cytosol,peroxisome,plastid	mitochondrion,nucleus,cytosol,peroxisome,plastid	plastid	plastid		mitochondrion		peroxisome		mitochondrion			mitochondrion	nucleus	cytosol	AT1G08050.1	3288873
TraesCS1D01G145400.1	Wheat	1D		397	42350.3	5.67579	0.090932	mitochondrion,plastid	mitochondrion,plastid	plastid	plastid		plastid		mitochondrion		mitochondrion	mitochondrion		mitochondrion	plastid	plastid	AT4G28706.1	3288896
TraesCS1D01G146400.1	Wheat	1D		395	44598.7	9.15721	-0.142025	mitochondrion,plastid	mitochondrion,peroxisome,plastid		plastid		plastid		mitochondrion		mitochondrion			mitochondrion	plastid	peroxisome	AT3G04460.1	3288991
TraesCS1D01G147800.1	Wheat	1D		619	70654.6	8.31188	-0.0523425	mitochondrion,plastid,plasma membrane,cytosol	mitochondrion,plastid,plasma membrane,cytosol				plastid		cytosol		mitochondrion			mitochondrion	plastid	plasma membrane	AT1G02205.2	3289065
TraesCS1D01G149000.1	Wheat	1D		265	28524	10.8327	-0.453208	mitochondrion,plastid	mitochondrion,plastid		plastid		mitochondrion		mitochondrion		plastid	mitochondrion		plastid	plastid	mitochondrion	AT4G05400.3	3289153
TraesCS1D01G151300.1	Wheat	1D		655	73685.5	8.77815	-0.221374	mitochondrion,nucleus,plastid,cytosol	mitochondrion,nucleus,plastid,cytosol	plastid			mitochondrion		cytosol		mitochondrion			mitochondrion	plastid	nucleus	AT1G48410.1	3289261
TraesCS1D01G151300.2	Wheat	1D		674	75744	8.68622	-0.194807	mitochondrion,nucleus,plastid,cytosol	mitochondrion,nucleus,plastid,cytosol	plastid			mitochondrion		cytosol		mitochondrion			mitochondrion	plastid	nucleus	AT1G48410.1	3289265
TraesCS1D01G156400.1	Wheat	1D		104	11979.4	9.88978	-0.843269	mitochondrion,nucleus,plastid,cytosol	mitochondrion,nucleus,plastid,cytosol	nucleus			mitochondrion		cytosol		mitochondrion			mitochondrion	plastid	nucleus	AT5G04800.1	3289570
TraesCS1D01G157600.1	Wheat	1D		875	96214.5	9.49201	-0.905371	mitochondrion,plastid,cytosol	mitochondrion,plastid,cytosol		plastid		mitochondrion		cytosol		mitochondrion	mitochondrion		mitochondrion	plastid	cytosol	AT3G19840.1	3289631
TraesCS1D01G157700.1	Wheat	1D		426	46932.5	7.25435	-0.10493	mitochondrion,plastid	mitochondrion,plastid		plastid		mitochondrion		mitochondrion		mitochondrion	plastid		mitochondrion	plastid	mitochondrion	AT1G53360.1	3289641
TraesCS1D01G158100.1	Wheat	1D		338	36539.2	11.8254	-0.339349	mitochondrion,plastid	mitochondrion,peroxisome,plastid						plastid		plastid	mitochondrion		mitochondrion	plastid	peroxisome	ATCG00350.1	3289684
TraesCS1D01G159100.1	Wheat	1D		420	44906.7	7.08309	0.235952	mitochondrion,plastid	mitochondrion,plastid				mitochondrion		mitochondrion		mitochondrion			mitochondrion	plastid	plastid	AT1G49350.1	3289745
TraesCS1D01G159100.2	Wheat	1D		421	44989.9	7.08309	0.252019	mitochondrion,plastid	mitochondrion,plastid				mitochondrion		mitochondrion		mitochondrion			mitochondrion	plastid	plastid	AT1G49350.1	3289750
TraesCS1D01G159200.1	Wheat	1D		370	38148.9	4.15988	-0.294595	mitochondrion,plastid,vacuole,cytosol	mitochondrion,plastid,vacuole,cytosol				mitochondrion		cytosol		mitochondrion			mitochondrion	plastid	vacuole	AT3G19950.2	3289756
TraesCS1D01G160900.1	Wheat	1D		373	39878.5	8.35316	-0.293566	mitochondrion,plastid	mitochondrion,plastid				mitochondrion		mitochondrion		mitochondrion			mitochondrion	plastid	plastid	AT1G15130.1	3289889
TraesCS1D01G165100.1	Wheat	1D		384	42152.4	9.87703	-0.109115	mitochondrion,plastid	mitochondrion,plastid,cytosol		plastid		mitochondrion		mitochondrion		plastid			plastid	mitochondrion	cytosol	AT3G10160.1	3290187
TraesCS1D01G165100.2	Wheat	1D		482	52548.9	8.98176	-0.119917	mitochondrion,plastid	mitochondrion,plastid,cytosol		plastid		mitochondrion		mitochondrion		plastid			plastid	mitochondrion	cytosol	AT3G10160.1	3290192
TraesCS1D01G169900.1	Wheat	1D		188	21188.8	9.04335	-0.198404	mitochondrion,plastid	mitochondrion,plastid				plastid		mitochondrion		mitochondrion	mitochondrion			plastid	plastid	ATCG00490.1	3290543
TraesCS1D01G178400.2	Wheat	1D		893	98307.1	6.46483	-0.0403135	mitochondrion,plastid,peroxisome,cytosol	mitochondrion,plastid,peroxisome,cytosol				plastid		peroxisome		mitochondrion			mitochondrion	plastid	cytosol	AT3G60740.1	3290969
TraesCS1D01G184000.1	Wheat	1D		392	45673.8	5.80443	-0.162755	mitochondrion,plastid,cytosol	mitochondrion,plastid,cytosol				mitochondrion		cytosol		mitochondrion				plastid	mitochondrion	ATCG01110.1	3291210
TraesCS1D01G185900.1	Wheat	1D		414	44372.3	5.11615	-0.0400966	mitochondrion,plastid,cytosol	mitochondrion,plastid,cytosol						cytosol		mitochondrion				plastid	mitochondrion	AT2G17030.1	3291347
TraesCS1D01G187800.1	Wheat	1D		288	31329.8	9.35267	0.0861111	mitochondrion,plastid	mitochondrion,plastid		plastid		mitochondrion		mitochondrion		mitochondrion	mitochondrion		plastid	plastid	mitochondrion	AT5G52110.1	3291467
TraesCS1D01G187800.2	Wheat	1D		246	27175.9	8.90579	0.0947154	mitochondrion,plastid	mitochondrion,plastid		plastid		mitochondrion		mitochondrion		mitochondrion	mitochondrion		plastid	plastid	mitochondrion	AT5G52110.1	3291472
TraesCS1D01G192300.1	Wheat	1D		623	67871.6	8.59485	-0.366132	mitochondrion,extracellular,nucleus,vacuole,plasma membrane,cytosol,plastid,golgi,endoplasmic reticulum	mitochondrion,extracellular,nucleus,vacuole,plasma membrane,cytosol,plastid,golgi,endoplasmic reticulum				plastid		nucleus		mitochondrion	extracellular,vacuole,plasma membrane,golgi,endoplasmic reticulum		mitochondrion	plastid	cytosol	AT5G06780.1	3291750
TraesCS1D01G195000.1	Wheat	1D		462	48890.8	4.86682	-0.109957	mitochondrion,plastid	mitochondrion,plastid		plastid		mitochondrion		mitochondrion		mitochondrion	mitochondrion		plastid	plastid	mitochondrion	AT4G27600.1	3291956
TraesCS1D01G195600.1	Wheat	1D		88	9595.14	5.85634	-0.934091	mitochondrion,nucleus,plastid,cytosol	mitochondrion,nucleus,plastid,cytosol						cytosol		mitochondrion			plastid	mitochondrion	nucleus	AT1G22140.3	3291986
TraesCS1D01G203600.1	Wheat	1D		351	40282.7	4.10508	-0.0689459	mitochondrion,plastid	mitochondrion,plastid,cytosol				mitochondrion		mitochondrion		mitochondrion	plastid		mitochondrion	plastid	cytosol	AT1G06710.1	3292462
TraesCS1D01G205300.1	Wheat	1D		248	25103.9	8.36431	-0.0927419	mitochondrion,plasma membrane,golgi,plastid	mitochondrion,plasma membrane,golgi,plastid				plastid		golgi		mitochondrion	mitochondrion			plastid	plasma membrane	AT1G20823.1	3292548
TraesCS1D01G207500.1	Wheat	1D		488	53943.4	6.5977	-0.509016	mitochondrion,nucleus,plastid,cytosol	mitochondrion,nucleus,plastid,cytosol						cytosol		mitochondrion			mitochondrion	plastid	nucleus	AT4G35140.1	3292699
TraesCS1D01G207500.2	Wheat	1D		486	53702	6.50751	-0.510905	mitochondrion,nucleus,plastid,cytosol	mitochondrion,nucleus,plastid,cytosol						cytosol		mitochondrion			mitochondrion	plastid	nucleus	AT4G35140.1	3292704
TraesCS1D01G208300.1	Wheat	1D		407	45004.9	6.97032	-0.0727273	mitochondrion,nucleus,plastid,cytosol	mitochondrion,nucleus,plastid,cytosol						cytosol		mitochondrion			plastid	nucleus	mitochondrion	AT3G49980.1	3292737
TraesCS1D01G212100.1	Wheat	1D		398	44430.5	10.1933	-0.242462	mitochondrion,plastid	mitochondrion,plastid,cytosol		plastid		mitochondrion		mitochondrion		mitochondrion			mitochondrion	plastid	cytosol	AT1G57790.1	3292974
TraesCS1D01G214000.1	Wheat	1D		289	30537.6	10.8574	-0.211419	mitochondrion,plastid	mitochondrion,plastid		plastid		mitochondrion		mitochondrion		mitochondrion	mitochondrion		mitochondrion	plastid	plastid	AT1G62520.1	3293086
TraesCS1D01G214800.2	Wheat	1D		232	24926.3	10.9114	-0.298276	mitochondrion,plastid	mitochondrion,plastid		plastid		plastid		mitochondrion		plastid	mitochondrion		plastid	plastid	mitochondrion	AT1G12244.1	3293134
TraesCS1D01G215200.1	Wheat	1D		314	35412.1	9.4126	-0.44586	mitochondrion,extracellular,plastid,nucleus	mitochondrion,extracellular,plastid,nucleus				plastid		extracellular		mitochondrion			mitochondrion	nucleus	plastid	AT1G65680.1	3293159
TraesCS1D01G218900.1	Wheat	1D		198	20408.8	11.4172	0.379798	mitochondrion,plasma membrane,endoplasmic reticulum,golgi,plastid	mitochondrion,plasma membrane,endoplasmic reticulum,golgi,plastid		plastid		mitochondrion		golgi		extracellular,vacuole,plasma membrane,golgi,endoplasmic reticulum			mitochondrion	endoplasmic reticulum	plasma membrane	AT5G01640.1	3293391
TraesCS1D01G219900.2	Wheat	1D		329	36232.8	9.28647	-0.730091	mitochondrion,plastid	mitochondrion,plastid,nucleus				mitochondrion		mitochondrion		mitochondrion	plastid		mitochondrion	plastid	nucleus	AT1G64690.3	3293466
TraesCS1D01G222100.1	Wheat	1D		486	52375.9	9.03899	0.231276	mitochondrion,plastid	mitochondrion,plasma membrane,golgi,plastid		plastid		mitochondrion		golgi		mitochondrion	mitochondrion		mitochondrion	plastid	plasma membrane	AT1G02390.1	3293578
TraesCS1D01G229500.1	Wheat	1D		306	33969.5	7.91055	-0.258824	mitochondrion,plastid	mitochondrion,plastid		plastid		plastid		mitochondrion		plastid	mitochondrion		plastid	plastid	mitochondrion	AT4G16060.1	3294020
TraesCS1D01G231300.1	Wheat	1D		227	25461.5	10.3556	0.238767	mitochondrion,plasma membrane,peroxisome,plastid	mitochondrion,plasma membrane,peroxisome,plastid				plastid		peroxisome		extracellular,vacuole,plasma membrane,golgi,endoplasmic reticulum	mitochondrion			plastid	plasma membrane	AT4G26490.1	3294134
TraesCS1D01G235200.2	Wheat	1D		1454	158823	9.48524	-0.749175	mitochondrion,plastid,golgi,endoplasmic reticulum	mitochondrion,plastid,golgi,endoplasmic reticulum				mitochondrion		endoplasmic reticulum		mitochondrion	mitochondrion			plastid	golgi	AT1G02990.2	3294367
TraesCS1D01G238100.1	Wheat	1D		505	54987.1	9.84161	-0.284554	mitochondrion,vacuole,cytosol,peroxisome,plastid	mitochondrion,vacuole,cytosol,peroxisome,plastid		plastid		mitochondrion		vacuole		mitochondrion			mitochondrion	cytosol	peroxisome	AT4G24670.2	3294580
TraesCS1D01G241100.1	Wheat	1D		205	21614	9.11019	-0.117073	mitochondrion,plastid	mitochondrion,plastid				mitochondrion		mitochondrion		mitochondrion			mitochondrion	plastid	plastid	AT1G28190.1	3294776
TraesCS1D01G244700.1	Wheat	1D		556	61293.7	9.80138	-0.231475	mitochondrion,plastid	mitochondrion,golgi,plastid		plastid		plastid		golgi		plastid			plastid	mitochondrion	mitochondrion	AT2G41640.1	3294980
TraesCS1D01G247600.2	Wheat	1D		342	37471.6	9.99353	0.161696	mitochondrion,golgi,peroxisome,plastid	mitochondrion,golgi,peroxisome,plastid				mitochondrion		peroxisome		mitochondrion			mitochondrion	plastid	golgi	AT3G17611.1	3295150
TraesCS1D01G252100.1	Wheat	1D		217	23051.3	8.74805	-0.313825	mitochondrion,plastid	mitochondrion,plastid		plastid		mitochondrion		mitochondrion		mitochondrion	mitochondrion		plastid	plastid	mitochondrion	AT4G21860.3	3295404
TraesCS1D01G252200.1	Wheat	1D		86	9113.51	4.71663	-0.754651	mitochondrion,nucleus,plastid,cytosol	mitochondrion,nucleus,plastid,cytosol				mitochondrion		cytosol		mitochondrion			plastid	mitochondrion	nucleus	AT5G18920.1	3295409
TraesCS1D01G263100.1	Wheat	1D		358	38293.3	4.99946	-0.19581	mitochondrion,plastid	mitochondrion,plastid		plastid		mitochondrion		mitochondrion		plastid	mitochondrion		plastid	plastid	mitochondrion	AT1G33780.1	3296056
TraesCS1D01G265700.1	Wheat	1D		127	14182.7	8.08644	-0.720472	mitochondrion,extracellular,plastid,cytosol	mitochondrion,extracellular,plastid,cytosol						extracellular		mitochondrion	mitochondrion			plastid	cytosol	AT3G16850.1	3296226
TraesCS1D01G280500.1	Wheat	1D		376	40089.9	12.4843	-0.514894	mitochondrion,nucleus,plastid,cytosol	mitochondrion,nucleus,plastid,cytosol				plastid		plastid		mitochondrion			mitochondrion	nucleus	cytosol	AT3G05330.1	3297165
TraesCS1D01G291400.2	Wheat	1D		267	28483.3	7.3849	-0.00636704	mitochondrion,plasma membrane,plastid	mitochondrion,extracellular,vacuole,plasma membrane,plastid,golgi,endoplasmic reticulum		plastid		extracellular,vacuole,plasma membrane,golgi,endoplasmic reticulum		mitochondrion		extracellular,vacuole,plasma membrane,golgi,endoplasmic reticulum	extracellular,vacuole,plasma membrane,golgi,endoplasmic reticulum		mitochondrion	plastid	plasma membrane	AT2G43410.5	3297842
TraesCS1D01G293600.1	Wheat	1D		201	21243.2	8.76648	-0.0552239	mitochondrion,plastid	mitochondrion,plastid				plastid		mitochondrion		mitochondrion			mitochondrion	plastid	plastid	AT2G26040.1	3297955
TraesCS1D01G295000.1	Wheat	1D		213	23163.3	4.31694	-0.086385	mitochondrion,extracellular,plasma membrane,plastid	mitochondrion,extracellular,plasma membrane,plastid				mitochondrion		extracellular		mitochondrion			mitochondrion	plastid	plasma membrane	AT5G48450.2	3298023
TraesCS1D01G295000.2	Wheat	1D		224	24344.7	4.34905	-0.096875	mitochondrion,extracellular,plasma membrane,plastid	mitochondrion,extracellular,plasma membrane,plastid				mitochondrion		extracellular		mitochondrion			mitochondrion	plastid	plasma membrane	AT5G48450.2	3298028
TraesCS1D01G298200.1	Wheat	1D		360	40272	6.30694	-0.203333	mitochondrion,plastid	mitochondrion,plastid		plastid		mitochondrion		mitochondrion		mitochondrion	plastid		mitochondrion	plastid	mitochondrion	AT5G03020.1	3298176
TraesCS1D01G302800.1	Wheat	1D		455	52518.4	8.43525	-0.411648	mitochondrion,plastid	mitochondrion,plastid,nucleus		plastid		plastid		mitochondrion		mitochondrion			plastid	mitochondrion	nucleus	AT3G54190.1	3298431
TraesCS1D01G305100.3	Wheat	1D		248	26280.9	10.0449	-0.00766129	mitochondrion,plastid	mitochondrion,plastid,cytosol		plastid				plastid		mitochondrion			mitochondrion	cytosol	mitochondrion	AT3G01170.1	3298595
TraesCS1D01G305400.1	Wheat	1D		279	30975.6	8.29374	-0.197133	mitochondrion,extracellular,vacuole,plasma membrane,plastid,golgi,peroxisome,endoplasmic reticulum	mitochondrion,extracellular,vacuole,plasma membrane,plastid,golgi,peroxisome,endoplasmic reticulum				extracellular,vacuole,plasma membrane,golgi,endoplasmic reticulum		peroxisome		extracellular,vacuole,plasma membrane,golgi,endoplasmic reticulum			extracellular,vacuole,plasma membrane,golgi,endoplasmic reticulum	plastid	mitochondrion	AT5G17770.1	3298615
TraesCS1D01G310600.1	Wheat	1D		392	43499.5	7.0305	-0.24898	mitochondrion,plastid	mitochondrion,plastid		plastid		mitochondrion		plastid		mitochondrion	mitochondrion		mitochondrion	plastid	mitochondrion	AT1G55160.2	3298891
TraesCS1D01G310600.2	Wheat	1D		421	46479.1	6.44259	-0.1981	mitochondrion,plastid	mitochondrion,plastid		plastid		mitochondrion		plastid		mitochondrion	mitochondrion		mitochondrion	plastid	mitochondrion	AT1G55160.2	3298896
TraesCS1D01G312800.2	Wheat	1D		370	38186.5	5.88708	0.222973	mitochondrion,extracellular,vacuole,plastid	mitochondrion,extracellular,vacuole,plastid				plastid		vacuole		extracellular,vacuole,plasma membrane,golgi,endoplasmic reticulum			mitochondrion	plastid	extracellular	AT5G20340.1	3299009
TraesCS1D01G315500.1	Wheat	1D		368	41212.7	6.67709	-0.3	mitochondrion,plastid,cytosol	mitochondrion,plastid,cytosol						cytosol		mitochondrion				plastid	mitochondrion	AT1G53500.1	3299182
TraesCS1D01G319600.1	Wheat	1D		184	19230	11.3202	0.186413	mitochondrion,extracellular,plastid,cytosol,endoplasmic reticulum	mitochondrion,extracellular,plastid,cytosol,endoplasmic reticulum		plastid		plastid		endoplasmic reticulum		mitochondrion			mitochondrion	extracellular	cytosol	AT2G16030.1	3299375
TraesCS1D01G321600.1	Wheat	1D		148	15386.1	6.79447	-0.242568	mitochondrion,plastid,cytosol	mitochondrion,plastid,cytosol						plastid		mitochondrion				mitochondrion	cytosol
TraesCS1D01G321800.1	Wheat	1D		93	10912.6	10.6067	0.303226	mitochondrion,extracellular,plastid,endoplasmic reticulum	mitochondrion,extracellular,plastid,endoplasmic reticulum				plastid		endoplasmic reticulum		mitochondrion			mitochondrion	plastid	extracellular	AT4G22120.1	3299493
TraesCS1D01G322600.1	Wheat	1D		394	41780.2	8.19722	0.0804569	mitochondrion,plastid	mitochondrion,golgi,plastid		plastid		mitochondrion		mitochondrion		extracellular,vacuole,plasma membrane,golgi,endoplasmic reticulum			mitochondrion	plastid	golgi	AT1G20120.1	3299557
TraesCS1D01G328300.1	Wheat	1D		286	30914.6	9.23011	0.0762238	mitochondrion,plastid	mitochondrion,plastid		plastid		plastid		mitochondrion		mitochondrion	mitochondrion		plastid	plastid	mitochondrion	AT1G16445.1	3299802
TraesCS1D01G334700.1	Wheat	1D		176	17458.9	11.7337	-0.3125	mitochondrion,extracellular,vacuole,plasma membrane,cytosol,plastid,golgi,endoplasmic reticulum	mitochondrion,extracellular,vacuole,plasma membrane,cytosol,plastid,golgi,endoplasmic reticulum				mitochondrion		cytosol		mitochondrion	extracellular,vacuole,plasma membrane,golgi,endoplasmic reticulum			plastid	mitochondrion	AT4G37700.1	3300179
TraesCS1D01G339000.1	Wheat	1D		117	12857.2	10.4246	-0.670085	mitochondrion,nucleus,plastid,cytosol	mitochondrion,nucleus,plastid,cytosol		plastid				cytosol		mitochondrion				mitochondrion	nucleus	AT5G65613.1	3300427
TraesCS1D01G340400.1	Wheat	1D		902	101039	5.22689	-0.199335	mitochondrion,plastid	mitochondrion,plastid,peroxisome,cytosol		plastid		mitochondrion		peroxisome		mitochondrion	mitochondrion		mitochondrion	plastid	cytosol	AT1G06410.3	3300497
TraesCS1D01G342800.1	Wheat	1D		187	19872.2	11.2646	-0.235829	mitochondrion,peroxisome,plastid	mitochondrion,peroxisome,plastid						mitochondrion		mitochondrion				plastid	peroxisome	AT4G32900.2	3300647
TraesCS1D01G343900.1	Wheat	1D		152	17577.7	7.84633	-0.771053	mitochondrion,nucleus,plastid,cytosol	mitochondrion,nucleus,plastid,cytosol						cytosol		mitochondrion			mitochondrion	plastid	nucleus	AT3G16360.2	3300720
TraesCS1D01G345100.1	Wheat	1D		963	106914	7.41549	0.00726895	mitochondrion,plasma membrane,plastid	mitochondrion,plasma membrane,plastid		plastid		plastid		mitochondrion		mitochondrion	plastid		mitochondrion	plasma membrane	plasma membrane	AT5G61690.2	3300801
TraesCS1D01G345100.2	Wheat	1D		965	107098	7.74805	0.00279793	mitochondrion,plasma membrane,plastid	mitochondrion,plasma membrane,plastid		plastid		plastid		mitochondrion		mitochondrion	plastid		mitochondrion	plasma membrane	plasma membrane	AT5G61690.2	3300806
TraesCS1D01G348300.1	Wheat	1D		155	17735	9.89166	-0.142581	mitochondrion,plastid	mitochondrion,peroxisome,plastid		plastid		mitochondrion		peroxisome		mitochondrion			mitochondrion	plastid	mitochondrion	AT1G68940.3	3300990
TraesCS1D01G352900.1	Wheat	1D		492	51570.5	5.8201	0.0191057	mitochondrion,plastid,plasma membrane,cytosol	mitochondrion,plastid,plasma membrane,cytosol						cytosol		mitochondrion			mitochondrion	plastid	plasma membrane	AT1G53450.2	3301287
TraesCS1D01G358900.1	Wheat	1D		449	49274.9	7.89754	-0.118263	mitochondrion,plastid,cytosol	mitochondrion,plastid,cytosol				mitochondrion		cytosol		mitochondrion				plastid	mitochondrion	AT3G22650.1	3301661
TraesCS1D01G361400.1	Wheat	1D		478	51804.8	5.2583	-0.133264	mitochondrion,plastid,cytosol	mitochondrion,plastid,cytosol				plastid		cytosol		mitochondrion				plastid	mitochondrion	AT1G64190.1	3301786
TraesCS1D01G361800.2	Wheat	1D		578	63933.3	10.3125	-0.799481	mitochondrion,plastid,cytosol	mitochondrion,plastid,cytosol		plastid				cytosol		mitochondrion	mitochondrion		mitochondrion	plastid	cytosol	AT1G74690.1	3301816
TraesCS1D01G361800.3	Wheat	1D		579	64061.4	10.3404	-0.804836	mitochondrion,plastid,cytosol	mitochondrion,plastid,cytosol		plastid				cytosol		mitochondrion	mitochondrion		mitochondrion	plastid	cytosol	AT1G74690.1	3301821
TraesCS1D01G367300.2	Wheat	1D		451	49369.1	10.9592	-0.62306	mitochondrion,plastid	mitochondrion,plastid		plastid		mitochondrion		mitochondrion		mitochondrion	mitochondrion		plastid	plastid	mitochondrion	AT1G72670.1	3302099
TraesCS1D01G370400.1	Wheat	1D		1272	141310	5.71319	-0.0926101	mitochondrion,extracellular,vacuole,plasma membrane,cytosol,plastid,golgi,endoplasmic reticulum	mitochondrion,extracellular,vacuole,plasma membrane,cytosol,plastid,golgi,endoplasmic reticulum				mitochondrion		cytosol		extracellular,vacuole,plasma membrane,golgi,endoplasmic reticulum			extracellular,vacuole,plasma membrane,golgi,endoplasmic reticulum	plastid	mitochondrion	AT3G14460.1	3302280
TraesCS1D01G372200.1	Wheat	1D		714	80514.2	8.65114	-0.584734	mitochondrion,extracellular,nucleus,vacuole,plasma membrane,cytosol,plastid,golgi,endoplasmic reticulum	mitochondrion,extracellular,nucleus,vacuole,plasma membrane,cytosol,plastid,golgi,endoplasmic reticulum				mitochondrion		nucleus		mitochondrion	extracellular,vacuole,plasma membrane,golgi,endoplasmic reticulum		mitochondrion	plastid	cytosol	AT2G21520.1	3302388
TraesCS1D01G372400.1	Wheat	1D		469	49090.6	4.64699	-0.0183369	mitochondrion,vacuole,plastid	mitochondrion,vacuole,plastid						vacuole		mitochondrion				plastid	mitochondrion	AT1G05100.1	3302412
TraesCS1D01G374400.1	Wheat	1D		348	38794.8	6.31509	-0.0497126	mitochondrion,plastid	mitochondrion,plastid				mitochondrion		mitochondrion		mitochondrion			mitochondrion	plastid	plastid	AT3G06190.1	3302504
TraesCS1D01G375800.1	Wheat	1D		565	62564	4.90144	-0.388673	mitochondrion,plastid,cytosol	mitochondrion,plastid,cytosol				mitochondrion		mitochondrion		mitochondrion				plastid	cytosol	AT2G01600.1	3302582
TraesCS1D01G378700.1	Wheat	1D		258	27542.6	10.983	-0.105814	mitochondrion,plastid	mitochondrion,plastid		plastid		mitochondrion		mitochondrion		mitochondrion	mitochondrion		plastid	mitochondrion	plastid	AT1G18440.1	3302738
TraesCS1D01G379400.1	Wheat	1D		661	69623.5	7.18414	0.151437	mitochondrion,plastid	mitochondrion,plastid,cytosol				mitochondrion		cytosol		mitochondrion	mitochondrion		mitochondrion	plastid	plastid	AT2G17210.1	3302798
TraesCS1D01G383200.1	Wheat	1D		516	56934	4.6101	-0.238372	mitochondrion,plastid,vacuole,cytosol	mitochondrion,plastid,vacuole,cytosol				plastid		cytosol		mitochondrion	mitochondrion			vacuole	plastid	AT5G27660.1	3303020
TraesCS1D01G383500.1	Wheat	1D		779	86440.5	6.57465	-0.646085	mitochondrion,plastid	mitochondrion,plastid		plastid		mitochondrion		mitochondrion		mitochondrion	plastid		mitochondrion			AT3G18390.1	3303040
TraesCS1D01G391400.1	Wheat	1D		124	13561.3	5.35165	-0.376613	mitochondrion,plastid,cytosol	mitochondrion,plastid,cytosol				mitochondrion		mitochondrion		mitochondrion				plastid	cytosol	AT2G01690.1	3303482
TraesCS1D01G391500.1	Wheat	1D		111	12398.1	8.91884	-0.528829	mitochondrion,plastid,cytosol	mitochondrion,plastid,cytosol				mitochondrion		mitochondrion		mitochondrion				plastid	cytosol	AT5G14860.1	3303487
TraesCS1D01G395100.1	Wheat	1D		198	21394.4	10.3525	-0.477273	mitochondrion,plastid	mitochondrion,plastid,nucleus		plastid				mitochondrion		mitochondrion			plastid	mitochondrion	nucleus	AT3G52525.1	3303664
TraesCS1D01G399400.1	Wheat	1D		350	37178.8	7.07291	-0.0902857	mitochondrion,plastid,vacuole,cytosol	mitochondrion,plastid,vacuole,cytosol				plastid		vacuole		mitochondrion			mitochondrion	cytosol	plastid	AT1G18350.1	3303909
TraesCS1D01G409100.1	Wheat	1D		461	49811.4	8.19336	0.0713666	mitochondrion,plastid	mitochondrion,plasma membrane,peroxisome,plastid		plastid		extracellular,vacuole,plasma membrane,golgi,endoplasmic reticulum		peroxisome		mitochondrion	mitochondrion		mitochondrion	plastid	plasma membrane	AT1G31490.1	3304464
TraesCS1D01G412600.1	Wheat	1D		403	44992.5	7.02677	-0.311663	mitochondrion,plastid	mitochondrion,extracellular,vacuole,plasma membrane,cytosol,plastid,golgi,endoplasmic reticulum		plastid		mitochondrion		mitochondrion		mitochondrion	extracellular,vacuole,plasma membrane,golgi,endoplasmic reticulum		mitochondrion	plastid	cytosol	AT5G66470.2	3304675
TraesCS1D01G418700.1	Wheat	1D		171	18338.3	10.556	0.178947	mitochondrion,plastid	mitochondrion,extracellular,vacuole,plasma membrane,plastid,golgi,endoplasmic reticulum		plastid		mitochondrion		mitochondrion		extracellular,vacuole,plasma membrane,golgi,endoplasmic reticulum	mitochondrion		mitochondrion	plastid	plastid	AT1G64355.1	3305018
TraesCS1D01G418700.2	Wheat	1D		177	18923.1	10.4374	0.229379	mitochondrion,plastid	mitochondrion,plastid		plastid		mitochondrion		mitochondrion		extracellular,vacuole,plasma membrane,golgi,endoplasmic reticulum	mitochondrion		mitochondrion	plastid	plastid	AT1G64355.1	3305023
TraesCS1D01G419900.1	Wheat	1D		551	58381.8	9.38726	-0.567514	mitochondrion,plastid	mitochondrion,plastid		plastid		mitochondrion		mitochondrion		mitochondrion	mitochondrion		plastid	plastid	mitochondrion	AT3G25690.1	3305111
TraesCS1D01G419900.2	Wheat	1D		625	66908.1	9.80244	-0.59216	mitochondrion,plastid	mitochondrion,plastid		plastid		mitochondrion		mitochondrion		mitochondrion	mitochondrion		plastid	plastid	mitochondrion	AT3G25690.1	3305116
TraesCS1D01G421600.1	Wheat	1D		194	21103	10.7216	-0.349485	mitochondrion,plastid	mitochondrion,plastid		plastid		mitochondrion		plastid		mitochondrion	mitochondrion		plastid	mitochondrion	mitochondrion	AT4G29110.1	3305208
TraesCS1D01G427000.1	Wheat	1D		96	10735.8	9.54228	-0.628125	mitochondrion,nucleus,plastid,cytosol	mitochondrion,nucleus,plastid,cytosol						nucleus		mitochondrion	plastid			mitochondrion	cytosol	AT1G75250.2	3305508
TraesCS1D01G428300.1	Wheat	1D		81	9482.08	12.5643	0.276543	mitochondrion,plastid	mitochondrion,extracellular,vacuole,plasma membrane,plastid,golgi,endoplasmic reticulum		plastid		mitochondrion		extracellular		extracellular,vacuole,plasma membrane,golgi,endoplasmic reticulum			mitochondrion	plastid	mitochondrion	AT1G06475.1	3305584
TraesCS1D01G429100.1	Wheat	1D		80	9566.17	12.6145	0.1725	mitochondrion,plastid	mitochondrion,extracellular,vacuole,plasma membrane,cytosol,plastid,golgi,endoplasmic reticulum		plastid		mitochondrion		cytosol		extracellular,vacuole,plasma membrane,golgi,endoplasmic reticulum			mitochondrion	plastid	mitochondrion	AT3G55860.1	3305624
TraesCS1D01G431400.1	Wheat	1D		710	76789.7	6.39387	-0.0969014	mitochondrion,plastid	mitochondrion,plasma membrane,plastid		plastid		plastid		mitochondrion		plastid			mitochondrion	plasma membrane	plastid	AT4G23130.1	3305751
TraesCS1D01G446800.1	Wheat	1D		145	15521.3	10.4703	-0.593103	mitochondrion,nucleus,plastid,cytosol	mitochondrion,nucleus,plastid,cytosol		plastid		plastid		cytosol		mitochondrion				nucleus	mitochondrion	AT1G13220.2	3306577
TraesCS1D01G448300.1	Wheat	1D		240	26633.6	8.56627	-0.467917	mitochondrion,extracellular,vacuole,plastid	mitochondrion,extracellular,vacuole,plastid				extracellular,vacuole,plasma membrane,golgi,endoplasmic reticulum		extracellular		extracellular,vacuole,plasma membrane,golgi,endoplasmic reticulum			mitochondrion	plastid	vacuole	AT4G24580.1	3306655
TraesCS1D01G448600.1	Wheat	1D		362	39404.8	5.22341	-0.517127	mitochondrion,extracellular,plasma membrane,plastid	mitochondrion,extracellular,plasma membrane,plastid				mitochondrion		extracellular		mitochondrion			mitochondrion	plastid	plasma membrane	AT2G03780.1	3306670
TraesCS1D01G450300.1	Wheat	1D		700	75067.8	8.90694	-0.219571	mitochondrion,plastid	mitochondrion,plastid,cytosol		plastid		mitochondrion		mitochondrion		mitochondrion			mitochondrion	plastid	cytosol	AT2G26140.1	3306769
TraesCS2A01G005400.1	Wheat	2A		131	14287.8	11.4675	-0.679389	mitochondrion,plastid,peroxisome,nucleus	mitochondrion,plastid,peroxisome,nucleus				mitochondrion		peroxisome		mitochondrion			mitochondrion	plastid	nucleus	AT3G06010.1	3307364
TraesCS2A01G008400.1	Wheat	2A		126	13948.7	8.49898	-0.533333	mitochondrion,plastid,cytosol	mitochondrion,plastid,cytosol				mitochondrion		mitochondrion		mitochondrion				plastid	cytosol	AT5G52170.1	3307534
TraesCS2A01G012300.1	Wheat	2A		567	60605.4	6.88383	-0.0389771	mitochondrion,plastid	mitochondrion,plastid,cytosol		plastid		mitochondrion		cytosol		mitochondrion			mitochondrion	mitochondrion	plastid	AT1G30100.1	3307766
TraesCS2A01G015500.1	Wheat	2A		156	17973.3	9.88307	-0.172436	mitochondrion,plastid	mitochondrion,peroxisome,plastid		plastid		mitochondrion		peroxisome		mitochondrion			mitochondrion	plastid	mitochondrion	AT3G42860.1	3307940
TraesCS2A01G017500.1	Wheat	2A		737	82195.8	6.56045	-0.356581	mitochondrion,plastid	mitochondrion,plastid,cytosol				plastid		cytosol		mitochondrion	plastid		mitochondrion	plastid	mitochondrion	AT1G54220.1	3308051
TraesCS2A01G028000.1	Wheat	2A		473	51594.1	5.83966	0.0904863	mitochondrion,extracellular,vacuole,plasma membrane,plastid,golgi,peroxisome,endoplasmic reticulum	mitochondrion,extracellular,vacuole,plasma membrane,plastid,golgi,peroxisome,endoplasmic reticulum				mitochondrion		peroxisome		mitochondrion			extracellular,vacuole,plasma membrane,golgi,endoplasmic reticulum	mitochondrion	plastid	AT2G15480.2	3308610
TraesCS2A01G029000.1	Wheat	2A		488	54259.4	5.45294	-0.039959	mitochondrion,plastid,cytosol	mitochondrion,plastid,cytosol				mitochondrion		cytosol		mitochondrion				plastid	mitochondrion	AT1G22340.1	3308666
TraesCS2A01G035000.2	Wheat	2A		362	37677.3	7.03349	0.29337	mitochondrion,plastid	mitochondrion,plastid,cytosol				mitochondrion		cytosol		mitochondrion	plastid		mitochondrion	plastid	mitochondrion	AT2G45630.1	3309004
TraesCS2A01G038800.1	Wheat	2A		687	78646.6	9.32619	0.00684134	mitochondrion,plastid,golgi,endoplasmic reticulum	mitochondrion,plastid,golgi,endoplasmic reticulum				extracellular,vacuole,plasma membrane,golgi,endoplasmic reticulum		endoplasmic reticulum		extracellular,vacuole,plasma membrane,golgi,endoplasmic reticulum			mitochondrion	plastid	golgi	AT5G45540.1	3309217
TraesCS2A01G040300.2	Wheat	2A		336	37525.7	9.23213	-0.345536	mitochondrion,plastid	mitochondrion,plastid,golgi,nucleus		plastid		plastid		golgi		mitochondrion	mitochondrion		plastid	mitochondrion	nucleus	AT1G27600.1	3309325
TraesCS2A01G040900.1	Wheat	2A		555	61634.6	7.84325	-0.139099	mitochondrion,plasma membrane,peroxisome,plastid	mitochondrion,plasma membrane,peroxisome,plastid				extracellular,vacuole,plasma membrane,golgi,endoplasmic reticulum		plasma membrane		extracellular,vacuole,plasma membrane,golgi,endoplasmic reticulum			mitochondrion	plastid	peroxisome	AT1G77280.1	3309353
TraesCS2A01G043900.1	Wheat	2A		76	8896.59	9.70675	-0.821053	mitochondrion,nucleus,plastid,cytosol	mitochondrion,nucleus,plastid,cytosol				plastid		mitochondrion		mitochondrion			plastid	nucleus	cytosol	AT4G27190.1	3309518
TraesCS2A01G053200.1	Wheat	2A		263	29042.1	10.4757	-0.492015	mitochondrion,plastid	mitochondrion,plastid		plastid		plastid		mitochondrion		plastid	mitochondrion		plastid	mitochondrion	plastid	AT5G13410.1	3310011
TraesCS2A01G053200.2	Wheat	2A		192	21248.5	10.7945	-0.666667	mitochondrion,plastid	mitochondrion,plastid		plastid		plastid		mitochondrion		plastid	mitochondrion		plastid	mitochondrion	plastid	AT5G13410.2	3310016
TraesCS2A01G053400.1	Wheat	2A		340	37653.9	4.78301	0.00558824	mitochondrion,extracellular,vacuole,plasma membrane,cytosol,plastid,golgi,endoplasmic reticulum	mitochondrion,extracellular,vacuole,plasma membrane,cytosol,plastid,golgi,endoplasmic reticulum				mitochondrion		mitochondrion		mitochondrion			extracellular,vacuole,plasma membrane,golgi,endoplasmic reticulum	plastid	cytosol	AT3G23510.1	3310026
TraesCS2A01G069200.1	Wheat	2A		116	13002	11.9685	-0.477586	mitochondrion,plastid	mitochondrion,plastid		plastid		mitochondrion		mitochondrion		mitochondrion	plastid		plastid	mitochondrion	mitochondrion	AT5G55140.1	3310889
TraesCS2A01G071500.1	Wheat	2A		519	58651.8	7.10485	-0.126012	mitochondrion,plastid,cytosol	mitochondrion,plastid,cytosol						cytosol		mitochondrion				plastid	mitochondrion	AT1G19250.1	3311012
TraesCS2A01G082400.1	Wheat	2A		259	28908.8	5.33724	0.0513513	mitochondrion,extracellular,plasma membrane,plastid	mitochondrion,extracellular,vacuole,plasma membrane,plastid,golgi,endoplasmic reticulum				plastid		extracellular		extracellular,vacuole,plasma membrane,golgi,endoplasmic reticulum			mitochondrion	plastid	plasma membrane	AT1G12790.1	3311593
TraesCS2A01G082400.2	Wheat	2A		250	27884.3	6.66621	-0.1692	mitochondrion,plastid,peroxisome,cytosol	mitochondrion,plastid,peroxisome,cytosol				mitochondrion		cytosol		mitochondrion			mitochondrion	plastid	peroxisome	AT1G12790.1	3311598
TraesCS2A01G085000.4	Wheat	2A		845	91129.9	5.69929	-0.0257988	mitochondrion,plastid,cytosol	mitochondrion,plastid,cytosol				mitochondrion		cytosol		mitochondrion				plastid	mitochondrion	AT4G35560.1	3311761
TraesCS2A01G086600.1	Wheat	2A		129	13178.1	9.85068	0.353488	mitochondrion,extracellular,plastid	mitochondrion,extracellular,vacuole,plasma membrane,plastid,golgi,endoplasmic reticulum				extracellular,vacuole,plasma membrane,golgi,endoplasmic reticulum		extracellular		mitochondrion				plastid	mitochondrion	AT2G37410.1	3311823
TraesCS2A01G096700.1	Wheat	2A		156	17977.1	8.75744	-0.232692	mitochondrion,plastid	mitochondrion,peroxisome,plastid		plastid		mitochondrion		peroxisome		mitochondrion			mitochondrion	plastid	mitochondrion	AT1G48285.1	3312375
TraesCS2A01G104000.1	Wheat	2A		204	22126.1	4.95273	-0.095098	mitochondrion,plastid,peroxisome,cytosol	mitochondrion,plastid,peroxisome,cytosol				mitochondrion		cytosol		mitochondrion			mitochondrion	plastid	peroxisome	AT2G38600.1	3312808
TraesCS2A01G112800.1	Wheat	2A		334	38087.2	8.69139	-0.311377	mitochondrion,nucleus,plastid,cytosol	mitochondrion,nucleus,plastid,cytosol						cytosol		mitochondrion			mitochondrion	plastid	nucleus	AT1G02860.1	3313301
TraesCS2A01G113200.1	Wheat	2A		335	36312.6	6.51189	0.103284	mitochondrion,plasma membrane,plastid	mitochondrion,extracellular,vacuole,plasma membrane,plastid,golgi,endoplasmic reticulum		plastid		extracellular,vacuole,plasma membrane,golgi,endoplasmic reticulum		mitochondrion		extracellular,vacuole,plasma membrane,golgi,endoplasmic reticulum	extracellular,vacuole,plasma membrane,golgi,endoplasmic reticulum		plastid	mitochondrion	plasma membrane	AT5G27710.1	3313324
TraesCS2A01G116300.1	Wheat	2A		233	25124.5	12.1425	-0.324034	mitochondrion,plastid	mitochondrion,plastid		plastid		mitochondrion		mitochondrion		mitochondrion	mitochondrion		plastid	plastid	mitochondrion	AT2G46130.2	3313501
TraesCS2A01G116400.1	Wheat	2A		233	25216.6	12.1207	-0.360515	mitochondrion,plastid	mitochondrion,plastid		plastid		mitochondrion		mitochondrion		mitochondrion	mitochondrion		plastid	plastid	mitochondrion	AT2G46130.2	3313505
TraesCS2A01G118900.1	Wheat	2A		386	42549.6	6.90505	-0.176943	mitochondrion,plastid	mitochondrion,plastid		plastid		mitochondrion		mitochondrion		mitochondrion	mitochondrion		mitochondrion	plastid	plastid	AT5G47330.1	3313685
TraesCS2A01G122000.1	Wheat	2A		332	37154.3	10.3784	-0.671386	mitochondrion,plastid	mitochondrion,plastid		plastid		mitochondrion		mitochondrion		mitochondrion	mitochondrion		mitochondrion	plastid	plastid	AT1G65260.2	3313814
TraesCS2A01G122000.3	Wheat	2A		339	38004.5	10.3784	-0.588201	mitochondrion,plastid	mitochondrion,plastid		plastid		mitochondrion		mitochondrion		mitochondrion	mitochondrion		mitochondrion	plastid	plastid	AT1G65260.1	3313821
TraesCS2A01G122100.1	Wheat	2A		312	31710.9	7.02023	0.191667	mitochondrion,plastid	mitochondrion,plastid		plastid		mitochondrion		mitochondrion		mitochondrion	mitochondrion		mitochondrion	plastid	plastid	AT2G47120.1	3313826
TraesCS2A01G131600.1	Wheat	2A		731	80673.3	8.24133	-0.0989056	mitochondrion,plastid	mitochondrion,plastid		plastid		mitochondrion		mitochondrion		mitochondrion	mitochondrion		plastid	mitochondrion	plastid	AT1G68930.1	3314427
TraesCS2A01G135800.1	Wheat	2A		425	46469.6	6.62448	-0.162353	mitochondrion,plastid	mitochondrion,plastid,cytosol		plastid		mitochondrion		cytosol		plastid			mitochondrion	mitochondrion	plastid	AT5G19000.1	3314673
TraesCS2A01G139100.2	Wheat	2A		658	71806.9	7.56458	-0.468389	mitochondrion,plastid	mitochondrion,plastid,nucleus		plastid		plastid		mitochondrion		plastid			mitochondrion	plastid	nucleus	AT1G04020.2	3314850
TraesCS2A01G148500.1	Wheat	2A		64	6999.54	8.68638	0.260938	mitochondrion,plastid,cytosol	mitochondrion,plastid,cytosol						cytosol		mitochondrion				plastid	mitochondrion	AT5G14040.1	3315353
TraesCS2A01G150500.1	Wheat	2A		604	66723.1	8.47482	0.00860927	mitochondrion,plastid,cytosol	mitochondrion,plastid,cytosol						mitochondrion		extracellular,vacuole,plasma membrane,golgi,endoplasmic reticulum				plastid	cytosol	AT4G02750.1	3315450
TraesCS2A01G153400.1	Wheat	2A		272	29179.1	3.80583	-0.633456	mitochondrion,nucleus,plastid,cytosol	mitochondrion,nucleus,plastid,cytosol				mitochondrion		cytosol		mitochondrion			mitochondrion	plastid	nucleus	AT3G49990.1	3315614
TraesCS2A01G156300.1	Wheat	2A		206	22155.1	4.35037	0.131553	mitochondrion,extracellular,plasma membrane,plastid	mitochondrion,extracellular,plasma membrane,plastid				mitochondrion		extracellular		mitochondrion			mitochondrion	plastid	plasma membrane	AT5G39670.1	3315764
TraesCS2A01G156400.1	Wheat	2A		204	21769.8	4.16656	0.219118	mitochondrion,extracellular,plasma membrane,plastid	mitochondrion,extracellular,plasma membrane,plastid				mitochondrion		extracellular		extracellular,vacuole,plasma membrane,golgi,endoplasmic reticulum			mitochondrion	plastid	plasma membrane	AT5G39670.1	3315769
TraesCS2A01G157900.1	Wheat	2A		561	60130.2	7.49889	0.176471	mitochondrion,plastid	mitochondrion,plastid,cytosol				plastid		cytosol		mitochondrion	mitochondrion		mitochondrion	plastid	plastid	AT1G26900.1	3315869
TraesCS2A01G158200.1	Wheat	2A		476	51692.9	7.83592	0.0739496	mitochondrion,golgi,plastid	mitochondrion,golgi,plastid				plastid		mitochondrion		mitochondrion				plastid	golgi	AT1G01420.1	3315887
TraesCS2A01G159500.1	Wheat	2A		474	49848.7	6.72358	0.127215	mitochondrion,plastid	mitochondrion,peroxisome,plastid		plastid		mitochondrion		peroxisome		mitochondrion			mitochondrion	plastid	mitochondrion	AT3G09580.1	3315968
TraesCS2A01G169400.2	Wheat	2A		223	23241.1	6.52417	0.000896861	mitochondrion,plastid	mitochondrion,plastid		plastid		mitochondrion		mitochondrion		mitochondrion	mitochondrion		plastid	plastid	mitochondrion	AT1G08530.3	3316557
TraesCS2A01G174900.1	Wheat	2A		225	22981.4	7.98681	-0.0342222	mitochondrion,plastid,cytosol	mitochondrion,plastid,cytosol						cytosol		mitochondrion				plastid	mitochondrion	AT1G20350.1	3316870
TraesCS2A01G178900.1	Wheat	2A		214	24767	10.449	-0.81729	mitochondrion,nucleus,plastid,cytosol	mitochondrion,nucleus,plastid,cytosol						nucleus		mitochondrion			mitochondrion	plastid	cytosol	AT5G04600.1	3317061
TraesCS2A01G191100.1	Wheat	2A		581	63100.7	7.94784	-0.151635	mitochondrion,plastid	mitochondrion,plastid		plastid		mitochondrion		mitochondrion		mitochondrion	mitochondrion		plastid	plastid	mitochondrion	AT4G37670.2	3317779
TraesCS2A01G195500.1	Wheat	2A		249	26492.2	10.8439	-0.648594	mitochondrion,plastid,nucleus	mitochondrion,plastid,nucleus		plastid		mitochondrion		mitochondrion		mitochondrion	mitochondrion		plastid	nucleus	nucleus	AT5G42330.1	3318009
TraesCS2A01G196400.1	Wheat	2A		668	71939.7	7.46744	-0.0561377	mitochondrion,plastid	mitochondrion,plastid		plastid		mitochondrion		mitochondrion		mitochondrion	mitochondrion		plastid	plastid	mitochondrion	AT2G37040.1	3318057
TraesCS2A01G206100.1	Wheat	2A		286	32325.6	9.31174	-0.423077	mitochondrion,plastid	mitochondrion,plastid		plastid		mitochondrion		mitochondrion		plastid	plastid		mitochondrion	plastid	mitochondrion	AT2G20890.1	3318628
TraesCS2A01G206900.1	Wheat	2A		153	16894.3	10.8433	-0.211111	mitochondrion,nucleus,plastid,cytosol	mitochondrion,nucleus,plastid,cytosol				mitochondrion		cytosol		mitochondrion			mitochondrion	plastid	nucleus	AT3G21540.1	3318666
TraesCS2A01G209000.1	Wheat	2A		283	30041	7.61847	0.0109541	mitochondrion,extracellular,plastid,cytosol	mitochondrion,extracellular,plastid,cytosol						extracellular		mitochondrion			mitochondrion	plastid	cytosol	AT4G17090.1	3318776
TraesCS2A01G209000.4	Wheat	2A		284	30169.2	7.77288	-0.0028169	mitochondrion,extracellular,plastid,cytosol	mitochondrion,extracellular,plastid,cytosol						extracellular		mitochondrion			mitochondrion	plastid	cytosol	AT4G17090.1	3318791
TraesCS2A01G216100.1	Wheat	2A		290	31680	10.3852	-0.25069	mitochondrion,plastid	mitochondrion,plastid		plastid		mitochondrion		mitochondrion		mitochondrion	mitochondrion		mitochondrion	plastid	plastid	AT4G00026.1	3319250
TraesCS2A01G223300.1	Wheat	2A		769	85833.2	7.94913	-0.110923	mitochondrion,plastid	mitochondrion,plastid		plastid		mitochondrion		mitochondrion		mitochondrion	mitochondrion		mitochondrion	plastid	plastid	AT1G05670.3	3319784
TraesCS2A01G223500.1	Wheat	2A		971	109360	7.94526	-0.508342	mitochondrion,plastid,nucleus	mitochondrion,extracellular,vacuole,plasma membrane,endoplasmic reticulum,plastid,golgi,nucleus		plastid		extracellular,vacuole,plasma membrane,golgi,endoplasmic reticulum		nucleus		extracellular,vacuole,plasma membrane,golgi,endoplasmic reticulum	mitochondrion		mitochondrion	plastid	nucleus	AT2G32415.2	3319794
TraesCS2A01G223500.2	Wheat	2A		967	108852	7.45353	-0.5303	mitochondrion,plastid,nucleus	mitochondrion,extracellular,vacuole,plasma membrane,endoplasmic reticulum,plastid,golgi,nucleus		plastid		extracellular,vacuole,plasma membrane,golgi,endoplasmic reticulum		nucleus		extracellular,vacuole,plasma membrane,golgi,endoplasmic reticulum	mitochondrion		mitochondrion	plastid	nucleus	AT2G32415.1	3319799
TraesCS2A01G234300.1	Wheat	2A		426	44594.6	8.61572	0.0673709	mitochondrion,plastid	mitochondrion,plastid		plastid		mitochondrion		mitochondrion		mitochondrion	plastid		mitochondrion	plastid	mitochondrion	AT2G37860.1	3320554
TraesCS2A01G234700.2	Wheat	2A		811	92319.1	4.89341	-0.904809	mitochondrion,nucleus,plastid,cytosol	mitochondrion,nucleus,plastid,cytosol						cytosol		mitochondrion			plastid	mitochondrion	nucleus	AT5G66030.1	3320582
TraesCS2A01G234700.3	Wheat	2A		615	70065.7	4.83647	-1.01463	mitochondrion,nucleus,plastid,cytosol	mitochondrion,nucleus,plastid,cytosol						cytosol		mitochondrion			plastid	mitochondrion	nucleus	AT5G66030.1	3320590
TraesCS2A01G234900.1	Wheat	2A		272	28552.4	5.80288	0.131985	mitochondrion,plastid	mitochondrion,plastid		plastid		mitochondrion		plastid		mitochondrion	mitochondrion		mitochondrion	mitochondrion	plastid	AT3G04790.1	3320594
TraesCS2A01G235000.1	Wheat	2A		145	15197.5	9.81914	0.276552	mitochondrion,plastid	mitochondrion,plastid		plastid		mitochondrion		mitochondrion		mitochondrion	mitochondrion		mitochondrion	plastid	plastid	AT2G46820.1	3320599
TraesCS2A01G235000.2	Wheat	2A		166	17727.8	9.55072	0.394578	mitochondrion,plastid	mitochondrion,plastid		plastid		mitochondrion		mitochondrion		mitochondrion	mitochondrion		mitochondrion	plastid	plastid	AT1G52220.4	3320608
TraesCS2A01G235100.1	Wheat	2A		139	14153.5	5.9889	-0.297842	mitochondrion,plastid,cytosol	mitochondrion,plastid,cytosol						cytosol		mitochondrion				mitochondrion	plastid	AT5G49410.1	3320609
TraesCS2A01G236500.1	Wheat	2A		251	26038.2	9.85836	-0.351394	mitochondrion,plastid,golgi,cytosol	mitochondrion,plastid,golgi,cytosol						golgi		mitochondrion	mitochondrion			plastid	cytosol	AT3G22940.1	4653367
TraesCS2A01G237100.1	Wheat	2A		128	14158.4	9.442	-0.135937	mitochondrion,nucleus,plastid,cytosol	mitochondrion,nucleus,plastid,cytosol				plastid		nucleus		mitochondrion			mitochondrion	plastid	cytosol	AT5G27120.1	3320714
TraesCS2A01G244100.1	Wheat	2A		779	84738.5	4.86707	-0.185494	mitochondrion,plastid	mitochondrion,plastid				mitochondrion		mitochondrion		mitochondrion			mitochondrion	plastid	plastid	AT5G49830.1	3321173
TraesCS2A01G245300.1	Wheat	2A		93	10354.3	9.98571	-0.693548	mitochondrion,plastid	mitochondrion,plastid		plastid		mitochondrion		mitochondrion		mitochondrion	plastid		mitochondrion	plastid	mitochondrion	AT5G14720.1	3321240
TraesCS2A01G248000.1	Wheat	2A		357	39857.9	8.48507	-0.395238	mitochondrion,nucleus,plastid,cytosol	mitochondrion,nucleus,plastid,cytosol						cytosol		mitochondrion			mitochondrion	plastid	nucleus	AT5G06560.1	3321440
TraesCS2A01G249200.2	Wheat	2A		342	39182.4	8.73125	-0.953216	mitochondrion,plastid	mitochondrion,nucleus,plastid,cytosol		plastid		mitochondrion		mitochondrion		mitochondrion	mitochondrion		plastid	cytosol	nucleus	AT2G24960.2	3321514
TraesCS2A01G249900.1	Wheat	2A		386	39992.2	6.17378	0.154404	mitochondrion,plastid	mitochondrion,plastid,cytosol		plastid		plastid		mitochondrion		plastid	mitochondrion			cytosol	plastid	AT5G67290.1	3321554
TraesCS2A01G252200.1	Wheat	2A		596	65927.5	8.39218	0.0645973	mitochondrion,nucleus,plastid,cytosol	mitochondrion,nucleus,plastid,cytosol				plastid		nucleus		mitochondrion			mitochondrion	plastid	cytosol	AT4G21065.1	3321692
TraesCS2A01G254100.1	Wheat	2A		371	39978.7	8.16682	-0.197844	mitochondrion,plastid	mitochondrion,plastid,endoplasmic reticulum				plastid		mitochondrion		mitochondrion	plastid		mitochondrion	plastid	endoplasmic reticulum	AT1G06690.1	3321816
TraesCS2A01G256000.1	Wheat	2A		396	43637.4	9.05069	0.0131313	mitochondrion,extracellular,plasma membrane,golgi,plastid	mitochondrion,extracellular,plasma membrane,golgi,plastid		plastid		mitochondrion		extracellular		mitochondrion			mitochondrion	plasma membrane	golgi	AT3G20480.1	3321950
TraesCS2A01G268000.1	Wheat	2A		103	11176.5	12.1798	-0.649515	mitochondrion,plastid,cytosol	mitochondrion,plastid,cytosol				mitochondrion		mitochondrion		mitochondrion				plastid	cytosol	AT4G16590.1	3322636
TraesCS2A01G271500.1	Wheat	2A		113	12571.6	5.691	0.448673	mitochondrion,plasma membrane,plastid	mitochondrion,plasma membrane,plastid						plasma membrane		mitochondrion				plastid	mitochondrion	ATMG01120.1	3322869
TraesCS2A01G281900.1	Wheat	2A		196	22284.3	4.71868	-0.567857	mitochondrion,plastid	mitochondrion,extracellular,vacuole,plasma membrane,cytosol,plastid,golgi,endoplasmic reticulum		plastid		mitochondrion		cytosol		mitochondrion	mitochondrion		extracellular,vacuole,plasma membrane,golgi,endoplasmic reticulum	plastid	mitochondrion	AT5G47920.1	3323522
TraesCS2A01G285900.1	Wheat	2A		388	42372.7	5.20469	-0.151031	mitochondrion,extracellular,vacuole,plasma membrane,cytosol,plastid,golgi,endoplasmic reticulum	mitochondrion,extracellular,vacuole,plasma membrane,cytosol,plastid,golgi,endoplasmic reticulum				extracellular,vacuole,plasma membrane,golgi,endoplasmic reticulum		cytosol		mitochondrion			extracellular,vacuole,plasma membrane,golgi,endoplasmic reticulum	plastid	mitochondrion	AT5G41080.2	3323762
TraesCS2A01G291500.1	Wheat	2A		446	47812.2	7.03537	-0.0262332	mitochondrion,plastid	mitochondrion,plastid		plastid		plastid		mitochondrion		plastid	mitochondrion		plastid	mitochondrion	plastid	AT5G47860.1	3324154
TraesCS2A01G292400.1	Wheat	2A		538	60209.3	9.83477	-0.0795539	mitochondrion,plastid	mitochondrion,extracellular,vacuole,plasma membrane,plastid,golgi,peroxisome,endoplasmic reticulum		plastid		mitochondrion		mitochondrion		mitochondrion	extracellular,vacuole,plasma membrane,golgi,endoplasmic reticulum		mitochondrion	plastid	peroxisome	AT5G04660.1	3324203
TraesCS2A01G292900.1	Wheat	2A		626	69902.7	8.02613	-0.226677	mitochondrion,plastid	mitochondrion,plastid		plastid		plastid		mitochondrion		plastid	mitochondrion		plastid	plastid	mitochondrion	AT5G22510.2	3324233
TraesCS2A01G292900.2	Wheat	2A		503	56144	5.83785	-0.22167	mitochondrion,plastid	mitochondrion,plastid		plastid		plastid		mitochondrion		plastid	mitochondrion		plastid	plastid	mitochondrion	AT1G56560.1	3324240
TraesCS2A01G293300.1	Wheat	2A		382	41926.3	7.45701	-0.25445	mitochondrion,plastid	mitochondrion,plastid		plastid		plastid		mitochondrion		plastid	plastid		plastid	mitochondrion	mitochondrion	AT3G09970.1	3324268
TraesCS2A01G296000.1	Wheat	2A		303	34616	9.69151	-0.778548	mitochondrion,plastid,cytosol	mitochondrion,plastid,cytosol		plastid		mitochondrion		cytosol		mitochondrion	mitochondrion		mitochondrion	plastid	cytosol	AT3G25520.1	3324441
TraesCS2A01G298400.1	Wheat	2A		229	24663.4	7.04469	-0.118341	mitochondrion,plastid	mitochondrion,plastid		plastid		mitochondrion		mitochondrion		mitochondrion	mitochondrion		plastid	plastid	mitochondrion	AT1G47420.1	3324583
TraesCS2A01G298600.1	Wheat	2A		441	45527.9	8.20157	0.178005	mitochondrion,plastid,cytosol	mitochondrion,plastid,cytosol				mitochondrion		cytosol		mitochondrion				plastid	mitochondrion	AT5G64660.1	3324593
TraesCS2A01G302200.2	Wheat	2A		536	59423.3	6.75146	-0.220896	mitochondrion,plastid,vacuole,endoplasmic reticulum	mitochondrion,plastid,vacuole,endoplasmic reticulum				mitochondrion		endoplasmic reticulum		extracellular,vacuole,plasma membrane,golgi,endoplasmic reticulum			mitochondrion	plastid	vacuole	AT4G39370.1	3324782
TraesCS2A01G302200.3	Wheat	2A		515	56999.3	6.64745	-0.247184	mitochondrion,extracellular,vacuole,plastid	mitochondrion,extracellular,vacuole,plasma membrane,plastid,golgi,endoplasmic reticulum				mitochondrion		extracellular		extracellular,vacuole,plasma membrane,golgi,endoplasmic reticulum			mitochondrion	plastid	vacuole	AT4G39370.2	3324789
TraesCS2A01G307500.1	Wheat	2A		341	37889.9	8.44482	-0.369795	mitochondrion,golgi,plastid	mitochondrion,golgi,plastid						golgi		extracellular,vacuole,plasma membrane,golgi,endoplasmic reticulum				mitochondrion	plastid	AT1G21370.1	3325168
TraesCS2A01G314300.1	Wheat	2A		548	60218.4	8.20987	0.0706204	mitochondrion,plastid,golgi,cytosol	mitochondrion,plastid,golgi,cytosol				mitochondrion		cytosol		mitochondrion			mitochondrion	plastid	golgi	AT2G06000.2	3325620
TraesCS2A01G316900.1	Wheat	2A		370	38899.4	9.75918	0.224054	mitochondrion,plastid	mitochondrion,extracellular,vacuole,plasma membrane,cytosol,plastid,golgi,endoplasmic reticulum		plastid		mitochondrion		cytosol		mitochondrion	extracellular,vacuole,plasma membrane,golgi,endoplasmic reticulum		mitochondrion	plastid	mitochondrion	AT5G14040.1	3325766
TraesCS2A01G317000.3	Wheat	2A		498	54755.2	5.2422	-0.251205	mitochondrion,plastid,cytosol	mitochondrion,plastid,cytosol						mitochondrion		mitochondrion				plastid	cytosol	AT5G67030.1	3325781
TraesCS2A01G317100.1	Wheat	2A		321	34821.2	10.1076	0.0218069	mitochondrion,plastid,cytosol	mitochondrion,plastid,cytosol						cytosol		mitochondrion				plastid	mitochondrion	AT1G14140.1	3325786
TraesCS2A01G317400.1	Wheat	2A		354	38307.7	6.87859	-0.126271	mitochondrion,plastid	mitochondrion,plastid,cytosol						mitochondrion		mitochondrion	plastid		mitochondrion	plastid	cytosol	AT1G47480.1	3325801
TraesCS2A01G320000.1	Wheat	2A		207	23365.2	4.63522	-0.109179	mitochondrion,extracellular,nucleus,vacuole,plasma membrane,cytosol,plastid,golgi,endoplasmic reticulum	mitochondrion,extracellular,nucleus,vacuole,plasma membrane,cytosol,plastid,golgi,endoplasmic reticulum				mitochondrion		cytosol		extracellular,vacuole,plasma membrane,golgi,endoplasmic reticulum	mitochondrion		extracellular,vacuole,plasma membrane,golgi,endoplasmic reticulum	plastid	nucleus	AT3G25980.1	3325941
TraesCS2A01G321900.1	Wheat	2A		169	18664.4	9.65303	-0.457988	mitochondrion,plastid,cytosol	mitochondrion,plastid,cytosol		plastid		mitochondrion		cytosol		mitochondrion	mitochondrion		plastid	mitochondrion	cytosol	AT5G14360.1	3326046
TraesCS2A01G322000.1	Wheat	2A		174	19045.7	9.69828	-0.485632	mitochondrion,plastid,cytosol	mitochondrion,plastid,cytosol		plastid		mitochondrion		cytosol		mitochondrion	mitochondrion		plastid	mitochondrion	cytosol	AT5G14360.1	3326051
TraesCS2A01G325100.1	Wheat	2A		535	57434.3	8.17584	0.0358879	mitochondrion,plastid	mitochondrion,extracellular,vacuole,plasma membrane,plastid,golgi,endoplasmic reticulum		plastid		mitochondrion		endoplasmic reticulum		extracellular,vacuole,plasma membrane,golgi,endoplasmic reticulum	mitochondrion		mitochondrion	plastid	golgi	AT3G26300.1	3326222
TraesCS2A01G329600.1	Wheat	2A		333	37790.1	8.46982	-0.348949	mitochondrion,plastid,peroxisome,cytosol	mitochondrion,plastid,peroxisome,cytosol				mitochondrion		peroxisome		mitochondrion			mitochondrion	plastid	cytosol	AT2G45940.2	3326537
TraesCS2A01G341900.1	Wheat	2A		253	28211.4	6.34088	-0.340316	mitochondrion,plastid,golgi,cytosol	mitochondrion,extracellular,vacuole,plasma membrane,cytosol,plastid,golgi,endoplasmic reticulum						golgi		extracellular,vacuole,plasma membrane,golgi,endoplasmic reticulum	mitochondrion			plastid	cytosol	AT1G22200.1	3327238
TraesCS2A01G346400.1	Wheat	2A		630	70950.3	6.17408	-0.181111	mitochondrion,vacuole,plasma membrane,plastid	mitochondrion,vacuole,plasma membrane,plastid		plastid		mitochondrion		mitochondrion		mitochondrion				vacuole	plasma membrane
TraesCS2A01G346600.1	Wheat	2A		682	76564	4.44507	-0.605865	mitochondrion,nucleus,plastid,cytosol	mitochondrion,nucleus,plastid,cytosol						cytosol		mitochondrion	mitochondrion			plastid	nucleus	AT5G40840.4	3327513
TraesCS2A01G349700.1	Wheat	2A		108	12027.6	8.86155	-0.0148148	mitochondrion,plastid	mitochondrion,plastid,cytosol		plastid				cytosol		extracellular,vacuole,plasma membrane,golgi,endoplasmic reticulum	plastid			mitochondrion	mitochondrion	AT5G20090.2	3327681
TraesCS2A01G355600.1	Wheat	2A		212	23878.6	8.94059	-0.315566	mitochondrion,plastid	mitochondrion,plastid				mitochondrion		mitochondrion		mitochondrion			mitochondrion	plastid	plastid	AT1G77090.1	3328026
TraesCS2A01G362300.1	Wheat	2A		915	100737	7.70389	0.06	mitochondrion,plasma membrane,plastid,cytosol,nucleus	mitochondrion,plasma membrane,plastid,cytosol,nucleus						plasma membrane		mitochondrion	plastid		mitochondrion	nucleus	cytosol	AT3G14460.1	3328424
TraesCS2A01G369400.1	Wheat	2A		267	27980.8	6.97413	0.150562	mitochondrion,plastid,peroxisome,cytosol	mitochondrion,plastid,peroxisome,cytosol				mitochondrion		peroxisome		mitochondrion			mitochondrion	cytosol	plastid	AT1G07440.1	3328818
TraesCS2A01G376100.1	Wheat	2A		240	26609.8	11.0787	0.29875	mitochondrion,vacuole,plasma membrane,plastid	mitochondrion,extracellular,vacuole,plasma membrane,plastid,golgi,endoplasmic reticulum				mitochondrion		plasma membrane		extracellular,vacuole,plasma membrane,golgi,endoplasmic reticulum			mitochondrion	plastid	vacuole	ATMG00900.1	3329269
TraesCS2A01G387000.1	Wheat	2A		768	84191.1	5.09619	-0.198698	mitochondrion,plastid	mitochondrion,plastid		plastid		mitochondrion		mitochondrion		mitochondrion	plastid		plastid	mitochondrion	mitochondrion	AT1G62750.1	3329922
TraesCS2A01G390000.3	Wheat	2A		806	85743	6.83338	-0.0626551	mitochondrion,extracellular,plastid,cytosol	mitochondrion,extracellular,plastid,cytosol				mitochondrion		extracellular		mitochondrion			mitochondrion	plastid	cytosol	AT2G19170.1	3330126
TraesCS2A01G391300.1	Wheat	2A		737	82833.6	7.32263	-0.250204	mitochondrion,plasma membrane,plastid,cytosol,endoplasmic reticulum	mitochondrion,plasma membrane,plastid,cytosol,endoplasmic reticulum						cytosol		mitochondrion	mitochondrion		plastid	endoplasmic reticulum	plasma membrane	AT2G45910.1	3330234
TraesCS2A01G392300.1	Wheat	2A		263	30350.3	5.65938	-0.31635	mitochondrion,plastid	mitochondrion,plastid				mitochondrion		mitochondrion		mitochondrion			mitochondrion	plastid	plastid	AT2G44770.1	3330302
TraesCS2A01G396600.1	Wheat	2A		379	40694.9	10.9031	-0.81504	mitochondrion,plastid	mitochondrion,plastid,cytosol		plastid				cytosol		mitochondrion			mitochondrion	plastid	mitochondrion	AT3G52525.1	3330520
TraesCS2A01G396800.1	Wheat	2A		311	33659.1	6.18494	-0.151447	mitochondrion,plastid	mitochondrion,plastid				mitochondrion		mitochondrion		mitochondrion			mitochondrion	plastid	plastid	AT5G17570.1	3330530
TraesCS2A01G401300.1	Wheat	2A		359	39406.8	8.46003	-0.070195	mitochondrion,peroxisome,plastid	mitochondrion,peroxisome,plastid		plastid		plastid		peroxisome		plastid	mitochondrion		mitochondrion	peroxisome	plastid	AT1G63160.1	3330807
TraesCS2A01G403100.2	Wheat	2A		1099	121986	9.80647	-0.565059	mitochondrion,plastid	mitochondrion,nucleus,cytosol						cytosol		mitochondrion				nucleus	nucleus	AT1G48410.1	3330902
TraesCS2A01G414500.1	Wheat	2A		352	37788.7	4.55885	-0.126989	mitochondrion,plastid	mitochondrion,plastid,cytosol		plastid		mitochondrion		mitochondrion		mitochondrion			mitochondrion	plastid	cytosol	AT4G25170.2	3331606
TraesCS2A01G420600.1	Wheat	2A		438	49391.8	9.53089	-0.467352	mitochondrion,plastid	mitochondrion,plastid,cytosol				mitochondrion		mitochondrion		mitochondrion	plastid		mitochondrion	plastid	cytosol	AT1G64810.2	3331958
TraesCS2A01G420600.2	Wheat	2A		424	47863.9	9.4391	-0.49033	mitochondrion,plastid	mitochondrion,plastid,cytosol				mitochondrion		mitochondrion		mitochondrion	plastid		mitochondrion	plastid	cytosol	AT1G64810.2	3331963
TraesCS2A01G423800.1	Wheat	2A		582	63713.2	8.59442	0.082646	mitochondrion,vacuole,plasma membrane,plastid	mitochondrion,extracellular,vacuole,plasma membrane,plastid,golgi,endoplasmic reticulum				mitochondrion		plasma membrane		extracellular,vacuole,plasma membrane,golgi,endoplasmic reticulum			mitochondrion	plastid	vacuole	AT1G35710.1	3332171
TraesCS2A01G432100.2	Wheat	2A		599	67619.8	5.70998	-0.38581	mitochondrion,golgi,plastid	mitochondrion,golgi,plastid		plastid		mitochondrion		golgi		mitochondrion	mitochondrion		mitochondrion	plastid	golgi	AT3G21160.1	3332766
TraesCS2A01G432200.1	Wheat	2A		65	7044.83	9.87461	0.104615	mitochondrion,plastid,cytosol	mitochondrion,plastid,cytosol						cytosol		mitochondrion				plastid	mitochondrion	AT4G29905.1	3332770
TraesCS2A01G432900.1	Wheat	2A		187	19796.1	8.49558	0.0748663	mitochondrion,plastid	mitochondrion,extracellular,peroxisome,plastid		plastid		plastid		peroxisome		mitochondrion	mitochondrion		mitochondrion	plastid	extracellular	AT5G10700.1	3332805
TraesCS2A01G434900.1	Wheat	2A		166	18578.2	10.5643	0.0548193	mitochondrion,plastid,peroxisome,cytosol	mitochondrion,plastid,peroxisome,cytosol						cytosol		mitochondrion	mitochondrion			plastid	peroxisome	AT1G64850.1	3332905
TraesCS2A01G436900.1	Wheat	2A		227	25463.2	9.90301	0.350661	mitochondrion,plastid	mitochondrion,plastid		plastid		mitochondrion		mitochondrion		extracellular,vacuole,plasma membrane,golgi,endoplasmic reticulum	mitochondrion		mitochondrion	plastid	plastid	AT5G23320.1	3333017
TraesCS2A01G437500.1	Wheat	2A		110	12389.7	9.11181	-0.811818	mitochondrion,nucleus,plastid,cytosol	mitochondrion,nucleus,plastid,cytosol						cytosol		mitochondrion			mitochondrion	plastid	nucleus	AT3G01390.3	3333038
TraesCS2A01G440800.1	Wheat	2A		99	11150.5	10.184	-0.367677	mitochondrion,plastid,cytosol	mitochondrion,plastid,cytosol						mitochondrion		mitochondrion				plastid	cytosol	AT5G27760.1	3333205
TraesCS2A01G441800.1	Wheat	2A		220	24837.6	9.88719	-0.628182	mitochondrion,plastid,nucleus	mitochondrion,plastid,nucleus		plastid		mitochondrion		mitochondrion		mitochondrion	plastid		mitochondrion	nucleus	nucleus	AT1G21740.1	3333254
TraesCS2A01G450500.1	Wheat	2A		85	8660.93	6.50849	-0.717647	mitochondrion,nucleus,plastid,cytosol	mitochondrion,nucleus,plastid,cytosol				mitochondrion		cytosol		plastid			plastid	mitochondrion	nucleus	AT1G74800.1	3333748
TraesCS2A01G452000.1	Wheat	2A		285	30607.4	11.5187	-0.703158	mitochondrion,nucleus,plastid,cytosol	mitochondrion,nucleus,plastid,cytosol				plastid		cytosol		mitochondrion			mitochondrion	plastid	nucleus	AT2G44600.1	3333828
TraesCS2A01G456300.2	Wheat	2A		390	42933.8	7.15332	-0.182821	mitochondrion,plastid,peroxisome,cytosol	mitochondrion,plastid,peroxisome,cytosol						peroxisome		mitochondrion			mitochondrion	plastid	cytosol	AT5G06750.1	3334076
TraesCS2A01G457200.1	Wheat	2A		230	25089.6	9.9163	-0.700435	mitochondrion,plastid	mitochondrion,plastid,cytosol				mitochondrion		mitochondrion		mitochondrion	plastid		mitochondrion	plastid	cytosol	AT1G22460.1	3334126
TraesCS2A01G463200.1	Wheat	2A		148	15152.2	6.78519	0.279054	mitochondrion,plasma membrane,plastid,cytosol,endoplasmic reticulum	mitochondrion,plasma membrane,plastid,cytosol,endoplasmic reticulum				plastid		cytosol		extracellular,vacuole,plasma membrane,golgi,endoplasmic reticulum	plastid		mitochondrion	endoplasmic reticulum	plasma membrane	AT4G18250.1	3334489
TraesCS2A01G464600.1	Wheat	2A		778	85989.1	5.86871	0.13599	mitochondrion,plasma membrane,plastid,cytosol,nucleus	mitochondrion,plasma membrane,plastid,cytosol,nucleus				mitochondrion		cytosol		mitochondrion	plastid		mitochondrion	nucleus	plasma membrane	AT3G44400.1	3334580
TraesCS2A01G466700.1	Wheat	2A		458	50016.5	7.01025	-0.468341	mitochondrion,nucleus,plastid,cytosol	mitochondrion,nucleus,plastid,cytosol				mitochondrion		cytosol		mitochondrion			mitochondrion	plastid	nucleus	AT1G17790.1	3334683
TraesCS2A01G466700.2	Wheat	2A		466	50529.8	6.71462	-0.503004	mitochondrion,nucleus,plastid,cytosol	mitochondrion,nucleus,plastid,cytosol				mitochondrion		cytosol		mitochondrion			mitochondrion	plastid	nucleus	AT1G73150.1	3334689
TraesCS2A01G466700.3	Wheat	2A		467	50586.8	6.71462	-0.502784	mitochondrion,nucleus,plastid,cytosol	mitochondrion,nucleus,plastid,cytosol				mitochondrion		cytosol		mitochondrion			mitochondrion	plastid	nucleus	AT1G17790.1	3334693
TraesCS2A01G472000.1	Wheat	2A		251	26959.4	8.83177	-0.0749004	mitochondrion,plastid	mitochondrion,plastid		plastid		mitochondrion		mitochondrion		mitochondrion	mitochondrion		mitochondrion	plastid	plastid	AT4G38090.1	3334958
TraesCS2A01G476400.1	Wheat	2A		216	23425.5	10.1733	0.0833333	mitochondrion,plasma membrane,golgi,plastid	mitochondrion,plasma membrane,golgi,plastid		plastid		mitochondrion		golgi		mitochondrion				mitochondrion	plasma membrane	AT1G61760.1	3335210
TraesCS2A01G481200.1	Wheat	2A		342	36538.8	6.66181	0.0453216	mitochondrion,plastid,cytosol	mitochondrion,plastid,cytosol				mitochondrion		cytosol		mitochondrion				plastid	mitochondrion	AT1G09510.1	3335487
TraesCS2A01G489100.1	Wheat	2A		553	60546.1	5.61119	-0.382278	mitochondrion,nucleus,plastid,cytosol	mitochondrion,nucleus,plastid,cytosol						nucleus		mitochondrion			mitochondrion	plastid	cytosol	AT1G55120.1	3335935
TraesCS2A01G491900.1	Wheat	2A		308	32799.2	8.47103	-0.529221	mitochondrion,plastid	mitochondrion,plastid,nucleus		plastid		mitochondrion		mitochondrion		mitochondrion			mitochondrion	plastid	nucleus	AT2G17950.1	3336095
TraesCS2A01G493200.1	Wheat	2A		258	28183.9	9.01979	-0.448062	mitochondrion,nucleus,plastid,cytosol	mitochondrion,nucleus,plastid,cytosol				plastid		cytosol		plastid	plastid			nucleus	mitochondrion	AT2G16050.1	3336178
TraesCS2A01G493300.1	Wheat	2A		258	28183.9	9.01979	-0.448062	mitochondrion,nucleus,plastid,cytosol	mitochondrion,nucleus,plastid,cytosol				plastid		cytosol		plastid	plastid			nucleus	mitochondrion	AT2G16050.1	3336183
TraesCS2A01G493400.1	Wheat	2A		262	28599.4	9.01786	-0.465649	mitochondrion,nucleus,plastid,cytosol	mitochondrion,nucleus,plastid,cytosol				plastid		cytosol		plastid	plastid			nucleus	mitochondrion	AT2G16050.1	3336188
TraesCS2A01G497800.1	Wheat	2A		146	15963.2	8.9989	-0.591781	mitochondrion,nucleus,plastid,cytosol	mitochondrion,nucleus,plastid,cytosol				mitochondrion		cytosol		mitochondrion	mitochondrion			plastid	nucleus	AT5G26690.1	3336467
TraesCS2A01G499100.1	Wheat	2A		99	10904.8	12.9267	-0.0343434	mitochondrion,plastid	mitochondrion,plastid		plastid		mitochondrion		mitochondrion		mitochondrion	mitochondrion		plastid	plastid	mitochondrion	AT1G20520.1	3336537
TraesCS2A01G511700.1	Wheat	2A		366	40868.8	8.35076	-0.30765	mitochondrion,extracellular,vacuole,golgi,plastid	mitochondrion,extracellular,vacuole,golgi,plastid		plastid		mitochondrion		extracellular		extracellular,vacuole,plasma membrane,golgi,endoplasmic reticulum			mitochondrion	vacuole	golgi	AT5G03610.1	3337227
TraesCS2A01G518600.1	Wheat	2A		576	64843.6	8.30693	-0.32066	mitochondrion,plastid	mitochondrion,plastid		plastid		mitochondrion		mitochondrion		mitochondrion	mitochondrion		plastid	plastid	mitochondrion	AT2G16370.1	3337611
TraesCS2A01G520300.1	Wheat	2A		541	56979.7	6.12757	-0.0419593	mitochondrion,plastid	mitochondrion,plastid		plastid		mitochondrion		mitochondrion		mitochondrion	plastid		plastid	mitochondrion	mitochondrion	AT3G25660.1	3337693
TraesCS2A01G523400.2	Wheat	2A		294	32105.7	9.29736	-0.162585	mitochondrion,plastid	mitochondrion,plastid				plastid		mitochondrion		mitochondrion			mitochondrion	plastid	plastid	AT2G21940.4	3337884
TraesCS2A01G523400.3	Wheat	2A		288	31503.1	9.49999	-0.122917	mitochondrion,plastid	mitochondrion,plastid				plastid		mitochondrion		mitochondrion			mitochondrion	plastid	plastid	AT2G21940.2	3337889
TraesCS2A01G530300.1	Wheat	2A		511	56374	7.30963	0.0796477	mitochondrion,plastid	mitochondrion,plastid				mitochondrion		mitochondrion		mitochondrion			mitochondrion	plastid	plastid	AT1G62670.1	3338226
TraesCS2A01G538000.1	Wheat	2A		534	59175.7	8.22712	-0.235206	mitochondrion,plastid	mitochondrion,plastid		plastid		plastid		plastid		mitochondrion	mitochondrion		mitochondrion	plastid	mitochondrion	AT5G50380.1	3338655
TraesCS2A01G538700.1	Wheat	2A		326	35660.4	6.90532	-0.227301	mitochondrion,plastid,peroxisome,cytosol	mitochondrion,plastid,peroxisome,cytosol				mitochondrion		peroxisome		mitochondrion			mitochondrion	plastid	cytosol	AT2G36690.2	3338704
TraesCS2A01G541300.1	Wheat	2A		514	56999.8	6.46724	-0.182879	mitochondrion,nucleus,plastid,cytosol	mitochondrion,nucleus,plastid,cytosol						cytosol		mitochondrion	plastid			nucleus	mitochondrion	AT5G50380.1	3338848
TraesCS2A01G543400.1	Wheat	2A		211	22482.9	9.75898	-0.278673	mitochondrion,plastid	mitochondrion,plastid		plastid		mitochondrion		mitochondrion		mitochondrion	mitochondrion		plastid	plastid	mitochondrion	AT4G22300.1	3338957
TraesCS2A01G544100.1	Wheat	2A		538	56786.8	6.49341	0.0104089	mitochondrion,extracellular,plasma membrane,plastid	mitochondrion,extracellular,plasma membrane,plastid		plastid		mitochondrion		extracellular		mitochondrion				mitochondrion	plasma membrane	AT4G06744.1	3339004
TraesCS2A01G544500.1	Wheat	2A		553	61037.6	8.14143	-0.0799277	mitochondrion,extracellular,vacuole,plasma membrane,cytosol,plastid,golgi,endoplasmic reticulum	mitochondrion,extracellular,vacuole,plasma membrane,cytosol,plastid,golgi,endoplasmic reticulum				mitochondrion		mitochondrion		mitochondrion			extracellular,vacuole,plasma membrane,golgi,endoplasmic reticulum	plastid	cytosol	AT3G23510.1	3339025
TraesCS2A01G544500.2	Wheat	2A		631	70327.7	8.54293	-0.0812995	mitochondrion,extracellular,vacuole,plasma membrane,cytosol,plastid,golgi,endoplasmic reticulum	mitochondrion,extracellular,vacuole,plasma membrane,cytosol,plastid,golgi,endoplasmic reticulum				mitochondrion		mitochondrion		mitochondrion			extracellular,vacuole,plasma membrane,golgi,endoplasmic reticulum	plastid	cytosol	AT3G23470.2	3339031
TraesCS2A01G551400.1	Wheat	2A		778	84731.2	7.05579	0.0992288	mitochondrion,plastid,peroxisome,cytosol	mitochondrion,plastid,peroxisome,cytosol				mitochondrion		cytosol		mitochondrion			mitochondrion	plastid	peroxisome	AT1G18485.1	3339543
TraesCS2A01G551600.1	Wheat	2A		324	33081.7	11.0132	0.129938	mitochondrion,plastid	mitochondrion,plastid		plastid		mitochondrion		plastid		mitochondrion	mitochondrion		mitochondrion	plastid	mitochondrion	AT1G01550.1	3339554
TraesCS2A01G553000.1	Wheat	2A		130	14224.5	5.52406	-0.808462	mitochondrion,plastid	mitochondrion,plastid,cytosol		plastid		mitochondrion		mitochondrion		mitochondrion			mitochondrion	plastid	cytosol	AT2G28290.2	3339629
TraesCS2A01G555900.1	Wheat	2A		306	34097.2	13.3382	-1.07484	mitochondrion,plastid	mitochondrion,extracellular,plastid,nucleus		plastid		plastid		extracellular		mitochondrion	mitochondrion		plastid	mitochondrion	nucleus
TraesCS2A01G560300.1	Wheat	2A		740	78923.5	6.62634	-0.437297	mitochondrion,peroxisome,plastid	mitochondrion,peroxisome,plastid		plastid		mitochondrion		peroxisome		plastid			mitochondrion			AT1G29470.1	3340039
TraesCS2A01G561800.1	Wheat	2A		355	38789.9	6.00362	-0.478873	mitochondrion,nucleus,plastid,cytosol	mitochondrion,nucleus,plastid,cytosol				plastid		nucleus		mitochondrion			mitochondrion	cytosol	plastid	AT3G17730.1	3340132
TraesCS2A01G563300.1	Wheat	2A		179	19754.1	8.12474	-0.916201	mitochondrion,nucleus,plastid,cytosol	mitochondrion,nucleus,plastid,cytosol						cytosol		mitochondrion			plastid	mitochondrion	nucleus	AT5G39010.1	3340217
TraesCS2A01G566800.1	Wheat	2A		99	10374.8	4.3216	-0.785859	mitochondrion,nucleus,plastid,cytosol	mitochondrion,nucleus,plastid,cytosol						cytosol		mitochondrion			plastid	mitochondrion	nucleus
TraesCS2A01G570400.1	Wheat	2A		349	37236.2	7.7137	-0.0492837	mitochondrion,plastid,endoplasmic reticulum	mitochondrion,plastid,endoplasmic reticulum				mitochondrion		mitochondrion		mitochondrion				endoplasmic reticulum	plastid	AT1G18250.2	3340579
TraesCS2A01G573200.1	Wheat	2A		126	13543.4	12.69	-0.248413	mitochondrion,plastid,golgi,cytosol	mitochondrion,plastid,golgi,cytosol		plastid		mitochondrion		cytosol		plastid				golgi	mitochondrion	AT5G09600.2	3340723
TraesCS2A01G575400.1	Wheat	2A		273	28590.9	12.0304	-0.347619	mitochondrion,plastid	mitochondrion,plastid		plastid		mitochondrion		mitochondrion		mitochondrion	mitochondrion		mitochondrion	plastid	plastid	AT1G31817.1	3340824
TraesCS2A01G578900.1	Wheat	2A		507	57300.1	7.1133	-0.2286	mitochondrion,plastid,plasma membrane,cytosol	mitochondrion,plastid,plasma membrane,cytosol						cytosol		mitochondrion	mitochondrion			plastid	plasma membrane	AT4G04540.1	3341005
TraesCS2A01G581000.1	Wheat	2A		333	36847.1	5.16008	0.118018	mitochondrion,plastid	mitochondrion,plastid		plastid		mitochondrion		mitochondrion		mitochondrion	mitochondrion		mitochondrion	plastid	plastid	AT1G52870.2	3341116
TraesCS2B01G000100.1	Wheat	2B		466	49049.9	4.92638	0.156009	mitochondrion,plastid,cytosol	mitochondrion,plastid,cytosol				mitochondrion		mitochondrion		mitochondrion				plastid	cytosol	AT3G62160.1	3341828
TraesCS2B01G000700.1	Wheat	2B		459	48684.4	4.56391	0.144009	mitochondrion,plastid,cytosol	mitochondrion,plastid,cytosol				mitochondrion		mitochondrion		mitochondrion				plastid	cytosol	AT3G62160.1	3341858
TraesCS2B01G001500.1	Wheat	2B		156	17925.9	8.48651	-0.145513	mitochondrion,plastid	mitochondrion,peroxisome,plastid		plastid		mitochondrion		peroxisome		mitochondrion			mitochondrion	plastid	mitochondrion	AT3G23530.1	3341894
TraesCS2B01G014800.1	Wheat	2B		287	31785.7	8.33921	-0.0268293	mitochondrion,plastid	mitochondrion,extracellular,vacuole,plasma membrane,plastid,golgi,endoplasmic reticulum				mitochondrion		mitochondrion		mitochondrion	extracellular,vacuole,plasma membrane,golgi,endoplasmic reticulum		mitochondrion	plastid	plastid	AT2G30770.1	3342627
TraesCS2B01G016000.1	Wheat	2B		497	53214.9	6.03127	-0.0205231	mitochondrion,plastid	mitochondrion,plastid,cytosol		plastid		plastid		cytosol		mitochondrion			plastid	mitochondrion	mitochondrion	AT1G47840.1	3342687
TraesCS2B01G016200.1	Wheat	2B		131	14319.8	11.4675	-0.8	mitochondrion,plastid,peroxisome,nucleus	mitochondrion,plastid,peroxisome,nucleus				mitochondrion		peroxisome		mitochondrion			mitochondrion	plastid	nucleus	AT1G75717.1	3342705
TraesCS2B01G017800.1	Wheat	2B		133	14535.6	12.2097	-0.605263	mitochondrion,plastid,nucleus	mitochondrion,plastid,nucleus		plastid		mitochondrion		plastid		mitochondrion	mitochondrion		mitochondrion	nucleus	nucleus	AT5G53150.1	3342783
TraesCS2B01G024100.1	Wheat	2B		570	62980.8	7.10549	-0.255789	mitochondrion,plastid	mitochondrion,plastid				plastid		mitochondrion		mitochondrion			mitochondrion	plastid	plastid	AT3G55550.1	3343128
TraesCS2B01G030400.1	Wheat	2B		252	28602.4	9.82754	0.190079	mitochondrion,plastid,plasma membrane,endoplasmic reticulum	mitochondrion,extracellular,vacuole,plasma membrane,plastid,golgi,endoplasmic reticulum				mitochondrion		endoplasmic reticulum		extracellular,vacuole,plasma membrane,golgi,endoplasmic reticulum			mitochondrion	plastid	plasma membrane	AT5G50140.1	3343457
TraesCS2B01G042700.1	Wheat	2B		644	71795.5	7.78499	-0.0765528	mitochondrion,plastid,vacuole,endoplasmic reticulum	mitochondrion,extracellular,vacuole,plasma membrane,plastid,golgi,endoplasmic reticulum				extracellular,vacuole,plasma membrane,golgi,endoplasmic reticulum		endoplasmic reticulum		mitochondrion			mitochondrion	plastid	vacuole	AT3G07040.1	3344146
TraesCS2B01G048300.1	Wheat	2B		657	69576.5	10.3967	-0.523288	mitochondrion,nucleus,plastid,cytosol	mitochondrion,nucleus,plastid,cytosol				mitochondrion		cytosol		mitochondrion			mitochondrion	plastid	nucleus	AT5G62170.2	3344448
TraesCS2B01G065900.1	Wheat	2B		565	63222.6	6.8454	-0.150088	mitochondrion,vacuole,plasma membrane,plastid	mitochondrion,vacuole,plasma membrane,plastid				plastid		plasma membrane		mitochondrion			mitochondrion	vacuole	plastid	AT1G34300.1	3345458
TraesCS2B01G071300.1	Wheat	2B		524	58773.2	6.57762	-0.26374	mitochondrion,plastid,cytosol	mitochondrion,plastid,cytosol						cytosol		mitochondrion				plastid	mitochondrion	AT4G07666.1	3345760
TraesCS2B01G074200.1	Wheat	2B		735	81511.6	4.79828	-0.541769	mitochondrion,plastid,cytosol	mitochondrion,plastid,cytosol						mitochondrion		mitochondrion				plastid	cytosol	AT3G56870.1	3345903
TraesCS2B01G081600.1	Wheat	2B		116	13002	11.9685	-0.477586	mitochondrion,plastid	mitochondrion,plastid		plastid		mitochondrion		mitochondrion		mitochondrion	plastid		plastid	mitochondrion	mitochondrion	AT5G55140.1	3346308
TraesCS2B01G085100.1	Wheat	2B		243	26238.3	5.70148	-0.155556	mitochondrion,plastid	mitochondrion,plastid,cytosol		plastid		mitochondrion		cytosol		mitochondrion			mitochondrion	plastid	mitochondrion	AT4G38370.1	3346521
TraesCS2B01G085300.1	Wheat	2B		536	60305.1	7.807	-0.0526119	mitochondrion,plastid,cytosol	mitochondrion,extracellular,vacuole,plasma membrane,cytosol,plastid,golgi,endoplasmic reticulum				extracellular,vacuole,plasma membrane,golgi,endoplasmic reticulum		cytosol		mitochondrion				plastid	mitochondrion	AT1G19250.1	3346531
TraesCS2B01G085500.1	Wheat	2B		519	58419.6	7.31643	-0.0745665	mitochondrion,plastid,cytosol	mitochondrion,extracellular,vacuole,plasma membrane,cytosol,plastid,golgi,endoplasmic reticulum				extracellular,vacuole,plasma membrane,golgi,endoplasmic reticulum		cytosol		mitochondrion				plastid	mitochondrion	AT1G19250.1	3346541
TraesCS2B01G091000.1	Wheat	2B		385	40774.1	6.1092	0.116104	mitochondrion,endoplasmic reticulum,plastid,cytosol	mitochondrion,endoplasmic reticulum,plastid,cytosol				plastid		cytosol		mitochondrion			mitochondrion	endoplasmic reticulum	plastid	AT1G51760.1	3346804
TraesCS2B01G093400.1	Wheat	2B		502	57651.7	8.89148	-0.473904	mitochondrion,golgi,plastid	mitochondrion,golgi,plastid		plastid		mitochondrion		golgi		plastid	plastid		mitochondrion	mitochondrion	golgi	AT5G23850.1	3346917
TraesCS2B01G099900.1	Wheat	2B		144	14768.8	10.7967	0.0201389	mitochondrion,plastid,cytosol	mitochondrion,plastid,cytosol				plastid		cytosol		mitochondrion				plastid	mitochondrion	AT2G37410.1	3347326
TraesCS2B01G100000.1	Wheat	2B		140	14354.6	9.32589	0.358571	mitochondrion,plastid,cytosol	mitochondrion,plastid,cytosol				plastid		cytosol		extracellular,vacuole,plasma membrane,golgi,endoplasmic reticulum				plastid	mitochondrion	AT2G37410.1	3347331
TraesCS2B01G104900.1	Wheat	2B		261	29267	4.55742	-0.00536398	mitochondrion,plastid,plasma membrane,cytosol	mitochondrion,plastid,plasma membrane,cytosol				plastid		cytosol		mitochondrion			mitochondrion	plastid	plasma membrane	AT4G22060.1	3347595
TraesCS2B01G108400.1	Wheat	2B		459	52421.2	9.2372	-0.43573	mitochondrion,nucleus,plastid,cytosol	mitochondrion,nucleus,plastid,cytosol						cytosol		mitochondrion			mitochondrion	plastid	nucleus	AT4G22400.1	3347775
TraesCS2B01G110300.1	Wheat	2B		633	67138.1	8.10242	-0.113744	mitochondrion,plastid,cytosol	mitochondrion,plastid,cytosol				plastid		cytosol		mitochondrion				plastid	mitochondrion	AT3G62570.1	3347870
TraesCS2B01G110800.1	Wheat	2B		981	107432	5.26262	-0.251682	mitochondrion,plastid	mitochondrion,plastid		plastid		extracellular,vacuole,plasma membrane,golgi,endoplasmic reticulum		mitochondrion		mitochondrion	mitochondrion		plastid	plastid	mitochondrion	AT5G26860.1	3347892
TraesCS2B01G110800.2	Wheat	2B		963	105849	5.4242	-0.26459	mitochondrion,plastid	mitochondrion,plastid		plastid		extracellular,vacuole,plasma membrane,golgi,endoplasmic reticulum		mitochondrion		mitochondrion	mitochondrion		plastid	plastid	mitochondrion	AT5G26860.1	3347897
TraesCS2B01G113300.1	Wheat	2B		299	32561.2	7.50298	-0.189632	mitochondrion,plastid	mitochondrion,plastid		plastid		mitochondrion		mitochondrion		mitochondrion	mitochondrion		mitochondrion	plastid	plastid	AT5G19370.1	3348063
TraesCS2B01G116000.5	Wheat	2B		412	44129.3	5.0849	-0.149029	mitochondrion,plastid	mitochondrion,extracellular,plastid				plastid		extracellular		mitochondrion	mitochondrion		mitochondrion	plastid	plastid
TraesCS2B01G119200.1	Wheat	2B		459	49083.5	7.13571	-0.0965142	mitochondrion,plastid,golgi,endoplasmic reticulum	mitochondrion,plastid,golgi,endoplasmic reticulum				mitochondrion		golgi		mitochondrion			mitochondrion	plastid	endoplasmic reticulum	AT3G04080.1	3348408
TraesCS2B01G121700.1	Wheat	2B		1667	186150	7.18889	-0.413857	mitochondrion,plastid	mitochondrion,plastid,nucleus				mitochondrion		mitochondrion		mitochondrion	mitochondrion		plastid	plastid	nucleus	AT2G40770.2	3348613
TraesCS2B01G129000.1	Wheat	2B		177	19037.5	4.60402	-0.29209	mitochondrion,golgi,peroxisome,plastid	mitochondrion,golgi,peroxisome,plastid				mitochondrion		golgi		mitochondrion			mitochondrion	plastid	peroxisome	AT1G62422.1	3348985
TraesCS2B01G131600.1	Wheat	2B		334	38018.1	8.48583	-0.293114	mitochondrion,nucleus,plastid,cytosol	mitochondrion,nucleus,plastid,cytosol						cytosol		mitochondrion			mitochondrion	plastid	nucleus	AT1G02860.1	3349101
TraesCS2B01G144200.1	Wheat	2B		312	31889.1	6.92752	0.115705	mitochondrion,plastid	mitochondrion,plastid		plastid		mitochondrion		mitochondrion		mitochondrion	mitochondrion		mitochondrion	plastid	plastid	AT2G47130.1	3349791
TraesCS2B01G145900.1	Wheat	2B		540	59932.8	8.16105	-0.0318519	mitochondrion,plastid	mitochondrion,plastid,cytosol		plastid		mitochondrion		mitochondrion		mitochondrion			mitochondrion	plastid	cytosol	AT2G29760.1	3349895
TraesCS2B01G159700.1	Wheat	2B		425	46579.8	7.01913	-0.186118	mitochondrion,plastid	mitochondrion,plastid,cytosol		plastid		mitochondrion		cytosol		plastid			mitochondrion	mitochondrion	plastid	AT5G19000.1	3350687
TraesCS2B01G160100.1	Wheat	2B		358	39611.1	6.82183	0.0782123	mitochondrion,golgi,plastid	mitochondrion,extracellular,vacuole,plasma membrane,plastid,golgi,endoplasmic reticulum		plastid		extracellular,vacuole,plasma membrane,golgi,endoplasmic reticulum		mitochondrion		extracellular,vacuole,plasma membrane,golgi,endoplasmic reticulum	extracellular,vacuole,plasma membrane,golgi,endoplasmic reticulum		mitochondrion	plastid	golgi	AT5G18630.1	3350711
TraesCS2B01G160100.2	Wheat	2B		265	29390.3	8.46642	0.113962	mitochondrion,extracellular,plastid	mitochondrion,extracellular,vacuole,plasma membrane,plastid,golgi,endoplasmic reticulum		plastid		extracellular,vacuole,plasma membrane,golgi,endoplasmic reticulum		mitochondrion		extracellular,vacuole,plasma membrane,golgi,endoplasmic reticulum	extracellular,vacuole,plasma membrane,golgi,endoplasmic reticulum		mitochondrion	plastid	extracellular	AT5G18640.1	3350714
TraesCS2B01G160500.1	Wheat	2B		457	47300.7	11.4163	-0.715536	mitochondrion,nucleus,plastid,cytosol	mitochondrion,nucleus,plastid,cytosol				plastid		plastid		mitochondrion			mitochondrion	nucleus	cytosol	AT3G08670.1	3350732
TraesCS2B01G170600.1	Wheat	2B		730	81546.6	8.58474	-0.0747945	mitochondrion,plastid	mitochondrion,plastid,cytosol				plastid		mitochondrion		plastid	plastid		mitochondrion	plastid	cytosol	AT4G20740.1	3351309
TraesCS2B01G178500.1	Wheat	2B		267	28872.9	3.79616	-0.594382	mitochondrion,nucleus,plastid,cytosol	mitochondrion,nucleus,plastid,cytosol				mitochondrion		cytosol		mitochondrion			mitochondrion	plastid	nucleus	AT3G49990.1	3351733
TraesCS2B01G181200.1	Wheat	2B		150	16877.1	5.00229	-0.236667	mitochondrion,plastid	mitochondrion,plastid		plastid		mitochondrion		plastid		mitochondrion	mitochondrion		mitochondrion	plastid	mitochondrion	AT5G50260.1	3351854
TraesCS2B01G184700.1	Wheat	2B		155	15841.1	10.0007	-0.0470968	mitochondrion,extracellular,plasma membrane,golgi,plastid	mitochondrion,extracellular,plasma membrane,golgi,plastid		plastid		mitochondrion		golgi		extracellular,vacuole,plasma membrane,golgi,endoplasmic reticulum			mitochondrion	extracellular	plasma membrane	AT5G64820.1	3352042
TraesCS2B01G185100.1	Wheat	2B		471	49638.4	6.51982	0.133121	mitochondrion,plastid	mitochondrion,peroxisome,plastid		plastid		mitochondrion		peroxisome		mitochondrion			mitochondrion	plastid	mitochondrion	AT3G09580.1	3352061
TraesCS2B01G185900.1	Wheat	2B		646	71503.6	8.45902	-0.073839	mitochondrion,nucleus,plastid,cytosol	mitochondrion,nucleus,plastid,cytosol				plastid		nucleus		mitochondrion			mitochondrion	plastid	cytosol	AT3G23330.1	3352116
TraesCS2B01G195700.2	Wheat	2B		191	19983.1	5.02936	0.0471204	mitochondrion,plastid	mitochondrion,plastid		plastid		mitochondrion		mitochondrion		mitochondrion	mitochondrion		plastid	plastid	mitochondrion	AT1G08530.3	3352693
TraesCS2B01G200700.1	Wheat	2B		345	37759.1	5.81837	-0.14029	mitochondrion,extracellular,vacuole,plasma membrane,plastid,golgi,peroxisome,endoplasmic reticulum	mitochondrion,extracellular,vacuole,plasma membrane,plastid,golgi,peroxisome,endoplasmic reticulum				mitochondrion		peroxisome		mitochondrion			extracellular,vacuole,plasma membrane,golgi,endoplasmic reticulum	plastid	mitochondrion	AT4G27250.1	3352961
TraesCS2B01G205700.1	Wheat	2B		213	24718.9	10.5149	-0.85493	mitochondrion,nucleus,plastid,cytosol	mitochondrion,nucleus,plastid,cytosol						nucleus		mitochondrion			mitochondrion	plastid	cytosol	AT5G04600.1	3353244
TraesCS2B01G215900.1	Wheat	2B		582	63222.8	7.94808	-0.150515	mitochondrion,plastid	mitochondrion,plastid		plastid		mitochondrion		mitochondrion		mitochondrion	mitochondrion		plastid	plastid	mitochondrion	AT2G22910.1	3353777
TraesCS2B01G215900.2	Wheat	2B		531	57234.5	6.62883	-0.0839925	mitochondrion,plastid	mitochondrion,plastid		plastid		mitochondrion		mitochondrion		mitochondrion	mitochondrion		plastid	plastid	mitochondrion	AT2G22910.1	3353782
TraesCS2B01G220400.1	Wheat	2B		470	50538.8	7.65682	0.128511	mitochondrion,plasma membrane,peroxisome,plastid	mitochondrion,plasma membrane,peroxisome,plastid				mitochondrion		peroxisome		mitochondrion			mitochondrion	plastid	plasma membrane	AT1G31490.1	3354035
TraesCS2B01G222000.2	Wheat	2B		770	87907.9	8.31226	-0.443896	mitochondrion,nucleus,plastid,cytosol	mitochondrion,nucleus,plastid,cytosol				plastid		cytosol		mitochondrion			mitochondrion	plastid	nucleus	AT1G03750.1	3354150
TraesCS2B01G224700.1	Wheat	2B		168	18103.6	5.71962	-0.37619	mitochondrion,plastid,plasma membrane,endoplasmic reticulum	mitochondrion,plastid,plasma membrane,endoplasmic reticulum				mitochondrion		endoplasmic reticulum		mitochondrion			mitochondrion	plastid	plasma membrane	AT2G26580.1	3354292
TraesCS2B01G225600.1	Wheat	2B		355	38674	7.33238	-0.228169	mitochondrion,plastid,vacuole,cytosol	mitochondrion,extracellular,vacuole,plasma membrane,cytosol,plastid,golgi,endoplasmic reticulum						cytosol		extracellular,vacuole,plasma membrane,golgi,endoplasmic reticulum	mitochondrion			plastid	vacuole	AT2G44220.1	3354345
TraesCS2B01G226800.1	Wheat	2B		167	18261.8	5.28181	-0.331737	mitochondrion,plastid	mitochondrion,plastid		plastid		plastid		mitochondrion		mitochondrion	mitochondrion		mitochondrion	plastid	plastid	AT2G01870.1	3354427
TraesCS2B01G227200.1	Wheat	2B		369	42445.4	8.52369	-0.17561	mitochondrion,plastid,golgi,cytosol	mitochondrion,plastid,golgi,cytosol				plastid		cytosol		mitochondrion	plastid			mitochondrion	golgi	AT3G48200.1	3354444
TraesCS2B01G239300.2	Wheat	2B		251	28405.5	10.8359	-0.465339	mitochondrion,plastid	mitochondrion,plastid		plastid		mitochondrion		mitochondrion		mitochondrion	mitochondrion		plastid	plastid	mitochondrion	AT4G18975.2	3355219
TraesCS2B01G241100.1	Wheat	2B		282	30995.1	10.4534	-0.298582	mitochondrion,plastid	mitochondrion,plastid		plastid		mitochondrion		mitochondrion		mitochondrion	mitochondrion		mitochondrion	plastid	plastid	AT4G00026.1	3355342
TraesCS2B01G246400.1	Wheat	2B		129	13929.8	12.2809	-0.175194	mitochondrion,plastid,golgi,cytosol	mitochondrion,plastid,golgi,cytosol		plastid		mitochondrion		cytosol		mitochondrion				golgi	mitochondrion	AT5G09600.2	3355699
TraesCS2B01G247900.1	Wheat	2B		169	18422.1	5.73518	-0.76568	mitochondrion,nucleus,plastid,cytosol	mitochondrion,nucleus,plastid,cytosol				mitochondrion		cytosol		mitochondrion			mitochondrion	plastid	nucleus	AT1G61930.1	3355876
TraesCS2B01G255400.1	Wheat	2B		156	17885.2	10.41	-0.0397436	mitochondrion,plastid	mitochondrion,peroxisome,plastid		plastid		mitochondrion		peroxisome		mitochondrion			mitochondrion	plastid	mitochondrion	AT3G42860.1	3356448
TraesCS2B01G256200.1	Wheat	2B		374	41001.9	12.1071	-0.177807	mitochondrion,plastid	mitochondrion,plastid		plastid		plastid		mitochondrion		plastid	plastid		mitochondrion	plastid	mitochondrion
TraesCS2B01G256300.2	Wheat	2B		172	18396.6	9.24342	0.448256	mitochondrion,plastid	mitochondrion,plastid		plastid		mitochondrion		mitochondrion		plastid	mitochondrion		mitochondrion	plastid	plastid	AT2G46820.1	3356518
TraesCS2B01G262000.1	Wheat	2B		265	29428.1	9.89507	-0.0532075	mitochondrion,plastid,golgi,nucleus	mitochondrion,plastid,golgi,nucleus						nucleus		mitochondrion			mitochondrion	golgi	plastid	ATMG00300.1	3356898
TraesCS2B01G263000.1	Wheat	2B		781	84946.7	4.86795	-0.193854	mitochondrion,plastid	mitochondrion,plastid				mitochondrion		mitochondrion		mitochondrion			mitochondrion	plastid	plastid	AT5G49830.1	3356953
TraesCS2B01G263000.2	Wheat	2B		737	80303.5	4.88329	-0.1654	mitochondrion,plastid	mitochondrion,plastid				mitochondrion		mitochondrion		mitochondrion			mitochondrion	plastid	plastid	AT1G10385.1	3356959
TraesCS2B01G264300.1	Wheat	2B		81	8830.5	5.546	0.0345679	mitochondrion,plastid,cytosol	mitochondrion,plastid,cytosol				plastid		cytosol		mitochondrion				plastid	mitochondrion	ATMG00160.1	3357047
TraesCS2B01G264600.1	Wheat	2B		81	8893.5	5.4535	0.0518519	mitochondrion,plastid,cytosol	mitochondrion,plastid,cytosol				plastid		cytosol		mitochondrion				plastid	mitochondrion	ATMG00160.1	3357062
TraesCS2B01G264900.1	Wheat	2B		113	12282.4	11.3323	0.360177	mitochondrion,golgi,plastid	mitochondrion,golgi,plastid				plastid		golgi		mitochondrion				plastid	mitochondrion	AT2G07671.1	3357075
TraesCS2B01G268000.1	Wheat	2B		371	39966.7	7.82197	-0.184636	mitochondrion,plastid	mitochondrion,plastid,endoplasmic reticulum				plastid		mitochondrion		mitochondrion	plastid		mitochondrion	plastid	endoplasmic reticulum	AT1G06690.1	3357252
TraesCS2B01G269500.1	Wheat	2B		102	11450.6	12.3647	-1.09608	mitochondrion,nucleus,plastid,cytosol	mitochondrion,nucleus,plastid,cytosol						cytosol		mitochondrion			mitochondrion	plastid	nucleus	AT5G07980.1	3357352
TraesCS2B01G271000.1	Wheat	2B		385	39920.1	7.02009	0.0812987	mitochondrion,plastid	mitochondrion,plastid,cytosol		plastid		plastid		mitochondrion		plastid	mitochondrion			cytosol	plastid	AT5G67290.1	3357483
TraesCS2B01G273800.1	Wheat	2B		971	109187	8.0067	-0.495778	mitochondrion,plastid,nucleus	mitochondrion,extracellular,vacuole,plasma membrane,endoplasmic reticulum,plastid,golgi,nucleus		plastid		extracellular,vacuole,plasma membrane,golgi,endoplasmic reticulum		nucleus		extracellular,vacuole,plasma membrane,golgi,endoplasmic reticulum	mitochondrion		mitochondrion	plastid	nucleus	AT2G32415.2	3357665
TraesCS2B01G273800.2	Wheat	2B		967	108677	7.61117	-0.518925	mitochondrion,plastid,nucleus	mitochondrion,extracellular,vacuole,plasma membrane,endoplasmic reticulum,plastid,golgi,nucleus		plastid		extracellular,vacuole,plasma membrane,golgi,endoplasmic reticulum		nucleus		extracellular,vacuole,plasma membrane,golgi,endoplasmic reticulum	mitochondrion		mitochondrion	plastid	nucleus	AT2G32415.1	3357670
TraesCS2B01G278900.1	Wheat	2B		156	17993.2	9.90769	-0.186538	mitochondrion,plastid	mitochondrion,peroxisome,plastid		plastid		mitochondrion		peroxisome		mitochondrion			mitochondrion	plastid	mitochondrion	AT5G13920.1	3358020
TraesCS2B01G279800.1	Wheat	2B		302	32260	3.57072	-0.59702	mitochondrion,plastid	mitochondrion,extracellular,plastid,nucleus		plastid		plastid		extracellular		plastid	mitochondrion		plastid	mitochondrion	nucleus
TraesCS2B01G288500.1	Wheat	2B		290	31116.3	8.31244	-0.0293103	mitochondrion,plastid	mitochondrion,plastid						mitochondrion		mitochondrion			mitochondrion	plastid	plastid	AT2G35050.1	3358583
TraesCS2B01G290100.1	Wheat	2B		740	82732.9	6.45623	-0.235	mitochondrion,vacuole,plasma membrane,cytosol,plastid	mitochondrion,vacuole,plasma membrane,cytosol,plastid						cytosol		mitochondrion	plastid		mitochondrion	vacuole	plasma membrane	AT2G19130.1	3358698
TraesCS2B01G300400.1	Wheat	2B		463	52534.7	9.0522	-0.441469	mitochondrion,nucleus,plastid,cytosol	mitochondrion,nucleus,plastid,cytosol				mitochondrion		cytosol		mitochondrion			mitochondrion	plastid	nucleus	AT1G67320.2	3359393
TraesCS2B01G309000.1	Wheat	2B		171	19819.8	8.99584	-0.902924	mitochondrion,nucleus,plastid,cytosol	mitochondrion,nucleus,plastid,cytosol						cytosol		mitochondrion			plastid	mitochondrion	nucleus	AT3G09980.1	3359987
TraesCS2B01G309800.1	Wheat	2B		588	65949.9	6.90427	-0.283333	mitochondrion,plastid	mitochondrion,plastid		plastid		plastid		mitochondrion		plastid	mitochondrion		plastid	plastid	mitochondrion	AT5G22510.2	3360058
TraesCS2B01G322500.1	Wheat	2B		241	26091.1	9.58471	-0.337759	mitochondrion,plastid	mitochondrion,plastid		plastid		plastid		mitochondrion		plastid	mitochondrion		plastid	plastid	mitochondrion	AT2G28605.1	3360874
TraesCS2B01G322500.2	Wheat	2B		244	26447.6	9.57223	-0.346721	mitochondrion,plastid	mitochondrion,plastid		plastid		plastid		mitochondrion		plastid	mitochondrion		plastid	plastid	mitochondrion	AT2G28605.1	3360879
TraesCS2B01G324100.1	Wheat	2B		341	37916.9	8.6627	-0.397654	mitochondrion,golgi,plastid	mitochondrion,golgi,plastid						golgi		extracellular,vacuole,plasma membrane,golgi,endoplasmic reticulum				mitochondrion	plastid	AT1G21370.1	3360977
TraesCS2B01G333100.1	Wheat	2B		548	60236.5	8.01928	0.10365	mitochondrion,plastid,golgi,cytosol	mitochondrion,plastid,golgi,cytosol				mitochondrion		cytosol		mitochondrion			mitochondrion	plastid	golgi	AT2G06000.2	3361542
TraesCS2B01G336100.1	Wheat	2B		128	13690.7	8.52712	0.155469	mitochondrion,extracellular,vacuole,plasma membrane,plastid,golgi,endoplasmic reticulum	mitochondrion,extracellular,vacuole,plasma membrane,plastid,golgi,endoplasmic reticulum		plastid		extracellular,vacuole,plasma membrane,golgi,endoplasmic reticulum		mitochondrion		mitochondrion	extracellular,vacuole,plasma membrane,golgi,endoplasmic reticulum		extracellular,vacuole,plasma membrane,golgi,endoplasmic reticulum	plastid	mitochondrion	AT4G24380.6	3361717
TraesCS2B01G336100.2	Wheat	2B		169	18568.5	7.76785	0.172189	mitochondrion,plastid	mitochondrion,extracellular,vacuole,plasma membrane,plastid,golgi,endoplasmic reticulum						golgi		extracellular,vacuole,plasma membrane,golgi,endoplasmic reticulum	mitochondrion		mitochondrion	plastid	plastid	AT4G24380.3	3361722
TraesCS2B01G340600.1	Wheat	2B		148	15514.5	8.58436	-0.377703	mitochondrion,extracellular,plastid	mitochondrion,extracellular,vacuole,plasma membrane,plastid,golgi,endoplasmic reticulum		plastid		extracellular,vacuole,plasma membrane,golgi,endoplasmic reticulum		mitochondrion		extracellular,vacuole,plasma membrane,golgi,endoplasmic reticulum	extracellular,vacuole,plasma membrane,golgi,endoplasmic reticulum		mitochondrion	extracellular	plastid	AT1G34245.1	3361983
TraesCS2B01G353800.1	Wheat	2B		216	23418.7	9.46839	-0.486111	mitochondrion,plastid,nucleus	mitochondrion,plastid,nucleus				plastid		nucleus		mitochondrion				plastid	mitochondrion	AT3G29035.1	3362764
TraesCS2B01G355000.7	Wheat	2B		635	68915.4	9.58595	-0.31937	mitochondrion,plastid,nucleus	mitochondrion,plastid,nucleus				plastid		nucleus		mitochondrion				plastid	mitochondrion	AT4G24690.1	3362883
TraesCS2B01G357600.2	Wheat	2B		740	80711.7	5.05536	-0.12473	mitochondrion,plasma membrane,plastid	mitochondrion,plasma membrane,plastid						mitochondrion		mitochondrion				plastid	plasma membrane	AT1G55740.1	3363038
TraesCS2B01G362900.2	Wheat	2B		325	36380.8	9.36415	-0.188	mitochondrion,plastid	mitochondrion,plastid		plastid		mitochondrion		mitochondrion		mitochondrion	mitochondrion		plastid	plastid	mitochondrion	AT1G67660.1	3363310
TraesCS2B01G364900.1	Wheat	2B		682	76579.8	4.47891	-0.634164	mitochondrion,nucleus,plastid,cytosol	mitochondrion,nucleus,plastid,cytosol						cytosol		mitochondrion	mitochondrion			plastid	nucleus	AT5G40840.1	3363443
TraesCS2B01G364900.2	Wheat	2B		685	76958.2	4.47891	-0.639562	mitochondrion,nucleus,plastid,cytosol	mitochondrion,nucleus,plastid,cytosol						cytosol		mitochondrion	mitochondrion			plastid	nucleus	AT5G40840.4	3363448
TraesCS2B01G368100.1	Wheat	2B		108	12027.6	8.86155	-0.0148148	mitochondrion,plastid	mitochondrion,plastid,cytosol		plastid				cytosol		extracellular,vacuole,plasma membrane,golgi,endoplasmic reticulum	plastid			mitochondrion	mitochondrion	AT5G20090.2	3363654
TraesCS2B01G372400.1	Wheat	2B		1053	113920	6.57819	-0.0966762	mitochondrion,plastid	mitochondrion,plastid		plastid		mitochondrion		mitochondrion		mitochondrion	mitochondrion		plastid			AT4G25540.1	3363911
TraesCS2B01G372700.2	Wheat	2B		212	23949.7	9.34783	-0.36934	mitochondrion,plastid	mitochondrion,plastid				mitochondrion		mitochondrion		mitochondrion			mitochondrion	plastid	plastid	AT3G56650.1	3363932
TraesCS2B01G373800.1	Wheat	2B		227	26777.1	10.6641	-0.279295	mitochondrion,nucleus,plastid,cytosol	mitochondrion,nucleus,plastid,cytosol		plastid		mitochondrion		mitochondrion		mitochondrion				cytosol	nucleus	AT5G13220.1	3363993
TraesCS2B01G378900.1	Wheat	2B		462	51975.2	8.57998	-0.299567	mitochondrion,golgi,plastid	mitochondrion,golgi,plastid		plastid		mitochondrion		golgi		extracellular,vacuole,plasma membrane,golgi,endoplasmic reticulum	mitochondrion		mitochondrion	plastid	golgi	AT3G06080.2	3364308
TraesCS2B01G381000.1	Wheat	2B		787	85307.4	9.81907	-0.619187	mitochondrion,plastid	mitochondrion,plastid,golgi,nucleus		plastid		mitochondrion		golgi		mitochondrion	mitochondrion		mitochondrion	plastid	nucleus	AT1G60790.1	3364428
TraesCS2B01G381100.1	Wheat	2B		73	8162.62	10.5992	-0.60274	mitochondrion,plastid	mitochondrion,plastid,cytosol		plastid		mitochondrion		mitochondrion		mitochondrion			mitochondrion	plastid	cytosol	AT5G01350.1	3364433
TraesCS2B01G382500.1	Wheat	2B		155	17866.9	9.04359	-0.183226	mitochondrion,plastid	mitochondrion,peroxisome,plastid		plastid		mitochondrion		peroxisome		mitochondrion			mitochondrion	plastid	mitochondrion	AT1G13980.1	3364508
TraesCS2B01G386600.1	Wheat	2B		302	32360.2	7.42622	0.113245	mitochondrion,plastid	mitochondrion,plastid				mitochondrion		mitochondrion		mitochondrion			mitochondrion	plastid	plastid	AT1G07440.1	3364773
TraesCS2B01G393700.1	Wheat	2B		341	37517.6	10.0264	-0.507918	mitochondrion,plastid	mitochondrion,nucleus,plastid,cytosol		plastid		plastid		nucleus		mitochondrion	mitochondrion		mitochondrion	plastid	cytosol	AT3G19800.2	3365175
TraesCS2B01G394300.1	Wheat	2B		470	50961.5	8.31902	-0.0951064	mitochondrion,extracellular,plastid,cytosol	mitochondrion,extracellular,plastid,cytosol				mitochondrion		extracellular		mitochondrion	mitochondrion			plastid	cytosol	AT2G46930.1	3365198
TraesCS2B01G396600.1	Wheat	2B		87	9574.53	7.21748	-0.208046	mitochondrion,plastid,plasma membrane,cytosol	mitochondrion,plastid,plasma membrane,cytosol						cytosol		mitochondrion	mitochondrion			plastid	plasma membrane	AT5G49015.1	3365321
TraesCS2B01G397400.1	Wheat	2B		756	82691.6	6.56246	0.0494709	mitochondrion,plastid	mitochondrion,plastid,cytosol		plastid		plastid		mitochondrion		mitochondrion			mitochondrion	plastid	cytosol	AT3G53360.1	3365376
TraesCS2B01G399500.1	Wheat	2B		90	9361.58	9.43565	0.434444	mitochondrion,plastid	mitochondrion,plastid				mitochondrion		mitochondrion		plastid			mitochondrion	plastid	plastid	AT5G43970.1	3365526
TraesCS2B01G402800.2	Wheat	2B		355	39465	7.49118	-0.384789	mitochondrion,plastid,cytosol	mitochondrion,plastid,cytosol				mitochondrion		mitochondrion		mitochondrion				plastid	cytosol	AT1G62710.1	3365724
TraesCS2B01G403200.1	Wheat	2B		326	36900.7	7.98426	0.0337423	mitochondrion,plastid,nucleus	mitochondrion,plastid,nucleus						mitochondrion		mitochondrion				nucleus	plastid	AT3G25270.1	3365744
TraesCS2B01G428400.1	Wheat	2B		232	26112.6	8.37383	0.0103448	mitochondrion,nucleus,plastid,cytosol	mitochondrion,nucleus,plastid,cytosol						nucleus		mitochondrion	mitochondrion			plastid	cytosol	AT2G34320.1	3367202
TraesCS2B01G431300.1	Wheat	2B		214	24204.1	9.6016	-0.325234	mitochondrion,plastid	mitochondrion,plastid,cytosol		plastid		plastid		cytosol		mitochondrion			mitochondrion	plastid	mitochondrion	AT1G68280.1	3367371
TraesCS2B01G431300.2	Wheat	2B		217	24582.6	9.45934	-0.312442	mitochondrion,plastid	mitochondrion,plastid,cytosol		plastid		plastid		cytosol		mitochondrion			mitochondrion	plastid	mitochondrion	AT1G35250.1	3367378
TraesCS2B01G453500.1	Wheat	2B		568	64456.1	6.05012	-0.434507	mitochondrion,golgi,plastid	mitochondrion,golgi,plastid		plastid		mitochondrion		golgi		mitochondrion	mitochondrion		mitochondrion	plastid	golgi	AT1G51590.1	3368771
TraesCS2B01G453500.2	Wheat	2B		599	67815.2	5.85523	-0.383806	mitochondrion,golgi,plastid	mitochondrion,golgi,plastid		plastid		mitochondrion		golgi		mitochondrion	mitochondrion		mitochondrion	plastid	golgi	AT1G51590.1	3368776
TraesCS2B01G453500.3	Wheat	2B		546	61908.3	6.52639	-0.441026	mitochondrion,golgi,plastid	mitochondrion,golgi,plastid		plastid		mitochondrion		golgi		mitochondrion	mitochondrion		mitochondrion	plastid	golgi	AT1G30000.1	3368785
TraesCS2B01G453800.1	Wheat	2B		65	7078.87	9.53575	0.04	mitochondrion,plastid,cytosol	mitochondrion,plastid,cytosol						cytosol		mitochondrion				plastid	mitochondrion	AT4G29905.1	3368796
TraesCS2B01G456200.1	Wheat	2B		314	35551.6	7.18125	-0.412102	mitochondrion,plastid,cytosol	mitochondrion,plastid,cytosol				mitochondrion		mitochondrion		mitochondrion				plastid	cytosol	AT3G61610.1	3368933
TraesCS2B01G457300.1	Wheat	2B		525	58344.3	9.91992	-0.320762	mitochondrion,plasma membrane,endoplasmic reticulum,golgi,plastid	mitochondrion,plasma membrane,endoplasmic reticulum,golgi,plastid		plastid		plastid		golgi		mitochondrion			mitochondrion	endoplasmic reticulum	plasma membrane	AT1G31410.1	3369019
TraesCS2B01G469600.1	Wheat	2B		405	45748.4	7.65695	-0.165185	mitochondrion,plastid,peroxisome,cytosol	mitochondrion,plastid,peroxisome,cytosol						cytosol		mitochondrion			mitochondrion	plastid	peroxisome	AT3G16210.1	3369695
TraesCS2B01G477200.1	Wheat	2B		588	64186.9	7.49578	-0.00357143	mitochondrion,plastid,peroxisome,endoplasmic reticulum	mitochondrion,plastid,peroxisome,endoplasmic reticulum				mitochondrion		peroxisome		plastid			plastid	endoplasmic reticulum	mitochondrion	AT2G17250.1	3370086
TraesCS2B01G478400.2	Wheat	2B		390	42931.9	7.19061	-0.187179	mitochondrion,plastid,peroxisome,cytosol	mitochondrion,plastid,peroxisome,cytosol						peroxisome		mitochondrion			mitochondrion	plastid	cytosol	AT5G06750.1	3370179
TraesCS2B01G479600.1	Wheat	2B		666	75287.7	6.46492	-0.284835	mitochondrion,plastid,peroxisome,cytosol	mitochondrion,plastid,peroxisome,cytosol						cytosol		mitochondrion			plastid	mitochondrion	peroxisome	AT2G35330.2	3370249
TraesCS2B01G480000.1	Wheat	2B		748	82128.3	5.87247	-0.120856	mitochondrion,plastid	mitochondrion,extracellular,vacuole,plasma membrane,cytosol,plastid,golgi,endoplasmic reticulum		plastid		mitochondrion		mitochondrion		extracellular,vacuole,plasma membrane,golgi,endoplasmic reticulum	extracellular,vacuole,plasma membrane,golgi,endoplasmic reticulum		mitochondrion	plastid	cytosol	AT1G03000.1	3370269
TraesCS2B01G494700.1	Wheat	2B		253	27143.7	8.83177	-0.029249	mitochondrion,plastid	mitochondrion,plastid		plastid		mitochondrion		mitochondrion		mitochondrion	mitochondrion		mitochondrion	plastid	plastid	AT4G38090.1	3371069
TraesCS2B01G497000.1	Wheat	2B		1500	168646	6.59615	-0.152067	mitochondrion,plastid,nucleus	mitochondrion,plastid,nucleus				extracellular,vacuole,plasma membrane,golgi,endoplasmic reticulum		mitochondrion		mitochondrion				nucleus	plastid	AT3G14460.1	3371191
TraesCS2B01G501900.1	Wheat	2B		203	22999.9	4.46284	-0.780788	mitochondrion,nucleus,plastid,cytosol	mitochondrion,nucleus,plastid,cytosol						cytosol		mitochondrion	plastid			mitochondrion	nucleus	AT5G60440.1	3371451
TraesCS2B01G502000.1	Wheat	2B		203	22999.9	4.46284	-0.780788	mitochondrion,nucleus,plastid,cytosol	mitochondrion,nucleus,plastid,cytosol						cytosol		mitochondrion	plastid			mitochondrion	nucleus	AT5G60440.1	3371456
TraesCS2B01G502200.1	Wheat	2B		203	22999.9	4.46284	-0.780788	mitochondrion,nucleus,plastid,cytosol	mitochondrion,nucleus,plastid,cytosol						cytosol		mitochondrion	plastid			mitochondrion	nucleus	AT5G60440.1	3371466
TraesCS2B01G502400.1	Wheat	2B		203	22999.9	4.46284	-0.780788	mitochondrion,nucleus,plastid,cytosol	mitochondrion,nucleus,plastid,cytosol						cytosol		mitochondrion	plastid			mitochondrion	nucleus	AT5G60440.1	3371476
TraesCS2B01G502500.1	Wheat	2B		203	22999.9	4.46284	-0.780788	mitochondrion,nucleus,plastid,cytosol	mitochondrion,nucleus,plastid,cytosol						cytosol		mitochondrion	plastid			mitochondrion	nucleus	AT5G60440.1	3371481
TraesCS2B01G502700.1	Wheat	2B		203	22999.9	4.46284	-0.780788	mitochondrion,nucleus,plastid,cytosol	mitochondrion,nucleus,plastid,cytosol						cytosol		mitochondrion	plastid			mitochondrion	nucleus	AT5G60440.1	3371491
TraesCS2B01G506100.1	Wheat	2B		396	43801.6	10.0171	0.102273	mitochondrion,plastid	mitochondrion,plastid		plastid		mitochondrion		mitochondrion		mitochondrion	mitochondrion		mitochondrion	plastid	plastid	AT5G07900.1	3371673
TraesCS2B01G507400.1	Wheat	2B		151	17447.4	9.5803	-0.0211921	mitochondrion,extracellular,plastid	mitochondrion,extracellular,plastid				plastid		mitochondrion		mitochondrion				plastid	extracellular	AT3G25270.1	3371740
TraesCS2B01G507800.1	Wheat	2B		344	36920.9	5.12106	-0.0898256	mitochondrion,plastid,golgi,cytosol	mitochondrion,plastid,golgi,cytosol				mitochondrion		golgi		mitochondrion			mitochondrion	plastid	cytosol	AT1G09510.1	3371768
TraesCS2B01G507800.2	Wheat	2B		392	42400.7	6.25814	-0.0397959	mitochondrion,plastid,golgi,cytosol	mitochondrion,plastid,golgi,cytosol				mitochondrion		golgi		mitochondrion			mitochondrion	plastid	cytosol	AT1G09510.1	3371773
TraesCS2B01G508200.1	Wheat	2B		155	17179.1	8.10892	0.968387	mitochondrion,plastid	mitochondrion,extracellular,plasma membrane,plastid		plastid		plastid		extracellular		extracellular,vacuole,plasma membrane,golgi,endoplasmic reticulum	mitochondrion		mitochondrion	plastid	plasma membrane	AT5G02060.1	3371790
TraesCS2B01G510600.1	Wheat	2B		236	25382.1	10.0608	-0.536441	mitochondrion,nucleus,plastid,cytosol	mitochondrion,nucleus,plastid,cytosol		plastid		mitochondrion		cytosol		plastid			mitochondrion		nucleus	AT5G32440.1	3371922
TraesCS2B01G515100.1	Wheat	2B		461	51159	9.72915	-0.0542299	mitochondrion,plastid	mitochondrion,plastid,nucleus		plastid		plastid		mitochondrion		mitochondrion			plastid	nucleus	mitochondrion	AT4G00893.1	3372187
TraesCS2B01G516900.1	Wheat	2B		553	60889.6	5.61645	-0.416456	mitochondrion,nucleus,plastid,cytosol	mitochondrion,nucleus,plastid,cytosol				mitochondrion		nucleus		mitochondrion			mitochondrion	plastid	cytosol	AT1G55120.1	3372289
TraesCS2B01G517200.1	Wheat	2B		508	56387.2	8.78866	-0.285039	mitochondrion,nucleus,plastid,cytosol	mitochondrion,nucleus,plastid,cytosol						cytosol		mitochondrion			mitochondrion	plastid	nucleus	AT5G38392.1	3372303
TraesCS2B01G526000.1	Wheat	2B		147	16191.5	9.19732	-0.658503	mitochondrion,nucleus,plastid,cytosol	mitochondrion,nucleus,plastid,cytosol				mitochondrion		cytosol		mitochondrion	mitochondrion			plastid	nucleus	AT5G26690.1	3372834
TraesCS2B01G526900.1	Wheat	2B		696	77031.3	10.2323	-0.174856	mitochondrion,plastid,cytosol	mitochondrion,plastid,cytosol						cytosol		mitochondrion	plastid		mitochondrion			AT1G11390.1	3372914
TraesCS2B01G527300.1	Wheat	2B		99	11035.9	12.9267	-0.128283	mitochondrion,plastid	mitochondrion,plastid		plastid		mitochondrion		mitochondrion		mitochondrion	mitochondrion		plastid	plastid	mitochondrion	AT3G47170.1	3372930
TraesCS2B01G531600.1	Wheat	2B		512	56114	7.26889	0.0015625	mitochondrion,extracellular,plasma membrane,plastid	mitochondrion,extracellular,plasma membrane,plastid				extracellular,vacuole,plasma membrane,golgi,endoplasmic reticulum		extracellular		extracellular,vacuole,plasma membrane,golgi,endoplasmic reticulum			mitochondrion	plastid	plasma membrane	AT2G45550.1	3373193
TraesCS2B01G540200.1	Wheat	2B		352	38752.4	8.03507	-0.246023	mitochondrion,plastid	mitochondrion,plastid				mitochondrion		mitochondrion		mitochondrion			mitochondrion	plastid	plastid	AT5G02800.1	3373658
TraesCS2B01G542800.1	Wheat	2B		365	39862.5	6.43427	-0.109315	mitochondrion,plastid,cytosol	mitochondrion,plastid,cytosol						mitochondrion		mitochondrion				cytosol	plastid	AT2G39760.1	3373810
TraesCS2B01G546200.1	Wheat	2B		65	6765.29	6.27176	0.453846	mitochondrion,extracellular,plastid,cytosol	mitochondrion,extracellular,plastid,cytosol						cytosol		mitochondrion			mitochondrion	plastid	extracellular	AT1G15550.1	3374025
TraesCS2B01G547800.1	Wheat	2B		322	35678.4	8.22424	-0.0596273	mitochondrion,plastid,peroxisome,cytosol	mitochondrion,plastid,peroxisome,cytosol				mitochondrion		peroxisome		plastid			mitochondrion	plastid	cytosol	AT1G59950.1	3374121
TraesCS2B01G549500.1	Wheat	2B		541	56834.5	5.91655	-0.0286506	mitochondrion,plastid	mitochondrion,plastid		plastid		plastid		mitochondrion		mitochondrion	mitochondrion		plastid	plastid	mitochondrion	AT3G25660.1	3374205
TraesCS2B01G549600.1	Wheat	2B		270	29137.4	10.5002	-0.127407	mitochondrion,extracellular,vacuole,plasma membrane,cytosol,plastid,golgi,endoplasmic reticulum	mitochondrion,extracellular,vacuole,plasma membrane,cytosol,plastid,golgi,endoplasmic reticulum				mitochondrion		mitochondrion		mitochondrion	extracellular,vacuole,plasma membrane,golgi,endoplasmic reticulum			plastid	cytosol	AT3G58730.1	3374210
TraesCS2B01G550400.1	Wheat	2B		272	30334.9	8.43882	0.178676	mitochondrion,plastid	mitochondrion,plastid		plastid		mitochondrion		mitochondrion		mitochondrion	plastid		mitochondrion	mitochondrion	plastid	AT2G38550.1	3374253
TraesCS2B01G553200.1	Wheat	2B		228	24937.3	6.61516	-0.0311404	mitochondrion,plastid,cytosol	mitochondrion,plastid,cytosol				mitochondrion		mitochondrion		mitochondrion				plastid	cytosol	AT3G07870.1	3374407
TraesCS2B01G554500.1	Wheat	2B		135	14937.7	10.0148	-0.94963	mitochondrion,nucleus,plastid,cytosol	mitochondrion,nucleus,plastid,cytosol				mitochondrion		mitochondrion		mitochondrion			plastid	nucleus	cytosol	AT2G40340.3	3374467
TraesCS2B01G555400.2	Wheat	2B		927	101872	6.30265	-0.43096	mitochondrion,plastid	mitochondrion,plastid,cytosol		plastid		mitochondrion		mitochondrion		mitochondrion			mitochondrion	plastid	cytosol	AT1G17420.1	3374519
TraesCS2B01G555400.3	Wheat	2B		884	96745	6.17169	-0.413235	mitochondrion,plastid	mitochondrion,plastid,cytosol		plastid		mitochondrion		mitochondrion		mitochondrion			mitochondrion	plastid	cytosol	AT1G17420.1	3374524
TraesCS2B01G560000.1	Wheat	2B		439	48693.7	9.04586	0.116856	mitochondrion,plastid	mitochondrion,plastid		plastid		mitochondrion		mitochondrion		mitochondrion	plastid		mitochondrion	plastid	mitochondrion	AT1G06580.1	3374790
TraesCS2B01G565100.1	Wheat	2B		672	74502.5	6.14523	-0.0278274	mitochondrion,plastid,plasma membrane,cytosol	mitochondrion,plastid,plasma membrane,cytosol				mitochondrion		cytosol		mitochondrion	mitochondrion			plastid	plasma membrane	AT1G61610.1	3375076
TraesCS2B01G568900.1	Wheat	2B		336	36800.9	6.99182	-0.227976	mitochondrion,plastid	mitochondrion,plastid,cytosol				mitochondrion		mitochondrion		mitochondrion	plastid		mitochondrion	plastid	cytosol	AT2G36690.2	3375299
TraesCS2B01G569900.1	Wheat	2B		463	52291	6.09601	-0.012095	mitochondrion,golgi,peroxisome,plastid	mitochondrion,golgi,peroxisome,plastid				mitochondrion		peroxisome		mitochondrion			mitochondrion	plastid	golgi	AT4G22165.1	3375345
TraesCS2B01G575100.2	Wheat	2B		865	97018.6	8.24762	-0.134913	mitochondrion,extracellular,vacuole,plasma membrane,cytosol,plastid,golgi,endoplasmic reticulum	mitochondrion,extracellular,vacuole,plasma membrane,cytosol,plastid,golgi,endoplasmic reticulum				mitochondrion		mitochondrion		mitochondrion			extracellular,vacuole,plasma membrane,golgi,endoplasmic reticulum	plastid	cytosol	AT3G23470.1	3375643
TraesCS2B01G575100.3	Wheat	2B		864	96947.5	8.24762	-0.137153	mitochondrion,extracellular,vacuole,plasma membrane,cytosol,plastid,golgi,endoplasmic reticulum	mitochondrion,extracellular,vacuole,plasma membrane,cytosol,plastid,golgi,endoplasmic reticulum				mitochondrion		mitochondrion		mitochondrion			extracellular,vacuole,plasma membrane,golgi,endoplasmic reticulum	plastid	cytosol	AT3G23470.1	3375648
TraesCS2B01G578400.1	Wheat	2B		288	32192.1	10.1721	-0.110069	mitochondrion,plasma membrane,plastid	mitochondrion,extracellular,vacuole,plasma membrane,plastid,golgi,endoplasmic reticulum		plastid		mitochondrion		mitochondrion		mitochondrion	extracellular,vacuole,plasma membrane,golgi,endoplasmic reticulum		mitochondrion	plastid	plasma membrane	AT1G18440.1	3375888
TraesCS2B01G580600.1	Wheat	2B		115	12519.2	10.6164	-0.216522	mitochondrion,plastid,cytosol	mitochondrion,plastid,cytosol						cytosol		mitochondrion				plastid	mitochondrion	AT1G71490.1	3376006
TraesCS2B01G582600.1	Wheat	2B		780	85087.8	7.27054	0.10141	mitochondrion,plastid,peroxisome,cytosol	mitochondrion,plastid,peroxisome,cytosol				mitochondrion		cytosol		mitochondrion			mitochondrion	plastid	peroxisome	AT1G11290.1	3376112
TraesCS2B01G582800.1	Wheat	2B		325	32964.6	10.8881	0.171077	mitochondrion,plastid	mitochondrion,plastid		plastid		mitochondrion		plastid		mitochondrion	mitochondrion		mitochondrion	plastid	mitochondrion	AT1G01550.1	3376119
TraesCS2B01G583700.1	Wheat	2B		367	39471.6	6.7351	-0.335422	mitochondrion,plastid	mitochondrion,plastid		plastid		plastid		mitochondrion		mitochondrion	mitochondrion		plastid	plastid	mitochondrion	AT1G26761.1	3376174
TraesCS2B01G584400.1	Wheat	2B		104	11009.4	9.20409	-0.360577	mitochondrion,extracellular,plastid,cytosol	mitochondrion,extracellular,plastid,cytosol				plastid		cytosol		mitochondrion			mitochondrion	plastid	extracellular	AT2G28290.1	3376224
TraesCS2B01G589300.1	Wheat	2B		496	55870.4	9.22256	0.0653226	mitochondrion,plasma membrane,peroxisome,plastid	mitochondrion,plasma membrane,peroxisome,plastid				plastid		peroxisome		mitochondrion			mitochondrion	plastid	plasma membrane	AT3G26920.1	3376466
TraesCS2B01G589400.1	Wheat	2B		464	52361.1	9.0218	0.0321121	mitochondrion,plasma membrane,peroxisome,plastid	mitochondrion,plasma membrane,peroxisome,plastid				plastid		peroxisome		mitochondrion			mitochondrion	plastid	plasma membrane	AT3G26920.1	3376471
TraesCS2B01G593500.1	Wheat	2B		522	55337.9	8.04181	0.597318	mitochondrion,plasma membrane,golgi,plastid	mitochondrion,plasma membrane,golgi,plastid						golgi		mitochondrion			mitochondrion	plasma membrane	plastid	AT2G16120.1	3376732
TraesCS2B01G599500.3	Wheat	2B		336	35623.1	7.27583	-0.177083	mitochondrion,plastid,golgi,cytosol	mitochondrion,plastid,golgi,cytosol				mitochondrion		cytosol		mitochondrion			mitochondrion	plastid	golgi	AT4G00590.1	3377053
TraesCS2B01G608300.1	Wheat	2B		1143	121723	4.98051	0.127559	mitochondrion,plastid	mitochondrion,plasma membrane,plastid		plastid		mitochondrion		mitochondrion		mitochondrion			plastid	plasma membrane	mitochondrion	AT4G00630.1	3377549
TraesCS2B01G609700.1	Wheat	2B		130	12876.6	10.1156	0.00153846	mitochondrion,plastid	mitochondrion,extracellular,vacuole,plasma membrane,cytosol,plastid,golgi,endoplasmic reticulum		plastid		mitochondrion		cytosol		mitochondrion	extracellular,vacuole,plasma membrane,golgi,endoplasmic reticulum		mitochondrion	plastid	mitochondrion	AT1G49170.1	3377636
TraesCS2B01G611800.2	Wheat	2B		307	32191	11.9389	-0.445928	mitochondrion,plastid	mitochondrion,plastid		plastid		mitochondrion		mitochondrion		mitochondrion	mitochondrion		mitochondrion	plastid	plastid	AT1G31817.1	3377751
TraesCS2B01G613300.1	Wheat	2B		349	38893.2	5.9057	-0.374212	mitochondrion,plastid,peroxisome,cytosol	mitochondrion,plastid,peroxisome,cytosol						peroxisome		mitochondrion			mitochondrion	plastid	cytosol	AT3G51240.1	3377830
TraesCS2B01G613300.2	Wheat	2B		348	38765	5.9057	-0.36523	mitochondrion,plastid,peroxisome,cytosol	mitochondrion,plastid,peroxisome,cytosol						peroxisome		mitochondrion			mitochondrion	plastid	cytosol	AT3G51240.1	3377835
TraesCS2B01G614100.2	Wheat	2B		205	22330.6	8.66434	-0.229268	mitochondrion,plastid	mitochondrion,plastid		plastid		mitochondrion		mitochondrion		mitochondrion	mitochondrion		mitochondrion	plastid	plastid	AT1G71695.1	3377880
TraesCS2B01G623300.1	Wheat	2B		179	19603.9	8.5137	-0.832961	mitochondrion,nucleus,plastid,cytosol	mitochondrion,nucleus,plastid,cytosol						cytosol		mitochondrion			plastid	mitochondrion	nucleus	AT2G31930.1	3378383
TraesCS2B01G626100.1	Wheat	2B		449	49162	8.83946	0.339644	mitochondrion,plasma membrane,plastid	mitochondrion,plasma membrane,plastid		plastid		plastid		mitochondrion		mitochondrion	mitochondrion		plastid	plasma membrane	plasma membrane	AT1G22540.1	3378533
TraesCS2B01G629000.1	Wheat	2B		204	22295	6.5	-0.0573529	mitochondrion,plastid,cytosol	mitochondrion,plastid,cytosol				plastid		cytosol		mitochondrion				mitochondrion	plastid	AT1G22340.1	3378670
TraesCS2B01G629300.1	Wheat	2B		380	41846.5	9.78307	0.124474	mitochondrion,plastid	mitochondrion,golgi,peroxisome,plastid		plastid		mitochondrion		peroxisome		mitochondrion	mitochondrion		mitochondrion	plastid	golgi	AT5G07900.1	3378679
TraesCS2B01G630200.1	Wheat	2B		292	31601.7	10.3092	0.0770548	mitochondrion,plastid	mitochondrion,plastid		plastid		mitochondrion		mitochondrion		mitochondrion	mitochondrion		plastid	plastid	mitochondrion	AT1G25290.2	3378717
TraesCS2D01G006300.1	Wheat	2D		130	14206.6	11.4675	-0.773846	mitochondrion,plastid,peroxisome,nucleus	mitochondrion,plastid,peroxisome,nucleus				mitochondrion		peroxisome		mitochondrion			mitochondrion	plastid	nucleus	AT1G75717.1	3379077
TraesCS2D01G018000.3	Wheat	2D		444	47788.5	8.99657	-0.182658	mitochondrion,golgi,plastid	mitochondrion,extracellular,vacuole,plasma membrane,plastid,golgi,endoplasmic reticulum		plastid		extracellular,vacuole,plasma membrane,golgi,endoplasmic reticulum		golgi		extracellular,vacuole,plasma membrane,golgi,endoplasmic reticulum	extracellular,vacuole,plasma membrane,golgi,endoplasmic reticulum		mitochondrion	plastid	mitochondrion	AT3G07010.2	3379746
TraesCS2D01G022700.1	Wheat	2D		400	43258.8	5.15145	-0.0385	mitochondrion,plastid,cytosol	mitochondrion,plastid,cytosol				mitochondrion		mitochondrion		mitochondrion				plastid	cytosol	AT1G02050.1	3379997
TraesCS2D01G030800.1	Wheat	2D		502	55173.1	6.10093	-0.104582	mitochondrion,plastid,cytosol	mitochondrion,plastid,cytosol				plastid		cytosol		mitochondrion				plastid	mitochondrion	AT1G22340.1	3380478
TraesCS2D01G031300.1	Wheat	2D		495	54538.6	5.43469	-0.0139394	mitochondrion,plastid,cytosol	mitochondrion,plastid,cytosol				mitochondrion		cytosol		mitochondrion				plastid	mitochondrion	AT1G22340.1	3380505
TraesCS2D01G034700.1	Wheat	2D		334	35333.4	6.31588	0.177844	mitochondrion,plastid	mitochondrion,plastid						mitochondrion		mitochondrion	plastid			plastid	mitochondrion	AT2G45630.2	3380689
TraesCS2D01G039000.1	Wheat	2D		476	53151.6	9.46154	-0.283403	mitochondrion,nucleus,plastid,cytosol	mitochondrion,nucleus,plastid,cytosol				mitochondrion		nucleus		mitochondrion			mitochondrion	plastid	cytosol	AT5G45470.1	3380962
TraesCS2D01G050000.1	Wheat	2D		203	21515.5	8.48961	-0.0413793	mitochondrion,plastid	mitochondrion,plastid				mitochondrion		mitochondrion		mitochondrion			mitochondrion	plastid	plastid	AT5G01210.1	3381564
TraesCS2D01G053200.1	Wheat	2D		862	96841	6.97234	-0.0946636	mitochondrion,plastid,cytosol	mitochondrion,plastid,cytosol				mitochondrion		mitochondrion		mitochondrion				plastid	cytosol	AT3G23510.1	3381729
TraesCS2D01G053400.1	Wheat	2D		264	29092.2	10.4012	-0.456818	mitochondrion,plastid	mitochondrion,plastid		plastid		plastid		mitochondrion		plastid	mitochondrion		plastid	mitochondrion	plastid	AT5G13410.1	3381739
TraesCS2D01G054600.1	Wheat	2D		498	52973.2	11.0779	-0.351004	mitochondrion,plastid	mitochondrion,plastid,nucleus		plastid		plastid		mitochondrion		mitochondrion			plastid	nucleus	mitochondrion
TraesCS2D01G055700.1	Wheat	2D		312	35090.5	6.18619	0.0269231	mitochondrion,extracellular,golgi,plastid	mitochondrion,extracellular,golgi,plastid				mitochondrion		golgi		mitochondrion	mitochondrion			plastid	extracellular	AT1G50420.1	3381852
TraesCS2D01G058400.1	Wheat	2D		306	31545.3	7.95744	0.288889	mitochondrion,plastid	mitochondrion,plastid		plastid		mitochondrion		mitochondrion		mitochondrion	mitochondrion		mitochondrion	plastid	plastid	AT3G26760.1	3382003
TraesCS2D01G062500.1	Wheat	2D		271	30722.9	6.97398	-0.577491	mitochondrion,plastid,endoplasmic reticulum	mitochondrion,extracellular,vacuole,plasma membrane,plastid,golgi,endoplasmic reticulum		plastid		plastid		mitochondrion		mitochondrion	extracellular,vacuole,plasma membrane,golgi,endoplasmic reticulum		mitochondrion	plastid	endoplasmic reticulum	AT4G24175.1	3382231
TraesCS2D01G067900.1	Wheat	2D		116	13032	11.9685	-0.481034	mitochondrion,plastid	mitochondrion,plastid		plastid		mitochondrion		mitochondrion		mitochondrion	plastid		plastid	mitochondrion	mitochondrion	AT5G55140.1	3382537
TraesCS2D01G069300.2	Wheat	2D		238	26062	9.26338	-0.352101	mitochondrion,plastid	mitochondrion,plastid		plastid		plastid		plastid		mitochondrion	mitochondrion		mitochondrion	plastid	mitochondrion	AT1G08110.4	3382611
TraesCS2D01G070400.1	Wheat	2D		519	58844.9	6.77841	-0.131214	mitochondrion,peroxisome,plastid	mitochondrion,peroxisome,plastid				extracellular,vacuole,plasma membrane,golgi,endoplasmic reticulum		peroxisome		mitochondrion				plastid	mitochondrion	AT1G19250.1	3382668
TraesCS2D01G073200.1	Wheat	2D		151	16335.1	9.85166	0.645033	mitochondrion,plastid	mitochondrion,golgi,plastid				mitochondrion		golgi		extracellular,vacuole,plasma membrane,golgi,endoplasmic reticulum	mitochondrion		mitochondrion	plastid	plastid	AT2G28370.1	3382806
TraesCS2D01G074200.1	Wheat	2D		449	49888.5	6.871	-0.246325	mitochondrion,plastid	mitochondrion,plastid		plastid		mitochondrion		mitochondrion		mitochondrion	mitochondrion		mitochondrion	plastid	plastid	AT3G02610.1	3382857
TraesCS2D01G086700.1	Wheat	2D		966	107458	5.1416	-0.199482	mitochondrion,nucleus,plastid,cytosol	mitochondrion,nucleus,plastid,cytosol				mitochondrion		cytosol		mitochondrion			mitochondrion	plastid	nucleus	AT2G30110.1	3383575
TraesCS2D01G086700.2	Wheat	2D		991	110165	5.15055	-0.186478	mitochondrion,nucleus,plastid,cytosol	mitochondrion,nucleus,plastid,cytosol				mitochondrion		cytosol		mitochondrion			mitochondrion	plastid	nucleus	AT2G30110.1	3383580
TraesCS2D01G094000.1	Wheat	2D		981	107374	5.3715	-0.260245	mitochondrion,plastid	mitochondrion,plastid		plastid		extracellular,vacuole,plasma membrane,golgi,endoplasmic reticulum		mitochondrion		mitochondrion	mitochondrion		plastid	plastid	mitochondrion	AT5G26860.1	3383949
TraesCS2D01G096400.1	Wheat	2D		314	35224.4	6.17669	-0.0573248	mitochondrion,plastid	mitochondrion,plastid,cytosol				mitochondrion		cytosol		mitochondrion	plastid		mitochondrion	plastid	mitochondrion	AT5G21010.1	3384081
TraesCS2D01G096900.1	Wheat	2D		299	32515.2	7.47164	-0.177592	mitochondrion,plastid	mitochondrion,plastid		plastid		mitochondrion		mitochondrion		mitochondrion	mitochondrion		mitochondrion	plastid	plastid	AT5G19370.1	3384120
TraesCS2D01G102600.1	Wheat	2D		388	41316.1	6.35315	-0.0229381	mitochondrion,plastid	mitochondrion,plastid				mitochondrion		mitochondrion		mitochondrion			mitochondrion	plastid	plastid	AT1G47710.1	3384463
TraesCS2D01G104900.1	Wheat	2D		572	62831.6	8.5205	-0.110664	mitochondrion,plastid	mitochondrion,plastid		plastid		mitochondrion		mitochondrion		mitochondrion	plastid		mitochondrion	plastid	mitochondrion	AT3G02320.1	3384583
TraesCS2D01G113300.1	Wheat	2D		332	37995.1	8.56391	-0.328614	mitochondrion,nucleus,plastid,cytosol	mitochondrion,nucleus,plastid,cytosol						cytosol		mitochondrion			mitochondrion	plastid	nucleus	AT1G02860.1	3385036
TraesCS2D01G123700.1	Wheat	2D		704	77589.6	8.28377	-0.155682	mitochondrion,plastid	mitochondrion,plasma membrane,plastid		plastid		mitochondrion		mitochondrion		mitochondrion			mitochondrion	plasma membrane	plastid	AT1G72540.1	3385577
TraesCS2D01G123900.1	Wheat	2D		306	31458.9	7.36401	0.195752	mitochondrion,plastid	mitochondrion,plastid		plastid		mitochondrion		mitochondrion		mitochondrion	mitochondrion		plastid	plastid	mitochondrion	AT3G26760.1	3385586
TraesCS2D01G124600.1	Wheat	2D		304	31278.7	8.49319	0.183553	mitochondrion,plastid	mitochondrion,plastid		plastid		mitochondrion		mitochondrion		mitochondrion	mitochondrion		mitochondrion	plastid	plastid	AT3G26760.1	3385617
TraesCS2D01G125700.1	Wheat	2D		306	31611	6.36469	0.206863	mitochondrion,plastid	mitochondrion,plastid		plastid		mitochondrion		mitochondrion		mitochondrion	mitochondrion		mitochondrion	plastid	plastid	AT3G26760.1	3385666
TraesCS2D01G126900.1	Wheat	2D		204	21497.7	6.3952	-0.022549	mitochondrion,peroxisome,plastid	mitochondrion,peroxisome,plastid						peroxisome		extracellular,vacuole,plasma membrane,golgi,endoplasmic reticulum				plastid	mitochondrion	AT4G27270.1	3385724
TraesCS2D01G138300.1	Wheat	2D		425	46537.8	7.01913	-0.172	mitochondrion,plastid	mitochondrion,plastid,cytosol		plastid		mitochondrion		cytosol		plastid			mitochondrion	mitochondrion	plastid	AT5G19000.1	3386415
TraesCS2D01G142000.2	Wheat	2D		656	71134.1	6.72375	-0.423781	mitochondrion,plastid	mitochondrion,plastid,nucleus		plastid		mitochondrion		mitochondrion		plastid			mitochondrion	plastid	nucleus	AT1G04020.1	3386625
TraesCS2D01G142000.3	Wheat	2D		655	71047	6.72375	-0.423206	mitochondrion,plastid	mitochondrion,plastid,nucleus		plastid		mitochondrion		mitochondrion		plastid			mitochondrion	plastid	nucleus	AT1G04020.2	3386630
TraesCS2D01G149400.1	Wheat	2D		730	81676.7	8.58707	-0.069863	mitochondrion,plastid	mitochondrion,plastid,cytosol				plastid		mitochondrion		mitochondrion	plastid		mitochondrion	plastid	cytosol	AT4G20740.1	3387012
TraesCS2D01G150100.1	Wheat	2D		442	48577.9	9.07784	-0.0608597	mitochondrion,plastid	mitochondrion,plastid				mitochondrion		mitochondrion		mitochondrion	mitochondrion			plastid	plastid	AT1G28570.1	3387046
TraesCS2D01G153000.1	Wheat	2D		273	29796	9.40306	-0.152747	mitochondrion,plastid,cytosol	mitochondrion,plastid,cytosol						cytosol		mitochondrion				plastid	mitochondrion	AT3G01190.1	3387191
TraesCS2D01G155600.1	Wheat	2D		610	67299.8	8.42263	0.0180328	mitochondrion,plastid,cytosol	mitochondrion,extracellular,vacuole,plasma membrane,cytosol,plastid,golgi,endoplasmic reticulum						mitochondrion		extracellular,vacuole,plasma membrane,golgi,endoplasmic reticulum				plastid	cytosol	AT4G37380.1	3387328
TraesCS2D01G156200.1	Wheat	2D		331	35139.8	4.68814	-0.0984894	mitochondrion,golgi,plastid	mitochondrion,golgi,plastid						mitochondrion		mitochondrion				plastid	golgi	AT3G11340.1	3387358
TraesCS2D01G158700.1	Wheat	2D		274	29684.9	3.94476	-0.661314	mitochondrion,nucleus,plastid,cytosol	mitochondrion,nucleus,plastid,cytosol				mitochondrion		cytosol		mitochondrion			mitochondrion	plastid	nucleus	AT3G49990.1	3387482
TraesCS2D01G162300.1	Wheat	2D		200	21254.2	4.26396	0.228	mitochondrion,extracellular,plasma membrane,plastid	mitochondrion,extracellular,plasma membrane,plastid				mitochondrion		extracellular		extracellular,vacuole,plasma membrane,golgi,endoplasmic reticulum			mitochondrion	plastid	plasma membrane	AT5G39670.1	3387667
TraesCS2D01G162500.1	Wheat	2D		92	10002	10.5808	-0.353261	mitochondrion,extracellular,plastid	mitochondrion,extracellular,vacuole,plasma membrane,plastid,golgi,endoplasmic reticulum		plastid		extracellular,vacuole,plasma membrane,golgi,endoplasmic reticulum		mitochondrion		extracellular,vacuole,plasma membrane,golgi,endoplasmic reticulum	extracellular,vacuole,plasma membrane,golgi,endoplasmic reticulum		mitochondrion	plastid	extracellular	AT3G47510.1	3387677
TraesCS2D01G162500.2	Wheat	2D		97	10619.8	10.8541	-0.328866	mitochondrion,extracellular,plastid	mitochondrion,extracellular,vacuole,plasma membrane,plastid,golgi,endoplasmic reticulum		plastid		extracellular,vacuole,plasma membrane,golgi,endoplasmic reticulum		mitochondrion		extracellular,vacuole,plasma membrane,golgi,endoplasmic reticulum	extracellular,vacuole,plasma membrane,golgi,endoplasmic reticulum		mitochondrion	plastid	extracellular	AT2G31335.1	3387684
TraesCS2D01G176900.1	Wheat	2D		221	23192	6.12203	-0.00497738	mitochondrion,plastid	mitochondrion,plastid		plastid		mitochondrion		mitochondrion		mitochondrion	mitochondrion		plastid	plastid	mitochondrion	AT1G08530.3	3388564
TraesCS2D01G182600.1	Wheat	2D		542	59979.8	6.39108	-0.475646	mitochondrion,nucleus,plastid,cytosol	mitochondrion,nucleus,plastid,cytosol						cytosol		mitochondrion			plastid	mitochondrion	nucleus	AT2G41500.2	3388888
TraesCS2D01G183100.1	Wheat	2D		100	9816.42	10.1039	-0.448	mitochondrion,plastid,cytosol	mitochondrion,plastid,cytosol						cytosol		mitochondrion				mitochondrion	plastid	AT1G26355.1	3388913
TraesCS2D01G196900.1	Wheat	2D		580	63034.6	7.76563	-0.140172	mitochondrion,plastid	mitochondrion,plastid		plastid		mitochondrion		mitochondrion		mitochondrion	mitochondrion		plastid	plastid	mitochondrion	AT2G22910.1	3389607
TraesCS2D01G196900.2	Wheat	2D		529	57046.4	6.51396	-0.0724008	mitochondrion,plastid	mitochondrion,plastid		plastid		mitochondrion		mitochondrion		mitochondrion	mitochondrion		plastid	plastid	mitochondrion	AT2G22910.1	3389612
TraesCS2D01G199700.1	Wheat	2D		355	37741.4	5.78083	0.102254	mitochondrion,plastid	mitochondrion,plastid		plastid		mitochondrion		plastid		mitochondrion	mitochondrion		mitochondrion	mitochondrion	plastid	AT4G36810.1	3389831
TraesCS2D01G201500.1	Wheat	2D		130	14285.5	11.9939	-0.326923	mitochondrion,plastid	mitochondrion,plastid		plastid		mitochondrion		plastid		mitochondrion	mitochondrion		mitochondrion	mitochondrion	plastid	AT4G29270.1	3389919
TraesCS2D01G203500.1	Wheat	2D		231	25400.5	7.67891	-0.309957	mitochondrion,plastid	mitochondrion,plastid				mitochondrion		mitochondrion		mitochondrion			mitochondrion	plastid	plastid	AT3G03900.2	3390044
TraesCS2D01G204000.1	Wheat	2D		100	10789.3	12.5969	-0.096	mitochondrion,plastid	mitochondrion,plastid		plastid		plastid		mitochondrion		plastid	mitochondrion		plastid	plastid	mitochondrion	AT5G60150.2	3390083
TraesCS2D01G207600.2	Wheat	2D		297	33800.2	10.1038	0.337374	mitochondrion,plasma membrane,golgi,plastid	mitochondrion,extracellular,vacuole,plasma membrane,plastid,golgi,endoplasmic reticulum				extracellular,vacuole,plasma membrane,golgi,endoplasmic reticulum		golgi		mitochondrion			mitochondrion	plastid	plasma membrane	AT1G04940.1	3390282
TraesCS2D01G215800.1	Wheat	2D		221	24591.6	9.23649	-0.0828054	mitochondrion,nucleus,plastid,cytosol	mitochondrion,nucleus,plastid,cytosol						nucleus		mitochondrion			mitochondrion	plastid	cytosol	AT3G05327.1	3390800
TraesCS2D01G221700.1	Wheat	2D		282	31100.1	10.2571	-0.334043	mitochondrion,plastid	mitochondrion,plastid		plastid		mitochondrion		mitochondrion		mitochondrion	mitochondrion		mitochondrion	plastid	plastid	AT4G00026.1	3391209
TraesCS2D01G226500.1	Wheat	2D		138	14807	12.114	-0.00797101	mitochondrion,plastid	mitochondrion,plastid,golgi,cytosol		plastid		mitochondrion		cytosol		mitochondrion	plastid		mitochondrion	golgi	mitochondrion	AT5G09600.2	3391527
TraesCS2D01G228500.1	Wheat	2D		169	18408.2	6.27829	-0.789941	mitochondrion,nucleus,plastid,cytosol	mitochondrion,nucleus,plastid,cytosol				mitochondrion		cytosol		mitochondrion			mitochondrion	plastid	nucleus	AT1G61930.1	3391708
TraesCS2D01G237000.1	Wheat	2D		155	17829.9	9.36119	-0.151613	mitochondrion,plastid	mitochondrion,peroxisome,plastid		plastid		mitochondrion		peroxisome		mitochondrion			mitochondrion	plastid	mitochondrion	AT3G42860.1	3392375
TraesCS2D01G238000.1	Wheat	2D		157	17354.7	8.78622	-0.252866	mitochondrion,plastid	mitochondrion,plastid,nucleus		plastid		mitochondrion		mitochondrion		mitochondrion			mitochondrion	nucleus	plastid	AT1G71010.1	3392457
TraesCS2D01G238600.2	Wheat	2D		279	29251.2	5.7434	0.102867	mitochondrion,plastid	mitochondrion,plastid		plastid		mitochondrion		plastid		mitochondrion	mitochondrion		mitochondrion	mitochondrion	plastid	AT3G04790.1	3392496
TraesCS2D01G238600.3	Wheat	2D		272	28464.4	6.29036	0.152574	mitochondrion,plastid	mitochondrion,plastid		plastid		mitochondrion		plastid		mitochondrion	mitochondrion		mitochondrion	mitochondrion	plastid	AT3G04790.1	3392501
TraesCS2D01G239600.1	Wheat	2D		296	33025.7	10.0336	-0.268243	mitochondrion,plastid	mitochondrion,plastid		plastid		mitochondrion		mitochondrion		mitochondrion	mitochondrion		plastid	mitochondrion	plastid	AT5G51220.1	3392596
TraesCS2D01G242400.1	Wheat	2D		722	78565.2	4.92815	-0.254432	mitochondrion,plastid	mitochondrion,plastid				mitochondrion		mitochondrion		mitochondrion			mitochondrion	plastid	plastid	AT1G10180.1	3392774
TraesCS2D01G242400.2	Wheat	2D		749	81779.2	4.742	-0.130307	mitochondrion,plastid	mitochondrion,plastid				mitochondrion		mitochondrion		mitochondrion			mitochondrion	plastid	plastid	AT1G10180.1	3392779
TraesCS2D01G242400.3	Wheat	2D		783	84971.7	4.86795	-0.188633	mitochondrion,plastid	mitochondrion,plastid				mitochondrion		mitochondrion		mitochondrion			mitochondrion	plastid	plastid	AT5G49830.1	3392780
TraesCS2D01G243400.1	Wheat	2D		143	15597.3	12.5199	-0.36014	mitochondrion,plastid,cytosol	mitochondrion,plastid,cytosol	plastid	plastid				mitochondrion		mitochondrion	mitochondrion		plastid	cytosol	cytosol	ATCG00750.1	3392830
TraesCS2D01G247700.1	Wheat	2D		239	26677	10.7399	0.302929	mitochondrion,vacuole,plasma membrane,plastid	mitochondrion,vacuole,plasma membrane,plastid				mitochondrion		plasma membrane		mitochondrion			mitochondrion	plastid	vacuole	AT2G07681.1	3393133
TraesCS2D01G247900.1	Wheat	2D		113	12237.3	11.7184	0.290266	mitochondrion,golgi,plastid	mitochondrion,extracellular,vacuole,plasma membrane,plastid,golgi,endoplasmic reticulum				plastid		golgi		extracellular,vacuole,plasma membrane,golgi,endoplasmic reticulum				plastid	mitochondrion	AT2G07671.1	3393141
TraesCS2D01G249500.1	Wheat	2D		369	40230.5	6.71709	-0.210027	mitochondrion,plastid	mitochondrion,plastid,cytosol		plastid		mitochondrion		cytosol		plastid			mitochondrion	plastid	mitochondrion	AT5G06570.3	3393326
TraesCS2D01G251300.1	Wheat	2D		386	40093.2	6.59036	0.107254	mitochondrion,plastid	mitochondrion,plastid,cytosol		plastid		plastid		mitochondrion		plastid	mitochondrion			cytosol	plastid	AT5G67290.1	3393426
TraesCS2D01G254500.1	Wheat	2D		371	39916.6	8.16679	-0.198113	mitochondrion,plastid	mitochondrion,plastid,endoplasmic reticulum				plastid		mitochondrion		mitochondrion	plastid		mitochondrion	plastid	endoplasmic reticulum	AT1G06690.1	3393621
TraesCS2D01G255500.1	Wheat	2D		619	67960.6	6.75885	-0.346527	mitochondrion,plastid	mitochondrion				mitochondrion		mitochondrion		mitochondrion	mitochondrion		mitochondrion	mitochondrion	mitochondrion	AT5G66760.1	3393675
TraesCS2D01G257200.1	Wheat	2D		65	6938.67	12.7045	-0.08	mitochondrion,plastid	mitochondrion,plastid		plastid		plastid		mitochondrion		plastid	mitochondrion		plastid	plastid	mitochondrion	AT2G39730.3	3393757
TraesCS2D01G257300.1	Wheat	2D		160	16760.6	10.5943	-0.40375	mitochondrion,plastid	mitochondrion,plastid		plastid		mitochondrion		mitochondrion		mitochondrion	mitochondrion		mitochondrion	plastid	plastid	AT4G37700.1	3393763
TraesCS2D01G257700.1	Wheat	2D		188	19277	8.48326	-0.0547872	mitochondrion,plastid,nucleus	mitochondrion,plastid,nucleus				plastid		mitochondrion		mitochondrion				plastid	nucleus	AT1G76600.1	3393797
TraesCS2D01G266700.1	Wheat	2D		399	43952.7	8.69292	0.0313283	mitochondrion,extracellular,plasma membrane,golgi,plastid	mitochondrion,extracellular,plasma membrane,golgi,plastid		plastid		mitochondrion		extracellular		mitochondrion			mitochondrion	plasma membrane	golgi	AT3G20480.1	3394367
TraesCS2D01G268000.1	Wheat	2D		432	47924.5	7.81403	-0.162037	mitochondrion,plastid	mitochondrion,plastid		plastid		mitochondrion		mitochondrion		mitochondrion	mitochondrion		plastid	plastid	mitochondrion	AT3G63510.1	3394450
TraesCS2D01G268800.1	Wheat	2D		294	31736	8.21475	-0.0772109	mitochondrion,plastid	mitochondrion,plastid						mitochondrion		mitochondrion			mitochondrion	plastid	plastid	AT1G70640.1	3394495
TraesCS2D01G273600.1	Wheat	2D		182	19641.9	7.59674	-0.0467033	mitochondrion,plastid,cytosol	mitochondrion,plastid,cytosol				mitochondrion		mitochondrion		mitochondrion				cytosol	plastid	AT1G10810.2	3394828
TraesCS2D01G276600.1	Wheat	2D		325	34283.5	8.99019	0.143385	mitochondrion,plastid,cytosol	mitochondrion,plastid,cytosol				mitochondrion		mitochondrion		mitochondrion				cytosol	plastid	AT1G23740.1	3395004
TraesCS2D01G282000.2	Wheat	2D		450	51221.2	8.91193	-0.434889	mitochondrion,nucleus,plastid,cytosol	mitochondrion,nucleus,plastid,cytosol				mitochondrion		cytosol		mitochondrion			mitochondrion	plastid	nucleus	AT1G67320.1	3395355
TraesCS2D01G290100.2	Wheat	2D		475	50641.8	5.91195	0.0391579	mitochondrion,plastid	mitochondrion,plastid		plastid		mitochondrion		mitochondrion		plastid	mitochondrion		mitochondrion	plastid	plastid	AT5G63890.2	3395953
TraesCS2D01G291100.1	Wheat	2D		505	56315.3	5.83873	-0.220396	mitochondrion,plastid	mitochondrion,plastid		plastid		plastid		mitochondrion		plastid	mitochondrion		plastid	plastid	mitochondrion	AT1G56560.1	3396030
TraesCS2D01G291100.2	Wheat	2D		591	66322.3	7.03645	-0.304738	mitochondrion,plastid	mitochondrion,plastid		plastid		plastid		mitochondrion		plastid	mitochondrion		plastid	plastid	mitochondrion	AT5G22510.2	3396033
TraesCS2D01G296700.1	Wheat	2D		441	45577	8.41041	0.169388	mitochondrion,plastid,cytosol	mitochondrion,plastid,cytosol				mitochondrion		cytosol		mitochondrion				plastid	mitochondrion	AT5G64660.1	3396368
TraesCS2D01G300900.2	Wheat	2D		536	59347.2	6.75147	-0.225373	mitochondrion,plastid,plasma membrane,endoplasmic reticulum	mitochondrion,plastid,plasma membrane,endoplasmic reticulum				mitochondrion		endoplasmic reticulum		mitochondrion			mitochondrion	plastid	plasma membrane	AT4G39370.1	3396565
TraesCS2D01G305900.1	Wheat	2D		341	37909.9	8.6627	-0.388563	mitochondrion,golgi,plastid	mitochondrion,golgi,plastid						golgi		extracellular,vacuole,plasma membrane,golgi,endoplasmic reticulum				mitochondrion	plastid	AT1G21370.1	3396909
TraesCS2D01G314800.1	Wheat	2D		368	38727.1	9.76528	0.214674	mitochondrion,plastid	mitochondrion,extracellular,vacuole,plasma membrane,cytosol,plastid,golgi,endoplasmic reticulum		plastid		mitochondrion		cytosol		mitochondrion	extracellular,vacuole,plasma membrane,golgi,endoplasmic reticulum		mitochondrion	plastid	mitochondrion	AT3G48850.1	3397495
TraesCS2D01G327600.1	Wheat	2D		401	44449.4	11.1325	-0.860599	mitochondrion,plastid	mitochondrion,plastid,nucleus						mitochondrion		mitochondrion	plastid		plastid	mitochondrion	nucleus	AT1G70180.3	3398258
TraesCS2D01G331600.1	Wheat	2D		221	23569.6	10.4537	0.258371	mitochondrion,plastid	mitochondrion,plastid		plastid		mitochondrion		mitochondrion		mitochondrion	plastid		plastid	mitochondrion	mitochondrion	AT3G20510.1	3398496
TraesCS2D01G332900.1	Wheat	2D		506	55015.3	9.86812	0.148617	mitochondrion,plastid	mitochondrion,plasma membrane,plastid		plastid		mitochondrion		mitochondrion		extracellular,vacuole,plasma membrane,golgi,endoplasmic reticulum			mitochondrion	plastid	plasma membrane	AT1G02390.1	3398573
TraesCS2D01G334300.1	Wheat	2D		196	22121.2	9.48755	-0.486225	mitochondrion,nucleus,plastid,cytosol	mitochondrion,nucleus,plastid,cytosol				plastid		nucleus		mitochondrion			mitochondrion	plastid	cytosol	AT1G02230.1	3398641
TraesCS2D01G335700.3	Wheat	2D		515	57953.4	8.89396	-0.446602	mitochondrion,plastid	mitochondrion,plastid,cytosol						mitochondrion		mitochondrion	mitochondrion		plastid	plastid	cytosol	AT2G21540.3	3398750
TraesCS2D01G335900.1	Wheat	2D		855	92132.9	5.82741	-0.366784	mitochondrion,plastid,nucleus	mitochondrion,plastid,nucleus				mitochondrion		nucleus		mitochondrion				plastid	mitochondrion	AT4G24690.1	3398760
TraesCS2D01G335900.3	Wheat	2D		852	91829.6	6.09196	-0.360446	mitochondrion,plastid,nucleus	mitochondrion,plastid,nucleus				mitochondrion		nucleus		mitochondrion				plastid	mitochondrion	AT4G24690.1	3398769
TraesCS2D01G335900.4	Wheat	2D		842	90619.2	5.82166	-0.35	mitochondrion,plastid,nucleus	mitochondrion,plastid,nucleus				mitochondrion		nucleus		mitochondrion				plastid	mitochondrion	AT4G24690.1	3398774
TraesCS2D01G335900.5	Wheat	2D		845	90922.4	5.55983	-0.35645	mitochondrion,plastid,nucleus	mitochondrion,plastid,nucleus				mitochondrion		nucleus		mitochondrion				plastid	mitochondrion	AT4G24690.1	3398779
TraesCS2D01G342500.1	Wheat	2D		903	100260	8.11763	-0.177076	mitochondrion,plastid	mitochondrion,plasma membrane,plastid		plastid		mitochondrion		plasma membrane		mitochondrion			mitochondrion	plastid	mitochondrion	AT2G26650.1	3399154
TraesCS2D01G347400.2	Wheat	2D		576	65003.1	9.95075	-0.763715	mitochondrion,plastid,nucleus	mitochondrion,plastid,nucleus		plastid		plastid		nucleus		mitochondrion	mitochondrion		plastid	nucleus	mitochondrion	AT3G25440.1	3399455
TraesCS2D01G348100.1	Wheat	2D		108	12027.6	8.86155	-0.0148148	mitochondrion,plastid	mitochondrion,plastid,cytosol		plastid				cytosol		extracellular,vacuole,plasma membrane,golgi,endoplasmic reticulum	plastid			mitochondrion	mitochondrion	AT5G20090.2	3399510
TraesCS2D01G352700.2	Wheat	2D		212	23822.5	8.20754	-0.332075	mitochondrion,plastid	mitochondrion,plastid				mitochondrion		mitochondrion		mitochondrion			mitochondrion	plastid	plastid	AT1G77090.1	3399773
TraesCS2D01G354100.1	Wheat	2D		239	25642.1	10.7416	-0.180753	mitochondrion,plastid	mitochondrion,plastid				plastid		mitochondrion		mitochondrion	plastid			plastid	mitochondrion	AT1G06380.1	3399840
TraesCS2D01G358900.1	Wheat	2D		441	46661.3	8.49632	0.203855	mitochondrion,plastid	mitochondrion,plastid		plastid		mitochondrion		plastid		mitochondrion	mitochondrion		mitochondrion	plastid	mitochondrion	AT1G47056.1	3400140
TraesCS2D01G361500.1	Wheat	2D		391	43805.8	7.77974	-0.604604	mitochondrion,nucleus,plastid,cytosol	mitochondrion,nucleus,plastid,cytosol						nucleus		mitochondrion			mitochondrion	plastid	cytosol	AT1G60280.1	3400293
TraesCS2D01G363900.1	Wheat	2D		270	29737.5	4.6078	-0.583333	mitochondrion,plastid	mitochondrion,nucleus,plastid,cytosol		plastid		mitochondrion		cytosol		plastid	mitochondrion		plastid	mitochondrion	nucleus	AT5G20190.1	3400433
TraesCS2D01G371200.1	Wheat	2D		381	40724.5	9.99416	0.110761	mitochondrion,plastid,cytosol	mitochondrion,plastid,cytosol				plastid		mitochondrion		mitochondrion				cytosol	plastid	AT4G15010.3	3400921
TraesCS2D01G383800.1	Wheat	2D		768	84181	5.09619	-0.197656	mitochondrion,plastid	mitochondrion,plastid		plastid		mitochondrion		mitochondrion		mitochondrion	plastid		plastid	mitochondrion	mitochondrion	AT1G62750.1	3401650
TraesCS2D01G390400.1	Wheat	2D		263	30194.1	5.37977	-0.280989	mitochondrion,plastid	mitochondrion,plastid				mitochondrion		mitochondrion		mitochondrion			mitochondrion	plastid	plastid	AT3G60260.1	3402090
TraesCS2D01G398400.1	Wheat	2D		579	64539.8	8.23244	-0.160967	mitochondrion,golgi,plastid	mitochondrion,golgi,plastid		plastid		mitochondrion		golgi		mitochondrion	mitochondrion		mitochondrion	plastid	golgi	AT4G00740.2	3402529
TraesCS2D01G401200.2	Wheat	2D		241	27219.5	5.72882	-0.309959	mitochondrion,extracellular,vacuole,plastid	mitochondrion,extracellular,vacuole,plastid				plastid		vacuole		mitochondrion			mitochondrion	plastid	extracellular	AT4G38260.1	3402718
TraesCS2D01G407500.1	Wheat	2D		461	50293.2	6.84983	-0.0911063	mitochondrion,golgi,peroxisome,plastid	mitochondrion,extracellular,vacuole,plasma membrane,plastid,golgi,peroxisome,endoplasmic reticulum				extracellular,vacuole,plasma membrane,golgi,endoplasmic reticulum		peroxisome		mitochondrion			mitochondrion	plastid	golgi	AT2G31750.1	3403135
TraesCS2D01G410900.1	Wheat	2D		222	24237.9	8.48411	-0.135586	mitochondrion,plastid	mitochondrion,plastid		plastid		mitochondrion		mitochondrion		mitochondrion	mitochondrion		plastid	plastid	mitochondrion	AT4G00030.1	3403361
TraesCS2D01G430000.1	Wheat	2D		568	64356	6.21487	-0.439965	mitochondrion,golgi,plastid	mitochondrion,golgi,plastid		plastid		mitochondrion		golgi		mitochondrion	mitochondrion		mitochondrion	plastid	golgi	AT1G51590.1	3404549
TraesCS2D01G430400.1	Wheat	2D		65	7051.83	9.53575	0.0815385	mitochondrion,plastid,cytosol	mitochondrion,plastid,cytosol						cytosol		mitochondrion				plastid	mitochondrion	AT4G29905.1	3404579
TraesCS2D01G433000.1	Wheat	2D		227	25576.4	10.0756	0.355507	mitochondrion,plastid	mitochondrion,plastid		plastid		mitochondrion		mitochondrion		extracellular,vacuole,plasma membrane,golgi,endoplasmic reticulum	mitochondrion		mitochondrion	plastid	plastid	AT5G23320.1	3404715
TraesCS2D01G434700.1	Wheat	2D		110	12376.7	9.11181	-0.786364	mitochondrion,nucleus,plastid,cytosol	mitochondrion,nucleus,plastid,cytosol						cytosol		mitochondrion			mitochondrion	plastid	nucleus	AT3G01390.3	3404821
TraesCS2D01G449800.1	Wheat	2D		384	43977.9	7.96858	-0.251563	mitochondrion,plastid,cytosol	mitochondrion,plastid,cytosol						cytosol		mitochondrion	plastid		mitochondrion			AT3G06240.1	3405688
TraesCS2D01G450100.1	Wheat	2D		171	17289.2	10.649	-0.565497	mitochondrion,nucleus,plastid,cytosol	mitochondrion,nucleus,plastid,cytosol		plastid				cytosol		mitochondrion				mitochondrion	nucleus	AT1G32460.1	3405708
TraesCS2D01G456100.1	Wheat	2D		388	42403.3	10.8539	-0.574742	mitochondrion,plastid	mitochondrion,plastid		plastid		plastid		mitochondrion		plastid	mitochondrion		mitochondrion	plastid	plastid	AT1G20830.1	3406034
TraesCS2D01G458300.2	Wheat	2D		748	82262.3	5.87297	-0.147059	mitochondrion,plastid,endoplasmic reticulum	mitochondrion,extracellular,vacuole,plasma membrane,plastid,golgi,endoplasmic reticulum		plastid		mitochondrion		mitochondrion		extracellular,vacuole,plasma membrane,golgi,endoplasmic reticulum	extracellular,vacuole,plasma membrane,golgi,endoplasmic reticulum		mitochondrion	plastid	endoplasmic reticulum	AT1G03000.1	3406153
TraesCS2D01G460600.1	Wheat	2D		412	44939.7	9.13932	-0.264806	mitochondrion,plastid	mitochondrion,golgi,plastid		plastid		mitochondrion		mitochondrion		mitochondrion			mitochondrion	plastid	golgi	AT1G30620.2	3406295
TraesCS2D01G466700.1	Wheat	2D		470	51096.5	6.80754	-0.528085	mitochondrion,nucleus,plastid,cytosol	mitochondrion,nucleus,plastid,cytosol				mitochondrion		cytosol		mitochondrion			mitochondrion	plastid	nucleus	AT1G17790.1	3406632
TraesCS2D01G466700.2	Wheat	2D		470	51043.4	6.66099	-0.525745	mitochondrion,nucleus,plastid,cytosol	mitochondrion,nucleus,plastid,cytosol				mitochondrion		cytosol		mitochondrion			mitochondrion	plastid	nucleus	AT1G06230.1	3406640
TraesCS2D01G466700.3	Wheat	2D		469	50986.3	6.66099	-0.526013	mitochondrion,nucleus,plastid,cytosol	mitochondrion,nucleus,plastid,cytosol				mitochondrion		cytosol		mitochondrion			mitochondrion	plastid	nucleus	AT1G06230.2	3406643
TraesCS2D01G471900.1	Wheat	2D		247	26635	8.9138	-0.0902834	mitochondrion,plastid	mitochondrion,plastid		plastid		mitochondrion		mitochondrion		mitochondrion	mitochondrion		mitochondrion	plastid	plastid	AT4G38090.1	3406904
TraesCS2D01G480400.1	Wheat	2D		392	43437.1	9.50872	0.102041	mitochondrion,plastid	mitochondrion,plastid		plastid		mitochondrion		mitochondrion		mitochondrion	mitochondrion		mitochondrion	plastid	plastid	AT5G07900.1	3407407
TraesCS2D01G481600.1	Wheat	2D		343	36625.6	4.78929	0.0685131	mitochondrion,plastid,cytosol	mitochondrion,plastid,cytosol				mitochondrion		cytosol		mitochondrion				plastid	mitochondrion	AT1G09490.1	3407468
TraesCS2D01G485500.1	Wheat	2D		255	28142.6	8.1102	0.0458824	mitochondrion,plastid	mitochondrion,extracellular,vacuole,plasma membrane,plastid,golgi,endoplasmic reticulum				extracellular,vacuole,plasma membrane,golgi,endoplasmic reticulum		mitochondrion		mitochondrion	extracellular,vacuole,plasma membrane,golgi,endoplasmic reticulum		plastid	plastid	mitochondrion	AT1G54570.1	3407717
TraesCS2D01G499300.1	Wheat	2D		99	10908.7	12.8689	-0.0707071	mitochondrion,plastid	mitochondrion,plastid		plastid		mitochondrion		mitochondrion		mitochondrion	mitochondrion		plastid	plastid	mitochondrion	AT1G20520.1	3408501
TraesCS2D01G504100.1	Wheat	2D		511	56089	7.96695	-0.0283757	mitochondrion,plastid,plasma membrane,endoplasmic reticulum	mitochondrion,plastid,plasma membrane,endoplasmic reticulum				extracellular,vacuole,plasma membrane,golgi,endoplasmic reticulum		endoplasmic reticulum		extracellular,vacuole,plasma membrane,golgi,endoplasmic reticulum			mitochondrion	plastid	plasma membrane	AT2G45560.1	3408780
TraesCS2D01G508700.1	Wheat	2D		347	38987.8	5.14693	-0.136311	mitochondrion,plastid,cytosol	mitochondrion,plastid,cytosol				plastid		mitochondrion		plastid				plastid	cytosol	AT2G39760.1	3409011
TraesCS2D01G512600.1	Wheat	2D		306	33078.1	9.74648	0.00816994	mitochondrion,plastid	mitochondrion,plastid		plastid		mitochondrion		mitochondrion		mitochondrion	plastid		mitochondrion	plastid	mitochondrion	AT1G59840.1	3409225
TraesCS2D01G521600.1	Wheat	2D		270	29169.4	10.5002	-0.128889	mitochondrion,extracellular,vacuole,plasma membrane,cytosol,plastid,golgi,endoplasmic reticulum	mitochondrion,extracellular,vacuole,plasma membrane,cytosol,plastid,golgi,endoplasmic reticulum				mitochondrion		mitochondrion		mitochondrion	extracellular,vacuole,plasma membrane,golgi,endoplasmic reticulum			plastid	cytosol	AT3G58730.1	3409767
TraesCS2D01G528500.1	Wheat	2D		927	101867	6.38582	-0.41521	mitochondrion,plastid	mitochondrion,plastid,cytosol		plastid		mitochondrion		mitochondrion		mitochondrion			plastid	mitochondrion	cytosol	AT1G17420.1	3410099
TraesCS2D01G539600.1	Wheat	2D		340	36892.2	7.48132	-0.195294	mitochondrion,plastid	mitochondrion,plastid,cytosol				mitochondrion		mitochondrion		mitochondrion	plastid		mitochondrion	plastid	cytosol	AT2G36690.2	3410749
TraesCS2D01G547600.1	Wheat	2D		368	39444.3	6.15021	-0.365761	mitochondrion,nucleus,plastid,cytosol	mitochondrion,nucleus,plastid,cytosol				mitochondrion		nucleus		mitochondrion			mitochondrion	plastid	cytosol	AT1G09850.1	3411183
TraesCS2D01G549300.1	Wheat	2D		540	58751.7	5.87074	0.00185185	mitochondrion,plastid	mitochondrion,vacuole,peroxisome,plastid		plastid		mitochondrion		peroxisome		mitochondrion	mitochondrion		plastid	mitochondrion	vacuole	AT1G65840.1	3411292
TraesCS2D01G552500.1	Wheat	2D		780	84784.3	6.88878	0.10859	mitochondrion,plastid,peroxisome,cytosol	mitochondrion,plastid,peroxisome,cytosol				mitochondrion		cytosol		mitochondrion			mitochondrion	plastid	peroxisome	AT1G11290.1	3411475
TraesCS2D01G558200.1	Wheat	2D		437	47242.2	8.26284	-0.1254	mitochondrion,plastid,cytosol	mitochondrion,plastid,cytosol						cytosol		mitochondrion				mitochondrion	plastid	AT3G04710.1	3411779
TraesCS2D01G571800.1	Wheat	2D		120	12791.7	9.76381	-0.2125	mitochondrion,plastid,nucleus	mitochondrion,plastid,nucleus						nucleus		mitochondrion				plastid	mitochondrion	AT2G38810.1	3412512
TraesCS2D01G575200.1	Wheat	2D		675	72124.7	4.94068	-0.279556	mitochondrion,plastid	mitochondrion				mitochondrion		mitochondrion		mitochondrion	mitochondrion		mitochondrion	mitochondrion	mitochondrion	AT5G09590.1	3412695
TraesCS2D01G589100.1	Wheat	2D		129	12808.6	10.1156	0.0751938	mitochondrion,plastid	mitochondrion,plastid,cytosol		plastid		mitochondrion		cytosol		mitochondrion			mitochondrion	plastid	mitochondrion	AT1G49170.1	3413423
TraesCS2D01G590400.1	Wheat	2D		169	17987.7	8.73491	0.102959	mitochondrion,plastid,plasma membrane,cytosol	mitochondrion,extracellular,vacuole,plasma membrane,cytosol,plastid,golgi,endoplasmic reticulum						cytosol		extracellular,vacuole,plasma membrane,golgi,endoplasmic reticulum	mitochondrion			plastid	plasma membrane	AT3G18180.1	3413488
TraesCS2D01G592100.2	Wheat	2D		1114	119034	5.15374	0.126571	mitochondrion,plastid	mitochondrion,plasma membrane,plastid		plastid		mitochondrion		mitochondrion		mitochondrion			plastid	plasma membrane	mitochondrion	AT4G00630.1	3413583
TraesCS2D01G592100.4	Wheat	2D		1046	111893	5.1766	0.148088	mitochondrion,plastid	mitochondrion,plasma membrane,plastid		plastid		mitochondrion		mitochondrion		mitochondrion			plastid	plasma membrane	mitochondrion	AT1G01790.1	3413595
TraesCS3A01G000800.2	Wheat	3A		208	23011.3	7.89467	-0.5375	mitochondrion,nucleus,plastid,cytosol	mitochondrion,nucleus,plastid,cytosol						cytosol		mitochondrion			mitochondrion	plastid	nucleus	AT4G20970.1	3414170
TraesCS3A01G005700.1	Wheat	3A		204	21909.6	5.08717	0.0647059	mitochondrion,plastid	mitochondrion,extracellular,vacuole,plasma membrane,plastid,golgi,endoplasmic reticulum		plastid		mitochondrion		extracellular		extracellular,vacuole,plasma membrane,golgi,endoplasmic reticulum			mitochondrion	plastid	mitochondrion	AT5G64620.1	3414417
TraesCS3A01G012300.1	Wheat	3A		324	35597	9.05362	-0.215432	mitochondrion,plastid	mitochondrion,plastid		plastid		mitochondrion		mitochondrion		mitochondrion	mitochondrion		mitochondrion	plastid	plastid	AT1G22700.2	3414708
TraesCS3A01G012300.2	Wheat	3A		320	35156.5	8.81883	-0.205	mitochondrion,plastid	mitochondrion,plastid		plastid		mitochondrion		mitochondrion		mitochondrion	mitochondrion		mitochondrion	plastid	plastid	AT1G22700.1	3414715
TraesCS3A01G014600.1	Wheat	3A		955	108259	8.20262	-0.310157	mitochondrion,nucleus,plastid,cytosol	mitochondrion,nucleus,plastid,cytosol				mitochondrion		nucleus		mitochondrion			mitochondrion	plastid	cytosol	AT3G07040.1	3414843
TraesCS3A01G021800.1	Wheat	3A		632	69255.3	6.70132	-0.373892	mitochondrion,golgi,plastid	mitochondrion,golgi,plastid		plastid		mitochondrion		golgi		mitochondrion	mitochondrion		mitochondrion	plastid	golgi	AT2G41640.3	3415251
TraesCS3A01G022300.1	Wheat	3A		387	43806.8	4.80848	-0.05323	mitochondrion,plastid,plasma membrane,cytosol	mitochondrion,plastid,plasma membrane,cytosol				mitochondrion		cytosol		mitochondrion			mitochondrion	plastid	plasma membrane	AT5G58300.1	3415274
TraesCS3A01G022700.1	Wheat	3A		979	104069	7.1451	-0.260163	mitochondrion,plastid	mitochondrion,plastid,cytosol				plastid		mitochondrion		mitochondrion	mitochondrion		plastid	plastid	cytosol	AT2G22660.2	3415303
TraesCS3A01G022900.1	Wheat	3A		516	56203.4	9.30484	-0.203682	mitochondrion,plasma membrane,plastid,cytosol,endoplasmic reticulum	mitochondrion,extracellular,vacuole,plasma membrane,cytosol,plastid,golgi,endoplasmic reticulum		plastid		mitochondrion		endoplasmic reticulum		extracellular,vacuole,plasma membrane,golgi,endoplasmic reticulum			mitochondrion	cytosol	plasma membrane	AT2G41640.1	3415317
TraesCS3A01G027700.1	Wheat	3A		810	89575.9	7.01389	-0.126296	mitochondrion,nucleus,plastid,cytosol	mitochondrion,nucleus,plastid,cytosol				plastid		nucleus		plastid			plastid	mitochondrion	cytosol	AT1G11290.1	3415590
TraesCS3A01G027800.1	Wheat	3A		322	35925.8	10.32	-0.75559	mitochondrion,plastid,nucleus	mitochondrion,plastid,nucleus		plastid		mitochondrion		mitochondrion		mitochondrion	plastid		mitochondrion	nucleus	nucleus	AT4G20330.1	3415610
TraesCS3A01G035500.1	Wheat	3A		208	22702	5.3329	-0.00769231	mitochondrion,plastid	mitochondrion,plastid		plastid		plastid		mitochondrion		mitochondrion	mitochondrion		mitochondrion	plastid	plastid	AT1G07400.1	3416015
TraesCS3A01G038400.1	Wheat	3A		310	34583.3	7.15079	-0.321935	mitochondrion,plastid,cytosol	mitochondrion,plastid,cytosol						mitochondrion		mitochondrion				plastid	cytosol	AT2G37760.1	3416189
TraesCS3A01G040200.1	Wheat	3A		422	47280.6	7.73387	-0.137915	mitochondrion,plastid	mitochondrion,plastid				mitochondrion		mitochondrion		mitochondrion			mitochondrion	plastid	plastid	AT4G19510.6	3416276
TraesCS3A01G055400.1	Wheat	3A		172	18835.6	5.31736	-0.094186	mitochondrion,nucleus,plastid,cytosol	mitochondrion,nucleus,plastid,cytosol						nucleus		mitochondrion			mitochondrion	plastid	cytosol	AT4G34412.1	3417103
TraesCS3A01G063900.1	Wheat	3A		127	14292.4	7.07184	-0.0102362	mitochondrion,extracellular,plastid,cytosol	mitochondrion,extracellular,plastid,cytosol						cytosol		mitochondrion			mitochondrion	plastid	extracellular	AT5G61750.1	3417540
TraesCS3A01G069700.1	Wheat	3A		281	30000.3	8.75675	-0.112811	mitochondrion,plastid	mitochondrion,plastid		plastid		plastid		mitochondrion		mitochondrion	mitochondrion		mitochondrion	plastid	plastid	AT2G14750.1	3417832
TraesCS3A01G072300.1	Wheat	3A		730	80120.2	6.59762	0.0882192	mitochondrion,vacuole,plasma membrane,cytosol,plastid	mitochondrion,vacuole,plasma membrane,cytosol,plastid		plastid		mitochondrion		plasma membrane		mitochondrion			mitochondrion	vacuole	cytosol	AT3G47090.1	3417987
TraesCS3A01G073600.1	Wheat	3A		435	47917.6	9.93093	0.0678161	mitochondrion,plastid	mitochondrion,plastid,cytosol		plastid				mitochondrion		mitochondrion			mitochondrion	plastid	cytosol	AT5G07900.1	3418076
TraesCS3A01G076800.1	Wheat	3A		558	61108	9.13206	-0.271864	mitochondrion,plastid,plasma membrane,nucleus	mitochondrion,plastid,plasma membrane,nucleus				plastid		nucleus		mitochondrion			mitochondrion	plastid	plasma membrane	AT1G22760.1	3418262
TraesCS3A01G077300.1	Wheat	3A		190	21388	5.12047	-0.170526	mitochondrion,plastid,cytosol	mitochondrion,plastid,cytosol						cytosol		mitochondrion				plastid	mitochondrion	AT3G26180.2	3418313
TraesCS3A01G078600.2	Wheat	3A		420	46894.4	5.65798	-0.157381	mitochondrion,plastid,peroxisome,cytosol	mitochondrion,plastid,peroxisome,cytosol				mitochondrion		cytosol		mitochondrion			mitochondrion	plastid	peroxisome	AT5G14020.1	3418390
TraesCS3A01G086000.1	Wheat	3A		296	34556.1	4.78528	-0.346959	mitochondrion,plastid	mitochondrion,plastid,cytosol				mitochondrion		cytosol		mitochondrion	mitochondrion		mitochondrion	plastid	plastid	AT3G32030.1	3418921
TraesCS3A01G089400.1	Wheat	3A		248	26339.1	6.58895	-0.783468	mitochondrion,plastid,nucleus	mitochondrion,plastid,nucleus		plastid		mitochondrion		mitochondrion		plastid	plastid		mitochondrion	nucleus	nucleus
TraesCS3A01G098200.1	Wheat	3A		275	29715.4	6.72403	-0.084	mitochondrion,golgi,plastid	mitochondrion				mitochondrion		mitochondrion		mitochondrion	mitochondrion		mitochondrion	mitochondrion	mitochondrion	AT2G32520.2	3419617
TraesCS3A01G108300.1	Wheat	3A		302	31172.5	7.54903	0.304305	mitochondrion,plastid	mitochondrion,plastid		plastid		mitochondrion		mitochondrion		mitochondrion	mitochondrion		mitochondrion	plastid	plastid	AT2G47120.1	3420268
TraesCS3A01G108900.2	Wheat	3A		390	42619.1	6.41219	-0.0464103	mitochondrion,plastid,cytosol	mitochondrion,plastid,cytosol				mitochondrion		cytosol		mitochondrion				plastid	mitochondrion	AT1G79750.1	3420309
TraesCS3A01G110900.1	Wheat	3A		156	17529.1	4.71617	0.0666667	mitochondrion,plastid	mitochondrion,plastid		plastid		mitochondrion		mitochondrion		mitochondrion	mitochondrion		mitochondrion	plastid	plastid	AT1G66120.1	3420431
TraesCS3A01G116100.1	Wheat	3A		201	21824.3	8.66035	-0.10398	mitochondrion,plastid,nucleus	mitochondrion,plastid,nucleus						nucleus		mitochondrion				plastid	mitochondrion	AT3G12410.1	3420726
TraesCS3A01G122100.1	Wheat	3A		658	72664.6	8.30238	-0.230243	mitochondrion,plastid	mitochondrion,plastid,cytosol		plastid		mitochondrion		mitochondrion		plastid			mitochondrion	plastid	cytosol	AT5G51280.1	3421079
TraesCS3A01G129700.1	Wheat	3A		245	26165.8	10.5108	-0.482041	mitochondrion,plastid	mitochondrion,plastid,cytosol		plastid		mitochondrion		mitochondrion		mitochondrion	mitochondrion			plastid	cytosol	AT4G32860.1	3421575
TraesCS3A01G130800.1	Wheat	3A		209	22534.3	10.264	-0.0966507	mitochondrion,plastid	mitochondrion,plastid		plastid				mitochondrion		mitochondrion	plastid		mitochondrion	plastid	mitochondrion	AT3G09110.1	3421701
TraesCS3A01G131500.1	Wheat	3A		178	18675.3	6.72852	0.094382	mitochondrion,plasma membrane,peroxisome,plastid	mitochondrion,plasma membrane,peroxisome,plastid				mitochondrion		peroxisome		extracellular,vacuole,plasma membrane,golgi,endoplasmic reticulum			mitochondrion	plastid	plasma membrane	AT4G10160.1	3421736
TraesCS3A01G135000.2	Wheat	3A		486	53586.3	9.51622	-0.283128	mitochondrion,plastid	mitochondrion,plastid,cytosol		plastid		mitochondrion		cytosol		mitochondrion			mitochondrion	plastid	mitochondrion	AT3G28280.1	3421960
TraesCS3A01G137200.1	Wheat	3A		453	50520.2	9.12968	-0.0794702	mitochondrion,plastid	mitochondrion,extracellular,vacuole,plasma membrane,endoplasmic reticulum,plastid,golgi,nucleus		plastid		plastid		mitochondrion		plastid	extracellular,vacuole,plasma membrane,golgi,endoplasmic reticulum		plastid	nucleus	mitochondrion	AT4G00893.1	3422076
TraesCS3A01G138900.1	Wheat	3A		215	23820.9	10.7287	-0.303721	mitochondrion,plastid	mitochondrion,plastid		plastid		mitochondrion		mitochondrion		mitochondrion	mitochondrion		plastid	plastid	mitochondrion	AT1G53460.1	3422164
TraesCS3A01G148800.4	Wheat	3A		989	107859	10.2065	-0.00788675	mitochondrion,plastid	mitochondrion,plastid,plasma membrane,nucleus		plastid		mitochondrion		mitochondrion		mitochondrion	mitochondrion		plastid	plasma membrane	nucleus	AT3G48200.1	3422731
TraesCS3A01G154200.1	Wheat	3A		454	50935.4	6.61339	-0.263216	mitochondrion,plastid,cytosol	mitochondrion,plastid,cytosol		plastid		mitochondrion		cytosol		mitochondrion	mitochondrion		mitochondrion	plastid	cytosol	AT2G25870.1	3423054
TraesCS3A01G157200.1	Wheat	3A		374	41572.5	8.98104	-0.414973	mitochondrion,plastid,nucleus	mitochondrion,plastid,nucleus		plastid				nucleus		mitochondrion	mitochondrion		plastid	nucleus	mitochondrion	AT1G53025.1	3423243
TraesCS3A01G157200.4	Wheat	3A		307	34002.2	8.69541	-0.443322	mitochondrion,plastid	mitochondrion,nucleus,plastid,cytosol		plastid				mitochondrion		mitochondrion	mitochondrion		plastid	nucleus	cytosol	AT1G53023.1	3423258
TraesCS3A01G175100.1	Wheat	3A		124	13693.7	11.2087	-0.139516	mitochondrion,plastid,vacuole,cytosol	mitochondrion,plastid,vacuole,cytosol				plastid		cytosol		mitochondrion	mitochondrion			plastid	vacuole	AT5G45150.2	3424279
TraesCS3A01G178400.1	Wheat	3A		384	41748.9	8.11187	-0.0424479	mitochondrion,nucleus,plastid,cytosol	mitochondrion,nucleus,plastid,cytosol				mitochondrion		nucleus		mitochondrion			mitochondrion	plastid	cytosol	AT5G63370.2	3424465
TraesCS3A01G184800.1	Wheat	3A		721	79596.5	7.59489	-0.238419	mitochondrion,plastid	mitochondrion,plastid		plastid		plastid		mitochondrion		mitochondrion	mitochondrion		plastid	plastid	mitochondrion	AT3G10270.2	3424879
TraesCS3A01G187400.1	Wheat	3A		144	14927.7	5.00765	0.251389	mitochondrion,plastid	mitochondrion,extracellular,vacuole,plastid		plastid		mitochondrion		extracellular		mitochondrion	mitochondrion		mitochondrion	plastid	vacuole	AT2G38280.1	3424996
TraesCS3A01G201500.1	Wheat	3A		573	62770.6	7.14739	0.132461	mitochondrion,extracellular,plastid,cytosol	mitochondrion,extracellular,plastid,cytosol				mitochondrion		extracellular		mitochondrion	mitochondrion			plastid	cytosol	AT5G40400.2	3426119
TraesCS3A01G206500.1	Wheat	3A		217	23583.5	11.7576	-0.402304	mitochondrion,plastid	mitochondrion,plastid		plastid		mitochondrion		mitochondrion		mitochondrion	mitochondrion		plastid	plastid	mitochondrion	AT1G28395.5	3426449
TraesCS3A01G206900.1	Wheat	3A		104	11451.5	10.7404	-0.867308	mitochondrion,plastid,peroxisome,cytosol	mitochondrion,plastid,peroxisome,cytosol						peroxisome		mitochondrion			mitochondrion	plastid	cytosol	AT4G31920.1	3426467
TraesCS3A01G207900.1	Wheat	3A		310	33420.5	9.41081	0.0829032	mitochondrion,plasma membrane,plastid	mitochondrion,extracellular,vacuole,plasma membrane,plastid,golgi,endoplasmic reticulum		plastid		plastid		mitochondrion		mitochondrion	extracellular,vacuole,plasma membrane,golgi,endoplasmic reticulum		mitochondrion	plastid	plasma membrane	AT5G67370.1	3426562
TraesCS3A01G207900.2	Wheat	3A		316	34088.3	8.98473	0.0908228	mitochondrion,plasma membrane,plastid	mitochondrion,extracellular,vacuole,plasma membrane,plastid,golgi,endoplasmic reticulum		plastid		plastid		mitochondrion		mitochondrion	extracellular,vacuole,plasma membrane,golgi,endoplasmic reticulum		mitochondrion	plastid	plasma membrane	AT5G67370.1	3426567
TraesCS3A01G210600.1	Wheat	3A		275	29899.4	7.36419	-0.198545	mitochondrion,nucleus,plastid,cytosol	cytosol						cytosol		mitochondrion				cytosol	cytosol	AT3G01280.1	3426751
TraesCS3A01G218400.1	Wheat	3A		209	22292.6	9.01617	-0.329665	mitochondrion,plastid	mitochondrion,extracellular,plastid		plastid		mitochondrion		extracellular		mitochondrion	mitochondrion			plastid	mitochondrion	AT5G17030.1	3427221
TraesCS3A01G218600.1	Wheat	3A		196	20678	11.5739	-0.433163	mitochondrion,plastid	mitochondrion,plastid		plastid				mitochondrion		mitochondrion	mitochondrion		plastid	plastid	mitochondrion	AT5G07490.1	3427246
TraesCS3A01G220100.1	Wheat	3A		128	14177.4	9.93538	-0.146094	mitochondrion,nucleus,plastid,cytosol	mitochondrion,nucleus,plastid,cytosol				plastid		nucleus		mitochondrion			mitochondrion	plastid	cytosol	AT5G27120.1	3427341
TraesCS3A01G222300.1	Wheat	3A		764	83320.9	7.16357	-0.288874	mitochondrion,plastid	mitochondrion,plastid		plastid		plastid		mitochondrion		plastid	mitochondrion		plastid			AT5G53170.1	3427472
TraesCS3A01G226900.1	Wheat	3A		235	25389.9	9.73706	-0.213191	mitochondrion,plastid,golgi,endoplasmic reticulum	mitochondrion,plastid,golgi,endoplasmic reticulum						endoplasmic reticulum		extracellular,vacuole,plasma membrane,golgi,endoplasmic reticulum	plastid			mitochondrion	golgi	AT5G66440.1	3427766
TraesCS3A01G235800.1	Wheat	3A		582	63462.4	9.53067	-0.504983	mitochondrion,plastid	mitochondrion,plastid		plastid		mitochondrion		mitochondrion		mitochondrion	mitochondrion		plastid	plastid	mitochondrion	AT4G18570.1	3428301
TraesCS3A01G236500.1	Wheat	3A		1161	123099	6.87449	-0.0634798	mitochondrion,plastid,plasma membrane,cytosol	mitochondrion,plastid,plasma membrane,cytosol				mitochondrion		cytosol		mitochondrion			mitochondrion	plastid	plasma membrane	AT5G24710.1	3428346
TraesCS3A01G240200.1	Wheat	3A		207	21599.6	8.7902	-0.449275	mitochondrion,golgi,peroxisome,plastid	mitochondrion,golgi,peroxisome,plastid						golgi		mitochondrion			mitochondrion	plastid	peroxisome	AT3G01516.2	3428599
TraesCS3A01G242200.2	Wheat	3A		489	54751.5	4.12792	-0.1818	mitochondrion,extracellular,plastid,cytosol	mitochondrion,extracellular,plastid,cytosol				mitochondrion		extracellular		mitochondrion			mitochondrion	plastid	cytosol	AT4G18140.4	3428743
TraesCS3A01G247900.1	Wheat	3A		331	35083.4	7.21033	-0.234139	mitochondrion,plastid,peroxisome,cytosol	mitochondrion,plastid,peroxisome,cytosol		plastid				cytosol		mitochondrion				mitochondrion	peroxisome	AT3G01280.1	3429108
TraesCS3A01G251300.1	Wheat	3A		337	36293.4	10.1464	0.0186944	mitochondrion,plastid,cytosol	mitochondrion,plastid,cytosol						cytosol		extracellular,vacuole,plasma membrane,golgi,endoplasmic reticulum				plastid	mitochondrion	AT1G14560.1	3429399
TraesCS3A01G258500.1	Wheat	3A		268	28665.2	6.57139	0.00149254	mitochondrion,plastid	mitochondrion,plastid		plastid		mitochondrion		mitochondrion		mitochondrion	mitochondrion		mitochondrion	plastid	plastid	AT3G26115.4	3429920
TraesCS3A01G258500.2	Wheat	3A		405	43681.3	6.69146	-0.0234568	mitochondrion,plastid	mitochondrion,plastid		plastid		mitochondrion		mitochondrion		mitochondrion	mitochondrion		mitochondrion	plastid	plastid	AT3G26115.1	3429925
TraesCS3A01G258700.1	Wheat	3A		393	44450.6	9.79598	-0.232824	mitochondrion,golgi,plastid	mitochondrion,golgi,plastid		plastid		plastid		golgi		mitochondrion	mitochondrion		mitochondrion	plastid	golgi	AT1G62305.1	3429940
TraesCS3A01G263300.1	Wheat	3A		369	39489.1	8.88505	-0.201897	mitochondrion,plastid	mitochondrion,plastid		plastid		mitochondrion		mitochondrion		plastid	mitochondrion		plastid	plastid	mitochondrion	AT1G68460.1	3430285
TraesCS3A01G263400.1	Wheat	3A		376	41453.3	8.69101	-0.133777	mitochondrion,plastid	mitochondrion,plastid		plastid		mitochondrion		mitochondrion		plastid	mitochondrion		plastid	plastid	mitochondrion	AT1G77420.1	3430290
TraesCS3A01G263500.1	Wheat	3A		319	35146	8.97141	-0.347649	mitochondrion,plastid	mitochondrion,plastid,cytosol		plastid		mitochondrion		cytosol		mitochondrion			plastid	mitochondrion	mitochondrion	AT1G25420.1	3430295
TraesCS3A01G269800.1	Wheat	3A		233	25544.6	5.26524	-0.447639	mitochondrion,plastid	mitochondrion,plastid		plastid		plastid		mitochondrion		plastid	mitochondrion		plastid	plastid	mitochondrion	AT1G51100.1	3430657
TraesCS3A01G273100.1	Wheat	3A		387	41926.8	10.0263	-0.17261	mitochondrion,vacuole,plastid,cytosol,endoplasmic reticulum	mitochondrion,vacuole,plastid,cytosol,endoplasmic reticulum		plastid		mitochondrion		vacuole		mitochondrion			mitochondrion	endoplasmic reticulum	cytosol	AT3G58800.1	3430855
TraesCS3A01G279500.1	Wheat	3A		471	50661.1	5.59777	0.135669	mitochondrion,golgi,peroxisome,plastid	mitochondrion,golgi,peroxisome,plastid				mitochondrion		peroxisome		mitochondrion			mitochondrion	plastid	golgi	AT1G01420.1	3431262
TraesCS3A01G279600.1	Wheat	3A		471	50847.4	5.9103	0.153716	mitochondrion,golgi,peroxisome,plastid	mitochondrion,golgi,peroxisome,plastid				mitochondrion		peroxisome		mitochondrion			mitochondrion	plastid	golgi	AT1G01390.1	3431267
TraesCS3A01G281200.1	Wheat	3A		327	36860.3	9.59533	-0.447706	mitochondrion,plastid	mitochondrion,plastid		plastid		plastid		plastid		mitochondrion	mitochondrion		mitochondrion	plastid	mitochondrion	AT5G11480.1	3431354
TraesCS3A01G286200.1	Wheat	3A		495	53922.1	6.20645	-0.0264646	mitochondrion,plastid	mitochondrion,extracellular,vacuole,plasma membrane,plastid,golgi,endoplasmic reticulum				extracellular,vacuole,plasma membrane,golgi,endoplasmic reticulum		plastid		extracellular,vacuole,plasma membrane,golgi,endoplasmic reticulum	extracellular,vacuole,plasma membrane,golgi,endoplasmic reticulum		mitochondrion	plastid	mitochondrion	AT1G50460.1	3431662
TraesCS3A01G287100.1	Wheat	3A		79	8072.6	4.79443	0.0594937	mitochondrion,plastid	mitochondrion,plastid				mitochondrion		mitochondrion		mitochondrion			mitochondrion	plastid	plastid	AT4G16200.1	3431703
TraesCS3A01G289300.1	Wheat	3A		912	102265	5.23957	-0.260636	mitochondrion,nucleus,cytosol,peroxisome,plastid	mitochondrion,nucleus,cytosol,peroxisome,plastid		plastid		mitochondrion		peroxisome		mitochondrion			mitochondrion	nucleus	cytosol	AT1G06410.3	3431898
TraesCS3A01G293100.2	Wheat	3A		516	57139	7.90901	0.0833333	mitochondrion,plastid	mitochondrion,plastid,cytosol				mitochondrion		mitochondrion		mitochondrion	plastid		mitochondrion	plastid	cytosol	AT3G58590.1	3432112
TraesCS3A01G299900.1	Wheat	3A		426	46198.1	3.85978	-0.61831	mitochondrion,nucleus,plastid,cytosol	mitochondrion,nucleus,plastid,cytosol						cytosol		mitochondrion			mitochondrion	plastid	nucleus	AT5G65910.1	3432612
TraesCS3A01G300100.1	Wheat	3A		164	16767.5	11.2116	-0.243293	mitochondrion,plastid	mitochondrion,peroxisome,plastid		plastid		mitochondrion		peroxisome		mitochondrion			mitochondrion	plastid	mitochondrion	AT1G10140.1	3432621
TraesCS3A01G300900.1	Wheat	3A		236	25472.5	8.56834	-0.176271	mitochondrion,extracellular,vacuole,plasma membrane,cytosol,plastid,golgi,endoplasmic reticulum	mitochondrion,extracellular,vacuole,plasma membrane,cytosol,plastid,golgi,endoplasmic reticulum				extracellular,vacuole,plasma membrane,golgi,endoplasmic reticulum		cytosol		extracellular,vacuole,plasma membrane,golgi,endoplasmic reticulum			extracellular,vacuole,plasma membrane,golgi,endoplasmic reticulum	plastid	mitochondrion	AT3G48540.1	3432661
TraesCS3A01G301400.1	Wheat	3A		201	22047.6	5.97489	-0.0820896	mitochondrion,nucleus,plastid,cytosol	mitochondrion,nucleus,plastid,cytosol						cytosol		mitochondrion			mitochondrion	plastid	nucleus	AT3G52905.1	3432684
TraesCS3A01G304300.1	Wheat	3A		415	47669.2	4.8772	-0.830602	mitochondrion,plastid	mitochondrion,nucleus,plastid,cytosol		plastid		mitochondrion		cytosol		mitochondrion	mitochondrion		mitochondrion	plastid	nucleus	AT3G18240.1	3432866
TraesCS3A01G305500.1	Wheat	3A		470	52396.7	5.19504	-0.402979	mitochondrion,nucleus,plastid,cytosol	mitochondrion,nucleus,plastid,cytosol				plastid		nucleus		mitochondrion			mitochondrion	plastid	cytosol	AT1G52240.1	3432961
TraesCS3A01G308300.1	Wheat	3A		675	75963.6	4.79871	-0.521481	mitochondrion,plastid	mitochondrion,plastid,cytosol				mitochondrion		plastid		mitochondrion	mitochondrion		mitochondrion	plastid	cytosol	AT5G13560.1	3433119
TraesCS3A01G321500.1	Wheat	3A		196	20324.2	11.9386	-0.684184	mitochondrion,plastid,peroxisome,nucleus	mitochondrion,plastid,peroxisome,nucleus						peroxisome		mitochondrion			mitochondrion	plastid	nucleus	AT3G03920.1	3433872
TraesCS3A01G322700.1	Wheat	3A		451	48213.8	8.06274	0.213304	mitochondrion,plastid	mitochondrion,plastid		plastid		mitochondrion		mitochondrion		mitochondrion	mitochondrion		mitochondrion	plastid	plastid	AT5G66500.1	3433954
TraesCS3A01G327800.1	Wheat	3A		281	30956.9	8.94034	-0.237367	mitochondrion,plastid	mitochondrion,plastid		plastid		plastid		mitochondrion		plastid	mitochondrion		plastid	plastid	mitochondrion	AT3G58830.2	3434322
TraesCS3A01G338800.1	Wheat	3A		222	23559.1	10.942	0.0558559	mitochondrion,plastid,plasma membrane,endoplasmic reticulum	mitochondrion,plastid,plasma membrane,endoplasmic reticulum						endoplasmic reticulum		extracellular,vacuole,plasma membrane,golgi,endoplasmic reticulum			mitochondrion	plastid	plasma membrane	AT3G06180.1	3434980
TraesCS3A01G344400.1	Wheat	3A		544	60189.1	10.0968	-0.462868	mitochondrion,plastid	mitochondrion,nucleus,plastid,cytosol		plastid		mitochondrion		cytosol		mitochondrion	mitochondrion		plastid	nucleus	mitochondrion	AT3G08760.2	3435291
TraesCS3A01G344400.2	Wheat	3A		545	60288.2	10.0968	-0.454312	mitochondrion,plastid	mitochondrion,nucleus,plastid,cytosol		plastid		mitochondrion		cytosol		mitochondrion	mitochondrion		plastid	nucleus	mitochondrion	AT3G08760.2	3435296
TraesCS3A01G349000.1	Wheat	3A		329	37384.2	5.87868	-0.812766	mitochondrion,plastid	mitochondrion,plastid		plastid		plastid		mitochondrion		mitochondrion	mitochondrion		plastid	plastid	mitochondrion	AT4G28590.1	3435554
TraesCS3A01G356800.1	Wheat	3A		533	60457.7	6.67799	-0.467355	mitochondrion,endoplasmic reticulum,plastid,cytosol	mitochondrion,endoplasmic reticulum,plastid,cytosol				mitochondrion		endoplasmic reticulum		extracellular,vacuole,plasma membrane,golgi,endoplasmic reticulum			mitochondrion	plastid	cytosol	AT3G28510.1	3436054
TraesCS3A01G359000.1	Wheat	3A		568	63202.4	10.2577	-0.296479	mitochondrion,plastid	mitochondrion,plasma membrane,plastid		plastid		mitochondrion		mitochondrion		extracellular,vacuole,plasma membrane,golgi,endoplasmic reticulum			plastid	plasma membrane	mitochondrion	AT2G01480.1	3436169
TraesCS3A01G366500.1	Wheat	3A		442	49226.3	9.82471	-0.495023	mitochondrion,plastid	mitochondrion,plastid,cytosol		plastid				cytosol		mitochondrion			mitochondrion	mitochondrion	plastid	AT5G58940.2	3436639
TraesCS3A01G366900.1	Wheat	3A		101	10980.1	11.9701	-0.394059	mitochondrion,nucleus,plastid,endoplasmic reticulum	mitochondrion,nucleus,plastid,endoplasmic reticulum						endoplasmic reticulum		mitochondrion			plastid	mitochondrion	nucleus	AT5G17930.1	3436659
TraesCS3A01G367200.1	Wheat	3A		418	46583.1	7.35585	-0.161005	mitochondrion,plastid,peroxisome,endoplasmic reticulum	mitochondrion,plastid,peroxisome,endoplasmic reticulum				plastid		peroxisome		extracellular,vacuole,plasma membrane,golgi,endoplasmic reticulum			mitochondrion	plastid	endoplasmic reticulum	AT2G38670.1	3436674
TraesCS3A01G369900.1	Wheat	3A		460	49755.7	10.6773	-0.568478	mitochondrion,plastid	mitochondrion,plastid,nucleus		plastid		mitochondrion		mitochondrion		plastid			mitochondrion	plastid	nucleus	AT5G01260.3	3436831
TraesCS3A01G375300.1	Wheat	3A		246	26488.7	11.3006	-0.518293	mitochondrion,plastid	mitochondrion,plastid		plastid		plastid		mitochondrion		plastid	mitochondrion		plastid	plastid	mitochondrion	AT3G15040.1	3437192
TraesCS3A01G383400.2	Wheat	3A		408	45090.7	6.19279	-0.223039	mitochondrion,plastid	mitochondrion,plastid,cytosol		plastid		mitochondrion		mitochondrion		mitochondrion			mitochondrion	plastid	cytosol	AT3G08720.1	3437734
TraesCS3A01G383400.3	Wheat	3A		382	42105.7	6.19394	-0.380628	mitochondrion,plastid	mitochondrion,plastid,cytosol		plastid		mitochondrion		mitochondrion		mitochondrion			mitochondrion	plastid	cytosol	AT5G04510.2	3437736
TraesCS3A01G384300.1	Wheat	3A		524	58234.7	7.82048	-0.413168	mitochondrion,plastid	mitochondrion,plastid		plastid		mitochondrion		mitochondrion		mitochondrion	mitochondrion		plastid	plastid	mitochondrion	AT1G72040.1	3437784
TraesCS3A01G385700.1	Wheat	3A		311	32732	4.66276	-0.0389068	mitochondrion,extracellular,plastid,endoplasmic reticulum	mitochondrion,extracellular,plastid,endoplasmic reticulum				mitochondrion		extracellular		mitochondrion			mitochondrion	endoplasmic reticulum	plastid	AT1G77855.1	3437893
TraesCS3A01G389100.1	Wheat	3A		702	80049.7	5.3134	-0.774786	mitochondrion,nucleus,plastid,cytosol	mitochondrion,nucleus,plastid,cytosol						cytosol		mitochondrion			mitochondrion	plastid	nucleus	AT5G49880.1	3438095
TraesCS3A01G389100.2	Wheat	3A		729	83190.6	5.38618	-0.753224	mitochondrion,nucleus,plastid,cytosol	mitochondrion,nucleus,plastid,cytosol						cytosol		mitochondrion			mitochondrion	plastid	nucleus	AT5G49880.1	3438097
TraesCS3A01G389100.3	Wheat	3A		819	93069	5.2319	-0.690476	mitochondrion,nucleus,plastid,cytosol	mitochondrion,nucleus,plastid,cytosol						cytosol		mitochondrion			mitochondrion	plastid	nucleus	AT5G49880.1	3438099
TraesCS3A01G392300.1	Wheat	3A		349	38499	10.2413	0.599427	mitochondrion,plasma membrane,peroxisome,plastid	mitochondrion,plasma membrane,peroxisome,plastid				plastid		mitochondrion		mitochondrion			plastid	plasma membrane	peroxisome	AT3G53075.2	3438282
TraesCS3A01G396700.1	Wheat	3A		109	11954.3	4.36043	-0.185321	mitochondrion,plastid,cytosol	mitochondrion,plastid,cytosol						mitochondrion		mitochondrion				plastid	cytosol	AT1G77800.2	3438527
TraesCS3A01G397800.1	Wheat	3A		1571	168843	4.32322	-0.518205	mitochondrion,nucleus,plastid,cytosol	mitochondrion,nucleus,plastid,cytosol				mitochondrion		cytosol		mitochondrion	mitochondrion			plastid	nucleus	AT5G16270.1	3438608
TraesCS3A01G397800.2	Wheat	3A		1512	162720	4.29249	-0.521693	mitochondrion,nucleus,plastid,cytosol	mitochondrion,nucleus,plastid,cytosol				mitochondrion		cytosol		mitochondrion	mitochondrion			plastid	nucleus	AT5G16270.1	3438613
TraesCS3A01G399600.2	Wheat	3A		250	26788.7	5.67341	-0.3948	mitochondrion,plastid	mitochondrion,plastid,nucleus				plastid		mitochondrion		mitochondrion	plastid		mitochondrion	nucleus	plastid	AT2G30695.1	3438721
TraesCS3A01G401900.1	Wheat	3A		263	27703.3	6.86392	0.048289	mitochondrion,extracellular,plastid	mitochondrion,extracellular,plastid				mitochondrion		mitochondrion		mitochondrion				extracellular	plastid	AT1G07440.1	3438857
TraesCS3A01G402000.1	Wheat	3A		263	27553.3	7.78882	0.156654	mitochondrion,plastid	mitochondrion,extracellular,plastid				mitochondrion		mitochondrion		mitochondrion	plastid		mitochondrion	extracellular	plastid	AT1G07440.1	3438884
TraesCS3A01G402500.1	Wheat	3A		351	38866.1	9.11544	-0.835328	mitochondrion,plastid,nucleus	mitochondrion,plastid,nucleus		plastid		mitochondrion		nucleus		mitochondrion	mitochondrion		mitochondrion	plastid	nucleus	AT5G09380.2	3438905
TraesCS3A01G402500.2	Wheat	3A		352	38994.3	9.33107	-0.844034	mitochondrion,plastid,nucleus	mitochondrion,plastid,nucleus		plastid		mitochondrion		nucleus		mitochondrion	mitochondrion		mitochondrion	plastid	nucleus	AT5G09380.2	3438909
TraesCS3A01G404300.1	Wheat	3A		347	37748.7	6.4011	-0.406052	mitochondrion,plastid	mitochondrion,plastid		plastid		mitochondrion		mitochondrion		mitochondrion	plastid		mitochondrion	plastid	mitochondrion	AT1G33780.1	3439015
TraesCS3A01G404300.2	Wheat	3A		345	37563.4	6.17159	-0.395942	mitochondrion,plastid	mitochondrion,plastid		plastid		mitochondrion		mitochondrion		mitochondrion	plastid		mitochondrion	plastid	mitochondrion	AT1G33780.1	3439020
TraesCS3A01G408700.1	Wheat	3A		378	42336.6	6.85949	-0.329894	mitochondrion,plastid	mitochondrion,plastid		plastid		mitochondrion		mitochondrion		mitochondrion	mitochondrion		mitochondrion	plastid	plastid	AT1G43800.1	3439310
TraesCS3A01G409000.1	Wheat	3A		227	25177.1	11.4648	0.367841	mitochondrion,vacuole,plasma membrane,plastid	mitochondrion,extracellular,vacuole,plasma membrane,plastid,golgi,endoplasmic reticulum				mitochondrion		plasma membrane		extracellular,vacuole,plasma membrane,golgi,endoplasmic reticulum			mitochondrion	plastid	vacuole	AT2G07681.1	3439335
TraesCS3A01G409500.1	Wheat	3A		188	21077.8	10.1408	-0.326064	mitochondrion,plastid,cytosol	mitochondrion,plastid,cytosol				mitochondrion		cytosol		mitochondrion				plastid	mitochondrion	AT5G20940.1	3439358
TraesCS3A01G411800.1	Wheat	3A		300	32908.9	8.3448	0.043	mitochondrion,plastid	mitochondrion,plastid,plasma membrane,nucleus		plastid		plastid		nucleus		mitochondrion	mitochondrion		mitochondrion	plastid	plasma membrane	AT5G22250.1	3439480
TraesCS3A01G415500.1	Wheat	3A		114	12231.9	8.91241	-0.221053	mitochondrion,plastid,cytosol	mitochondrion,plastid,cytosol				mitochondrion		mitochondrion		mitochondrion				plastid	cytosol	AT1G79130.1	3439715
TraesCS3A01G417900.4	Wheat	3A		467	53033.5	8.33416	-0.73576	mitochondrion,plastid,nucleus	mitochondrion,plastid,nucleus		plastid		plastid		mitochondrion		mitochondrion	mitochondrion		plastid	nucleus	nucleus	AT1G28560.3	3439888
TraesCS3A01G417900.5	Wheat	3A		491	55509.3	7.78419	-0.730143	mitochondrion,plastid,nucleus	mitochondrion,plastid,nucleus		plastid		plastid		mitochondrion		mitochondrion	mitochondrion		plastid	nucleus	nucleus	AT1G28560.3	3439891
TraesCS3A01G420700.1	Wheat	3A		63	7034.5	8.79479	-0.0634921	mitochondrion,plastid,plasma membrane,cytosol	mitochondrion,extracellular,vacuole,plasma membrane,cytosol,plastid,golgi,endoplasmic reticulum	extracellular,vacuole,plasma membrane,golgi,endoplasmic reticulum			mitochondrion		plasma membrane		mitochondrion			mitochondrion	plastid	cytosol	AT2G39740.1	3440065
TraesCS3A01G423700.2	Wheat	3A		201	20811.1	9.73434	-0.454229	mitochondrion,nucleus,plastid,cytosol	mitochondrion,nucleus,plastid,cytosol						plastid		mitochondrion			mitochondrion	nucleus	cytosol	AT5G16490.1	3440279
TraesCS3A01G424100.1	Wheat	3A		226	24391.4	8.23618	-0.0924779	mitochondrion,plastid	mitochondrion,vacuole,plastid		plastid		plastid		vacuole		mitochondrion			mitochondrion	plastid	mitochondrion	AT3G08980.1	3440302
TraesCS3A01G425000.1	Wheat	3A		239	25738.3	8.76529	-0.306695	mitochondrion,plastid,cytosol	mitochondrion,plastid,cytosol				mitochondrion		mitochondrion		mitochondrion				plastid	cytosol	AT1G71695.1	3440359
TraesCS3A01G428100.1	Wheat	3A		365	40560.1	6.00664	-0.186849	mitochondrion,plastid	mitochondrion,plastid,endoplasmic reticulum		plastid		mitochondrion		endoplasmic reticulum		mitochondrion			mitochondrion	plastid	mitochondrion	AT1G14590.1	3440547
TraesCS3A01G432700.1	Wheat	3A		86	9272.17	10.5536	-0.447674	mitochondrion,plastid,cytosol	mitochondrion,plastid,cytosol				mitochondrion		cytosol		mitochondrion				plastid	mitochondrion	AT3G01960.1	3440773
TraesCS3A01G432800.1	Wheat	3A		85	9210.93	9.96916	-0.448235	mitochondrion,plastid,cytosol	mitochondrion,plastid,cytosol				mitochondrion		cytosol		mitochondrion				plastid	mitochondrion	AT3G01960.1	3440778
TraesCS3A01G442100.1	Wheat	3A		535	58136.4	5.84516	0.0418692	mitochondrion,plastid	mitochondrion,plastid		plastid		mitochondrion		mitochondrion		plastid	mitochondrion		plastid	mitochondrion	plastid	AT3G02020.1	3441313
TraesCS3A01G442900.1	Wheat	3A		329	37265.2	7.74755	-0.369605	mitochondrion,plastid	mitochondrion,plastid,nucleus		plastid		mitochondrion		mitochondrion		mitochondrion			mitochondrion	plastid	nucleus	AT4G25720.1	3441365
TraesCS3A01G444100.1	Wheat	3A		378	41958.3	7.56804	-0.180952	mitochondrion,plastid	mitochondrion,plastid		plastid		mitochondrion		mitochondrion		mitochondrion	mitochondrion		mitochondrion	plastid	plastid	AT5G08370.2	3441425
TraesCS3A01G445200.1	Wheat	3A		543	58456.2	6.51931	-0.118785	mitochondrion,plastid	mitochondrion,plastid		plastid		mitochondrion		plastid		mitochondrion	mitochondrion		mitochondrion	plastid	mitochondrion	AT2G36500.1	3441479
TraesCS3A01G446100.1	Wheat	3A		377	42855.4	9.66204	-0.0543767	mitochondrion,nucleus,plastid,cytosol	mitochondrion,nucleus,plastid,cytosol						cytosol		mitochondrion			plastid	mitochondrion	nucleus	AT5G03970.2	3441520
TraesCS3A01G448600.1	Wheat	3A		463	48666	7.92323	0.04946	mitochondrion,plastid	mitochondrion,vacuole,plastid		plastid		plastid		mitochondrion		mitochondrion			mitochondrion	plastid	vacuole	AT5G48430.1	3441652
TraesCS3A01G452300.1	Wheat	3A		117	12659.3	10.1051	-0.00683761	mitochondrion,plastid,cytosol	mitochondrion,plastid,cytosol						cytosol		mitochondrion				plastid	mitochondrion	AT4G31380.1	3441848
TraesCS3A01G455100.1	Wheat	3A		135	14342.5	7.58435	0.38963	mitochondrion,extracellular,plastid,cytosol	mitochondrion,extracellular,plastid,cytosol				mitochondrion		cytosol		mitochondrion	plastid			extracellular	mitochondrion	AT2G23600.3	3441989
TraesCS3A01G457000.1	Wheat	3A		172	18959.3	7.56158	-0.777326	mitochondrion,nucleus,plastid,cytosol	mitochondrion,nucleus,plastid,cytosol				mitochondrion		cytosol		mitochondrion			plastid	mitochondrion	nucleus	AT2G47810.1	3442083
TraesCS3A01G463600.1	Wheat	3A		246	26608.4	7.16244	0.347154	mitochondrion,extracellular,plasma membrane,plastid	mitochondrion,extracellular,plasma membrane,plastid				mitochondrion		extracellular		extracellular,vacuole,plasma membrane,golgi,endoplasmic reticulum			mitochondrion	plastid	plasma membrane	AT4G28770.2	3442405
TraesCS3A01G467700.1	Wheat	3A		155	17351.4	8.48152	0.844516	mitochondrion,plastid	mitochondrion,extracellular,plasma membrane,plastid		plastid		plastid		extracellular		extracellular,vacuole,plasma membrane,golgi,endoplasmic reticulum	mitochondrion		mitochondrion	plastid	plasma membrane	AT5G02060.1	3442610
TraesCS3A01G467900.1	Wheat	3A		155	17406.5	8.48904	0.86129	mitochondrion,extracellular,plastid	mitochondrion,extracellular,plastid		plastid		plastid		extracellular		extracellular,vacuole,plasma membrane,golgi,endoplasmic reticulum	mitochondrion		mitochondrion	plastid	extracellular	AT5G02060.1	3442620
TraesCS3A01G468000.1	Wheat	3A		155	17393.4	9.58214	0.829677	mitochondrion,plastid	mitochondrion,extracellular,plasma membrane,plastid		plastid		plastid		extracellular		extracellular,vacuole,plasma membrane,golgi,endoplasmic reticulum	mitochondrion		mitochondrion	plastid	plasma membrane	AT5G02060.1	3442625
TraesCS3A01G468100.1	Wheat	3A		155	17331.5	8.48777	0.907097	mitochondrion,plastid	mitochondrion,extracellular,plasma membrane,plastid		plastid		plastid		extracellular		extracellular,vacuole,plasma membrane,golgi,endoplasmic reticulum	mitochondrion		mitochondrion	plastid	plasma membrane	AT5G02060.1	3442630
TraesCS3A01G469200.1	Wheat	3A		203	21261	10.6673	0.493596	mitochondrion,plastid	mitochondrion,extracellular,vacuole,plasma membrane,plastid,golgi,endoplasmic reticulum		plastid		mitochondrion		vacuole		extracellular,vacuole,plasma membrane,golgi,endoplasmic reticulum	plastid		mitochondrion	mitochondrion	plasma membrane	AT3G05975.1	3442683
TraesCS3A01G471800.1	Wheat	3A		449	48151	8.23917	0.00601336	mitochondrion,plastid,vacuole,endoplasmic reticulum	mitochondrion,plastid,vacuole,endoplasmic reticulum				mitochondrion		endoplasmic reticulum		extracellular,vacuole,plasma membrane,golgi,endoplasmic reticulum			mitochondrion	plastid	vacuole	AT1G03220.1	3442815
TraesCS3A01G472500.1	Wheat	3A		461	48875.9	7.72999	0.0956616	mitochondrion,vacuole,golgi,plastid	mitochondrion,extracellular,vacuole,plasma membrane,plastid,golgi,endoplasmic reticulum				mitochondrion		golgi		extracellular,vacuole,plasma membrane,golgi,endoplasmic reticulum			mitochondrion	plastid	vacuole	AT1G03220.1	3442865
TraesCS3A01G472500.2	Wheat	3A		450	47584.4	7.18579	0.106444	mitochondrion,vacuole,golgi,plastid	mitochondrion,extracellular,vacuole,plasma membrane,plastid,golgi,endoplasmic reticulum				mitochondrion		golgi		extracellular,vacuole,plasma membrane,golgi,endoplasmic reticulum			mitochondrion	plastid	vacuole	AT1G03220.1	3442870
TraesCS3A01G490700.1	Wheat	3A		202	22096.2	6.3922	-0.247525	mitochondrion,plastid,peroxisome,cytosol	mitochondrion,plastid,peroxisome,cytosol				mitochondrion		peroxisome		mitochondrion			mitochondrion	plastid	cytosol	AT3G27890.1	3443836
TraesCS3A01G513300.1	Wheat	3A		279	29519	11.0215	-0.517921	mitochondrion,plastid	mitochondrion,plastid,nucleus		plastid		mitochondrion		mitochondrion		mitochondrion			plastid	nucleus	mitochondrion	AT4G00950.1	3445020
TraesCS3A01G513600.1	Wheat	3A		338	38075.1	8.37963	-0.416864	mitochondrion,nucleus,plastid,cytosol	mitochondrion,nucleus,plastid,cytosol						cytosol		mitochondrion			mitochondrion	plastid	nucleus	AT5G09790.2	3445039
TraesCS3A01G516400.1	Wheat	3A		1322	147866	9.37115	-0.103328	mitochondrion,plastid	mitochondrion,peroxisome,plastid				mitochondrion		mitochondrion		mitochondrion	plastid		mitochondrion	plastid	peroxisome	AT4G39850.4	3445194
TraesCS3A01G516400.2	Wheat	3A		1330	148718	9.51503	-0.109699	mitochondrion,plastid	mitochondrion,peroxisome,plastid				mitochondrion		mitochondrion		mitochondrion	plastid		mitochondrion	plastid	peroxisome	AT1G54350.1	3445203
TraesCS3A01G522400.1	Wheat	3A		453	50867.3	7.94842	-0.102649	mitochondrion,plasma membrane,golgi,plastid	mitochondrion,plasma membrane,golgi,plastid		plastid		mitochondrion		plasma membrane		mitochondrion				mitochondrion	golgi	AT1G16120.1	3445562
TraesCS3A01G526400.1	Wheat	3A		304	31835.4	10.4542	-0.425	mitochondrion,plastid,cytosol	mitochondrion,plastid,cytosol		plastid		mitochondrion		cytosol		mitochondrion	mitochondrion		plastid	mitochondrion	cytosol	AT5G02600.1	3445772
TraesCS3A01G529800.1	Wheat	3A		322	34954.3	9.53842	-0.468944	mitochondrion,plastid,nucleus	mitochondrion,plastid,nucleus						plastid		mitochondrion				mitochondrion	nucleus	AT3G48210.1	3445945
TraesCS3A01G531800.1	Wheat	3A		1214	133589	5.60771	-0.0928336	mitochondrion,plastid	mitochondrion,plasma membrane,plastid		plastid		mitochondrion		mitochondrion		plastid			plastid	plasma membrane	mitochondrion	AT3G12590.1	3446043
TraesCS3A01G532400.1	Wheat	3A		72	7052.38	9.16318	-0.0625	mitochondrion,plastid	mitochondrion,plastid,cytosol		plastid		mitochondrion		cytosol		mitochondrion			mitochondrion	plastid	mitochondrion	AT4G26055.1	3446073
TraesCS3A01G533500.1	Wheat	3A		425	46674.7	5.64997	-0.120941	mitochondrion,plastid,golgi,endoplasmic reticulum	mitochondrion,plastid,golgi,endoplasmic reticulum						endoplasmic reticulum		mitochondrion			mitochondrion	plastid	golgi	AT1G57590.1	3446135
TraesCS3A01G533600.1	Wheat	3A		415	46098.9	6.49956	-0.304096	mitochondrion,plastid,golgi,endoplasmic reticulum	mitochondrion,plastid,golgi,endoplasmic reticulum				plastid		endoplasmic reticulum		mitochondrion			mitochondrion	plastid	golgi	AT1G57590.1	3446140
TraesCS3A01G533600.2	Wheat	3A		435	48296.6	6.68656	-0.302299	mitochondrion,plastid,golgi,endoplasmic reticulum	mitochondrion,plastid,golgi,endoplasmic reticulum				plastid		endoplasmic reticulum		mitochondrion			mitochondrion	plastid	golgi	AT1G57590.1	3446145
TraesCS3B01G004600.1	Wheat	3B		797	85207.5	7.54313	-0.0766625	mitochondrion,extracellular,plastid,cytosol	mitochondrion,extracellular,plastid,cytosol				mitochondrion		extracellular		extracellular,vacuole,plasma membrane,golgi,endoplasmic reticulum			mitochondrion	plastid	cytosol	AT1G32960.1	3446744
TraesCS3B01G014900.2	Wheat	3B		319	35153.5	9.26126	-0.218495	mitochondrion,plastid	mitochondrion,plastid		plastid		mitochondrion		mitochondrion		mitochondrion	mitochondrion		mitochondrion	plastid	plastid	AT1G22700.2	3447242
TraesCS3B01G017800.1	Wheat	3B		807	89070.4	7.13492	-0.121066	mitochondrion,vacuole,plastid,cytosol,nucleus	mitochondrion,vacuole,plastid,cytosol,nucleus				plastid		nucleus		plastid	mitochondrion		plastid	vacuole	cytosol	AT1G11290.1	3447427
TraesCS3B01G021000.1	Wheat	3B		942	106410	6.05786	-0.421762	mitochondrion,peroxisome,plastid	mitochondrion,peroxisome,plastid		plastid		plastid		peroxisome		mitochondrion	mitochondrion		plastid	peroxisome	mitochondrion	AT4G04350.1	3447612
TraesCS3B01G023900.1	Wheat	3B		530	59454.8	10.0541	-0.296981	mitochondrion,plastid	mitochondrion,plastid,golgi,endoplasmic reticulum		plastid		mitochondrion		endoplasmic reticulum		mitochondrion	plastid		mitochondrion	mitochondrion	golgi	AT2G41640.1	3447792
TraesCS3B01G024000.1	Wheat	3B		629	68878.9	6.83792	-0.354372	mitochondrion,golgi,plastid	mitochondrion,golgi,plastid		plastid		mitochondrion		golgi		mitochondrion	mitochondrion		mitochondrion	plastid	golgi	AT2G41640.3	3447796
TraesCS3B01G033300.1	Wheat	3B		327	37606.7	9.55129	-0.101223	mitochondrion,plastid,golgi,cytosol	mitochondrion,plastid,golgi,cytosol						cytosol		mitochondrion			mitochondrion	plastid	golgi	AT3G14460.1	3448243
TraesCS3B01G039200.1	Wheat	3B		1139	127978	7.16978	-0.244688	mitochondrion,plasma membrane,plastid	mitochondrion,extracellular,vacuole,plasma membrane,plastid,golgi,endoplasmic reticulum		plastid		mitochondrion		mitochondrion		mitochondrion	extracellular,vacuole,plasma membrane,golgi,endoplasmic reticulum		mitochondrion	plastid	plasma membrane	AT3G14460.1	3448582
TraesCS3B01G043500.1	Wheat	3B		988	112247	4.83915	-0.633704	mitochondrion,nucleus,plastid,cytosol	mitochondrion,nucleus,plastid,cytosol				mitochondrion		cytosol		mitochondrion			mitochondrion	plastid	nucleus	AT1G64260.2	3448790
TraesCS3B01G059300.1	Wheat	3B		440	48656	6.29105	-0.3325	mitochondrion,plastid,cytosol	mitochondrion,plastid,cytosol				plastid		cytosol		mitochondrion				plastid	mitochondrion	AT5G38200.1	3449619
TraesCS3B01G066100.2	Wheat	3B		314	34224.1	9.91177	-0.0547771	mitochondrion,plastid	mitochondrion,plastid		plastid		mitochondrion		mitochondrion		plastid	mitochondrion		plastid	plastid	mitochondrion	AT5G01510.1	3449972
TraesCS3B01G069000.1	Wheat	3B		110	12547.8	6.91665	-0.302727	mitochondrion,plastid	mitochondrion,plastid				mitochondrion		mitochondrion		mitochondrion			mitochondrion	plastid	plastid	AT3G42860.1	3450137
TraesCS3B01G081800.1	Wheat	3B		287	30600.9	8.55955	-0.134843	mitochondrion,plastid	mitochondrion,plastid		plastid		plastid		mitochondrion		mitochondrion	mitochondrion		mitochondrion	plastid	plastid	AT5G67520.1	3450794
TraesCS3B01G086800.1	Wheat	3B		156	18114.3	9.67128	-0.292308	mitochondrion,plastid	mitochondrion,plastid,cytosol		plastid		mitochondrion		mitochondrion		mitochondrion			mitochondrion	plastid	cytosol	AT2G07505.1	3451068
TraesCS3B01G089300.2	Wheat	3B		367	39974.3	10.2598	-0.145777	mitochondrion,plastid	mitochondrion,plastid		plastid		mitochondrion		mitochondrion		mitochondrion	mitochondrion		mitochondrion	plastid	plastid	AT1G21710.1	3451230
TraesCS3B01G093500.2	Wheat	3B		420	46796.3	5.65907	-0.155476	mitochondrion,plastid,peroxisome,cytosol	mitochondrion,plastid,peroxisome,cytosol				mitochondrion		cytosol		mitochondrion			mitochondrion	plastid	peroxisome	AT5G14020.1	3451480
TraesCS3B01G093900.1	Wheat	3B		637	70851.6	7.44631	-0.378022	mitochondrion,extracellular,plastid,endoplasmic reticulum	mitochondrion,extracellular,plastid,endoplasmic reticulum				mitochondrion		extracellular		extracellular,vacuole,plasma membrane,golgi,endoplasmic reticulum			mitochondrion	plastid	endoplasmic reticulum	AT5G07380.1	3451503
TraesCS3B01G095100.1	Wheat	3B		524	57721.9	9.04646	-0.658397	mitochondrion,nucleus,plastid,cytosol	mitochondrion,nucleus,plastid,cytosol						cytosol		mitochondrion			mitochondrion	plastid	nucleus	AT1G67780.1	3451585
TraesCS3B01G095100.2	Wheat	3B		533	58909.4	9.12944	-0.652533	mitochondrion,nucleus,plastid,cytosol	mitochondrion,nucleus,plastid,cytosol						cytosol		mitochondrion			mitochondrion	plastid	nucleus	AT1G67780.1	3451590
TraesCS3B01G102100.2	Wheat	3B		603	66905.3	9.3572	-0.027529	mitochondrion,peroxisome,plastid	mitochondrion,peroxisome,plastid				plastid		peroxisome		mitochondrion				plastid	mitochondrion	AT3G15290.2	3451981
TraesCS3B01G106500.1	Wheat	3B		81	9054.96	10.8973	-0.25679	mitochondrion,plastid	mitochondrion,plastid,cytosol						cytosol		mitochondrion	mitochondrion		plastid	plastid	mitochondrion	AT5G40382.1	3452223
TraesCS3B01G108200.1	Wheat	3B		511	55232	9.07923	-0.285127	mitochondrion,golgi,peroxisome,plastid	mitochondrion,golgi,peroxisome,plastid				mitochondrion		golgi		mitochondrion			mitochondrion	plastid	peroxisome	AT4G24670.2	3452312
TraesCS3B01G111500.1	Wheat	3B		383	41916	10.4541	-0.304439	mitochondrion,plastid	mitochondrion,plastid		plastid		mitochondrion		plastid		mitochondrion	mitochondrion		mitochondrion	plastid	mitochondrion	AT3G56430.1	3452478
TraesCS3B01G121600.1	Wheat	3B		240	26546.7	10.2393	0.38125	mitochondrion,vacuole,plasma membrane,plastid	mitochondrion,extracellular,vacuole,plasma membrane,plastid,golgi,endoplasmic reticulum				mitochondrion		plasma membrane		extracellular,vacuole,plasma membrane,golgi,endoplasmic reticulum			mitochondrion	plastid	vacuole	AT2G07681.1	3453050
TraesCS3B01G128000.2	Wheat	3B		390	42572.1	6.52033	-0.0425641	mitochondrion,plastid,cytosol	mitochondrion,plastid,cytosol				mitochondrion		cytosol		mitochondrion				plastid	mitochondrion	AT1G79750.1	3453458
TraesCS3B01G136800.1	Wheat	3B		1254	134783	8.37048	0.191627	mitochondrion,plasma membrane,golgi,peroxisome,plastid	mitochondrion,plasma membrane,golgi,peroxisome,plastid		plastid		mitochondrion		peroxisome		extracellular,vacuole,plasma membrane,golgi,endoplasmic reticulum			mitochondrion	plasma membrane	golgi	AT1G02520.1	3453992
TraesCS3B01G146500.1	Wheat	3B		469	49498.5	6.12234	-0.0710021	mitochondrion,plastid,cytosol	mitochondrion,plastid,cytosol				mitochondrion		cytosol		mitochondrion				mitochondrion	plastid	AT2G39980.1	3454642
TraesCS3B01G151400.1	Wheat	3B		675	76122.7	4.80184	-0.530667	mitochondrion,plastid	mitochondrion,plastid,cytosol				mitochondrion		plastid		mitochondrion	mitochondrion		mitochondrion	plastid	cytosol	AT5G13560.1	3454968
TraesCS3B01G152700.1	Wheat	3B		112	12063.8	10.9475	-0.216071	mitochondrion,plastid	mitochondrion,extracellular,nucleus,vacuole,plasma membrane,cytosol,plastid,golgi,endoplasmic reticulum	plastid			extracellular,vacuole,plasma membrane,golgi,endoplasmic reticulum		cytosol	nucleus	extracellular,vacuole,plasma membrane,golgi,endoplasmic reticulum	plastid		mitochondrion	plastid	mitochondrion	AT2G35795.1	3455046
TraesCS3B01G154100.1	Wheat	3B		346	37176.5	7.19382	-0.108671	mitochondrion,plastid,cytosol	mitochondrion,plastid,cytosol				plastid		cytosol		mitochondrion				plastid	mitochondrion	AT3G23630.1	3455135
TraesCS3B01G157100.1	Wheat	3B		713	77810.2	5.74925	-0.680224	mitochondrion,nucleus,endoplasmic reticulum,cytosol,plastid	mitochondrion,nucleus,endoplasmic reticulum,cytosol,plastid				plastid		cytosol		mitochondrion	plastid		mitochondrion	nucleus	endoplasmic reticulum	AT3G58770.1	3455295
TraesCS3B01G158400.1	Wheat	3B		157	17514.3	11.7105	-0.626752	mitochondrion,plastid	mitochondrion,plastid,cytosol		plastid		mitochondrion		mitochondrion		mitochondrion			mitochondrion	plastid	cytosol	AT3G49910.1	3455372
TraesCS3B01G165100.1	Wheat	3B		179	18880.5	7.68407	0.0581006	mitochondrion,plastid,plasma membrane,endoplasmic reticulum	mitochondrion,extracellular,vacuole,plasma membrane,plastid,golgi,endoplasmic reticulum				mitochondrion		endoplasmic reticulum		extracellular,vacuole,plasma membrane,golgi,endoplasmic reticulum			mitochondrion	plastid	plasma membrane	AT5G58580.1	3455765
TraesCS3B01G166700.1	Wheat	3B		280	30058.9	9.73118	-0.377857	mitochondrion,nucleus,plastid,cytosol	mitochondrion,nucleus,plastid,cytosol						mitochondrion		plastid			plastid	cytosol	nucleus	AT1G18500.1	3455843
TraesCS3B01G169500.1	Wheat	3B		183	19640.8	8.7166	0.184153	mitochondrion,plastid,peroxisome,cytosol	mitochondrion,plastid,peroxisome,cytosol						peroxisome		mitochondrion			mitochondrion	plastid	cytosol	AT4G12950.1	3456000
TraesCS3B01G180400.1	Wheat	3B		354	39173.6	4.6222	-0.215254	mitochondrion,plastid,cytosol	mitochondrion,plastid,cytosol				mitochondrion		mitochondrion		mitochondrion				plastid	cytosol	AT4G17070.1	3456577
TraesCS3B01G182700.1	Wheat	3B		957	105592	7.25972	-0.273877	mitochondrion,plastid	mitochondrion,plastid		plastid		mitochondrion		mitochondrion		mitochondrion	mitochondrion		mitochondrion	plastid	plastid	AT3G16260.1	3456729
TraesCS3B01G183600.2	Wheat	3B		368	40749.6	8.85447	-0.398913	mitochondrion,plastid	mitochondrion,nucleus,plastid,cytosol		plastid				nucleus		mitochondrion	mitochondrion		plastid	cytosol	mitochondrion	AT1G53023.1	3456805
TraesCS3B01G184900.2	Wheat	3B		541	60388.5	5.21046	-0.439741	mitochondrion,nucleus,plastid,cytosol	mitochondrion,nucleus,plastid,cytosol						cytosol		mitochondrion			mitochondrion	plastid	nucleus	AT5G58000.2	3456884
TraesCS3B01G187600.1	Wheat	3B		143	15504.2	12.6035	-0.373427	mitochondrion,plastid,cytosol	mitochondrion,plastid,cytosol		plastid				mitochondrion		mitochondrion	mitochondrion		plastid	cytosol	cytosol	ATCG00750.1	3457004
TraesCS3B01G192400.1	Wheat	3B		402	43214.7	10.1576	0.626119	mitochondrion,plastid	mitochondrion,plasma membrane,peroxisome,plastid		plastid		plastid		peroxisome		mitochondrion	mitochondrion		mitochondrion	plasma membrane	plastid	AT5G46110.4	3457249
TraesCS3B01G200600.1	Wheat	3B		100	11055.5	9.48501	-0.047	mitochondrion,plasma membrane,golgi,plastid	mitochondrion,plasma membrane,golgi,plastid						golgi		mitochondrion			mitochondrion	plastid	plasma membrane	AT1G57540.1	3457714
TraesCS3B01G200900.1	Wheat	3B		225	24551.1	10.7327	0.0515556	mitochondrion,plastid	mitochondrion,plastid		plastid		mitochondrion		mitochondrion		mitochondrion	mitochondrion		mitochondrion	plastid	plastid	AT5G66450.3	3457737
TraesCS3B01G206800.1	Wheat	3B		374	40830.6	7.0217	-0.0481283	mitochondrion,nucleus,plastid,cytosol	mitochondrion,nucleus,plastid,cytosol				mitochondrion		nucleus		mitochondrion			mitochondrion	plastid	cytosol	AT5G63370.2	3458114
TraesCS3B01G206900.1	Wheat	3B		371	40636.5	7.92818	-0.0401617	mitochondrion,nucleus,plastid,cytosol	mitochondrion,nucleus,plastid,cytosol				mitochondrion		nucleus		mitochondrion			mitochondrion	plastid	cytosol	AT5G63370.2	3458119
TraesCS3B01G214600.1	Wheat	3B		721	79635.5	7.28164	-0.254785	mitochondrion,plastid	mitochondrion,plastid		plastid		plastid		mitochondrion		mitochondrion	mitochondrion		plastid	plastid	mitochondrion	AT3G10270.2	3458604
TraesCS3B01G220800.1	Wheat	3B		115	11830.2	4.97335	0.456522	mitochondrion,plastid	mitochondrion,plastid		plastid		mitochondrion		mitochondrion		mitochondrion	mitochondrion		mitochondrion	plastid	plastid	AT4G23430.4	3459081
TraesCS3B01G225300.1	Wheat	3B		123	13558.4	11.1856	-0.273171	mitochondrion,plastid	mitochondrion,plastid,cytosol		plastid		plastid		mitochondrion		mitochondrion			plastid	mitochondrion	cytosol	AT1G55060.1	3459380
TraesCS3B01G225700.1	Wheat	3B		534	58748.5	8.5481	-0.217228	mitochondrion,plastid	mitochondrion,plastid		plastid		plastid		mitochondrion		plastid	plastid		mitochondrion	plastid	mitochondrion	ATMG00810.1	3459402
TraesCS3B01G226900.1	Wheat	3B		325	34463.8	7.18041	-0.206769	mitochondrion,plastid,peroxisome,nucleus	mitochondrion,plastid,peroxisome,nucleus						peroxisome		plastid			mitochondrion	plastid	nucleus	AT1G09160.2	3459505
TraesCS3B01G227400.1	Wheat	3B		100	11091.1	11.0154	-0.588	mitochondrion,plastid	mitochondrion,plastid,nucleus		plastid		mitochondrion		mitochondrion		mitochondrion			mitochondrion	plastid	nucleus	AT2G17230.1	3459532
TraesCS3B01G228300.1	Wheat	3B		150	17395.5	10.1669	-0.201333	mitochondrion,plastid	mitochondrion,peroxisome,plastid		plastid		mitochondrion		peroxisome		mitochondrion			mitochondrion	plastid	mitochondrion	AT3G42860.1	3459583
TraesCS3B01G233700.1	Wheat	3B		468	48993.1	6.89153	-0.273504	mitochondrion,extracellular,plastid,nucleus	mitochondrion,extracellular,plastid,nucleus				mitochondrion		extracellular		mitochondrion			mitochondrion	plastid	nucleus	AT4G00120.1	3460047
TraesCS3B01G233700.2	Wheat	3B		469	49092.2	6.89153	-0.263966	mitochondrion,extracellular,plastid,nucleus	mitochondrion,extracellular,plastid,nucleus				mitochondrion		extracellular		mitochondrion			mitochondrion	plastid	nucleus	AT3G21330.1	3460051
TraesCS3B01G236300.1	Wheat	3B		232	26101.3	10.9784	0.328017	mitochondrion,vacuole,plasma membrane,plastid	mitochondrion,extracellular,vacuole,plasma membrane,plastid,golgi,endoplasmic reticulum				mitochondrion		plasma membrane		extracellular,vacuole,plasma membrane,golgi,endoplasmic reticulum			mitochondrion	plastid	vacuole	AT2G07681.1	3460180
TraesCS3B01G237200.1	Wheat	3B		337	34765.1	8.46501	0.24184	mitochondrion,plastid	mitochondrion,plastid		plastid		plastid		plastid		mitochondrion	mitochondrion		mitochondrion	plastid	mitochondrion	AT1G17650.1	3460258
TraesCS3B01G237900.1	Wheat	3B		141	15326.9	11.9842	-0.267376	mitochondrion,plastid	mitochondrion,plastid		plastid		mitochondrion		mitochondrion		mitochondrion	mitochondrion		plastid	plastid	mitochondrion	AT3G13882.1	3460298
TraesCS3B01G242100.1	Wheat	3B		109	11890.5	8.52979	0.233028	mitochondrion,extracellular,plastid,cytosol	mitochondrion,extracellular,plastid,cytosol						cytosol		mitochondrion			plastid	mitochondrion	extracellular	AT2G41460.2	3460553
TraesCS3B01G244600.1	Wheat	3B		396	44439.7	8.65026	0.0866162	mitochondrion,plastid	mitochondrion,plastid				mitochondrion		mitochondrion		mitochondrion			mitochondrion	plastid	plastid	AT5G53592.1	3460710
TraesCS3B01G260200.1	Wheat	3B		507	55693.3	10.7124	-0.308087	mitochondrion,plastid	mitochondrion,plastid,cytosol				mitochondrion		mitochondrion		mitochondrion	plastid		mitochondrion	plastid	cytosol	AT3G50930.1	3461728
TraesCS3B01G260500.1	Wheat	3B		296	31849.9	10.0005	-0.301351	mitochondrion,plastid,nucleus	mitochondrion,plastid,nucleus				plastid		plastid		mitochondrion				mitochondrion	nucleus	AT3G25640.2	3461746
TraesCS3B01G261800.1	Wheat	3B		330	36020.4	8.30942	-0.509394	mitochondrion,nucleus,plastid,cytosol	mitochondrion,nucleus,plastid,cytosol						cytosol		mitochondrion	plastid			mitochondrion	nucleus	AT1G66810.3	3461817
TraesCS3B01G262400.1	Wheat	3B		529	56193.3	6.02194	-0.0703214	mitochondrion,plastid	mitochondrion,plastid,cytosol		plastid		plastid		cytosol		mitochondrion			mitochondrion	plastid	mitochondrion	AT2G01570.1	3461858
TraesCS3B01G264100.1	Wheat	3B		588	64005.9	8.76145	-0.468367	mitochondrion,plastid	mitochondrion,plastid		plastid		mitochondrion		mitochondrion		plastid	mitochondrion		plastid	plastid	mitochondrion	AT3G25690.1	3461958
TraesCS3B01G276400.1	Wheat	3B		621	67683	8.09445	0.0299517	mitochondrion,plastid	mitochondrion,plastid,cytosol				mitochondrion		mitochondrion		mitochondrion	plastid		mitochondrion	plastid	cytosol	AT5G40405.1	3462743
TraesCS3B01G277700.1	Wheat	3B		288	30832.4	4.43692	-0.664583	mitochondrion,nucleus,plastid,cytosol	mitochondrion,nucleus,plastid,cytosol						cytosol		mitochondrion			mitochondrion	plastid	nucleus	AT1G23935.3	3462843
TraesCS3B01G278600.1	Wheat	3B		830	87477.7	6.86297	-0.559518	mitochondrion,plastid,nucleus	mitochondrion,plastid,nucleus		plastid		plastid		nucleus		mitochondrion			mitochondrion			AT1G20060.7	3462895
TraesCS3B01G280800.1	Wheat	3B		337	36307.5	10.1464	0.0252226	mitochondrion,plastid,cytosol	mitochondrion,extracellular,vacuole,plasma membrane,cytosol,plastid,golgi,endoplasmic reticulum						cytosol		extracellular,vacuole,plasma membrane,golgi,endoplasmic reticulum				plastid	mitochondrion	AT1G14560.1	3463007
TraesCS3B01G281300.1	Wheat	3B		425	46197.5	6.50448	0.114118	mitochondrion,plastid	mitochondrion,plastid,cytosol				mitochondrion		mitochondrion		mitochondrion	mitochondrion		plastid	cytosol	plastid	AT3G62160.1	3463037
TraesCS3B01G291300.1	Wheat	3B		403	43177.7	6.65158	0.00545906	mitochondrion,plastid	mitochondrion,plastid		plastid		mitochondrion		mitochondrion		mitochondrion	mitochondrion		mitochondrion	plastid	plastid	AT3G26115.1	3463664
TraesCS3B01G292000.1	Wheat	3B		558	61737.4	5.05591	-0.324373	mitochondrion,plastid,cytosol	mitochondrion,plastid,cytosol				mitochondrion		mitochondrion		mitochondrion				plastid	cytosol	AT2G01600.1	3463704
TraesCS3B01G292000.2	Wheat	3B		562	62227.9	5.05591	-0.330783	mitochondrion,plastid,cytosol	mitochondrion,plastid,cytosol				mitochondrion		mitochondrion		mitochondrion				plastid	cytosol	AT5G57200.1	3463713
TraesCS3B01G292600.1	Wheat	3B		843	91896.3	7.19142	0.0344009	mitochondrion,plastid	mitochondrion,plasma membrane,plastid		plastid				mitochondrion		mitochondrion			mitochondrion	plastid	plasma membrane	AT3G47090.1	3463731
TraesCS3B01G292600.2	Wheat	3B		829	90642.8	7.03618	0.027503	mitochondrion,plastid	mitochondrion,plasma membrane,plastid		plastid				mitochondrion		mitochondrion			mitochondrion	plastid	plasma membrane	AT3G47090.1	3463736
TraesCS3B01G296700.1	Wheat	3B		319	35064	9.03633	-0.307524	mitochondrion,plastid	mitochondrion,plastid,cytosol		plastid		mitochondrion		cytosol		mitochondrion			plastid	mitochondrion	mitochondrion	AT1G25420.1	3464058
TraesCS3B01G303700.1	Wheat	3B		231	25300.4	6.10388	-0.421212	mitochondrion,plastid	mitochondrion,plastid		plastid		plastid		mitochondrion		plastid	mitochondrion		plastid	plastid	mitochondrion	AT1G51100.1	3464471
TraesCS3B01G307500.1	Wheat	3B		389	42847.4	8.46781	-0.211311	mitochondrion,plastid	mitochondrion,plastid		plastid		mitochondrion		mitochondrion		mitochondrion	plastid		mitochondrion	plastid	mitochondrion	AT2G27800.1	3464698
TraesCS3B01G313600.1	Wheat	3B		471	51033.5	6.19719	0.0904459	mitochondrion,golgi,peroxisome,plastid	mitochondrion,golgi,peroxisome,plastid				mitochondrion		peroxisome		mitochondrion			mitochondrion	plastid	golgi	AT1G01390.1	3465096
TraesCS3B01G313700.1	Wheat	3B		471	50934.3	5.29749	0.100425	mitochondrion,golgi,peroxisome,plastid	mitochondrion,golgi,peroxisome,plastid				mitochondrion		peroxisome		mitochondrion			mitochondrion	plastid	golgi	AT1G01390.1	3465101
TraesCS3B01G317100.1	Wheat	3B		220	23497.4	10.3589	0.148636	mitochondrion,plastid,endoplasmic reticulum	mitochondrion,extracellular,vacuole,plasma membrane,plastid,golgi,endoplasmic reticulum		plastid		mitochondrion		mitochondrion		mitochondrion	extracellular,vacuole,plasma membrane,golgi,endoplasmic reticulum		mitochondrion	plastid	endoplasmic reticulum	AT5G45660.1	3465301
TraesCS3B01G321200.1	Wheat	3B		80	8268.91	4.52051	0.125	mitochondrion,plastid	mitochondrion,extracellular,vacuole,plasma membrane,plastid,golgi,endoplasmic reticulum				mitochondrion		mitochondrion		mitochondrion	extracellular,vacuole,plasma membrane,golgi,endoplasmic reticulum		mitochondrion	plastid	plastid	AT4G16200.1	3465606
TraesCS3B01G327200.1	Wheat	3B		98	9998.11	12.1321	0.233673	mitochondrion,plastid	mitochondrion,plastid		plastid		mitochondrion		mitochondrion		mitochondrion	mitochondrion		plastid	plastid	mitochondrion	AT2G20585.5	3466037
TraesCS3B01G332800.1	Wheat	3B		120	12681.6	9.56852	0.25	mitochondrion,plastid	mitochondrion,extracellular,plastid		plastid		plastid		mitochondrion		mitochondrion			mitochondrion	plastid	extracellular	AT5G55570.1	3466413
TraesCS3B01G333200.1	Wheat	3B		192	22123.1	8.6294	-1.16146	mitochondrion,nucleus,plastid,cytosol	mitochondrion,nucleus,plastid,cytosol						cytosol		mitochondrion			mitochondrion	plastid	nucleus	AT3G02220.1	3466433
TraesCS3B01G333200.2	Wheat	3B		179	20631.2	8.19896	-1.19665	mitochondrion,nucleus,plastid,cytosol	mitochondrion,nucleus,plastid,cytosol						cytosol		mitochondrion			mitochondrion	plastid	nucleus	AT3G02220.1	3466437
TraesCS3B01G334000.1	Wheat	3B		412	46510.7	6.75948	-0.231311	mitochondrion,plastid,plasma membrane,cytosol	mitochondrion,plastid,plasma membrane,cytosol				plastid		cytosol		mitochondrion			mitochondrion	plastid	plasma membrane	AT4G22060.1	3466477
TraesCS3B01G339900.1	Wheat	3B		206	23604.5	10.2269	-0.761165	mitochondrion,extracellular,nucleus,vacuole,plasma membrane,cytosol,plastid,golgi,endoplasmic reticulum	mitochondrion,extracellular,nucleus,vacuole,plasma membrane,cytosol,plastid,golgi,endoplasmic reticulum				plastid		nucleus		mitochondrion	extracellular,vacuole,plasma membrane,golgi,endoplasmic reticulum		mitochondrion	plastid	cytosol	AT5G18230.1	3466856
TraesCS3B01G341100.1	Wheat	3B		203	22161.1	5.7381	0.169458	mitochondrion,extracellular,plasma membrane,plastid	mitochondrion,extracellular,plasma membrane,plastid				plastid		extracellular		extracellular,vacuole,plasma membrane,golgi,endoplasmic reticulum			mitochondrion	plastid	plasma membrane	AT2G27080.1	3466961
TraesCS3B01G342700.1	Wheat	3B		1522	167528	6.57007	0.078975	mitochondrion,plasma membrane,plastid,cytosol,endoplasmic reticulum	mitochondrion,plasma membrane,plastid,cytosol,endoplasmic reticulum						endoplasmic reticulum		mitochondrion	plastid		mitochondrion	plasma membrane	cytosol	AT5G27970.5	3467113
TraesCS3B01G345600.1	Wheat	3B		363	41201.5	6.13649	-0.17135	mitochondrion,plastid,cytosol	mitochondrion,plastid,cytosol				mitochondrion		mitochondrion		mitochondrion				plastid	cytosol	AT2G39760.1	3467380
TraesCS3B01G354100.1	Wheat	3B		310	34120.2	7.03283	-0.0503226	mitochondrion,plastid	mitochondrion,plastid				mitochondrion		mitochondrion		mitochondrion			mitochondrion	plastid	plastid	AT2G23590.1	3467895
TraesCS3B01G357300.1	Wheat	3B		268	29237.9	9.23058	-0.162313	mitochondrion,plastid	mitochondrion,plastid		plastid		plastid		mitochondrion		plastid	mitochondrion		plastid	plastid	mitochondrion	AT3G58830.2	3468050
TraesCS3B01G361400.1	Wheat	3B		300	31783.5	8.62604	-0.250667	mitochondrion,plastid	mitochondrion,plastid						mitochondrion		mitochondrion			mitochondrion	plastid	plastid	AT3G63060.1	3468288
TraesCS3B01G366600.1	Wheat	3B		944	105858	6.81457	-0.242691	mitochondrion,plasma membrane,plastid	mitochondrion,plasma membrane,plastid		plastid		mitochondrion		plasma membrane		mitochondrion	mitochondrion		mitochondrion	plastid	plasma membrane	AT2G19190.1	3468630
TraesCS3B01G371300.1	Wheat	3B		536	58838.5	9.64789	0.0835821	mitochondrion,plasma membrane,plastid	mitochondrion,extracellular,vacuole,plasma membrane,plastid,golgi,endoplasmic reticulum		plastid		mitochondrion		mitochondrion		extracellular,vacuole,plasma membrane,golgi,endoplasmic reticulum	extracellular,vacuole,plasma membrane,golgi,endoplasmic reticulum		mitochondrion	plastid	plasma membrane	AT1G02390.1	3468970
TraesCS3B01G376300.1	Wheat	3B		530	58709.4	9.93715	-0.426604	mitochondrion,plastid	mitochondrion,nucleus,plastid,cytosol		plastid		mitochondrion		cytosol		mitochondrion	mitochondrion		plastid	nucleus	mitochondrion	AT3G08760.2	3469259
TraesCS3B01G376300.2	Wheat	3B		544	60250.3	10.0979	-0.433824	mitochondrion,plastid	mitochondrion,nucleus,plastid,cytosol		plastid		mitochondrion		cytosol		mitochondrion	mitochondrion		plastid	nucleus	mitochondrion	AT3G08760.2	3469264
TraesCS3B01G379700.2	Wheat	3B		721	78420.9	6.15482	-0.114702	mitochondrion,plastid	mitochondrion,plastid		plastid		mitochondrion		mitochondrion		plastid	mitochondrion		plastid	plastid	mitochondrion	AT2G40400.1	3469477
TraesCS3B01G380300.1	Wheat	3B		207	22097.4	8.49434	0.0318841	mitochondrion,plastid	mitochondrion,plastid				plastid		mitochondrion		mitochondrion			mitochondrion	plastid	plastid	AT5G05440.1	3469507
TraesCS3B01G381100.1	Wheat	3B		330	37481.4	6.20414	-0.762121	mitochondrion,plastid	mitochondrion,plastid		plastid		plastid		mitochondrion		mitochondrion	mitochondrion		plastid	plastid	mitochondrion	AT4G28590.1	3469552
TraesCS3B01G381400.1	Wheat	3B		249	26595.9	9.90307	-0.219277	mitochondrion,plastid	mitochondrion,plastid,cytosol		plastid		mitochondrion		mitochondrion		plastid			mitochondrion	plastid	cytosol	AT5G58530.1	3469565
TraesCS3B01G397000.1	Wheat	3B		210	22629.3	5.12269	-0.400476	mitochondrion,plastid,peroxisome,cytosol	mitochondrion,plastid,peroxisome,cytosol						cytosol		mitochondrion			mitochondrion	plastid	peroxisome	AT5G05830.1	3470520
TraesCS3B01G398900.1	Wheat	3B		418	46581.2	7.99454	-0.174163	mitochondrion,plastid,peroxisome,endoplasmic reticulum	mitochondrion,extracellular,vacuole,plasma membrane,plastid,golgi,peroxisome,endoplasmic reticulum				plastid		peroxisome		extracellular,vacuole,plasma membrane,golgi,endoplasmic reticulum			mitochondrion	plastid	endoplasmic reticulum	AT2G38670.1	3470619
TraesCS3B01G399400.1	Wheat	3B		649	71836.1	6.87632	-0.00400616	mitochondrion,plastid,cytosol	mitochondrion,plastid,cytosol				mitochondrion		mitochondrion		mitochondrion				plastid	cytosol	AT2G41080.1	3470649
TraesCS3B01G400800.1	Wheat	3B		467	51456.5	6.71289	-0.173448	mitochondrion,plastid,cytosol	mitochondrion,plastid,cytosol				mitochondrion		cytosol		plastid				plastid	mitochondrion	AT3G55840.1	3470717
TraesCS3B01G409900.1	Wheat	3B		194	21625.1	10.1566	-0.171649	mitochondrion,plastid	mitochondrion,plastid		plastid		mitochondrion		mitochondrion		plastid	plastid		plastid	mitochondrion	mitochondrion	AT5G08290.1	3471289
TraesCS3B01G410800.2	Wheat	3B		337	38278.2	8.49135	-0.212463	mitochondrion,nucleus,plastid,cytosol	mitochondrion,nucleus,plastid,cytosol						cytosol		mitochondrion			plastid	mitochondrion	nucleus	AT3G61590.2	3471350
TraesCS3B01G412000.1	Wheat	3B		362	38994.2	8.9393	0.0980663	mitochondrion,plastid,cytosol	mitochondrion,extracellular,vacuole,plasma membrane,cytosol,plastid,golgi,endoplasmic reticulum						cytosol		extracellular,vacuole,plasma membrane,golgi,endoplasmic reticulum				plastid	mitochondrion	AT1G57790.1	3471418
TraesCS3B01G417000.1	Wheat	3B		341	37764.8	6.69914	0.0513196	mitochondrion,plastid	mitochondrion,plastid		plastid		plastid		mitochondrion		mitochondrion	mitochondrion		mitochondrion	plastid	plastid	AT2G39760.1	3471722
TraesCS3B01G419700.1	Wheat	3B		729	83086.5	5.38613	-0.738272	mitochondrion,nucleus,plastid,cytosol	mitochondrion,nucleus,plastid,cytosol						cytosol		mitochondrion			mitochondrion	plastid	nucleus	AT5G49880.1	3471898
TraesCS3B01G423900.1	Wheat	3B		156	18135.2	9.04273	-0.225	mitochondrion,plastid	mitochondrion,peroxisome,plastid		plastid		mitochondrion		peroxisome		mitochondrion			mitochondrion	plastid	mitochondrion	AT5G13920.1	3472141
TraesCS3B01G426100.1	Wheat	3B		716	79114.6	6.65651	-0.0219274	mitochondrion,golgi,plastid	mitochondrion,golgi,plastid		plastid		mitochondrion		golgi		mitochondrion	mitochondrion		mitochondrion	plastid	golgi	AT1G24340.1	3472261
TraesCS3B01G429700.1	Wheat	3B		1408	151780	4.34826	-0.538494	mitochondrion,nucleus,plastid,cytosol	mitochondrion,nucleus,plastid,cytosol				mitochondrion		cytosol		mitochondrion	mitochondrion			plastid	nucleus	AT5G16270.1	3472492
TraesCS3B01G429700.2	Wheat	3B		1503	162568	4.31862	-0.568064	mitochondrion,nucleus,plastid,cytosol	mitochondrion,nucleus,plastid,cytosol				mitochondrion		cytosol		mitochondrion	mitochondrion			plastid	nucleus	AT5G16270.1	3472497
TraesCS3B01G429700.3	Wheat	3B		1488	161253	4.32806	-0.570766	mitochondrion,nucleus,plastid,cytosol	mitochondrion,nucleus,plastid,cytosol				mitochondrion		cytosol		mitochondrion	mitochondrion			plastid	nucleus	AT5G16270.1	3472502
TraesCS3B01G434900.1	Wheat	3B		88	9316.16	8.08688	-0.138636	mitochondrion,plastid,cytosol	mitochondrion,plastid,cytosol				mitochondrion		mitochondrion		mitochondrion				cytosol	plastid	AT2G29170.1	3472784
TraesCS3B01G435100.1	Wheat	3B		279	29381.3	7.26331	0.0215054	mitochondrion,plastid,peroxisome,cytosol	mitochondrion,plastid,peroxisome,cytosol						peroxisome		mitochondrion			mitochondrion	cytosol	plastid	AT1G07440.1	3472795
TraesCS3B01G436800.1	Wheat	3B		117	12533.7	11.7489	0.223932	mitochondrion,extracellular,plasma membrane,endoplasmic reticulum,plastid	mitochondrion,extracellular,plasma membrane,endoplasmic reticulum,plastid		plastid		mitochondrion		extracellular		extracellular,vacuole,plasma membrane,golgi,endoplasmic reticulum			mitochondrion	endoplasmic reticulum	plasma membrane	AT1G70940.1	4654182
TraesCS3B01G439800.1	Wheat	3B		792	88948.6	5.12298	-0.695581	mitochondrion,vacuole,cytosol,golgi,plastid	mitochondrion,extracellular,vacuole,plasma membrane,cytosol,plastid,golgi,endoplasmic reticulum		plastid		mitochondrion		golgi		extracellular,vacuole,plasma membrane,golgi,endoplasmic reticulum			mitochondrion	vacuole	cytosol	AT1G29470.1	3473074
TraesCS3B01G439800.2	Wheat	3B		779	87618.1	5.21467	-0.715276	mitochondrion,vacuole,cytosol,golgi,plastid	mitochondrion,extracellular,vacuole,plasma membrane,cytosol,plastid,golgi,endoplasmic reticulum		plastid		mitochondrion		golgi		extracellular,vacuole,plasma membrane,golgi,endoplasmic reticulum			mitochondrion	vacuole	cytosol	AT5G64030.1	3473077
TraesCS3B01G439800.3	Wheat	3B		803	90195.9	5.08731	-0.719427	mitochondrion,vacuole,cytosol,golgi,plastid	mitochondrion,vacuole,cytosol,golgi,plastid		plastid		mitochondrion		golgi		extracellular,vacuole,plasma membrane,golgi,endoplasmic reticulum			mitochondrion	vacuole	cytosol	AT5G64030.1	3473082
TraesCS3B01G445500.1	Wheat	3B		87	10508.8	10.1075	-0.403448	mitochondrion,nucleus,plastid,cytosol	mitochondrion,nucleus,plastid,cytosol						nucleus		mitochondrion			mitochondrion	plastid	cytosol	AT4G21110.1	3473408
TraesCS3B01G453200.1	Wheat	3B		417	45557.3	6.75108	-0.195204	mitochondrion,plastid	mitochondrion,plastid		plastid				mitochondrion		mitochondrion	mitochondrion		mitochondrion	plastid	plastid	AT3G02610.1	3473872
TraesCS3B01G453200.2	Wheat	3B		419	45816.6	6.87984	-0.199045	mitochondrion,plastid	mitochondrion,plastid		plastid				mitochondrion		mitochondrion	mitochondrion		mitochondrion	plastid	plastid	AT3G02610.1	3473877
TraesCS3B01G457000.1	Wheat	3B		314	34762.9	7.52902	0.0159236	mitochondrion,plastid,cytosol	mitochondrion,plastid,cytosol				mitochondrion		cytosol		mitochondrion				plastid	mitochondrion	AT1G04645.1	3474077
TraesCS3B01G465200.1	Wheat	3B		369	41158.6	6.27039	-0.271003	mitochondrion,extracellular,vacuole,endoplasmic reticulum,plastid	mitochondrion,extracellular,vacuole,endoplasmic reticulum,plastid		plastid		mitochondrion		endoplasmic reticulum		mitochondrion			mitochondrion	extracellular	vacuole	AT1G14590.1	3474564
TraesCS3B01G467000.1	Wheat	3B		214	24394.9	8.61553	-0.107944	mitochondrion,endoplasmic reticulum,plastid,cytosol	mitochondrion,endoplasmic reticulum,plastid,cytosol				mitochondrion		endoplasmic reticulum		mitochondrion			mitochondrion	plastid	cytosol	AT1G18590.1	3474663
TraesCS3B01G468000.1	Wheat	3B		375	39280	8.73966	-0.0370667	mitochondrion,nucleus,plastid,cytosol	mitochondrion,nucleus,plastid,cytosol				mitochondrion		cytosol		mitochondrion			mitochondrion	plastid	nucleus	AT1G67340.1	3474723
TraesCS3B01G468500.1	Wheat	3B		86	9295.05	10.3401	-0.577907	mitochondrion,plastid,cytosol	mitochondrion,plastid,cytosol				mitochondrion		cytosol		mitochondrion				plastid	mitochondrion	AT4G11260.1	3474748
TraesCS3B01G468600.1	Wheat	3B		86	9232.04	10.3001	-0.395349	mitochondrion,plastid,cytosol	mitochondrion,plastid,cytosol				mitochondrion		cytosol		mitochondrion				plastid	mitochondrion	AT3G01960.1	3474753
TraesCS3B01G468700.1	Wheat	3B		86	9245.11	10.4567	-0.410465	mitochondrion,plastid,cytosol	mitochondrion,plastid,cytosol				mitochondrion		cytosol		mitochondrion				plastid	mitochondrion	AT4G11260.1	3474758
TraesCS3B01G471000.1	Wheat	3B		198	21101.8	11.4381	0.0565657	mitochondrion,plastid	mitochondrion,plastid		plastid		mitochondrion		mitochondrion		extracellular,vacuole,plasma membrane,golgi,endoplasmic reticulum	mitochondrion		mitochondrion	plastid	plastid	AT5G47635.1	3474904
TraesCS3B01G473900.1	Wheat	3B		156	17915.9	8.49548	-0.155128	mitochondrion,plastid	mitochondrion,peroxisome,plastid		plastid		mitochondrion		peroxisome		mitochondrion			mitochondrion	plastid	mitochondrion	AT3G42860.1	3475059
TraesCS3B01G476100.4	Wheat	3B		556	60585.2	6.53318	-0.558453	mitochondrion,plastid	mitochondrion,plastid,nucleus		plastid		mitochondrion		mitochondrion		plastid			plastid	mitochondrion	nucleus	AT3G48860.2	3475207
TraesCS3B01G480600.1	Wheat	3B		395	44606.7	8.16282	-0.186835	mitochondrion,nucleus,plastid,cytosol	mitochondrion,nucleus,plastid,cytosol						cytosol		mitochondrion			plastid	mitochondrion	nucleus	AT5G03970.1	3475427
TraesCS3B01G483800.1	Wheat	3B		180	20157.7	6.601	-0.311667	mitochondrion,plastid,vacuole,endoplasmic reticulum	mitochondrion,extracellular,vacuole,plasma membrane,plastid,golgi,endoplasmic reticulum				mitochondrion		vacuole		extracellular,vacuole,plasma membrane,golgi,endoplasmic reticulum			mitochondrion	plastid	endoplasmic reticulum	AT1G02850.1	3475603
TraesCS3B01G489100.1	Wheat	3B		156	18006.1	8.21449	-0.0589744	mitochondrion,plastid,plasma membrane,cytosol	mitochondrion,plastid,plasma membrane,cytosol				mitochondrion		cytosol		mitochondrion			mitochondrion	plastid	plasma membrane	AT5G13920.1	3475881
TraesCS3B01G489500.1	Wheat	3B		117	12645.3	10.1051	-0.0034188	mitochondrion,plastid,cytosol	mitochondrion,extracellular,vacuole,plasma membrane,cytosol,plastid,golgi,endoplasmic reticulum	extracellular,vacuole,plasma membrane,golgi,endoplasmic reticulum					cytosol	golgi,plastid	mitochondrion				plastid	mitochondrion	AT4G31380.1	3475905
TraesCS3B01G492000.1	Wheat	3B		388	44261.7	7.06937	-0.142526	mitochondrion,nucleus,plastid,cytosol	mitochondrion,nucleus,plastid,cytosol						cytosol		mitochondrion			plastid	mitochondrion	nucleus	AT5G07610.1	3476041
TraesCS3B01G506800.1	Wheat	3B		246	26850.5	6.84196	0.283333	mitochondrion,plasma membrane,golgi,plastid	mitochondrion,plasma membrane,golgi,plastid				mitochondrion		golgi		extracellular,vacuole,plasma membrane,golgi,endoplasmic reticulum			mitochondrion	plastid	plasma membrane	AT4G28770.2	3476891
TraesCS3B01G506800.2	Wheat	3B		228	24806.3	7.15136	0.403947	mitochondrion,plasma membrane,golgi,plastid	mitochondrion,extracellular,vacuole,plasma membrane,plastid,golgi,endoplasmic reticulum				mitochondrion		golgi		extracellular,vacuole,plasma membrane,golgi,endoplasmic reticulum			mitochondrion	plastid	plasma membrane	AT4G28770.1	3476895
TraesCS3B01G510400.1	Wheat	3B		155	17295.4	8.48904	0.876129	mitochondrion,plastid	mitochondrion,extracellular,plasma membrane,plastid		plastid		plastid		extracellular		extracellular,vacuole,plasma membrane,golgi,endoplasmic reticulum	mitochondrion		mitochondrion	plastid	plasma membrane	AT5G02060.1	3477074
TraesCS3B01G512000.1	Wheat	3B		155	17349.4	8.73053	0.83871	mitochondrion,plastid	mitochondrion,extracellular,plasma membrane,plastid		plastid		plastid		extracellular		extracellular,vacuole,plasma membrane,golgi,endoplasmic reticulum	mitochondrion		mitochondrion	plastid	plasma membrane	AT5G02060.1	3477172
TraesCS3B01G512100.1	Wheat	3B		155	17330.4	8.60542	0.816129	mitochondrion,extracellular,plastid	mitochondrion,extracellular,vacuole,plasma membrane,plastid,golgi,endoplasmic reticulum		plastid		plastid		extracellular		extracellular,vacuole,plasma membrane,golgi,endoplasmic reticulum	mitochondrion		mitochondrion	plastid	extracellular	AT5G02060.1	3477177
TraesCS3B01G512200.1	Wheat	3B		155	17282.3	8.63868	0.822581	mitochondrion,plastid	mitochondrion,extracellular,plasma membrane,plastid		plastid		plastid		extracellular		extracellular,vacuole,plasma membrane,golgi,endoplasmic reticulum	mitochondrion		mitochondrion	plastid	plasma membrane	AT5G02060.1	3477182
TraesCS3B01G515700.1	Wheat	3B		449	47128.8	6.68886	0.14588	mitochondrion,extracellular,vacuole,plastid	mitochondrion,extracellular,vacuole,plastid				plastid		extracellular		extracellular,vacuole,plasma membrane,golgi,endoplasmic reticulum			mitochondrion	plastid	vacuole	AT1G03220.1	3477353
TraesCS3B01G525600.1	Wheat	3B		147	15629.8	10.2848	-0.154422	mitochondrion,plastid	mitochondrion,plastid		plastid		mitochondrion		mitochondrion		extracellular,vacuole,plasma membrane,golgi,endoplasmic reticulum	mitochondrion		plastid	plastid	mitochondrion	AT4G31560.1	3477851
TraesCS3B01G533000.1	Wheat	3B		302	31975.3	9.94027	0.0596026	mitochondrion,extracellular,vacuole,plastid	mitochondrion,extracellular,vacuole,plastid				mitochondrion		vacuole		plastid			mitochondrion	plastid	extracellular	AT3G57260.1	3478231
TraesCS3B01G536400.1	Wheat	3B		325	36553.3	6.5218	-0.426769	mitochondrion,plastid,cytosol	mitochondrion,plastid,cytosol				mitochondrion		cytosol		mitochondrion				mitochondrion	plastid	AT3G09150.2	3478409
TraesCS3B01G553100.1	Wheat	3B		181	19285	7.67968	-0.0541436	mitochondrion,extracellular,plastid	mitochondrion,extracellular,vacuole,plasma membrane,plastid,golgi,endoplasmic reticulum		plastid		mitochondrion		extracellular		extracellular,vacuole,plasma membrane,golgi,endoplasmic reticulum	extracellular,vacuole,plasma membrane,golgi,endoplasmic reticulum		mitochondrion	plastid	mitochondrion	AT5G56170.1	3479284
TraesCS3B01G559400.1	Wheat	3B		283	31108.7	6.60319	-0.176678	mitochondrion,plastid	mitochondrion,plastid		plastid		mitochondrion		mitochondrion		mitochondrion	mitochondrion		plastid	plastid	mitochondrion	AT4G25840.1	3479620
TraesCS3B01G574000.1	Wheat	3B		326	35134.8	8.76611	0.0444785	mitochondrion,plastid	mitochondrion,vacuole,golgi,plastid		plastid		extracellular,vacuole,plasma membrane,golgi,endoplasmic reticulum		vacuole		extracellular,vacuole,plasma membrane,golgi,endoplasmic reticulum	mitochondrion		mitochondrion	plastid	golgi	AT5G45310.2	3480404
TraesCS3B01G574200.1	Wheat	3B		156	18052	8.49142	-0.202564	mitochondrion,plastid	mitochondrion,plasma membrane,plastid		plastid		mitochondrion		mitochondrion		mitochondrion			mitochondrion	plastid	plasma membrane	AT3G42860.1	3480414
TraesCS3B01G574900.1	Wheat	3B		175	18660.9	7.98919	0.32	mitochondrion,plastid	mitochondrion,extracellular,vacuole,plasma membrane,cytosol,plastid,golgi,endoplasmic reticulum		plastid		mitochondrion		cytosol		plastid	extracellular,vacuole,plasma membrane,golgi,endoplasmic reticulum		mitochondrion	plastid	mitochondrion	AT3G55710.1	3480449
TraesCS3B01G581500.1	Wheat	3B		461	53780.5	5.03581	-0.645336	mitochondrion,plastid,peroxisome,nucleus	mitochondrion,plastid,peroxisome,nucleus				plastid		peroxisome		mitochondrion			mitochondrion	plastid	nucleus	AT2G31850.1	3480740
TraesCS3B01G596700.1	Wheat	3B		847	94028.7	7.37176	-0.394451	mitochondrion,plastid,plasma membrane,cytosol	mitochondrion,plastid,plasma membrane,cytosol						plasma membrane		mitochondrion			mitochondrion	plastid	cytosol	AT1G21210.1	3481622
TraesCS3B01G597100.1	Wheat	3B		301	34215.7	5.77307	-0.244851	mitochondrion,plastid	mitochondrion,plastid,cytosol						cytosol		mitochondrion	mitochondrion		mitochondrion	plastid	plastid	AT5G53790.1	3481643
TraesCS3B01G597400.1	Wheat	3B		751	80936.2	6.14205	0.149001	mitochondrion,vacuole,plasma membrane,endoplasmic reticulum,plastid	mitochondrion,vacuole,plasma membrane,endoplasmic reticulum,plastid				plastid		endoplasmic reticulum		mitochondrion	plastid		mitochondrion	plasma membrane	vacuole	AT4G39530.1	3481658
TraesCS3B01G599800.1	Wheat	3B		588	64815.3	5.65006	-0.12483	mitochondrion,plasma membrane,golgi,plastid	mitochondrion,plasma membrane,golgi,plastid				mitochondrion		golgi		mitochondrion			mitochondrion	plastid	plasma membrane	AT3G55480.1	3481813
TraesCS3B01G602200.1	Wheat	3B		1223	134498	5.6835	-0.0910057	mitochondrion,plastid	mitochondrion,plasma membrane,plastid		plastid		mitochondrion		mitochondrion		plastid			plastid	plasma membrane	mitochondrion	AT3G12590.1	3481946
TraesCS3B01G605900.1	Wheat	3B		282	32159.1	8.5322	0.0546099	mitochondrion,plastid,plasma membrane,cytosol	mitochondrion,plastid,plasma membrane,cytosol				mitochondrion		cytosol		mitochondrion			mitochondrion	plastid	plasma membrane	AT2G16290.1	3482159
TraesCS3B01G608700.1	Wheat	3B		313	33764.7	4.7563	-0.310863	mitochondrion,plastid	mitochondrion,plastid		plastid		mitochondrion		plastid		mitochondrion	mitochondrion		mitochondrion	mitochondrion	plastid	AT5G41790.1	3482276
TraesCS3D01G007500.1	Wheat	3D		392	41323.7	4.93208	0.0545918	mitochondrion,plastid	mitochondrion,plastid		plastid		plastid		plastid		mitochondrion	plastid		mitochondrion	mitochondrion	mitochondrion	AT1G80560.1	3482876
TraesCS3D01G008600.1	Wheat	3D		795	85001.9	7.29704	-0.0955975	mitochondrion,extracellular,plastid,cytosol	mitochondrion,extracellular,plastid,cytosol				extracellular,vacuole,plasma membrane,golgi,endoplasmic reticulum		extracellular		mitochondrion			mitochondrion	plastid	cytosol	AT4G10510.1	3482943
TraesCS3D01G009200.1	Wheat	3D		219	23280.8	10.2516	-0.280822	mitochondrion,plastid,nucleus	mitochondrion,plastid,nucleus						mitochondrion		mitochondrion				plastid	nucleus	AT4G20970.1	3482972
TraesCS3D01G010700.1	Wheat	3D		324	35563	9.26159	-0.188889	mitochondrion,plastid	mitochondrion,plastid		plastid		mitochondrion		mitochondrion		mitochondrion	mitochondrion		mitochondrion	plastid	plastid	AT1G22700.2	3483056
TraesCS3D01G010700.2	Wheat	3D		320	35122.4	9.0537	-0.178125	mitochondrion,plastid	mitochondrion,plastid		plastid		mitochondrion		mitochondrion		mitochondrion	mitochondrion		mitochondrion	plastid	plastid	AT1G22700.2	3483061
TraesCS3D01G012600.1	Wheat	3D		955	108452	8.5735	-0.313403	mitochondrion,nucleus,plastid,cytosol	mitochondrion,nucleus,plastid,cytosol				mitochondrion		nucleus		mitochondrion			mitochondrion	plastid	cytosol	AT3G07040.1	3483191
TraesCS3D01G025600.1	Wheat	3D		1242	139163	9.01319	-0.434944	mitochondrion,plastid,nucleus	mitochondrion,plastid,nucleus		plastid		mitochondrion		nucleus		mitochondrion	mitochondrion		mitochondrion	plastid	nucleus	AT1G48650.2	3483944
TraesCS3D01G030600.2	Wheat	3D		423	47312.7	7.84395	-0.191017	mitochondrion,plasma membrane,golgi,plastid	mitochondrion,extracellular,vacuole,plasma membrane,plastid,golgi,endoplasmic reticulum				mitochondrion		plasma membrane		extracellular,vacuole,plasma membrane,golgi,endoplasmic reticulum			mitochondrion	plastid	golgi	AT1G25390.1	3484217
TraesCS3D01G033000.1	Wheat	3D		424	45240.1	7.32511	-0.0134434	mitochondrion,plastid	mitochondrion,plastid		plastid		plastid		mitochondrion		mitochondrion	mitochondrion		plastid	plastid	mitochondrion	AT1G49670.2	3484360
TraesCS3D01G033000.2	Wheat	3D		406	43406.8	7.34239	-0.0583744	mitochondrion,plastid	mitochondrion,plastid		plastid		plastid		mitochondrion		mitochondrion	mitochondrion		plastid	plastid	mitochondrion	AT1G49670.2	3484365
TraesCS3D01G033000.3	Wheat	3D		417	44475.1	7.32511	-0.0405276	mitochondrion,plastid	mitochondrion,plastid		plastid		plastid		mitochondrion		mitochondrion	mitochondrion		plastid	plastid	mitochondrion	AT1G49670.1	3484369
TraesCS3D01G040800.1	Wheat	3D		403	45389.9	7.80168	-0.0352357	mitochondrion,plasma membrane,plastid	mitochondrion,extracellular,vacuole,plasma membrane,plastid,golgi,endoplasmic reticulum		plastid		mitochondrion		plasma membrane		extracellular,vacuole,plasma membrane,golgi,endoplasmic reticulum	mitochondrion		mitochondrion	plastid	plasma membrane	AT1G11330.1	3484784
TraesCS3D01G041300.1	Wheat	3D		310	34449.2	7.1506	-0.296452	mitochondrion,plastid,cytosol	mitochondrion,plastid,cytosol						mitochondrion		mitochondrion				plastid	cytosol	AT2G37760.1	3484816
TraesCS3D01G043200.1	Wheat	3D		402	44137.4	9.09749	-0.00597015	mitochondrion,plasma membrane,golgi,plastid	mitochondrion,plasma membrane,golgi,plastid		plastid		mitochondrion		golgi		extracellular,vacuole,plasma membrane,golgi,endoplasmic reticulum				mitochondrion	plasma membrane	AT1G68380.1	3484916
TraesCS3D01G054100.2	Wheat	3D		314	34230	9.7958	-0.0652866	mitochondrion,plastid	mitochondrion,plastid		plastid		mitochondrion		mitochondrion		mitochondrion	mitochondrion		plastid	mitochondrion	plastid	AT5G01510.1	3485474
TraesCS3D01G060700.1	Wheat	3D		637	69672.8	5.56142	-0.248509	mitochondrion,plastid	mitochondrion,plastid		plastid		plastid		plastid		mitochondrion	mitochondrion		mitochondrion	plastid	mitochondrion	AT2G39760.1	3485844
TraesCS3D01G067600.1	Wheat	3D		334	36867	7.70366	0.128144	mitochondrion,extracellular,plastid,cytosol	mitochondrion,extracellular,plastid,cytosol				mitochondrion		extracellular		mitochondrion			mitochondrion	plastid	cytosol	AT3G58530.1	3486190
TraesCS3D01G068600.1	Wheat	3D		277	29378.5	8.62676	-0.0624549	mitochondrion,plastid	mitochondrion,plastid		plastid		plastid		mitochondrion		mitochondrion	mitochondrion		mitochondrion	plastid	plastid	AT5G67520.2	3486253
TraesCS3D01G068600.2	Wheat	3D		325	34910.1	8.43474	-0.147692	mitochondrion,plastid	mitochondrion,plastid		plastid		plastid		mitochondrion		mitochondrion	mitochondrion		mitochondrion	plastid	plastid	AT5G67520.2	3486272
TraesCS3D01G068600.3	Wheat	3D		287	30473.7	8.20928	-0.0867596	mitochondrion,plastid	mitochondrion,plastid		plastid		plastid		mitochondrion		mitochondrion	mitochondrion		mitochondrion	plastid	plastid	AT5G67520.1	3486276
TraesCS3D01G068600.4	Wheat	3D		335	36005.3	8.0766	-0.16597	mitochondrion,plastid	mitochondrion,plastid		plastid		plastid		mitochondrion		mitochondrion	mitochondrion		mitochondrion	plastid	plastid	AT5G67520.1	3486280
TraesCS3D01G073400.1	Wheat	3D		385	42362.9	9.8078	0.144675	mitochondrion,plastid	mitochondrion,plastid		plastid		mitochondrion		mitochondrion		mitochondrion	mitochondrion		mitochondrion	plastid	plastid	AT1G21150.1	3486561
TraesCS3D01G079100.1	Wheat	3D		419	46700.3	6.02331	-0.145823	mitochondrion,plastid,peroxisome,cytosol	mitochondrion,plastid,peroxisome,cytosol				mitochondrion		cytosol		mitochondrion			mitochondrion	plastid	peroxisome	AT5G14020.1	3486896
TraesCS3D01G082700.1	Wheat	3D		802	86076.7	4.58565	-0.57793	mitochondrion,nucleus,plastid,cytosol	mitochondrion,nucleus,plastid,cytosol				mitochondrion		cytosol		mitochondrion			mitochondrion	plastid	nucleus	AT4G14120.1	3487135
TraesCS3D01G089200.1	Wheat	3D		674	74999.4	6.52386	-0.212018	mitochondrion,plastid	mitochondrion,plastid		plastid		mitochondrion		plastid		mitochondrion	mitochondrion		mitochondrion	plastid	mitochondrion	AT4G33760.1	3487495
TraesCS3D01G094100.1	Wheat	3D		511	56841.6	8.16962	-0.231507	mitochondrion,plasma membrane,golgi,plastid	mitochondrion,plasma membrane,golgi,plastid						golgi		extracellular,vacuole,plasma membrane,golgi,endoplasmic reticulum			mitochondrion	plastid	plasma membrane	AT4G13990.1	3487800
TraesCS3D01G094300.1	Wheat	3D		167	18643.8	8.87873	-0.810778	mitochondrion,nucleus,plastid,cytosol	mitochondrion,nucleus,plastid,cytosol						cytosol		mitochondrion			mitochondrion	plastid	nucleus	AT2G41730.1	3487809
TraesCS3D01G100700.1	Wheat	3D		324	34357	6.60795	-0.0666667	mitochondrion,nucleus,plastid,cytosol	mitochondrion,nucleus,plastid,cytosol		plastid		mitochondrion		nucleus		mitochondrion				cytosol	mitochondrion	AT5G37930.1	3488165
TraesCS3D01G110700.2	Wheat	3D		390	42591	6.18745	-0.0438462	mitochondrion,plastid,cytosol	mitochondrion,plastid,cytosol				mitochondrion		cytosol		mitochondrion				plastid	mitochondrion	AT1G79750.1	3488754
TraesCS3D01G112700.1	Wheat	3D		275	30114.6	7.1915	0.0981818	mitochondrion,plastid,plasma membrane,cytosol	mitochondrion,plastid,plasma membrane,cytosol						cytosol		mitochondrion			mitochondrion	plastid	plasma membrane	AT1G47710.1	3488866
TraesCS3D01G115500.1	Wheat	3D		438	48011.7	5.70125	-0.135388	mitochondrion,plastid	mitochondrion,peroxisome,plastid		plastid		mitochondrion		mitochondrion		mitochondrion			mitochondrion	plastid	peroxisome	AT5G11010.3	3489046
TraesCS3D01G121200.1	Wheat	3D		124	13283.2	11.9064	-0.0443548	mitochondrion,plastid	mitochondrion,plastid				mitochondrion		plastid		mitochondrion			mitochondrion	mitochondrion	plastid	AT1G69420.1	3489359
TraesCS3D01G121600.2	Wheat	3D		362	38721.3	5.56838	0.0104972	mitochondrion,plastid,peroxisome,cytosol	mitochondrion,plastid,peroxisome,cytosol				mitochondrion		cytosol		mitochondrion			mitochondrion	plastid	peroxisome	AT3G62160.1	3489383
TraesCS3D01G139200.1	Wheat	3D		209	23343.4	10.6337	-0.289474	mitochondrion,plastid	mitochondrion,plastid		plastid		mitochondrion		mitochondrion		mitochondrion	mitochondrion		plastid	plastid	mitochondrion	AT1G53460.1	3490495
TraesCS3D01G141900.1	Wheat	3D		289	31431.1	8.39756	-0.221453	mitochondrion,extracellular,plastid	mitochondrion,extracellular,plastid		plastid		plastid		extracellular		extracellular,vacuole,plasma membrane,golgi,endoplasmic reticulum	mitochondrion		mitochondrion	extracellular	plastid	AT1G02360.3	3490652
TraesCS3D01G143900.1	Wheat	3D		202	22024.7	8.21674	0.133168	mitochondrion,plastid,peroxisome,cytosol	mitochondrion,plastid,peroxisome,cytosol				plastid		peroxisome		plastid			mitochondrion	plastid	cytosol	AT1G48605.1	3490757
TraesCS3D01G147800.1	Wheat	3D		180	18962.5	6.72895	0.0472222	mitochondrion,plasma membrane,peroxisome,plastid	mitochondrion,plasma membrane,peroxisome,plastid				mitochondrion		peroxisome		extracellular,vacuole,plasma membrane,golgi,endoplasmic reticulum			mitochondrion	plastid	plasma membrane	AT1G23980.1	3491015
TraesCS3D01G153100.1	Wheat	3D		485	55259	5.52819	-0.389278	mitochondrion,plastid,vacuole,cytosol	mitochondrion,plastid,vacuole,cytosol				mitochondrion		vacuole		mitochondrion	mitochondrion			plastid	cytosol	AT1G50990.1	3491338
TraesCS3D01G153400.1	Wheat	3D		653	70624.6	8.74205	-0.185299	mitochondrion,extracellular,vacuole,plastid	mitochondrion,extracellular,vacuole,plastid				plastid		vacuole		extracellular,vacuole,plasma membrane,golgi,endoplasmic reticulum			mitochondrion	plastid	extracellular	AT1G64390.1	3491349
TraesCS3D01G162500.1	Wheat	3D		289	31695.7	4.78535	-0.128028	mitochondrion,extracellular,vacuole,plasma membrane,cytosol,plastid,golgi,peroxisome,endoplasmic reticulum	mitochondrion,extracellular,vacuole,plasma membrane,cytosol,plastid,golgi,peroxisome,endoplasmic reticulum				mitochondrion		peroxisome		extracellular,vacuole,plasma membrane,golgi,endoplasmic reticulum	extracellular,vacuole,plasma membrane,golgi,endoplasmic reticulum		mitochondrion	plastid	cytosol	AT4G28940.1	3491886
TraesCS3D01G163900.1	Wheat	3D		956	105393	7.3474	-0.264854	mitochondrion,plastid	mitochondrion,plastid		plastid		plastid		mitochondrion		mitochondrion	plastid		mitochondrion	plastid	mitochondrion	AT3G16260.1	3491985
TraesCS3D01G164800.2	Wheat	3D		378	41999	9.33012	-0.460317	mitochondrion,plastid,nucleus	mitochondrion,plastid,nucleus		plastid				nucleus		mitochondrion	mitochondrion		plastid	nucleus	mitochondrion	AT1G53023.1	3492058
TraesCS3D01G175700.1	Wheat	3D		202	21655.2	11.1431	-0.367327	mitochondrion,nucleus,plastid,cytosol	mitochondrion,nucleus,plastid,cytosol				mitochondrion		plastid		mitochondrion			mitochondrion	nucleus	cytosol	AT3G57660.2	3492681
TraesCS3D01G177800.1	Wheat	3D		78	9130.04	5.10662	-0.547436	mitochondrion,extracellular,plastid,cytosol	mitochondrion,extracellular,vacuole,plasma membrane,cytosol,plastid,golgi,endoplasmic reticulum						extracellular		extracellular,vacuole,plasma membrane,golgi,endoplasmic reticulum			mitochondrion	plastid	cytosol	AT4G32010.1	3492791
TraesCS3D01G188800.1	Wheat	3D		721	79748.5	7.2814	-0.271983	mitochondrion,plastid	mitochondrion,plastid		plastid		plastid		mitochondrion		mitochondrion	mitochondrion		plastid	plastid	mitochondrion	AT3G10270.2	3493511
TraesCS3D01G189600.1	Wheat	3D		410	44443.8	10.7599	-0.440976	mitochondrion,peroxisome,plastid	mitochondrion,peroxisome,plastid						mitochondrion		mitochondrion				plastid	peroxisome	AT5G48050.1	3493560
TraesCS3D01G198200.1	Wheat	3D		81	8809.42	5.4535	0.0037037	mitochondrion,plastid,cytosol	mitochondrion,plastid,cytosol				plastid		cytosol		mitochondrion				plastid	mitochondrion	ATMG00160.1	3494317
TraesCS3D01G209000.1	Wheat	3D		107	11663.8	11.1708	-0.814019	mitochondrion,plastid,peroxisome,cytosol	mitochondrion,plastid,peroxisome,cytosol						peroxisome		mitochondrion			mitochondrion	plastid	cytosol	AT5G27020.1	3495230
TraesCS3D01G210300.1	Wheat	3D		342	35436	8.18871	0.211111	mitochondrion,plastid	mitochondrion,plastid		plastid		plastid		plastid		mitochondrion	mitochondrion		mitochondrion	plastid	mitochondrion	AT1G17650.1	3495307
TraesCS3D01G210300.2	Wheat	3D		337	34817.2	7.83861	0.225223	mitochondrion,plastid	mitochondrion,plastid		plastid		plastid		plastid		mitochondrion	mitochondrion		mitochondrion	plastid	mitochondrion	AT1G17650.1	3495312
TraesCS3D01G210800.1	Wheat	3D		316	34076.3	8.98473	0.0882911	mitochondrion,plasma membrane,plastid	mitochondrion,extracellular,vacuole,plasma membrane,plastid,golgi,endoplasmic reticulum		plastid		plastid		mitochondrion		mitochondrion	extracellular,vacuole,plasma membrane,golgi,endoplasmic reticulum		mitochondrion	plastid	plasma membrane	AT5G67370.1	3495402
TraesCS3D01G214700.2	Wheat	3D		669	72628.8	7.58558	0.109417	mitochondrion,plastid	mitochondrion,plastid		plastid		mitochondrion		mitochondrion		plastid	mitochondrion		plastid	mitochondrion	plastid	AT1G16480.1	3495677
TraesCS3D01G220100.1	Wheat	3D		529	56125.4	6.19541	-0.052552	mitochondrion,plastid	mitochondrion,plastid,cytosol		plastid		plastid		cytosol		mitochondrion			mitochondrion	plastid	mitochondrion	AT3G03450.1	3496043
TraesCS3D01G220700.1	Wheat	3D		330	35945.4	8.30942	-0.509091	mitochondrion,nucleus,plastid,cytosol	mitochondrion,nucleus,plastid,cytosol						cytosol		mitochondrion	plastid			mitochondrion	nucleus	AT1G66810.3	3496080
TraesCS3D01G220700.2	Wheat	3D		329	35817.2	8.30942	-0.5	mitochondrion,nucleus,plastid,cytosol	mitochondrion,nucleus,plastid,cytosol						cytosol		mitochondrion	plastid			mitochondrion	nucleus	AT1G66810.3	3496085
TraesCS3D01G231500.1	Wheat	3D		605	65443.2	9.96568	0.344132	mitochondrion,plastid	mitochondrion,plastid,plasma membrane,cytosol		plastid		mitochondrion		cytosol		mitochondrion	plastid		mitochondrion	plasma membrane	mitochondrion	AT1G53270.1	3496787
TraesCS3D01G232400.1	Wheat	3D		309	33560.3	10.112	-0.0475728	mitochondrion,plastid	mitochondrion,plastid		plastid		mitochondrion		mitochondrion		mitochondrion	mitochondrion		plastid	plastid	mitochondrion	AT2G34090.4	3496845
TraesCS3D01G232400.2	Wheat	3D		496	53496.2	7.15614	0.0514113	mitochondrion,plastid	mitochondrion,plastid		plastid		mitochondrion		mitochondrion		mitochondrion	mitochondrion		plastid	plastid	mitochondrion	AT2G34090.1	3496847
TraesCS3D01G235300.1	Wheat	3D		582	63273.1	8.93393	-0.447251	mitochondrion,plastid	mitochondrion,plastid		plastid		mitochondrion		mitochondrion		mitochondrion	mitochondrion		plastid	plastid	mitochondrion	AT4G18570.1	3497045
TraesCS3D01G237000.3	Wheat	3D		1167	123614	6.8941	-0.0850043	mitochondrion,plastid,plasma membrane,cytosol	mitochondrion,plastid,plasma membrane,cytosol				mitochondrion		cytosol		mitochondrion			mitochondrion	plastid	plasma membrane	AT5G24710.1	3497160
TraesCS3D01G248800.1	Wheat	3D		502	56522.1	9.07805	-0.313546	mitochondrion,plastid	mitochondrion,extracellular,vacuole,plasma membrane,plastid,golgi,endoplasmic reticulum		plastid		plastid		vacuole		extracellular,vacuole,plasma membrane,golgi,endoplasmic reticulum	mitochondrion		mitochondrion	plastid	endoplasmic reticulum	AT1G26560.1	3497933
TraesCS3D01G251700.1	Wheat	3D		337	36310.4	10.1464	0.0172107	mitochondrion,plastid,cytosol	mitochondrion,plastid,cytosol						cytosol		extracellular,vacuole,plasma membrane,golgi,endoplasmic reticulum				plastid	mitochondrion	AT1G14560.1	3498132
TraesCS3D01G253800.1	Wheat	3D		728	81746.8	9.53615	-0.137225	mitochondrion,plastid	mitochondrion,peroxisome,plastid				mitochondrion		mitochondrion		mitochondrion	plastid		mitochondrion	plastid	peroxisome	AT4G39850.1	3498295
TraesCS3D01G256600.1	Wheat	3D		458	48408.8	4.57164	-0.108734	mitochondrion,plastid	mitochondrion,plastid,cytosol				mitochondrion		mitochondrion		mitochondrion	plastid		mitochondrion	cytosol	plastid	AT4G26890.1	3498498
TraesCS3D01G256900.1	Wheat	3D		357	38610.9	7.03208	-0.172829	mitochondrion,plastid	mitochondrion,vacuole,plastid		plastid		mitochondrion		vacuole		mitochondrion			mitochondrion	plastid	mitochondrion	AT1G08470.1	3498522
TraesCS3D01G257600.1	Wheat	3D		287	31731.5	6.52353	-0.497561	mitochondrion,plastid	mitochondrion,plastid		plastid		plastid		mitochondrion		mitochondrion	plastid		plastid	mitochondrion	mitochondrion	AT1G06510.1	3498554
TraesCS3D01G258400.1	Wheat	3D		278	29501.2	6.63981	-0.00611511	mitochondrion,plastid	mitochondrion,plastid		plastid		mitochondrion		mitochondrion		mitochondrion	mitochondrion		mitochondrion	plastid	plastid	AT3G26115.4	3498643
TraesCS3D01G258400.2	Wheat	3D		405	43536.1	6.89268	-0.0469136	mitochondrion,plastid	mitochondrion,plastid		plastid		mitochondrion		mitochondrion		mitochondrion	mitochondrion		mitochondrion	plastid	plastid	AT3G26115.1	3498648
TraesCS3D01G258800.1	Wheat	3D		394	44613.9	9.86689	-0.18198	mitochondrion,golgi,plastid	mitochondrion,golgi,plastid		plastid		plastid		golgi		mitochondrion	mitochondrion		mitochondrion	plastid	golgi	AT1G62305.1	3498665
TraesCS3D01G259000.1	Wheat	3D		559	61810.5	4.90741	-0.314669	mitochondrion,plastid,cytosol	mitochondrion,plastid,cytosol				mitochondrion		mitochondrion		mitochondrion				plastid	cytosol	AT2G01600.1	3498675
TraesCS3D01G263400.1	Wheat	3D		319	35070	9.03633	-0.320376	mitochondrion,plastid	mitochondrion,plastid,cytosol		plastid		mitochondrion		cytosol		mitochondrion			plastid	mitochondrion	mitochondrion	AT1G25420.1	3498994
TraesCS3D01G264400.1	Wheat	3D		186	19995.2	6.28472	-0.0344086	mitochondrion,plastid,cytosol	mitochondrion,plastid,cytosol				plastid		cytosol		mitochondrion				plastid	mitochondrion	AT3G03280.1	3499074
TraesCS3D01G269500.1	Wheat	3D		233	25586.7	5.26524	-0.427897	mitochondrion,plastid	mitochondrion,plastid		plastid		plastid		mitochondrion		plastid	mitochondrion		plastid	plastid	mitochondrion	AT1G51100.1	3499382
TraesCS3D01G279400.1	Wheat	3D		471	50843.3	5.43784	0.123142	mitochondrion,golgi,peroxisome,plastid	mitochondrion,golgi,peroxisome,plastid				mitochondrion		peroxisome		mitochondrion			mitochondrion	plastid	golgi	AT1G01420.1	3500043
TraesCS3D01G279500.1	Wheat	3D		473	51065.7	6.62887	0.139112	mitochondrion,vacuole,peroxisome,plastid	mitochondrion,vacuole,peroxisome,plastid				mitochondrion		peroxisome		mitochondrion			mitochondrion	plastid	vacuole	AT1G01390.1	3500048
TraesCS3D01G280500.1	Wheat	3D		231	25637.8	7.21873	-0.0116883	mitochondrion,plastid,golgi,endoplasmic reticulum	mitochondrion,plastid,golgi,endoplasmic reticulum				mitochondrion		endoplasmic reticulum		extracellular,vacuole,plasma membrane,golgi,endoplasmic reticulum			mitochondrion	plastid	golgi	AT1G70670.1	3500094
TraesCS3D01G286000.1	Wheat	3D		495	53652.9	6.30459	0.0179798	mitochondrion,plastid	mitochondrion,extracellular,vacuole,plasma membrane,plastid,golgi,endoplasmic reticulum				extracellular,vacuole,plasma membrane,golgi,endoplasmic reticulum		plastid		mitochondrion	extracellular,vacuole,plasma membrane,golgi,endoplasmic reticulum		mitochondrion	plastid	mitochondrion	AT1G47840.1	3500478
TraesCS3D01G286700.1	Wheat	3D		79	8041.58	4.79443	0.0835443	mitochondrion,plastid	mitochondrion,plastid				mitochondrion		mitochondrion		mitochondrion			mitochondrion	plastid	plastid	AT4G16200.1	3500507
TraesCS3D01G289100.1	Wheat	3D		909	101912	5.29875	-0.250715	mitochondrion,nucleus,cytosol,peroxisome,plastid	mitochondrion,nucleus,cytosol,peroxisome,plastid		plastid		mitochondrion		peroxisome		mitochondrion			mitochondrion	nucleus	cytosol	AT1G06410.1	3500673
TraesCS3D01G289100.2	Wheat	3D		912	102342	5.36475	-0.256689	mitochondrion,nucleus,cytosol,peroxisome,plastid	mitochondrion,nucleus,cytosol,peroxisome,plastid		plastid		mitochondrion		peroxisome		mitochondrion			mitochondrion	nucleus	cytosol	AT1G06410.3	3500677
TraesCS3D01G289100.3	Wheat	3D		698	78809.2	6.9369	-0.213897	mitochondrion,nucleus,cytosol,peroxisome,plastid	mitochondrion,nucleus,cytosol,peroxisome,plastid		plastid		mitochondrion		peroxisome		mitochondrion			mitochondrion	nucleus	cytosol	AT1G06410.1	3500683
TraesCS3D01G290300.1	Wheat	3D		277	29711.4	11.4204	-0.733574	mitochondrion,plastid,cytosol	mitochondrion,plastid,cytosol						cytosol		mitochondrion				mitochondrion	plastid	AT2G37250.1	3500766
TraesCS3D01G297000.2	Wheat	3D		531	58179.6	8.64442	-0.646139	mitochondrion,plastid	mitochondrion,plastid,nucleus		plastid		plastid		mitochondrion		mitochondrion			mitochondrion	plastid	nucleus	AT4G29000.1	3501175
TraesCS3D01G299400.1	Wheat	3D		412	46725.8	6.1761	-0.283495	mitochondrion,plastid,plasma membrane,cytosol	mitochondrion,plastid,plasma membrane,cytosol				plastid		cytosol		mitochondrion			mitochondrion	plastid	plasma membrane	AT4G22060.1	3501309
TraesCS3D01G300900.1	Wheat	3D		236	25558.5	8.3574	-0.179237	mitochondrion,extracellular,vacuole,plasma membrane,cytosol,plastid,golgi,endoplasmic reticulum	mitochondrion,extracellular,vacuole,plasma membrane,cytosol,plastid,golgi,endoplasmic reticulum				extracellular,vacuole,plasma membrane,golgi,endoplasmic reticulum		cytosol		extracellular,vacuole,plasma membrane,golgi,endoplasmic reticulum			extracellular,vacuole,plasma membrane,golgi,endoplasmic reticulum	plastid	mitochondrion	AT3G48540.1	3501407
TraesCS3D01G302400.1	Wheat	3D		482	54556.9	9.49312	-0.355809	mitochondrion,vacuole,golgi,plastid	mitochondrion,vacuole,golgi,plastid		plastid		mitochondrion		vacuole		plastid				mitochondrion	golgi	AT5G67540.1	3501478
TraesCS3D01G304600.1	Wheat	3D		362	39208.8	7.62411	-0.319337	mitochondrion,plastid	mitochondrion,plastid				mitochondrion		mitochondrion		plastid			plastid	plastid	mitochondrion	AT5G08415.1	3501628
TraesCS3D01G308800.1	Wheat	3D		451	48436.1	7.88475	0.229712	mitochondrion,plastid	mitochondrion,plastid		plastid		mitochondrion		mitochondrion		mitochondrion	mitochondrion		mitochondrion	plastid	plastid	AT5G66500.1	3502000
TraesCS3D01G317400.1	Wheat	3D		240	25559.6	6.68374	-0.1575	mitochondrion,plastid,peroxisome,cytosol	mitochondrion,plastid,peroxisome,cytosol		plastid		mitochondrion		peroxisome		mitochondrion				mitochondrion	cytosol	AT5G54500.1	3502620
TraesCS3D01G321300.1	Wheat	3D		277	30146.9	9.0251	-0.183394	mitochondrion,plastid	mitochondrion,plastid		plastid		plastid		mitochondrion		plastid	mitochondrion		plastid	plastid	mitochondrion	AT3G58830.2	3502828
TraesCS3D01G329200.1	Wheat	3D		493	55830.3	9.51223	-0.229817	mitochondrion,golgi,plastid	mitochondrion,golgi,plastid		plastid		mitochondrion		golgi		extracellular,vacuole,plasma membrane,golgi,endoplasmic reticulum	mitochondrion		mitochondrion	plastid	golgi	AT5G16890.1	3503266
TraesCS3D01G336000.1	Wheat	3D		157	18237.5	9.60067	-0.220382	mitochondrion,plastid	mitochondrion,peroxisome,plastid		plastid		mitochondrion		peroxisome		mitochondrion			mitochondrion	plastid	mitochondrion	AT2G07505.1	3503675
TraesCS3D01G337900.1	Wheat	3D		545	60414.5	10.0968	-0.440367	mitochondrion,plastid	mitochondrion,nucleus,plastid,cytosol		plastid		mitochondrion		cytosol		mitochondrion	mitochondrion		plastid	nucleus	mitochondrion	AT1G61590.1	3503786
TraesCS3D01G337900.2	Wheat	3D		544	60315.4	10.0968	-0.448897	mitochondrion,plastid	mitochondrion,nucleus,plastid,cytosol		plastid		mitochondrion		cytosol		mitochondrion	mitochondrion		plastid	nucleus	mitochondrion	AT3G08760.2	3503788
TraesCS3D01G342900.1	Wheat	3D		330	37524.4	6.55159	-0.773939	mitochondrion,plastid	mitochondrion,plastid		plastid		plastid		mitochondrion		mitochondrion	mitochondrion		plastid	plastid	mitochondrion	AT4G28590.1	3504069
TraesCS3D01G346100.1	Wheat	3D		251	26624.7	8.20553	-0.617928	mitochondrion,plastid	mitochondrion,plastid,nucleus		plastid		mitochondrion		mitochondrion		mitochondrion			mitochondrion	plastid	nucleus	AT4G08330.1	3504248
TraesCS3D01G350900.1	Wheat	3D		536	60465.6	6.29457	-0.471082	mitochondrion,endoplasmic reticulum,plastid,cytosol	mitochondrion,endoplasmic reticulum,plastid,cytosol				mitochondrion		endoplasmic reticulum		mitochondrion			mitochondrion	plastid	cytosol	AT3G28510.1	3504583
TraesCS3D01G351000.1	Wheat	3D		535	60235.4	6.25218	-0.467664	mitochondrion,endoplasmic reticulum,plastid,cytosol	mitochondrion,endoplasmic reticulum,plastid,cytosol				mitochondrion		endoplasmic reticulum		mitochondrion			mitochondrion	plastid	cytosol	AT3G28510.1	3504590
TraesCS3D01G354500.2	Wheat	3D		758	82875.1	7.07825	-0.302111	mitochondrion,plastid,plasma membrane,cytosol	mitochondrion,plastid,plasma membrane,cytosol				mitochondrion		mitochondrion		mitochondrion			plastid	plasma membrane	cytosol	AT1G07510.1	3504791
TraesCS3D01G359800.1	Wheat	3D		101	11023.1	12.0826	-0.476238	mitochondrion,nucleus,plastid,endoplasmic reticulum	mitochondrion,nucleus,plastid,endoplasmic reticulum						endoplasmic reticulum		mitochondrion			plastid	mitochondrion	nucleus	AT5G17930.1	3505159
TraesCS3D01G360100.1	Wheat	3D		418	46610.2	7.35585	-0.167464	mitochondrion,plastid,peroxisome,endoplasmic reticulum	mitochondrion,extracellular,vacuole,plasma membrane,plastid,golgi,peroxisome,endoplasmic reticulum				plastid		peroxisome		extracellular,vacuole,plasma membrane,golgi,endoplasmic reticulum			mitochondrion	plastid	endoplasmic reticulum	AT2G38670.1	3505179
TraesCS3D01G361400.1	Wheat	3D		156	18153.3	9.27296	-0.144231	mitochondrion,plastid	mitochondrion,plastid				mitochondrion		mitochondrion		mitochondrion			mitochondrion	plastid	plastid	AT2G07505.1	3505257
TraesCS3D01G370900.1	Wheat	3D		387	44421.6	9.63458	-0.255556	mitochondrion,nucleus,plastid,cytosol	mitochondrion,nucleus,plastid,cytosol						cytosol		mitochondrion			plastid	mitochondrion	nucleus	AT3G61590.1	3505899
TraesCS3D01G371000.1	Wheat	3D		326	36901.1	7.75916	-0.205215	mitochondrion,plastid,peroxisome,nucleus	mitochondrion,plastid,peroxisome,nucleus				plastid		mitochondrion		mitochondrion			plastid	nucleus	peroxisome	AT3G48220.1	3505904
TraesCS3D01G372000.1	Wheat	3D		375	41030.2	9.39147	-0.1648	mitochondrion,plastid,cytosol	mitochondrion,plastid,cytosol						cytosol		mitochondrion				plastid	mitochondrion	AT5G41840.1	3505959
TraesCS3D01G372600.1	Wheat	3D		362	38923.1	8.75277	0.120166	mitochondrion,plastid,cytosol	mitochondrion,extracellular,vacuole,plasma membrane,cytosol,plastid,golgi,endoplasmic reticulum						cytosol		extracellular,vacuole,plasma membrane,golgi,endoplasmic reticulum				plastid	mitochondrion	AT1G57790.1	3505994
TraesCS3D01G377200.1	Wheat	3D		524	58285.9	8.22125	-0.403817	mitochondrion,plastid	mitochondrion,plastid		plastid		mitochondrion		mitochondrion		mitochondrion	mitochondrion		plastid	plastid	mitochondrion	AT1G72040.1	3506289
TraesCS3D01G388300.1	Wheat	3D		502	53768.1	8.22985	-0.321912	mitochondrion,plastid,nucleus	mitochondrion,plastid,nucleus						plastid		mitochondrion				mitochondrion	nucleus	AT2G19490.1	3506947
TraesCS3D01G391700.1	Wheat	3D		1489	160949	4.31004	-0.561854	mitochondrion,nucleus,plastid,cytosol	mitochondrion,nucleus,plastid,cytosol				mitochondrion		cytosol		mitochondrion	mitochondrion			plastid	nucleus	AT5G16270.1	3507157
TraesCS3D01G391700.2	Wheat	3D		1478	159766	4.31004	-0.568742	mitochondrion,nucleus,plastid,cytosol	mitochondrion,nucleus,plastid,cytosol				mitochondrion		cytosol		mitochondrion	mitochondrion			plastid	nucleus	AT5G16270.1	3507162
TraesCS3D01G391700.3	Wheat	3D		1496	161737	4.31004	-0.546925	mitochondrion,nucleus,plastid,cytosol	mitochondrion,nucleus,plastid,cytosol				mitochondrion		cytosol		mitochondrion	mitochondrion			plastid	nucleus	AT5G40840.2	3507171
TraesCS3D01G396800.1	Wheat	3D		263	27931.6	7.15235	-0.00684411	mitochondrion,extracellular,plastid	mitochondrion,extracellular,plastid				mitochondrion		mitochondrion		mitochondrion				extracellular	plastid	AT1G07440.1	3507497
TraesCS3D01G396900.1	Wheat	3D		263	27607.3	7.47422	0.107224	mitochondrion,plastid	mitochondrion,extracellular,plastid				mitochondrion		mitochondrion		mitochondrion	plastid		mitochondrion	extracellular	plastid	AT1G07440.1	3507505
TraesCS3D01G397900.1	Wheat	3D		114	12275.5	11.6985	0.246491	mitochondrion,extracellular,plasma membrane,endoplasmic reticulum,plastid	mitochondrion,extracellular,plasma membrane,endoplasmic reticulum,plastid		plastid		mitochondrion		extracellular		extracellular,vacuole,plasma membrane,golgi,endoplasmic reticulum			mitochondrion	endoplasmic reticulum	plasma membrane	AT1G72250.4	3507561
TraesCS3D01G411300.1	Wheat	3D		114	12305	8.5069	-0.230702	mitochondrion,plastid,cytosol	mitochondrion,plastid,cytosol				mitochondrion		mitochondrion		mitochondrion				plastid	cytosol	AT1G79130.1	3508422
TraesCS3D01G414500.1	Wheat	3D		589	63744.2	7.55295	0.345671	mitochondrion,endoplasmic reticulum,plastid,cytosol	mitochondrion,endoplasmic reticulum,plastid,cytosol						cytosol		mitochondrion	mitochondrion			plastid	endoplasmic reticulum	AT1G11290.1	3508632
TraesCS3D01G414500.2	Wheat	3D		684	73935.2	8.03814	0.190789	mitochondrion,plastid,cytosol	mitochondrion,plastid,cytosol				mitochondrion		cytosol		mitochondrion			plastid		mitochondrion	AT1G11290.1	3508640
TraesCS3D01G422400.1	Wheat	3D		399	45068.3	6.59276	-0.111278	mitochondrion,plastid,cytosol	mitochondrion,plastid,cytosol				plastid		cytosol		mitochondrion				mitochondrion	plastid	AT3G25750.2	3509126
TraesCS3D01G423800.1	Wheat	3D		362	40325.9	6.62242	-0.219613	mitochondrion,extracellular,vacuole,endoplasmic reticulum,plastid	mitochondrion,extracellular,vacuole,endoplasmic reticulum,plastid		plastid		mitochondrion		endoplasmic reticulum		extracellular,vacuole,plasma membrane,golgi,endoplasmic reticulum			mitochondrion	extracellular	vacuole	AT1G14590.1	3509214
TraesCS3D01G425900.1	Wheat	3D		86	9259.11	10.4553	-0.533721	mitochondrion,plastid,cytosol	mitochondrion,plastid,cytosol				mitochondrion		cytosol		mitochondrion				plastid	mitochondrion	AT3G01960.1	3509337
TraesCS3D01G426000.1	Wheat	3D		86	9141.96	10.3001	-0.310465	mitochondrion,plastid,cytosol	mitochondrion,plastid,cytosol				mitochondrion		cytosol		mitochondrion				plastid	mitochondrion	AT3G01960.1	3509342
TraesCS3D01G426100.1	Wheat	3D		86	9265.09	10.3401	-0.42093	mitochondrion,plastid,cytosol	mitochondrion,plastid,cytosol				mitochondrion		cytosol		mitochondrion				plastid	mitochondrion	AT3G01960.1	3509347
TraesCS3D01G435400.1	Wheat	3D		329	36976.8	6.72685	-0.344681	mitochondrion,plastid	mitochondrion,plastid,nucleus		plastid		mitochondrion		mitochondrion		mitochondrion			mitochondrion	plastid	nucleus	AT4G25720.1	3509882
TraesCS3D01G437600.1	Wheat	3D		264	28100.1	8.60913	0.0840909	mitochondrion,plastid	mitochondrion,plastid		plastid		plastid		mitochondrion		mitochondrion	mitochondrion		mitochondrion	plastid	plastid	AT4G34840.1	3509987
TraesCS3D01G438100.1	Wheat	3D		543	58543.2	6.68406	-0.13407	mitochondrion,plastid	mitochondrion,plastid		plastid		mitochondrion		plastid		mitochondrion	mitochondrion		mitochondrion	plastid	mitochondrion	AT2G36500.1	3510011
TraesCS3D01G444700.1	Wheat	3D		117	12645.3	10.1051	-0.0034188	mitochondrion,plastid,cytosol	mitochondrion,extracellular,vacuole,plasma membrane,cytosol,plastid,golgi,endoplasmic reticulum	extracellular,vacuole,plasma membrane,golgi,endoplasmic reticulum					cytosol	golgi,plastid	mitochondrion				plastid	mitochondrion	AT4G31380.1	3510406
TraesCS3D01G450000.1	Wheat	3D		172	18973.4	7.60421	-0.75	mitochondrion,nucleus,plastid,cytosol	mitochondrion,nucleus,plastid,cytosol				mitochondrion		cytosol		mitochondrion			plastid	mitochondrion	nucleus	AT2G47810.1	3510677
TraesCS3D01G451300.1	Wheat	3D		161	17165.6	5.22517	0.0167702	mitochondrion,plastid	mitochondrion,plastid		plastid		plastid		mitochondrion		mitochondrion	mitochondrion		mitochondrion	plastid	plastid	AT1G73320.1	3510737
TraesCS3D01G452400.1	Wheat	3D		596	64466.5	7.31247	-0.224664	mitochondrion,plastid	mitochondrion,plastid		plastid		plastid		mitochondrion		mitochondrion	mitochondrion		plastid	plastid	mitochondrion	AT2G35040.1	3510797
TraesCS3D01G452400.2	Wheat	3D		595	64395.4	7.31247	-0.228067	mitochondrion,plastid	mitochondrion,plastid		plastid		plastid		mitochondrion		mitochondrion	mitochondrion		plastid	plastid	mitochondrion	AT2G35040.1	3510802
TraesCS3D01G453300.2	Wheat	3D		279	32437.8	9.73221	-0.560932	mitochondrion,nucleus,plastid,cytosol	mitochondrion,nucleus,plastid,cytosol						nucleus		mitochondrion			mitochondrion	plastid	cytosol	AT1G22180.2	3510855
TraesCS3D01G461700.1	Wheat	3D		155	17229.4	8.48904	0.91871	mitochondrion,plastid	mitochondrion,extracellular,plasma membrane,plastid		plastid		plastid		extracellular		extracellular,vacuole,plasma membrane,golgi,endoplasmic reticulum	mitochondrion		mitochondrion	plastid	plasma membrane	AT5G02060.1	3511306
TraesCS3D01G461900.1	Wheat	3D		155	17398.5	9.58214	0.869677	mitochondrion,plastid	mitochondrion,extracellular,plasma membrane,plastid		plastid		plastid		extracellular		extracellular,vacuole,plasma membrane,golgi,endoplasmic reticulum	mitochondrion		mitochondrion	plastid	plasma membrane	AT5G02060.1	3511316
TraesCS3D01G463300.1	Wheat	3D		274	28254.9	4.76291	0.389416	mitochondrion,extracellular,vacuole,plastid	mitochondrion,extracellular,vacuole,plastid						extracellular		mitochondrion			mitochondrion	vacuole	plastid	AT3G24030.1	3511408
TraesCS3D01G465500.1	Wheat	3D		255	28690.4	5.23058	-0.0376471	mitochondrion,nucleus,plastid,cytosol	mitochondrion,nucleus,plastid,cytosol				plastid		cytosol		mitochondrion			mitochondrion	nucleus	plastid	AT5G50220.1	3511520
TraesCS3D01G465700.1	Wheat	3D		203	21248.1	11.137	0.512315	mitochondrion,plastid	mitochondrion,extracellular,vacuole,plasma membrane,plastid,golgi,endoplasmic reticulum		plastid		mitochondrion		vacuole		extracellular,vacuole,plasma membrane,golgi,endoplasmic reticulum	plastid		mitochondrion	mitochondrion	plasma membrane	AT3G05975.1	3511526
TraesCS3D01G468200.1	Wheat	3D		317	33741	8.77353	0.167823	mitochondrion,plastid	mitochondrion,plastid		plastid		plastid		mitochondrion		mitochondrion	mitochondrion		plastid	plastid	mitochondrion	AT1G03220.1	3511675
TraesCS3D01G468300.1	Wheat	3D		452	47628.4	6.26494	0.106195	mitochondrion,plasma membrane,golgi,plastid	mitochondrion,extracellular,vacuole,plasma membrane,plastid,golgi,endoplasmic reticulum				mitochondrion		golgi		extracellular,vacuole,plasma membrane,golgi,endoplasmic reticulum			mitochondrion	plastid	plasma membrane	AT1G03220.1	3511680
TraesCS3D01G476500.2	Wheat	3D		336	35532.3	8.91191	-0.0404762	mitochondrion,plastid	mitochondrion,plastid				mitochondrion		mitochondrion		mitochondrion			mitochondrion	plastid	plastid	AT3G57240.1	3512137
TraesCS3D01G487600.1	Wheat	3D		402	43562.4	9.81939	0.111692	mitochondrion,plastid	mitochondrion,plastid		plastid		mitochondrion		mitochondrion		mitochondrion	mitochondrion		mitochondrion	plastid	plastid	AT5G07900.1	3512740
TraesCS3D01G496600.1	Wheat	3D		202	22094.3	6.39306	-0.228218	mitochondrion,plastid,peroxisome,cytosol	mitochondrion,plastid,peroxisome,cytosol				mitochondrion		peroxisome		mitochondrion			mitochondrion	plastid	cytosol	AT3G27890.1	3513247
TraesCS3D01G518500.1	Wheat	3D		345	36995.5	5.89387	-0.0336232	mitochondrion,nucleus,plastid,cytosol	mitochondrion,nucleus,plastid,cytosol						cytosol		mitochondrion			mitochondrion	nucleus	plastid	AT1G65770.1	3514412
TraesCS3D01G524100.1	Wheat	3D		1205	134750	9.86089	-0.0871369	mitochondrion,plastid	mitochondrion,peroxisome,plastid				mitochondrion		mitochondrion		mitochondrion	plastid		mitochondrion	plastid	peroxisome	AT1G54350.1	3514706
TraesCS3D01G524100.2	Wheat	3D		1317	147423	9.37676	-0.100228	mitochondrion,plastid	mitochondrion,peroxisome,plastid				mitochondrion		mitochondrion		mitochondrion	plastid		mitochondrion	plastid	peroxisome	AT4G39850.4	3514707
TraesCS3D01G531500.1	Wheat	3D		303	31711.5	10.8486	-0.428053	mitochondrion,plastid	mitochondrion,plastid		plastid		mitochondrion		mitochondrion		mitochondrion	mitochondrion		plastid	plastid	mitochondrion	AT5G02600.1	3515189
TraesCS3D01G535200.1	Wheat	3D		322	35147.5	9.89894	-0.528571	mitochondrion,plastid,nucleus	mitochondrion,plastid,nucleus						plastid		mitochondrion				mitochondrion	nucleus	AT3G48210.1	3515405
TraesCS3D01G538900.1	Wheat	3D		435	48371.7	7.04915	-0.307586	mitochondrion,plastid,golgi,endoplasmic reticulum	mitochondrion,plastid,golgi,endoplasmic reticulum				plastid		endoplasmic reticulum		mitochondrion			mitochondrion	plastid	golgi	AT1G57590.1	3515596
TraesCS3D01G538900.2	Wheat	3D		391	43248.5	6.82599	-0.306138	mitochondrion,plastid,golgi,endoplasmic reticulum	mitochondrion,plastid,golgi,endoplasmic reticulum				plastid		endoplasmic reticulum		mitochondrion			mitochondrion	plastid	golgi	AT3G09410.1	3515599
TraesCS3D01G538900.3	Wheat	3D		461	51404.6	7.8506	-0.278742	mitochondrion,plastid,golgi,endoplasmic reticulum	mitochondrion,plastid,golgi,endoplasmic reticulum				plastid		endoplasmic reticulum		mitochondrion			mitochondrion	plastid	golgi	AT1G57590.1	3515606
TraesCS3D01G538900.4	Wheat	3D		422	46853.2	7.93936	-0.260664	mitochondrion,plastid,golgi,endoplasmic reticulum	mitochondrion,plastid,golgi,endoplasmic reticulum				plastid		endoplasmic reticulum		mitochondrion			mitochondrion	plastid	golgi	AT1G57590.1	3515611
TraesCS3D01G540700.1	Wheat	3D		258	27577	7.58198	-0.303876	mitochondrion,plastid,nucleus	mitochondrion,plastid,nucleus						mitochondrion		mitochondrion				plastid	nucleus	AT5G60440.1	3515715
TraesCS4A01G002700.1	Wheat	4A		1276	137998	7.14304	-0.223433	mitochondrion,plastid	mitochondrion,vacuole,plasma membrane,plastid		plastid		mitochondrion		vacuole		extracellular,vacuole,plasma membrane,golgi,endoplasmic reticulum	mitochondrion		plastid	plasma membrane	mitochondrion	AT5G66820.1	3516138
TraesCS4A01G004200.1	Wheat	4A		112	12852.7	9.20665	-0.0633929	mitochondrion,extracellular,plastid,cytosol	mitochondrion,extracellular,plastid,cytosol				plastid		cytosol		mitochondrion			mitochondrion	plastid	extracellular	AT2G26590.4	3516219
TraesCS4A01G004700.1	Wheat	4A		991	108338	6.89881	0.0968718	mitochondrion,plastid	mitochondrion,plastid,cytosol		plastid		mitochondrion		mitochondrion		mitochondrion			mitochondrion	plastid	cytosol	AT3G09040.1	3516249
TraesCS4A01G005100.1	Wheat	4A		692	75571.5	6.63003	-0.30289	mitochondrion,plastid	mitochondrion,plastid		plastid		mitochondrion		mitochondrion		mitochondrion	mitochondrion		mitochondrion	plastid	plastid	AT1G53730.2	3516276
TraesCS4A01G006300.1	Wheat	4A		526	59209.8	7.49217	-0.204563	mitochondrion,plastid	mitochondrion,plastid				mitochondrion		plastid		mitochondrion			mitochondrion	plastid	mitochondrion	AT1G19250.1	3516356
TraesCS4A01G006700.1	Wheat	4A		531	59490.5	8.00009	-0.195857	mitochondrion,plastid,peroxisome,cytosol	mitochondrion,plastid,peroxisome,cytosol				mitochondrion		plastid		mitochondrion			mitochondrion	cytosol	peroxisome	AT1G19250.1	3516376
TraesCS4A01G010000.1	Wheat	4A		434	47419.8	9.81599	-0.337097	mitochondrion,plastid	mitochondrion,plastid		plastid		mitochondrion		mitochondrion		mitochondrion	mitochondrion		plastid	plastid	mitochondrion	AT2G05940.1	3516585
TraesCS4A01G010600.1	Wheat	4A		324	35563.8	6.31103	-0.0429012	mitochondrion,plasma membrane,plastid	mitochondrion,plasma membrane,plastid				mitochondrion		mitochondrion		mitochondrion				plastid	plasma membrane	AT4G33180.1	3516619
TraesCS4A01G012600.1	Wheat	4A		449	50580.6	9.58005	-0.148107	mitochondrion,plastid,cytosol	mitochondrion,plastid,cytosol						mitochondrion		mitochondrion				plastid	cytosol	AT2G29090.2	3516735
TraesCS4A01G018900.2	Wheat	4A		90	9803.25	10.1907	0.154444	mitochondrion,extracellular,plastid,cytosol	mitochondrion,extracellular,plastid,cytosol						cytosol		mitochondrion			mitochondrion	plastid	extracellular	AT1G05450.2	3517095
TraesCS4A01G019700.1	Wheat	4A		693	75308.7	7.18063	-0.308081	mitochondrion,plastid	mitochondrion,plastid		plastid		mitochondrion		plastid		mitochondrion	mitochondrion		mitochondrion	plastid	mitochondrion	AT3G20250.2	3517136
TraesCS4A01G021900.1	Wheat	4A		280	30211.1	9.03331	-0.484643	mitochondrion,nucleus,plastid,cytosol	mitochondrion,nucleus,plastid,cytosol				plastid		cytosol		mitochondrion			mitochondrion	plastid	nucleus	AT3G47890.1	3517265
TraesCS4A01G022800.1	Wheat	4A		996	112639	6.32114	-0.434839	mitochondrion,plastid	mitochondrion,plastid,nucleus				mitochondrion		plastid		mitochondrion	mitochondrion		mitochondrion	plastid	nucleus	AT2G16390.1	3517326
TraesCS4A01G023900.1	Wheat	4A		375	41474.6	9.17443	0.0173333	mitochondrion,plastid	mitochondrion,plastid		plastid		mitochondrion		mitochondrion		mitochondrion	mitochondrion		mitochondrion	plastid	plastid	AT5G07900.1	3517375
TraesCS4A01G029800.1	Wheat	4A		1011	110439	6.62188	-0.496736	mitochondrion,plastid	mitochondrion,plastid,cytosol		plastid		mitochondrion		mitochondrion		plastid			plastid	mitochondrion	cytosol	AT1G08720.1	3517662
TraesCS4A01G032000.1	Wheat	4A		381	44243.6	5.15302	-0.75643	mitochondrion,nucleus,plastid,cytosol	mitochondrion,nucleus,plastid,cytosol						cytosol		mitochondrion			plastid	mitochondrion	nucleus	AT4G13300.1	3517786
TraesCS4A01G044900.2	Wheat	4A		338	37807.2	9.57195	-0.473077	mitochondrion,plastid	mitochondrion,plastid		plastid		mitochondrion		mitochondrion		mitochondrion	mitochondrion		mitochondrion	plastid	plastid	AT3G17910.1	3518540
TraesCS4A01G045100.1	Wheat	4A		291	31219.4	4.94434	-0.276632	mitochondrion,plastid	mitochondrion,plastid		plastid		mitochondrion		mitochondrion		mitochondrion	mitochondrion		mitochondrion	plastid	plastid	AT5G54540.1	3518550
TraesCS4A01G050600.1	Wheat	4A		63	7034.5	8.79479	-0.0634921	mitochondrion,plastid,plasma membrane,cytosol	mitochondrion,extracellular,vacuole,plasma membrane,cytosol,plastid,golgi,endoplasmic reticulum	extracellular,vacuole,plasma membrane,golgi,endoplasmic reticulum			mitochondrion		plasma membrane		mitochondrion			mitochondrion	plastid	cytosol	AT2G39740.1	3518854
TraesCS4A01G053400.1	Wheat	4A		260	28987.2	8.4239	0.197308	mitochondrion,plastid,plasma membrane,nucleus	mitochondrion,plastid,plasma membrane,nucleus				plastid		mitochondrion		mitochondrion			plastid	nucleus	plasma membrane	AT3G29270.2	3519016
TraesCS4A01G055300.1	Wheat	4A		486	50851.9	9.94615	0.73642	mitochondrion,plasma membrane,plastid	mitochondrion,plasma membrane,plastid		plastid		mitochondrion		mitochondrion		mitochondrion	mitochondrion		plastid	plasma membrane	plasma membrane	AT2G33260.2	3519134
TraesCS4A01G057800.1	Wheat	4A		511	53318.9	10.4931	-0.504305	mitochondrion,nucleus,plastid,cytosol	mitochondrion,nucleus,plastid,cytosol						cytosol		mitochondrion			mitochondrion	plastid	nucleus	AT1G13740.1	3519297
TraesCS4A01G060200.2	Wheat	4A		341	37238.9	6.08269	-0.497067	mitochondrion,extracellular,nucleus,vacuole,plastid	mitochondrion,extracellular,vacuole,plasma membrane,endoplasmic reticulum,plastid,golgi,nucleus				plastid		extracellular		extracellular,vacuole,plasma membrane,golgi,endoplasmic reticulum	plastid		mitochondrion	nucleus	vacuole	AT1G26260.3	3519464
TraesCS4A01G070000.1	Wheat	4A		240	26564.8	11.0857	0.31625	mitochondrion,vacuole,plasma membrane,plastid	mitochondrion,extracellular,vacuole,plasma membrane,plastid,golgi,endoplasmic reticulum				mitochondrion		plasma membrane		extracellular,vacuole,plasma membrane,golgi,endoplasmic reticulum			mitochondrion	plastid	vacuole	AT2G07681.1	3520084
TraesCS4A01G072200.1	Wheat	4A		663	72792.7	7.65884	0.108145	mitochondrion,nucleus,plastid,cytosol	mitochondrion,nucleus,plastid,cytosol				plastid		nucleus		mitochondrion			mitochondrion	plastid	cytosol	AT3G49142.1	3520226
TraesCS4A01G085000.1	Wheat	4A		535	57943	10.0363	-0.762617	mitochondrion,plastid	mitochondrion,plastid		plastid		mitochondrion		mitochondrion		mitochondrion	plastid		mitochondrion	plastid	mitochondrion	AT1G13340.1	3521050
TraesCS4A01G093700.1	Wheat	4A		442	50561.9	4.88638	-0.84638	mitochondrion,nucleus,plastid,cytosol	mitochondrion,nucleus,plastid,cytosol	nucleus					cytosol		mitochondrion			mitochondrion	plastid	nucleus	AT5G59210.1	3521562
TraesCS4A01G093700.2	Wheat	4A		438	50086.3	4.87946	-0.847717	mitochondrion,nucleus,plastid,cytosol	mitochondrion,nucleus,plastid,cytosol	nucleus					cytosol		mitochondrion			mitochondrion	plastid	nucleus	AT5G59210.1	3521564
TraesCS4A01G093700.3	Wheat	4A		424	48460.4	4.96341	-0.851179	mitochondrion,nucleus,plastid,cytosol	mitochondrion,nucleus,plastid,cytosol	nucleus					cytosol		mitochondrion			mitochondrion	plastid	nucleus	AT5G59210.1	3521566
TraesCS4A01G097200.1	Wheat	4A		638	70569.8	5.25456	-0.645298	mitochondrion,plastid,cytosol	mitochondrion,plastid,cytosol						mitochondrion		mitochondrion				plastid	cytosol	AT2G25430.1	3521808
TraesCS4A01G101700.1	Wheat	4A		143	16221.1	8.4776	-0.816084	mitochondrion,nucleus,plastid,cytosol	mitochondrion,nucleus,plastid,cytosol				mitochondrion		cytosol		mitochondrion			mitochondrion	plastid	nucleus	AT3G28990.1	3522092
TraesCS4A01G103300.1	Wheat	4A		202	21392.9	10.3904	-0.137129	mitochondrion,plastid	mitochondrion,plastid,cytosol		plastid		mitochondrion		cytosol		plastid			mitochondrion	plastid	mitochondrion	AT3G12345.1	3522208
TraesCS4A01G104800.1	Wheat	4A		332	36185.6	6.51997	-0.216265	mitochondrion,plastid,peroxisome,cytosol	mitochondrion,plastid,peroxisome,cytosol				mitochondrion		peroxisome		mitochondrion			mitochondrion	plastid	cytosol	AT5G58220.1	3522301
TraesCS4A01G104800.4	Wheat	4A		307	33540.4	6.1739	-0.23127	mitochondrion,plastid,peroxisome,cytosol	mitochondrion,plastid,peroxisome,cytosol				mitochondrion		peroxisome		mitochondrion			mitochondrion	plastid	cytosol	AT5G58220.1	3522317
TraesCS4A01G105300.1	Wheat	4A		666	72373.4	7.83276	-0.908859	mitochondrion,nucleus,plastid,cytosol	mitochondrion,nucleus,plastid,cytosol						cytosol		mitochondrion			mitochondrion	plastid	nucleus	AT5G02810.1	3522343
TraesCS4A01G107400.3	Wheat	4A		357	38468	10.1222	-0.185154	mitochondrion,golgi,peroxisome,plastid	mitochondrion,golgi,peroxisome,plastid		plastid				peroxisome		mitochondrion				mitochondrion	golgi	AT2G37090.1	3522482
TraesCS4A01G109900.1	Wheat	4A		591	66057.1	6.33304	-0.346701	mitochondrion,plastid	mitochondrion,plastid,cytosol				plastid		mitochondrion		mitochondrion	plastid		plastid	mitochondrion	cytosol	AT3G47340.1	3522625
TraesCS4A01G117800.1	Wheat	4A		237	25507.2	10.1831	0.078481	mitochondrion,plastid,cytosol	mitochondrion,plastid,cytosol						cytosol		mitochondrion				plastid	mitochondrion	AT1G47750.1	3523129
TraesCS4A01G129300.1	Wheat	4A		206	20718.2	8.48988	0.299515	mitochondrion,plastid	mitochondrion,plasma membrane,plastid		plastid		mitochondrion		mitochondrion		mitochondrion			mitochondrion	plastid	plasma membrane	AT2G27130.1	3523963
TraesCS4A01G131200.1	Wheat	4A		492	55797.8	9.93703	-0.277846	mitochondrion,plastid	mitochondrion,vacuole,golgi,plastid		plastid		mitochondrion		vacuole		mitochondrion	mitochondrion		mitochondrion	plastid	golgi	AT1G14020.1	3524102
TraesCS4A01G131200.2	Wheat	4A		498	56469.6	9.87844	-0.273494	mitochondrion,plastid	mitochondrion,vacuole,golgi,plastid		plastid		mitochondrion		vacuole		mitochondrion	mitochondrion		mitochondrion	plastid	golgi	AT1G14020.1	3524107
TraesCS4A01G135300.1	Wheat	4A		129	13648	8.78209	0.368217	mitochondrion,plastid,cytosol	mitochondrion,plastid,cytosol						cytosol		mitochondrion				plastid	mitochondrion	AT2G13560.1	3524432
TraesCS4A01G138500.1	Wheat	4A		141	15867.1	10.053	-0.0241135	mitochondrion,plastid	mitochondrion,plastid		plastid		plastid		plastid		mitochondrion	plastid		mitochondrion	mitochondrion	mitochondrion	AT1G48460.2	3524658
TraesCS4A01G142700.1	Wheat	4A		243	26676.9	8.60533	-0.276543	mitochondrion,plastid	mitochondrion,plastid				mitochondrion		mitochondrion		mitochondrion			mitochondrion	plastid	plastid	AT3G14260.1	3524987
TraesCS4A01G144900.1	Wheat	4A		143	15863.6	11.3168	-0.0762238	mitochondrion,nucleus,plastid,cytosol	mitochondrion,nucleus,plastid,cytosol				plastid		plastid		mitochondrion			mitochondrion	nucleus	cytosol	AT3G13440.3	3525153
TraesCS4A01G149600.1	Wheat	4A		494	56959.7	5.96441	-0.185425	mitochondrion,peroxisome,plastid	mitochondrion,peroxisome,plastid				mitochondrion		mitochondrion		mitochondrion				plastid	peroxisome	AT2G15180.1	3525428
TraesCS4A01G151900.1	Wheat	4A		130	14076.9	5.66627	0.0346154	mitochondrion,plastid,cytosol	mitochondrion,plastid,cytosol						cytosol		mitochondrion				plastid	mitochondrion	AT5G08670.1	3525592
TraesCS4A01G166000.1	Wheat	4A		184	20022.8	9.86689	-0.70163	mitochondrion,nucleus,plastid,cytosol	mitochondrion,nucleus,plastid,cytosol						nucleus		mitochondrion			mitochondrion	plastid	cytosol	AT5G63920.1	3526424
TraesCS4A01G178100.6	Wheat	4A		527	59426.3	8.50436	-0.481214	mitochondrion,plastid,cytosol	mitochondrion,plastid,cytosol		plastid		mitochondrion		mitochondrion		mitochondrion	plastid		mitochondrion	cytosol	cytosol	AT3G06430.1	3527397
TraesCS4A01G179300.1	Wheat	4A		186	19423.1	9.86804	0.153226	mitochondrion,plastid,cytosol	mitochondrion,plastid,cytosol						mitochondrion		mitochondrion				cytosol	plastid	AT2G29590.1	3527486
TraesCS4A01G183800.1	Wheat	4A		130	14093.6	7.07032	-0.177692	mitochondrion,plastid	mitochondrion,plastid		plastid		mitochondrion		mitochondrion		mitochondrion	mitochondrion		mitochondrion	plastid	plastid	AT1G49900.1	3527768
TraesCS4A01G184400.1	Wheat	4A		199	21479	9.30655	-0.0512563	mitochondrion,plastid	mitochondrion,plastid				plastid		mitochondrion		mitochondrion			mitochondrion	plastid	plastid	AT1G76920.1	3527808
TraesCS4A01G185100.1	Wheat	4A		167	18354.1	11.0398	-0.59521	mitochondrion,plastid	mitochondrion,plastid		plastid		mitochondrion		mitochondrion		plastid	mitochondrion		plastid	mitochondrion	plastid	AT5G43210.1	3527840
TraesCS4A01G185300.1	Wheat	4A		494	53694.9	5.60195	-0.0734818	mitochondrion,plastid,peroxisome,cytosol	mitochondrion,plastid,peroxisome,cytosol				mitochondrion		cytosol		mitochondrion			mitochondrion	plastid	peroxisome	AT1G05530.1	3527854
TraesCS4A01G186500.2	Wheat	4A		688	75809.6	4.80023	-0.127471	mitochondrion,golgi,plastid	mitochondrion,extracellular,vacuole,plasma membrane,plastid,golgi,endoplasmic reticulum		plastid		mitochondrion		golgi		extracellular,vacuole,plasma membrane,golgi,endoplasmic reticulum	mitochondrion		mitochondrion	plastid	golgi	AT3G10740.1	3527921
TraesCS4A01G187400.1	Wheat	4A		482	52807.7	5.06576	-0.440664	mitochondrion,nucleus,plastid,cytosol	mitochondrion,nucleus,plastid,cytosol		plastid		mitochondrion		cytosol		mitochondrion				mitochondrion	nucleus	AT2G19540.1	3527980
TraesCS4A01G189400.1	Wheat	4A		152	15656.4	4.38872	0.111842	mitochondrion,plastid,cytosol	mitochondrion,plastid,cytosol						cytosol		mitochondrion				mitochondrion	plastid	AT3G06670.1	3528117
TraesCS4A01G189900.1	Wheat	4A		610	67412.1	6.64553	-0.191148	mitochondrion,extracellular,vacuole,plasma membrane,endoplasmic reticulum,plastid,golgi,peroxisome,nucleus	mitochondrion,extracellular,vacuole,plasma membrane,endoplasmic reticulum,plastid,golgi,peroxisome,nucleus				mitochondrion		nucleus		extracellular,vacuole,plasma membrane,golgi,endoplasmic reticulum	extracellular,vacuole,plasma membrane,golgi,endoplasmic reticulum		mitochondrion	plastid	peroxisome	AT3G25100.1	3528140
TraesCS4A01G190200.1	Wheat	4A		149	16823.9	11.189	-0.392617	mitochondrion,plastid	mitochondrion,extracellular,plastid,cytosol	plastid		extracellular	plastid		cytosol	plastid,cytosol	mitochondrion	plastid		mitochondrion	plastid	mitochondrion	AT2G09990.1	3528155
TraesCS4A01G199100.1	Wheat	4A		219	23202.7	10.3838	-0.0420091	mitochondrion,endoplasmic reticulum,plastid,cytosol	mitochondrion,endoplasmic reticulum,plastid,cytosol		plastid		mitochondrion		mitochondrion		plastid				endoplasmic reticulum	cytosol	AT2G02850.1	3528692
TraesCS4A01G211400.1	Wheat	4A		148	16719.3	10.6204	-0.639865	mitochondrion,plastid	mitochondrion,plastid,cytosol				mitochondrion		mitochondrion		mitochondrion	plastid		mitochondrion	plastid	cytosol	AT1G22990.1	3529431
TraesCS4A01G212200.1	Wheat	4A		293	32034.1	8.06398	-0.405119	mitochondrion,plastid,peroxisome,nucleus	mitochondrion,plastid,peroxisome,nucleus						peroxisome		mitochondrion			plastid	nucleus	mitochondrion	AT4G28220.1	3529490
TraesCS4A01G216500.2	Wheat	4A		440	50061.6	9.78531	-0.3225	mitochondrion,plastid	mitochondrion,plastid		plastid				mitochondrion		mitochondrion	mitochondrion		plastid	plastid	mitochondrion	AT1G14970.1	3529739
TraesCS4A01G221700.1	Wheat	4A		730	79888.9	7.22772	-0.259178	mitochondrion,nucleus,plastid,cytosol	mitochondrion,nucleus,plastid,cytosol						cytosol		mitochondrion			mitochondrion	nucleus	plastid	AT1G77280.1	3530015
TraesCS4A01G221700.2	Wheat	4A		701	76573	6.90362	-0.231669	mitochondrion,nucleus,plastid,cytosol	mitochondrion,nucleus,plastid,cytosol						cytosol		mitochondrion			mitochondrion	nucleus	plastid	AT1G77280.1	3530020
TraesCS4A01G223400.2	Wheat	4A		1329	149834	7.8838	-0.24161	mitochondrion,plastid,plasma membrane,cytosol	mitochondrion,plastid,plasma membrane,cytosol				mitochondrion		plasma membrane		mitochondrion			mitochondrion	plastid	cytosol	AT3G46530.1	3530119
TraesCS4A01G225200.1	Wheat	4A		338	38204.8	9.72259	-0.15503	mitochondrion,plastid	mitochondrion,extracellular,golgi,plastid		plastid		mitochondrion		extracellular		mitochondrion	mitochondrion		mitochondrion	plastid	golgi	AT1G71340.1	3530220
TraesCS4A01G226000.1	Wheat	4A		773	83381.6	9.02723	-0.355369	mitochondrion,plastid	mitochondrion,plastid				mitochondrion		plastid		mitochondrion			mitochondrion	plastid	mitochondrion	AT3G48870.1	3530279
TraesCS4A01G226300.1	Wheat	4A		419	44129.5	6.96196	-0.022673	mitochondrion,vacuole,plastid	mitochondrion,extracellular,vacuole,plasma membrane,plastid,golgi,endoplasmic reticulum		plastid		extracellular,vacuole,plasma membrane,golgi,endoplasmic reticulum		vacuole		extracellular,vacuole,plasma membrane,golgi,endoplasmic reticulum	extracellular,vacuole,plasma membrane,golgi,endoplasmic reticulum		mitochondrion	plastid	mitochondrion	AT1G07160.1	3530300
TraesCS4A01G226900.1	Wheat	4A		286	30787.1	5.7908	-0.0034965	mitochondrion,plastid	mitochondrion,plastid		plastid		mitochondrion		mitochondrion		mitochondrion	mitochondrion		mitochondrion	plastid	plastid	AT4G10340.1	3530340
TraesCS4A01G226900.2	Wheat	4A		288	30977.3	5.78987	0.00243056	mitochondrion,plastid	mitochondrion,plastid		plastid		mitochondrion		mitochondrion		mitochondrion	mitochondrion		mitochondrion	plastid	plastid	AT4G10340.1	3530345
TraesCS4A01G226900.3	Wheat	4A		238	25299.7	7.50188	0.184874	mitochondrion,plastid	mitochondrion,plastid		plastid		mitochondrion		mitochondrion		mitochondrion	mitochondrion		mitochondrion	plastid	plastid	AT4G10340.1	3530350
TraesCS4A01G232400.1	Wheat	4A		327	35229.6	6.51067	-0.535168	mitochondrion,nucleus,plastid,cytosol	mitochondrion,nucleus,plastid,cytosol						cytosol		mitochondrion			mitochondrion	nucleus	plastid	AT3G59400.1	3530659
TraesCS4A01G236200.1	Wheat	4A		233	24012.4	7.56566	-0.0587983	mitochondrion,plastid,nucleus	mitochondrion,plastid,nucleus						mitochondrion		mitochondrion				plastid	nucleus	AT5G67420.1	3530875
TraesCS4A01G236800.1	Wheat	4A		394	43721.2	4.80794	-0.299746	mitochondrion,plastid	mitochondrion,plastid		plastid		plastid		mitochondrion		mitochondrion	mitochondrion		mitochondrion	plastid	plastid	AT2G14910.1	3530909
TraesCS4A01G240300.1	Wheat	4A		259	29102	5.16095	-0.0980695	mitochondrion,plastid	mitochondrion,plastid		plastid		plastid		mitochondrion		mitochondrion	mitochondrion		plastid	plastid	mitochondrion	AT1G79790.1	3531117
TraesCS4A01G242100.1	Wheat	4A		112	12861.7	8.98322	-0.01875	mitochondrion,extracellular,plastid,cytosol	mitochondrion,extracellular,vacuole,plasma membrane,cytosol,plastid,golgi,endoplasmic reticulum				plastid		cytosol		extracellular,vacuole,plasma membrane,golgi,endoplasmic reticulum			mitochondrion	plastid	extracellular	AT5G16250.1	3531221
TraesCS4A01G242500.1	Wheat	4A		95	9701.92	12.296	0.264211	mitochondrion,plastid	mitochondrion,plastid		plastid		mitochondrion		mitochondrion		mitochondrion	mitochondrion		plastid	plastid	mitochondrion	AT2G15000.5	3531239
TraesCS4A01G249100.1	Wheat	4A		507	54614.2	6.40587	0.0861933	mitochondrion,plastid	mitochondrion,plastid,vacuole,cytosol		plastid		mitochondrion		cytosol		mitochondrion	mitochondrion		mitochondrion	plastid	vacuole	AT3G28640.1	3531636
TraesCS4A01G253600.2	Wheat	4A		386	42610.7	7.32765	-0.144819	mitochondrion,vacuole,plastid	mitochondrion,vacuole,plastid		plastid		mitochondrion		vacuole		mitochondrion	mitochondrion		mitochondrion	plastid	vacuole	AT1G33540.1	3531865
TraesCS4A01G258400.1	Wheat	4A		212	23221.7	5.74736	-0.295755	mitochondrion,nucleus,plastid,cytosol	mitochondrion,nucleus,plastid,cytosol				plastid		cytosol		plastid			plastid	mitochondrion	nucleus	AT5G42770.3	3532188
TraesCS4A01G265200.1	Wheat	4A		686	75001.9	6.72897	-0.101458	mitochondrion,plastid	mitochondrion,plastid		plastid		mitochondrion		mitochondrion		mitochondrion	mitochondrion		plastid	plastid	mitochondrion	AT1G66170.1	3532568
TraesCS4A01G270100.1	Wheat	4A		896	98337	4.24807	-0.499219	mitochondrion,plastid,plasma membrane,endoplasmic reticulum	mitochondrion,plastid,plasma membrane,endoplasmic reticulum				mitochondrion		endoplasmic reticulum		extracellular,vacuole,plasma membrane,golgi,endoplasmic reticulum			mitochondrion	plastid	plasma membrane	AT1G70750.1	3532820
TraesCS4A01G276800.1	Wheat	4A		131	14625.4	8.03203	-0.391603	mitochondrion,plastid,cytosol	mitochondrion,plastid,cytosol						cytosol		mitochondrion				plastid	mitochondrion	AT2G40110.1	3533210
TraesCS4A01G284300.1	Wheat	4A		80	8826.7	10.0598	0.2425	mitochondrion,plasma membrane,golgi,plastid	mitochondrion,extracellular,vacuole,plasma membrane,plastid,golgi,endoplasmic reticulum				mitochondrion		golgi		extracellular,vacuole,plasma membrane,golgi,endoplasmic reticulum			mitochondrion	plastid	plasma membrane	AT4G21680.1	3533673
TraesCS4A01G286100.1	Wheat	4A		159	17240.6	5.7516	-0.150314	mitochondrion,plastid	mitochondrion,plastid,nucleus		plastid		mitochondrion		mitochondrion		mitochondrion			mitochondrion	nucleus	plastid	AT1G08390.1	3533802
TraesCS4A01G290300.1	Wheat	4A		440	47172.2	7.00317	-0.222727	mitochondrion,plastid,golgi,cytosol	mitochondrion,plastid,golgi,cytosol						cytosol		mitochondrion			mitochondrion	plastid	golgi	AT3G04710.1	3534057
TraesCS4A01G294600.1	Wheat	4A		205	22242.3	7.25434	-0.132195	mitochondrion,extracellular,vacuole,plasma membrane,cytosol,plastid,golgi,endoplasmic reticulum	mitochondrion,extracellular,vacuole,plasma membrane,cytosol,plastid,golgi,endoplasmic reticulum						mitochondrion		mitochondrion			extracellular,vacuole,plasma membrane,golgi,endoplasmic reticulum	plastid	cytosol	AT4G19640.1	3534307
TraesCS4A01G295600.1	Wheat	4A		206	19664.3	7.55367	0.40534	mitochondrion,plasma membrane,plastid	mitochondrion,extracellular,vacuole,plasma membrane,plastid,golgi,endoplasmic reticulum		plastid		extracellular,vacuole,plasma membrane,golgi,endoplasmic reticulum		mitochondrion		extracellular,vacuole,plasma membrane,golgi,endoplasmic reticulum	extracellular,vacuole,plasma membrane,golgi,endoplasmic reticulum		mitochondrion	plastid	plasma membrane	AT3G22600.1	3534367
TraesCS4A01G295800.1	Wheat	4A		204	19497.1	7.55367	0.406373	mitochondrion,vacuole,plastid	mitochondrion,extracellular,vacuole,plasma membrane,plastid,golgi,endoplasmic reticulum		plastid		extracellular,vacuole,plasma membrane,golgi,endoplasmic reticulum		mitochondrion		extracellular,vacuole,plasma membrane,golgi,endoplasmic reticulum	extracellular,vacuole,plasma membrane,golgi,endoplasmic reticulum		mitochondrion	plastid	vacuole	AT3G22600.1	3534374
TraesCS4A01G296500.1	Wheat	4A		437	45183.2	11.6545	-0.320137	mitochondrion,plastid	mitochondrion,plastid,nucleus		plastid		mitochondrion		mitochondrion		mitochondrion			mitochondrion	plastid	nucleus	AT4G20880.1	3534415
TraesCS4A01G297100.1	Wheat	4A		103	10957.1	8.67423	-0.418447	mitochondrion,plastid	mitochondrion,plastid,nucleus		plastid		mitochondrion		mitochondrion		mitochondrion			mitochondrion	plastid	nucleus	AT1G56150.1	3534442
TraesCS4A01G299300.1	Wheat	4A		238	26578.8	10.2108	-0.434874	mitochondrion,plastid,golgi,cytosol	mitochondrion,plastid,golgi,cytosol						cytosol		mitochondrion			mitochondrion	golgi	plastid	AT2G36900.1	3534561
TraesCS4A01G311400.1	Wheat	4A		316	33968.6	7.87397	-0.0275316	mitochondrion,plastid	mitochondrion,plastid		plastid		mitochondrion		mitochondrion		mitochondrion	mitochondrion		mitochondrion	plastid	plastid	AT4G11410.1	3535219
TraesCS4A01G312600.1	Wheat	4A		180	18841.6	8.62889	-0.172222	mitochondrion,plastid,cytosol	mitochondrion,plastid,cytosol						cytosol		mitochondrion				plastid	mitochondrion	AT3G56070.2	3535269
TraesCS4A01G317700.1	Wheat	4A		140	15752.1	12.3268	0.236429	mitochondrion,plasma membrane,golgi,plastid	mitochondrion,plasma membrane,golgi,plastid				mitochondrion		golgi		extracellular,vacuole,plasma membrane,golgi,endoplasmic reticulum			mitochondrion	plastid	plasma membrane	AT3G46150.1	3535565
TraesCS4A01G325300.1	Wheat	4A		501	55335.4	8.58019	-0.101397	mitochondrion,plastid,cytosol	mitochondrion,plastid,cytosol		plastid		mitochondrion		cytosol		mitochondrion	mitochondrion		mitochondrion	plastid	cytosol	AT4G25270.1	3536014
TraesCS4A01G327900.1	Wheat	4A		322	34843	7.85116	0.0118012	mitochondrion,plastid	mitochondrion,extracellular,vacuole,plasma membrane,plastid,golgi,endoplasmic reticulum				extracellular,vacuole,plasma membrane,golgi,endoplasmic reticulum		vacuole		extracellular,vacuole,plasma membrane,golgi,endoplasmic reticulum	mitochondrion		mitochondrion	plastid	plastid	AT1G07440.1	3536168
TraesCS4A01G331100.1	Wheat	4A		1444	162706	7.45656	0.0550554	mitochondrion,plasma membrane,cytosol,peroxisome,plastid	mitochondrion,plasma membrane,cytosol,peroxisome,plastid				mitochondrion		cytosol		mitochondrion	plastid		mitochondrion	plasma membrane	peroxisome	AT1G66950.1	3536370
TraesCS4A01G336500.2	Wheat	4A		743	81537.6	8.8679	-0.0978466	mitochondrion,plastid	mitochondrion,plastid		plastid		plastid		mitochondrion		mitochondrion	mitochondrion		plastid	plastid	mitochondrion	AT3G23790.1	3536661
TraesCS4A01G337100.1	Wheat	4A		167	17312.4	4.9535	-0.273054	mitochondrion,plastid	mitochondrion,plastid		plastid		extracellular,vacuole,plasma membrane,golgi,endoplasmic reticulum		mitochondrion		mitochondrion	mitochondrion		mitochondrion	plastid	plastid	AT5G16490.1	3536696
TraesCS4A01G344900.1	Wheat	4A		268	28487.8	10.9895	-0.367164	mitochondrion,plastid	mitochondrion,plastid		plastid		mitochondrion		mitochondrion		mitochondrion	mitochondrion		plastid	plastid	mitochondrion	AT1G03860.2	3537129
TraesCS4A01G346300.1	Wheat	4A		292	31991	9.80935	-0.297603	mitochondrion,plastid	mitochondrion,plastid,cytosol				plastid		cytosol		mitochondrion	plastid		mitochondrion	plastid	mitochondrion	AT1G03860.1	3537203
TraesCS4A01G348500.1	Wheat	4A		398	43319.7	11.3202	-0.525628	mitochondrion,extracellular,golgi,plastid	mitochondrion,extracellular,golgi,plastid						extracellular		mitochondrion			mitochondrion	plastid	golgi	AT4G05400.3	3537346
TraesCS4A01G352100.1	Wheat	4A		519	55891.9	8.44841	-0.0747592	mitochondrion,plastid	mitochondrion,plastid		plastid		mitochondrion		plastid		mitochondrion	mitochondrion		mitochondrion	plastid	mitochondrion	AT3G24200.1	3537520
TraesCS4A01G352600.2	Wheat	4A		316	36530.5	8.29671	-0.0620253	mitochondrion,extracellular,plasma membrane,plastid	mitochondrion,extracellular,plasma membrane,plastid				mitochondrion		extracellular		mitochondrion			mitochondrion	plastid	plasma membrane	AT1G52650.1	3537560
TraesCS4A01G356200.1	Wheat	4A		210	22421.5	7.99232	-0.349048	mitochondrion,plastid	mitochondrion,plastid		plastid		plastid		mitochondrion		mitochondrion	mitochondrion		mitochondrion	plastid	plastid	AT2G27510.1	3537768
TraesCS4A01G366800.1	Wheat	4A		378	42109.9	10.0801	-0.51455	mitochondrion,nucleus,plastid,cytosol	mitochondrion,nucleus,plastid,cytosol						nucleus		mitochondrion	mitochondrion			plastid	cytosol	AT1G24190.2	3538373
TraesCS4A01G376000.1	Wheat	4A		212	24064.9	4.98278	-0.541038	mitochondrion,plastid	mitochondrion,plastid		plastid		plastid		mitochondrion		mitochondrion	mitochondrion		plastid	plastid	mitochondrion	AT4G34730.2	3538867
TraesCS4A01G390300.1	Wheat	4A		261	29814.6	8.0485	-0.428736	mitochondrion,plastid	mitochondrion,plastid		plastid		plastid		mitochondrion		plastid	mitochondrion		plastid	plastid	mitochondrion	AT5G23310.1	3539685
TraesCS4A01G395000.1	Wheat	4A		127	13333.9	11.955	-0.537795	mitochondrion,plastid	mitochondrion,plastid,nucleus		plastid		mitochondrion		plastid		mitochondrion			mitochondrion	nucleus	mitochondrion	AT5G40153.1	3539928
TraesCS4A01G396500.1	Wheat	4A		319	34534.2	5.85379	-0.224138	mitochondrion,plastid	mitochondrion,plastid		plastid		mitochondrion		mitochondrion		plastid	plastid		plastid	mitochondrion	mitochondrion	AT5G27560.3	3540005
TraesCS4A01G396600.1	Wheat	4A		190	19729.5	8.60663	-0.157895	mitochondrion,plastid	mitochondrion,plastid		plastid		plastid		mitochondrion		plastid	mitochondrion		plastid	plastid	mitochondrion	AT1G10500.1	3540015
TraesCS4A01G396600.2	Wheat	4A		189	19658.4	8.60663	-0.168254	mitochondrion,plastid	mitochondrion,plastid		plastid		plastid		mitochondrion		plastid	mitochondrion		plastid	plastid	mitochondrion	AT1G10500.1	3540020
TraesCS4A01G400200.1	Wheat	4A		358	37727.4	4.74929	-0.182402	mitochondrion,plastid,cytosol	mitochondrion,plastid,cytosol				plastid		cytosol		mitochondrion				plastid	mitochondrion	AT5G09290.1	3540204
TraesCS4A01G402600.1	Wheat	4A		227	24149.7	7.45541	-0.470925	mitochondrion,plastid,golgi,cytosol	mitochondrion,plastid,golgi,cytosol						golgi		mitochondrion			mitochondrion	plastid	cytosol	AT1G71740.1	3540368
TraesCS4A01G408200.3	Wheat	4A		509	57660.5	9.02478	-0.355403	mitochondrion,plastid	mitochondrion,extracellular,vacuole,plasma membrane,plastid,golgi,endoplasmic reticulum		plastid		mitochondrion		golgi		extracellular,vacuole,plasma membrane,golgi,endoplasmic reticulum	mitochondrion		plastid	vacuole	mitochondrion	AT2G20370.1	3540679
TraesCS4A01G413600.1	Wheat	4A		230	25396.6	4.4741	0.0647826	mitochondrion,plastid,peroxisome,cytosol	mitochondrion,plastid,peroxisome,cytosol						cytosol		mitochondrion			mitochondrion	plastid	peroxisome	AT1G22340.1	3540981
TraesCS4A01G419500.1	Wheat	4A		785	89071.4	5.50133	-0.486115	mitochondrion,plastid	mitochondrion,plastid,plasma membrane,cytosol		plastid		plastid		cytosol		mitochondrion	mitochondrion		mitochondrion	plastid	plasma membrane	AT5G15685.1	3541284
TraesCS4A01G420700.1	Wheat	4A		178	19287.6	10.887	-0.917416	mitochondrion,plastid	mitochondrion,plastid		plastid		mitochondrion		mitochondrion		plastid	mitochondrion		plastid	plastid	mitochondrion	AT2G46735.1	3541336
TraesCS4A01G424500.1	Wheat	4A		591	63935.3	6.73563	-0.38291	mitochondrion,extracellular,vacuole,plasma membrane,cytosol,plastid,golgi,endoplasmic reticulum	mitochondrion,extracellular,vacuole,plasma membrane,cytosol,plastid,golgi,endoplasmic reticulum						mitochondrion		extracellular,vacuole,plasma membrane,golgi,endoplasmic reticulum	extracellular,vacuole,plasma membrane,golgi,endoplasmic reticulum			plastid	cytosol	AT1G50250.1	3541523
TraesCS4A01G427600.1	Wheat	4A		356	39279.1	7.00436	-0.101685	mitochondrion,peroxisome,plastid	mitochondrion,peroxisome,plastid						mitochondrion		mitochondrion				plastid	peroxisome	AT1G47710.1	3541696
TraesCS4A01G428400.1	Wheat	4A		393	43067.8	8.16573	-0.0704835	mitochondrion,plastid,cytosol	mitochondrion,plastid,cytosol				mitochondrion		mitochondrion		mitochondrion				plastid	cytosol	AT2G17036.2	3541746
TraesCS4A01G428800.1	Wheat	4A		359	37896.5	9.88049	0.14039	mitochondrion,plastid	mitochondrion,plastid				mitochondrion		mitochondrion		mitochondrion	mitochondrion			plastid	plastid	AT5G50130.1	3541769
TraesCS4A01G432200.1	Wheat	4A		354	39735.3	4.75224	-0.318362	mitochondrion,golgi,plastid	mitochondrion,extracellular,vacuole,plasma membrane,plastid,golgi,endoplasmic reticulum		plastid		mitochondrion		mitochondrion		mitochondrion	extracellular,vacuole,plasma membrane,golgi,endoplasmic reticulum		mitochondrion	plastid	golgi	AT1G01920.4	3541945
TraesCS4A01G435100.1	Wheat	4A		155	17782.8	8.75804	-0.174194	mitochondrion,plastid	mitochondrion,peroxisome,plastid		plastid		mitochondrion		peroxisome		mitochondrion			mitochondrion	plastid	mitochondrion	AT3G42860.1	3542092
TraesCS4A01G439600.1	Wheat	4A		211	22800.2	9.53028	0.232701	mitochondrion,plastid	mitochondrion,extracellular,vacuole,plasma membrane,plastid,golgi,endoplasmic reticulum		plastid		mitochondrion		golgi		extracellular,vacuole,plasma membrane,golgi,endoplasmic reticulum	mitochondrion		mitochondrion	plastid	plasma membrane	AT2G27080.1	3542305
TraesCS4A01G447900.1	Wheat	4A		874	99177	8.64043	-0.179748	mitochondrion,extracellular,vacuole,plasma membrane,cytosol,plastid,golgi,endoplasmic reticulum	mitochondrion,extracellular,vacuole,plasma membrane,cytosol,plastid,golgi,endoplasmic reticulum				extracellular,vacuole,plasma membrane,golgi,endoplasmic reticulum		mitochondrion		extracellular,vacuole,plasma membrane,golgi,endoplasmic reticulum			extracellular,vacuole,plasma membrane,golgi,endoplasmic reticulum	plastid	cytosol	AT3G07040.1	3542765
TraesCS4A01G447900.2	Wheat	4A		804	91366.3	8.43282	-0.210697	mitochondrion,extracellular,vacuole,plasma membrane,cytosol,plastid,golgi,endoplasmic reticulum	mitochondrion,extracellular,vacuole,plasma membrane,cytosol,plastid,golgi,endoplasmic reticulum				extracellular,vacuole,plasma membrane,golgi,endoplasmic reticulum		mitochondrion		extracellular,vacuole,plasma membrane,golgi,endoplasmic reticulum			extracellular,vacuole,plasma membrane,golgi,endoplasmic reticulum	plastid	cytosol	AT3G07040.1	3542770
TraesCS4A01G454700.1	Wheat	4A		247	26570.3	5.39044	0.131984	mitochondrion,plastid,cytosol	mitochondrion,plastid,cytosol				mitochondrion		mitochondrion		mitochondrion				plastid	cytosol	AT1G10360.1	3543119
TraesCS4A01G455300.1	Wheat	4A		280	31593.7	8.1066	0.232143	mitochondrion,plastid,plasma membrane,cytosol	mitochondrion,plastid,plasma membrane,cytosol				plastid		cytosol		mitochondrion	mitochondrion			plastid	plasma membrane	AT3G25750.2	3543149
TraesCS4A01G461600.1	Wheat	4A		267	29106.5	8.74603	0.0378277	mitochondrion,plastid	mitochondrion,plastid		plastid		mitochondrion		plastid		mitochondrion	mitochondrion		mitochondrion	plastid	mitochondrion	AT2G07725.1	3543503
TraesCS4A01G471800.1	Wheat	4A		112	12921.8	8.72473	-0.0946429	mitochondrion,extracellular,plastid,cytosol	mitochondrion,extracellular,vacuole,plasma membrane,cytosol,plastid,golgi,endoplasmic reticulum				plastid		cytosol		extracellular,vacuole,plasma membrane,golgi,endoplasmic reticulum			mitochondrion	plastid	extracellular	AT1G80600.1	3544025
TraesCS4A01G473500.1	Wheat	4A		481	53747.4	9.27093	-0.0602911	mitochondrion,plastid	mitochondrion,peroxisome,plastid						peroxisome		mitochondrion	mitochondrion		plastid	plastid	mitochondrion	AT2G19070.1	3544112
TraesCS4A01G477900.1	Wheat	4A		202	22402.5	8.65585	0.253465	mitochondrion,extracellular,plasma membrane,plastid	mitochondrion,extracellular,plasma membrane,plastid				plastid		extracellular		extracellular,vacuole,plasma membrane,golgi,endoplasmic reticulum			mitochondrion	plastid	plasma membrane	AT1G18620.1	3544361
TraesCS4A01G478800.1	Wheat	4A		695	79270.6	8.12708	-0.263741	mitochondrion,nucleus,plastid,cytosol	mitochondrion,nucleus,plastid,cytosol				mitochondrion		mitochondrion		mitochondrion			plastid	nucleus	cytosol	AT3G14460.1	3544404
TraesCS4A01G483300.1	Wheat	4A		487	54297.1	8.74066	-0.0603696	mitochondrion,plastid,cytosol	mitochondrion,plastid,cytosol						cytosol		mitochondrion				mitochondrion	plastid	AT5G25930.1	3544652
TraesCS4A01G483300.2	Wheat	4A		498	55561.5	8.65051	-0.0690763	mitochondrion,plastid,cytosol	mitochondrion,plastid,cytosol						cytosol		mitochondrion				mitochondrion	plastid	AT5G25930.1	3544657
TraesCS4A01G483300.3	Wheat	4A		521	58226.9	8.63354	-0.0284069	mitochondrion,plastid,cytosol	mitochondrion,plastid,cytosol						cytosol		mitochondrion				mitochondrion	plastid	AT5G25930.1	3544662
TraesCS4A01G483400.1	Wheat	4A		332	36885.5	7.87796	-0.0605422	mitochondrion,plastid,plasma membrane,cytosol	mitochondrion,plastid,plasma membrane,cytosol						cytosol		mitochondrion			mitochondrion	plastid	plasma membrane	AT2G34930.1	3544667
TraesCS4A01G485700.1	Wheat	4A		667	72812.1	6.55082	-0.236132	mitochondrion,vacuole,cytosol,peroxisome,plastid	mitochondrion,vacuole,cytosol,peroxisome,plastid		plastid		plastid		vacuole		mitochondrion			mitochondrion	cytosol	peroxisome	AT1G12240.1	3544811
TraesCS4A01G485700.2	Wheat	4A		664	72485.8	6.63021	-0.224247	mitochondrion,vacuole,cytosol,peroxisome,plastid	mitochondrion,vacuole,cytosol,peroxisome,plastid		plastid		plastid		vacuole		mitochondrion			mitochondrion	cytosol	peroxisome	AT1G12240.1	3544816
TraesCS4A01G488600.1	Wheat	4A		633	71841.8	7.15897	-0.174408	mitochondrion,extracellular,plastid,cytosol	mitochondrion,extracellular,vacuole,plasma membrane,cytosol,plastid,golgi,endoplasmic reticulum				mitochondrion		cytosol		extracellular,vacuole,plasma membrane,golgi,endoplasmic reticulum			mitochondrion	plastid	extracellular	AT1G69550.1	3544976
TraesCS4A01G492800.1	Wheat	4A		115	11677	5.53089	0.556522	mitochondrion,plastid	mitochondrion,plastid		plastid		mitochondrion		mitochondrion		mitochondrion	mitochondrion		mitochondrion	plastid	plastid	AT4G23430.4	3545206
TraesCS4A01G497300.1	Wheat	4A		348	38852.1	8.71801	-0.121552	mitochondrion,nucleus,plastid,cytosol	mitochondrion,nucleus,plastid,cytosol				mitochondrion		cytosol		mitochondrion			mitochondrion	nucleus	plastid	AT1G66910.1	3545452
TraesCS4A01G499700.1	Wheat	4A		885	95688.2	7.95098	-0.333898	mitochondrion,plastid	mitochondrion,plastid,nucleus				mitochondrion		nucleus		mitochondrion	mitochondrion		plastid	plastid	mitochondrion	AT4G03360.1	3545603
TraesCS4B01G001300.2	Wheat	4B		179	18786.5	7.89414	-0.113966	mitochondrion,plastid,cytosol	mitochondrion,plastid,cytosol						cytosol		mitochondrion				plastid	mitochondrion	AT3G56070.2	3545690
TraesCS4B01G011600.1	Wheat	4B		188	20998.7	8.37856	-0.113298	mitochondrion,plastid	mitochondrion,plastid		plastid		mitochondrion		mitochondrion		mitochondrion	mitochondrion		mitochondrion	plastid	plastid	AT1G03430.1	3546237
TraesCS4B01G014100.1	Wheat	4B		238	26606.9	10.2108	-0.42563	mitochondrion,plastid,golgi,cytosol	mitochondrion,plastid,golgi,cytosol						plastid		mitochondrion			mitochondrion	golgi	cytosol	AT2G36900.1	3546387
TraesCS4B01G016500.1	Wheat	4B		108	11361.5	8.67418	-0.328704	mitochondrion,plastid	mitochondrion,plastid,nucleus		plastid		mitochondrion		mitochondrion		mitochondrion			mitochondrion	plastid	nucleus	AT1G56150.1	3546530
TraesCS4B01G017200.1	Wheat	4B		475	49558.5	11.5634	-0.320632	mitochondrion,plastid	mitochondrion,plasma membrane,plastid		plastid		mitochondrion		mitochondrion		mitochondrion			mitochondrion	plastid	plasma membrane	AT4G20880.1	3546561
TraesCS4B01G019100.2	Wheat	4B		205	22272.4	7.25434	-0.14439	mitochondrion,extracellular,vacuole,plasma membrane,cytosol,plastid,golgi,endoplasmic reticulum	mitochondrion,extracellular,vacuole,plasma membrane,cytosol,plastid,golgi,endoplasmic reticulum						mitochondrion		mitochondrion			extracellular,vacuole,plasma membrane,golgi,endoplasmic reticulum	plastid	cytosol	AT4G19640.1	3546662
TraesCS4B01G023500.1	Wheat	4B		67	6870.06	7.73986	-0.174627	mitochondrion,extracellular,plastid,cytosol	mitochondrion,extracellular,plastid,cytosol						extracellular		mitochondrion			mitochondrion	plastid	cytosol	AT3G62800.1	3546923
TraesCS4B01G037200.1	Wheat	4B		522	56056.9	8.90872	-0.3659	mitochondrion,plastid	mitochondrion,plastid,cytosol				mitochondrion		cytosol		mitochondrion	mitochondrion		mitochondrion	plastid	plastid	AT3G27640.2	3547677
TraesCS4B01G038600.1	Wheat	4B		788	86150.8	8.36779	-0.0135787	mitochondrion,plastid	mitochondrion,plasma membrane,plastid		plastid		mitochondrion		plastid		mitochondrion			mitochondrion	plasma membrane	mitochondrion	AT1G25360.1	3547751
TraesCS4B01G038900.1	Wheat	4B		382	42644.7	8.85375	-0.66623	mitochondrion,nucleus,plastid,cytosol	mitochondrion,nucleus,plastid,cytosol						cytosol		mitochondrion			mitochondrion	plastid	nucleus	AT1G03140.1	3547764
TraesCS4B01G041300.1	Wheat	4B		736	80616.1	6.47267	-0.248234	mitochondrion,plastid	mitochondrion,vacuole,plasma membrane,plastid		plastid		plastid		vacuole		mitochondrion	mitochondrion		mitochondrion	plastid	plasma membrane	AT5G06740.1	3547899
TraesCS4B01G046900.1	Wheat	4B		254	28108.8	8.2158	-0.443701	mitochondrion,golgi,plastid	mitochondrion,extracellular,vacuole,plasma membrane,plastid,golgi,endoplasmic reticulum		plastid		mitochondrion		mitochondrion		mitochondrion	extracellular,vacuole,plasma membrane,golgi,endoplasmic reticulum		mitochondrion	plastid	golgi	AT1G70660.1	3548257
TraesCS4B01G060400.1	Wheat	4B		833	94271.5	8.14509	-0.451261	mitochondrion,plastid	mitochondrion,plastid		plastid		plastid		mitochondrion		mitochondrion	mitochondrion		plastid	plastid	mitochondrion	AT2G22400.1	3549067
TraesCS4B01G060600.2	Wheat	4B		368	41078.2	6.62932	-0.107065	mitochondrion,vacuole,plastid	mitochondrion,vacuole,plastid		plastid		mitochondrion		vacuole		mitochondrion	mitochondrion		mitochondrion	plastid	vacuole	AT1G33540.1	3549089
TraesCS4B01G063000.1	Wheat	4B		250	26296.5	12.0353	-0.4048	mitochondrion,plastid	mitochondrion,peroxisome,plastid				mitochondrion		peroxisome		mitochondrion	mitochondrion		mitochondrion	plastid	plastid	AT2G38770.1	3549247
TraesCS4B01G067600.1	Wheat	4B		213	23394.5	9.58829	-0.132864	mitochondrion,plastid	mitochondrion,plastid,cytosol		plastid		mitochondrion		cytosol		mitochondrion			mitochondrion	plastid	mitochondrion	AT5G10860.1	3549501
TraesCS4B01G069600.1	Wheat	4B		566	62589.9	7.59317	-0.276678	mitochondrion,plastid	mitochondrion,plastid,nucleus		plastid		mitochondrion		mitochondrion		plastid			plastid	mitochondrion	nucleus	AT2G30630.1	3549613
TraesCS4B01G072600.1	Wheat	4B		95	9669.82	12.296	0.150526	mitochondrion,plastid	mitochondrion,plastid		plastid		mitochondrion		mitochondrion		mitochondrion	mitochondrion		plastid	plastid	mitochondrion	AT2G15000.5	3549843
TraesCS4B01G073300.1	Wheat	4B		112	11396.8	8.52069	0.623214	mitochondrion,extracellular,vacuole,cytosol,plastid	mitochondrion,extracellular,vacuole,cytosol,plastid		plastid		plastid		cytosol		extracellular,vacuole,plasma membrane,golgi,endoplasmic reticulum			mitochondrion	vacuole	extracellular	AT2G28780.1	3549879
TraesCS4B01G078200.2	Wheat	4B		397	44056.8	4.7498	-0.279345	mitochondrion,plastid	mitochondrion,plastid		plastid		plastid		mitochondrion		mitochondrion	mitochondrion		mitochondrion	plastid	plastid	AT2G14910.1	3550156
TraesCS4B01G079900.1	Wheat	4B		284	30896.4	7.34223	-0.580986	mitochondrion,plastid,nucleus	mitochondrion,plastid,nucleus				mitochondrion		plastid		mitochondrion				mitochondrion	nucleus	AT5G66870.1	3550253
TraesCS4B01G082000.1	Wheat	4B		156	18171.1	7.82935	-0.252564	mitochondrion,plastid,peroxisome,cytosol	mitochondrion,plastid,peroxisome,cytosol				mitochondrion		peroxisome		mitochondrion			mitochondrion	plastid	cytosol	AT5G13920.1	3550372
TraesCS4B01G084300.1	Wheat	4B		238	25861.4	10.3558	-0.276471	mitochondrion,plastid,cytosol	mitochondrion,plastid,cytosol						mitochondrion		mitochondrion				plastid	cytosol	AT4G39610.1	3550504
TraesCS4B01G088700.1	Wheat	4B		419	44328.7	5.79452	0.0145585	mitochondrion,vacuole,plastid	mitochondrion,extracellular,vacuole,plasma membrane,plastid,golgi,endoplasmic reticulum		plastid		extracellular,vacuole,plasma membrane,golgi,endoplasmic reticulum		vacuole		extracellular,vacuole,plasma membrane,golgi,endoplasmic reticulum	extracellular,vacuole,plasma membrane,golgi,endoplasmic reticulum		mitochondrion	plastid	mitochondrion	AT1G07160.1	3550831
TraesCS4B01G089500.1	Wheat	4B		286	30787.1	5.7908	-0.0034965	mitochondrion,plastid	mitochondrion,plastid		plastid		mitochondrion		mitochondrion		mitochondrion	mitochondrion		mitochondrion	plastid	plastid	AT4G10340.1	3550899
TraesCS4B01G091000.2	Wheat	4B		338	38128.7	9.8797	-0.157988	mitochondrion,plastid	mitochondrion,extracellular,golgi,plastid		plastid		mitochondrion		extracellular		mitochondrion	mitochondrion		mitochondrion	plastid	golgi	AT1G71340.1	3551014
TraesCS4B01G091000.3	Wheat	4B		311	35056	9.75765	-0.127974	mitochondrion,plastid	mitochondrion,extracellular,golgi,plastid		plastid		mitochondrion		extracellular		mitochondrion	mitochondrion		mitochondrion	plastid	golgi	AT1G71340.1	3551019
TraesCS4B01G093900.1	Wheat	4B		481	51638.8	6.6799	-0.197505	mitochondrion,plastid	mitochondrion,plastid				mitochondrion		mitochondrion		mitochondrion			mitochondrion	plastid	plastid	AT1G47710.2	3551166
TraesCS4B01G098500.1	Wheat	4B		896	99044.9	5.95715	-0.527679	mitochondrion,vacuole,plasma membrane,endoplasmic reticulum,plastid	mitochondrion,vacuole,plasma membrane,endoplasmic reticulum,plastid		plastid		mitochondrion		endoplasmic reticulum		extracellular,vacuole,plasma membrane,golgi,endoplasmic reticulum			mitochondrion	vacuole	plasma membrane	AT1G29470.1	3551420
TraesCS4B01G099900.2	Wheat	4B		730	79804	7.68392	-0.247808	mitochondrion,plastid	mitochondrion,plastid						mitochondrion		mitochondrion			mitochondrion	plastid	plastid	AT5G63940.1	3551506
TraesCS4B01G100200.1	Wheat	4B		333	37523.2	4.96277	0.10991	mitochondrion,plastid,plasma membrane,cytosol	mitochondrion,plastid,plasma membrane,cytosol						cytosol		mitochondrion			mitochondrion	plastid	plasma membrane	AT2G17690.1	3551519
TraesCS4B01G105100.1	Wheat	4B		148	16721.3	10.6204	-0.600676	mitochondrion,plastid	mitochondrion,plastid,cytosol				mitochondrion		mitochondrion		mitochondrion	plastid		mitochondrion	plastid	cytosol	AT1G22990.1	3551830
TraesCS4B01G109500.1	Wheat	4B		1740	193470	5.27023	-0.368851	mitochondrion,vacuole,plasma membrane,cytosol,plastid	mitochondrion,vacuole,plasma membrane,cytosol,plastid		plastid		mitochondrion		cytosol		mitochondrion			mitochondrion	vacuole	plasma membrane	AT5G52290.1	3552115
TraesCS4B01G114700.1	Wheat	4B		121	13716.1	9.25942	-0.807438	mitochondrion,extracellular,plastid,cytosol	mitochondrion,extracellular,plastid,cytosol				mitochondrion		extracellular		mitochondrion			mitochondrion	plastid	cytosol	AT4G04570.2	3552376
TraesCS4B01G129400.1	Wheat	4B		149	16823.9	11.189	-0.392617	mitochondrion,plastid	mitochondrion,extracellular,plastid,cytosol	plastid		extracellular	plastid		cytosol	plastid,cytosol	mitochondrion	plastid		mitochondrion	plastid	mitochondrion	AT2G09990.1	3553388
TraesCS4B01G129600.1	Wheat	4B		149	16823.9	11.189	-0.392617	mitochondrion,plastid	mitochondrion,extracellular,plastid,cytosol	plastid		extracellular	plastid		cytosol	plastid,cytosol	mitochondrion	plastid		mitochondrion	plastid	mitochondrion	AT2G09990.1	3553396
TraesCS4B01G133100.1	Wheat	4B		822	91969.5	5.6378	-0.676277	mitochondrion,plastid	mitochondrion,plastid,cytosol		plastid		mitochondrion		mitochondrion		plastid			mitochondrion	plastid	cytosol	AT2G41210.1	3553609
TraesCS4B01G133500.1	Wheat	4B		166	18302.1	11.1043	-0.521084	mitochondrion,plastid	mitochondrion,plastid		plastid		mitochondrion		mitochondrion		plastid	mitochondrion		plastid	mitochondrion	plastid	AT5G43210.1	3553631
TraesCS4B01G136700.1	Wheat	4B		510	57087.5	8.13018	-0.380392	mitochondrion,extracellular,vacuole,plastid	mitochondrion,extracellular,vacuole,plastid						vacuole		mitochondrion			mitochondrion	plastid	extracellular	AT2G24010.1	3553825
TraesCS4B01G138200.1	Wheat	4B		527	59617.5	8.95109	-0.518975	mitochondrion,plastid,cytosol	mitochondrion,plastid,cytosol		plastid		mitochondrion		mitochondrion		mitochondrion	plastid		mitochondrion	cytosol	cytosol	AT3G06430.1	3553946
TraesCS4B01G146800.1	Wheat	4B		293	32456	5.9199	-0.20785	mitochondrion,extracellular,vacuole,plasma membrane,cytosol,plastid,golgi,endoplasmic reticulum	mitochondrion,extracellular,vacuole,plasma membrane,cytosol,plastid,golgi,endoplasmic reticulum						cytosol		extracellular,vacuole,plasma membrane,golgi,endoplasmic reticulum			extracellular,vacuole,plasma membrane,golgi,endoplasmic reticulum	plastid	mitochondrion	AT2G07698.1	3554497
TraesCS4B01G147200.1	Wheat	4B		144	16044.7	10.9989	-0.0354167	mitochondrion,extracellular,plastid,nucleus	mitochondrion,extracellular,plastid,nucleus				plastid		plastid		mitochondrion			mitochondrion	nucleus	extracellular	AT2G35550.2	3554515
TraesCS4B01G149200.1	Wheat	4B		138	15143.2	8.34402	-0.112319	mitochondrion,extracellular,plastid,cytosol	mitochondrion,extracellular,plastid,cytosol				mitochondrion		extracellular		mitochondrion	mitochondrion			plastid	cytosol	AT2G21790.1	3554653
TraesCS4B01G152400.2	Wheat	4B		493	55339.6	5.69714	-0.275254	mitochondrion,nucleus,plastid,cytosol	mitochondrion,nucleus,plastid,cytosol				mitochondrion		cytosol		mitochondrion			mitochondrion	plastid	nucleus	AT3G05350.1	3554849
TraesCS4B01G161800.1	Wheat	4B		130	14549.3	8.76062	-0.507692	mitochondrion,plastid	mitochondrion,plastid				mitochondrion		mitochondrion		mitochondrion			mitochondrion	plastid	plastid	AT1G59750.1	3555530
TraesCS4B01G162900.1	Wheat	4B		586	65850.7	7.68894	-0.39215	mitochondrion,plastid	mitochondrion,plastid		plastid		mitochondrion		mitochondrion		mitochondrion	mitochondrion		mitochondrion	plastid	plastid	AT4G36390.1	3555598
TraesCS4B01G168800.1	Wheat	4B		275	29928.3	10.9884	-0.691273	mitochondrion,plastid,nucleus	mitochondrion,plastid,nucleus		plastid		mitochondrion		mitochondrion		mitochondrion	mitochondrion		plastid	nucleus	nucleus	AT5G58360.1	3556007
TraesCS4B01G168900.2	Wheat	4B		1054	116110	6.93164	-0.398767	mitochondrion,nucleus,plastid,cytosol	mitochondrion,nucleus,plastid,cytosol				plastid		mitochondrion		plastid			plastid	nucleus	cytosol	AT3G51620.2	3556018
TraesCS4B01G168900.3	Wheat	4B		1048	115498	6.98984	-0.409924	mitochondrion,nucleus,plastid,cytosol	mitochondrion,nucleus,plastid,cytosol				plastid		mitochondrion		plastid			plastid	nucleus	cytosol	AT3G51620.2	3556022
TraesCS4B01G170200.1	Wheat	4B		156	17840.8	9.30811	-0.15641	mitochondrion,plastid	mitochondrion,peroxisome,plastid		plastid		mitochondrion		peroxisome		mitochondrion			mitochondrion	plastid	mitochondrion	AT3G42860.1	3556117
TraesCS4B01G175400.1	Wheat	4B		155	16832	10.9806	-0.549032	mitochondrion,plastid	mitochondrion,plastid				plastid		mitochondrion		mitochondrion			plastid	plastid	mitochondrion	AT4G13830.2	3556480
TraesCS4B01G181100.1	Wheat	4B		196	23467.7	7.76565	-1.2352	mitochondrion,plastid,nucleus	mitochondrion,plastid,nucleus				plastid		mitochondrion		mitochondrion				plastid	nucleus	AT3G50370.1	3556889
TraesCS4B01G183000.1	Wheat	4B		427	47249.8	7.40853	-0.239578	mitochondrion,plastid,golgi,endoplasmic reticulum	mitochondrion,plastid,golgi,endoplasmic reticulum				plastid		endoplasmic reticulum		mitochondrion			mitochondrion	plastid	golgi	AT1G01430.1	3557029
TraesCS4B01G183100.1	Wheat	4B		447	49794.7	6.50535	-0.413199	mitochondrion,plastid,golgi,endoplasmic reticulum	mitochondrion,plastid,golgi,endoplasmic reticulum				plastid		endoplasmic reticulum		extracellular,vacuole,plasma membrane,golgi,endoplasmic reticulum			mitochondrion	plastid	golgi	AT1G70230.1	3557033
TraesCS4B01G183300.1	Wheat	4B		124	13860.5	9.12724	-0.706452	mitochondrion,plastid	mitochondrion,plastid,nucleus		plastid		mitochondrion		mitochondrion		mitochondrion			mitochondrion	plastid	nucleus	AT3G51540.4	3557039
TraesCS4B01G188600.1	Wheat	4B		115	12772.6	8.50052	0.00347826	mitochondrion,plastid,cytosol	mitochondrion,plastid,cytosol						cytosol		extracellular,vacuole,plasma membrane,golgi,endoplasmic reticulum				plastid	mitochondrion	AT4G29548.1	3557352
TraesCS4B01G194400.1	Wheat	4B		516	57829.3	6.7165	-0.356202	mitochondrion,plastid	mitochondrion,plastid,cytosol				plastid		mitochondrion		mitochondrion	plastid		plastid	mitochondrion	cytosol	AT3G47340.1	3557701
TraesCS4B01G194400.2	Wheat	4B		590	66238.4	6.55372	-0.348305	mitochondrion,plastid	mitochondrion,plastid,cytosol				plastid		mitochondrion		mitochondrion	plastid		plastid	mitochondrion	cytosol	AT3G47340.1	3557704
TraesCS4B01G199200.1	Wheat	4B		332	36363.8	7.03561	-0.282229	mitochondrion,plastid,peroxisome,cytosol	mitochondrion,plastid,peroxisome,cytosol				mitochondrion		peroxisome		mitochondrion			mitochondrion	plastid	cytosol	AT5G58220.1	3558036
TraesCS4B01G199200.2	Wheat	4B		295	32446.2	6.80632	-0.237627	mitochondrion,plastid,peroxisome,cytosol	mitochondrion,plastid,peroxisome,cytosol				mitochondrion		peroxisome		mitochondrion			mitochondrion	plastid	cytosol	AT5G58220.2	3558043
TraesCS4B01G199200.3	Wheat	4B		320	35115.5	7.29708	-0.243437	mitochondrion,plastid,peroxisome,cytosol	mitochondrion,plastid,peroxisome,cytosol				mitochondrion		peroxisome		mitochondrion			mitochondrion	plastid	cytosol	AT5G58220.1	3558046
TraesCS4B01G199200.4	Wheat	4B		307	33694.6	6.64006	-0.279805	mitochondrion,plastid,peroxisome,cytosol	mitochondrion,plastid,peroxisome,cytosol				mitochondrion		peroxisome		mitochondrion			mitochondrion	plastid	cytosol	AT5G58220.3	3558051
TraesCS4B01G200800.1	Wheat	4B		199	21085.5	10.3904	-0.142211	mitochondrion,plastid	mitochondrion,plastid,cytosol		plastid		mitochondrion		cytosol		plastid			mitochondrion	plastid	mitochondrion	AT3G12345.1	3558145
TraesCS4B01G201200.1	Wheat	4B		253	29069.5	10.9962	-0.980237	mitochondrion,plastid	mitochondrion,plastid,nucleus						mitochondrion		mitochondrion	mitochondrion		plastid	plastid	nucleus	AT4G02070.1	3558170
TraesCS4B01G207200.1	Wheat	4B		638	70563.9	5.34546	-0.65094	mitochondrion,plastid,cytosol	mitochondrion,plastid,cytosol						mitochondrion		mitochondrion				plastid	cytosol	AT2G25430.1	3558535
TraesCS4B01G209400.1	Wheat	4B		177	17961.1	8.27505	-0.525424	mitochondrion,plastid,cytosol	mitochondrion,plastid,cytosol				plastid		cytosol		mitochondrion				mitochondrion	plastid	AT1G07473.1	3558698
TraesCS4B01G210500.1	Wheat	4B		234	25562.2	9.87862	-0.0747863	mitochondrion,nucleus,plastid,cytosol	mitochondrion,nucleus,plastid,cytosol				plastid		nucleus		mitochondrion			mitochondrion	plastid	cytosol	AT3G09510.1	3558765
TraesCS4B01G211100.1	Wheat	4B		255	28548	7.15976	-0.456863	mitochondrion,extracellular,vacuole,plasma membrane,cytosol,plastid,golgi,endoplasmic reticulum	mitochondrion,extracellular,vacuole,plasma membrane,cytosol,plastid,golgi,endoplasmic reticulum						mitochondrion		mitochondrion	extracellular,vacuole,plasma membrane,golgi,endoplasmic reticulum			plastid	cytosol	AT2G24960.2	3558813
TraesCS4B01G215600.3	Wheat	4B		283	30869.6	9.03981	-0.00353357	mitochondrion,plastid,cytosol	mitochondrion,plastid,cytosol						cytosol		mitochondrion				plastid	mitochondrion	AT2G17270.1	3559074
TraesCS4B01G219200.1	Wheat	4B		542	58842.8	9.99836	-0.784871	mitochondrion,plastid	mitochondrion,plastid		plastid		mitochondrion		mitochondrion		mitochondrion	plastid		mitochondrion	plastid	mitochondrion	AT1G13340.1	3559277
TraesCS4B01G220400.1	Wheat	4B		281	31487.3	10.6804	-0.0238434	mitochondrion,plastid	mitochondrion,plastid		plastid		plastid		mitochondrion		plastid	mitochondrion		plastid	mitochondrion	plastid	AT3G51140.1	3559349
TraesCS4B01G233900.1	Wheat	4B		426	43892.8	4.39229	0.0678404	mitochondrion,vacuole,plasma membrane,plastid	mitochondrion,vacuole,plasma membrane,plastid				mitochondrion		vacuole		mitochondrion			mitochondrion	plastid	plasma membrane	AT2G16230.1	3560197
[truncated: 1,587 more rows]

## Sheet: Mays_plastid_mito_exp
locus	taxaid	assembly	description	residues	mwt	pi	gravy	location_consensus	location_all_predictors	location_bacello	location_chlorop	location_epiloc	location_ipsort	location_mitoprot	location_multiloc2	location_plantmploc	location_pprowler	location_predotar	location_pts1	location_targetp	location_wolfpsort	location_yloc	athaliana	blast_id
[truncated: 784 more rows]

[truncated: 9 more sheets: Mays_plastid_mito_pred, Rice_plastid_mito_exp, Rice_plastid_mito_pred, Potato_plastid_mito_exp, Potato_plastid_mito_pred, Soyabean_plastid_mito_exp, Soyabean_plastid_mito_pred, Tomato_plastid_mito_exp, Tomato_plastid_mito_pred]
